# Supplementary material for: Evolutionary history of the vertebrate Piwi gene family
Source: PeerJ. 2021 Nov 5;9:e12451. doi: 10.7717/peerj.12451 (PMC8574217; doi:10.7717/peerj.12451)
Supplement: Supplemental Information 12 [file peerj-09-12451-s012.zip]

Archive with 36 entries (29 files):
- rawData/dataS1_dnaSeqs/
- rawData/dataS1_dnaSeqs/rawPiwiDnaSeqs.fas
- rawData/dataS2_fig1data/
- rawData/dataS2_fig1data/ExaBayes.Consensus.Fig1.nwk
- rawData/dataS2_fig1data/Fig1.aa.aln.fas
- rawData/dataS2_fig1data/IqTree.betestTree.Fig1.nwk
- rawData/dataS3_figS2data/
- rawData/dataS3_figS2data/ExaBayes.Consensus.FigS1.nwk
- rawData/dataS3_figS2data/FigS1.aa.aln.fas
- rawData/dataS3_figS2data/IqTree.bestTree.FigS1.nwk
- rawData/dataS4_fig3b_S8data/
- rawData/dataS4_fig3b_S8data/mainTree.nwk
- rawData/dataS4_fig3b_S8data/mam.codon.aln.fas
- rawData/dataS5_figS3data/
- rawData/dataS5_figS3data/betterFigS3.aln.fas
- rawData/dataS5_figS3data/ExaBayes.Consensus.Fig3.nwk
- rawData/dataS5_figS3data/IqTree.bestTree.FigS3.nwk
- rawData/dataS6_dNdSalignments/
- rawData/dataS6_dNdSalignments/bird.piwil1.cdn.fas
- rawData/dataS6_dNdSalignments/bird.piwil1.nwk
- rawData/dataS6_dNdSalignments/bird.piwil2.cdn.fas
- rawData/dataS6_dNdSalignments/bird.piwil2.nwk
- rawData/dataS6_dNdSalignments/fish.piwil1.cdn.fas
- rawData/dataS6_dNdSalignments/fish.piwil1.nwk
- rawData/dataS6_dNdSalignments/fish.piwil2.cdn.fas
- rawData/dataS6_dNdSalignments/fish.piwil2.nwk
- rawData/dataS6_dNdSalignments/mammal.piwil1.cdn.fas
- rawData/dataS6_dNdSalignments/mammal.piwil1.nwk
- rawData/dataS6_dNdSalignments/mammal.piwil2.cdn.fas
- rawData/dataS6_dNdSalignments/mammal.piwil2.nwk
- rawData/dataS6_dNdSalignments/mammal.piwil3.cdn.fas
- rawData/dataS6_dNdSalignments/mammal.piwil3.nwk
- rawData/dataS6_dNdSalignments/mammal.piwil4.cdn.fas
- rawData/dataS6_dNdSalignments/mammal.piwil4.nwk
- rawData/dataS7_rawExpression/
- rawData/dataS7_rawExpression/rawExpressionData.xlsx
