# Supplementary material for: Evolutionary history of the vertebrate Piwi gene family
Source: PeerJ. 2021 Nov 5;9:e12451. doi: 10.7717/peerj.12451 (PMC8574217; doi:10.7717/peerj.12451)
Supplement: Supplemental Information 12 [file peerj-09-12451-s012.zip › rawData/dataS1_dnaSeqs/rawPiwiDnaSeqs.fas]

>ENSONIT00000013788.2_Piwil1_NileTilapia
ATGACTGGCAGAGCACGAGCAAGATCGAGAGGAAGAGCGCGTGGGCAGGAGACTGCAGCACCTGGAGCGAGTCAGGCCCAAGAGCCGGCACCAGCAGCTGCCCCTCCCCCAGAGGCAGGGGACCTGGGTGGTAGAGGGAGGCAGAAAGGTGCTCCAGGACCCTTCAGTGCAGAAGCTCTTCTACAGATCTCAGCTGGATTTCAGCAGGTGAAGCTTGGAGAAAGAGGTGGACGCCGCCGGGATTTTCATGATGCAGGCGTTAACACGAGGCAGGCAATGGAGCATGTGAAGGAATCCAAATGCGGAGTAACTGGTAATCCCATTCAGCTGACTGCAAACTTCTTTCGCATCCTGTCCCGCCCTCAGTGGGTTCTGTATCAGTACCATGTGGACTTCAAACCACAAATGGAGTCGCGACGCCTGAGATCTGCGCTCCTCTTCCAGCATGAGGAAACACTTGGCTCAGCACGGAGCTTCGATGGAGCTCTGCTTTTTCTGCCGAACAGATTGCACAGCAAGGAGACAGTGGTCCATAGCGAGACCAGAAATGGCGAGAAGGTTCAGATAACAATCACCCTGACGAATGAACTGCCACCCTCTTCACCAGTGTGCATTCAGTTTTACAATATCATATTCCGAAGGATTTTGAGAATTCTCAACATGCAGCAGATTGGACGCAACTACTACAGCCCCAGTGATCCCCTTAACATCCCACAGCACAAGTTGACCATCTGGCCAGGGTACACCACCAACATCTTGCAATACGAGTCATCTATCATGATGTGCACTGACGTGAGCCACAAGGTGCTGCGCAGTGAGACAGTCCTCGACTTTATGGTCAGCTTGAGGCAGCAATGTGCAAGTCAACGCTTCACTGAGATCTGTGAGAAGGAGCTTATCGGGCTCATAGTCCTCACCAAGTACAACAACAAAACCTACAGGATTGATGGTATTGCTTGGGATCACACTCCCAGCAACACATTCAAGAGGGGAGATGCTGACATTTCCTTTAAGAACTACTACAAGAGTCAATATGGCCTGGACATCACTGATGAAAACCAGGTGCTGCTGATCAGCTATGTGAAGAAGATGGGTCCTGCTGGAGCGCCACCTCCTGGTCCAGCCATGCTTATCCCAGAACTGTGCTACCTAACAGGGTTGACTGATAAGATGCGGGCTGATTTCAGCATCATGAAGGACTTGAGTACCCACACCAGACTGACCCCAGAGCAGAGGGAGGGACGCCTCAACAGATTTATCACTAATATACAAAGGAACGCTGACGCACAGGCCGAGTTGGATAAGTGGGGACTCAGCTTTGATAAGCAACTTCTAAATCTGGCTGGCAGAGTCCTCCCTGTGGAGAGGATTTACCAGGGGTCAAGATCGTATGACTACAACCCCTGGGCCGCTGACTGGGCCAAAGAGATGCGTGGATTAGCTGTGATCAGCGCTCCTCCGTTGAGCAACTGGCTCTTTTTTCACACCCGTCGTAACAGCAATGAAGCCAGTTCTCTTCTACAGACCCTCAGCAGAGTCTCAGGCCCACTGGGAATCCCCATGGGAAAACCTGTCATGATACAGTATGAAGATCATCAGGAGTCTCTCCTCGCAGCCCTGCGGCACAATGTTGGACCCCAGATAGAGATGGTGGTGGTAGTCCTCCCCAACAACAGGAAGGATAAGTATGACAGCATTAAGAAGTTCCTTTGTGTGGACTGCCCCACTCCCAGCCAGTGTGTGTTGGCCCGTACCCTCAGCCGACCTCAGGCACTCATGACTGTAGCTACCAAGATTGCGCTGCAGATGGCTTGCAAGATGGGAGGAGAACTCTGGAGTGTGGAAATCCCTCTCAAACAGCTGATGATCGTGGGCATCGACTGCTACCATGACACCGCTGCTGGGAAAAGGTCTATTGGTGCTCTAGTGGCCAGTCTCAACCAAAGCATGAGCAGGTGGTTCTCAAAGTGTGTGCTGCAGCACAAAGGTCAGGAGATCATGGACGGGCTGAAGAAGACTTTGACTGCTGCCCTGAAAGAGTATTTGAGGTTCAACGGCTGTCTGCCTTCACGCGTCATCGTTTACCGAGATGGAGTGGGGGATGGGCAGTTGCACAGTGTGGTGAACTATGAGGTTCAGCAGATCATGGACTCCATCACGTCAATGGGGCAAGACTACAACCCAAAGCTGAGTGTGGTGGTGGTGAAGAAGCGCATAAGCAGCAGGTTTTTCGCCCACATAAATGGAAAGGTGTCCAATCCTCCTCCTGGCACCATCGTTGACTCAGAGGTCACCCGGCCAGAGTGGTATGACTTCTATATTGTGAGCCAGGCTGTTCGCAGCGGGAGTGTCTCACCAACCCACTACAATGTCGTGTATGACACCAGTGGACTCAAGCCAGATCACATGCAGCGGCTCACCTACAAGCTGTGCCACATGTACTACAACTGGCAGGGGATCATCAGAGTGCCCGCTCCCTGCCAGTACGCCCACAAGTTGGCTTTCCTTGTGGGTCAGAGCATCCACAGAGAGCCCAGTATGAAACTGGATGACCAGCTTTTCTACCTTTAA------------------------------------------------------------------------------------------------------------------------------------------------------------------------------------------------------------------------------------------------------------------------------------------------------------------------------------------------------------------------------------------------------------------------------------------------------------------------------------------------------------------------------------------------------------------------------------------------------------------------------------------------------------------------------------------------------------------------------------------------------------------------------------------------------------------------------------------------
>ENSONIT00000088165.1_Piwil2_NileTilapia
ATGGATCCAGACAAGGCTCCTGATCTCCCTGTGAGGATGGGTGCCCATTGGCTGGGACAAGGAAGAGGACTACAGCTTGGGGAGTCTGCTGTAGGACGTAGTAGAGGGCTGCTGCTCTCTACAGAAGAACCTGCTGTAGGACGAGGCAGGGCTTTCCCTACTTTTAGTGATAACTCACTGGGACTAAGTGGAGCTCTCCCCATTACTGAACCTGTGGTAGGAAGAGGTAGAGCGCTGTTGGCGCAACAGGATATAGTAGTTGGCCGAGCCAGAGGGCTGCTCGTCCCAGCAGTTGAATCAAAGGTAGGAGTGGCGAGAAGTGCAGGCGTACCTAGACTGGAGCCACAGGAAGGACCCACACCTCCAAGTGAAACAATGATGCCAGCTCTAATGGGAGAAAGCCCTACTTTGACAAAAGAAGAGATTGGCAAGCCACCCCATGTTAAAGGATCAACACTGGTCTCAATGTTTAGAGGAATGGGCATTGAACCATCAGCGACTTCACTGGGAAGAGGAGCAGCACCACTGGGGATGGGAGCAGCTGGGGATGTGGGAGAGATGAAACTGCGAGATGCCCCACCAGGTGTCATCAGTACACCACAGAGTATCGGCCCATCTGGAGAAATGATGGGCAGAGGCGGCAGTTTCCTTGGCCAAGGTTTGTCCCCTCAGAAAATGGTGGGCCTCGGAAGAGCAGCTATGCCTCAGCTTGGAGTTGGCAGAGGCCGTGCTTTGCTTCCTTCATTTCCTGCAGGTCAAGACGTGTCTGTTTCCCCAGTGTCTGAGCCACAAACAGAATACTCTGAGCCCTCTCTGACAGGAACGGTGTCCCCTGTGCACACCACTCAAGAAGCCACCGACCTTTCCACTGCTCCAGCTGCAAAGAGTGAGCTGACAATGGAGGCAGTTCGTGAGCCACTAAATAAGGCTGGAACCAAAGGAGCTCCTATAAATATTGGGTCAAACCACATCCCAATTCAATGCAAGAATGAAGCGGTGTATCAGTACCATGTTACATTTACTCCTAATGTTGAATCAATGACGATGCGTTTTGGCATGATGAAAGACCACCGTCCAACCACAGGTGAAGTTGTGGCATTTGACGGTTCAATACTGTACCTTCCTGTTAAACTGAAAGACGTGGTTGTTCTCAAGAGTTTGAGACGGACCGATAATCAGGAAATACAAATCAAAATTCAAATGACGAAGATTTTACCACCAAGCTCAGATCTGTGCATTCCCTTCTACAATGTGGTGCTCAGGAGGGTGATGAAAATCATTGGACTAAAGGTGGTAGGCAGAAACCATTATGATCCAGAAAGCGCAGTCATTCTTGGAAAACACCGACTCCAGGTTTGGCCAGGCTACTCAACTGGTATCAAGCGCACAGATGGAGGGCTGTACCTGTGTATTGATGTCTCTCACAAAGTCTTGCGGAATGACTCTGTGCTGGATGTCATGAACACATTGTACCAACAGAGCAAGGAAAACTTTCAAGATGAATGCACCAAAGAACTCATCGGCAGCATTGTCATCACCCGCTACAACAACCGCACCTACCGCATCGATGCCATTGAGTGGAACAAATCACCCAAAGACACCTTCACTTTGATGGATGACTGCTTTTTCCTGCACAGCAAAACTACAGCAAACTGTTTTTTTGTCAAAAACTATGGCATTACAATCAAAGAGATGGACCAGCCTTTACTCCTGCATCGGCCAAAGGAGAGGTCCAGACAAGGCGGGAAGCAAATCATCACTGGTGAGATCCTTTTAGTCCCAGAGCTTTCCTTCATGACAGGAATTCCTGAGAAAATGAGGAAGGACTTCAGAGCTATGAAAGACTTGACTATGCACATTAACGTGAGTGGTGAGCAGCATACTCACTCGATAAAGCAACTTCTGAAGAACATCAACACCAATCCTGAAAGTCTGAATGAGCTTGGTGGTTGGGGACTGGAGATTGGCACAGAAATCTTGATGATCAAAGGTAGAACTCTTCCCTTTGAAACCATCTGCCTGCAGTCTTCATCCTTTGCCACTGGTGCTGATGTGTCTTGGTCCAGAGAGGTTGTGAGGGATGCTTCAATCAGCTCTATTCCCTTGAAAACCTGGGCCATCTTCTACCCTCAACGCTGTACAGCACAGGCTGAAGAGCTTGTTTCCACCCTTAACAAGGTGGCCACACCTATTGGGGTGCAGATGGGTCGACCCATTTGTGTGGAGCTGAGGGATGATCGGACCGAGACTTATGTCAAGACCATCCACTCACACCTCACGAGTCAGCCCAATTTGCAGCTTGTAGTTTGCATCATATTTGGCAACAGAGATGATCTCTACAGTGCCATCAAGAAGCTGTGCTGTGTTAAAAATCCCATCCCATCCCAGGCCATCAACGTCCGCACAATTTCCCAGCAACAGAAGTTGAAGAGTGTGGCCCAGAAGATACTTCTGCAGATGAACAGCAAGTTAGGAGGAGAGCTGTGGACTGTCAATGTTCCTCTGAAAAACCTGATGGTAGTTGGAGTTGATGTCCACCACGACCCCAGCAAGTCTCATCAGTCAGTTATGGGGTTTGTCGCGAGCGTGAACAGCTCATTGACCCGCTGGTACTCCAGAGTAATTTTCCAGACCCCCAATGAGGAACTGATCCGTGGCTTCAGGGTTTGCTTACTGGCTGCACTGCAGAAGTACTATGAGGTAAACCACAACTTGCCAGAAAAGATTGTGGTGTACAGAGATGGTGTCTCAGACGGCCAGCTTAAAATGGTGGAGCAGTACGAGATCCCACAGTTGATCAAGTGCTTTGAGACTTTCCCCAGCTACGAGCCCAAGCTGGTCTTCATCGTGGTACAAAAGCGCATTAGCACAACTCTGTACTCCTGGGCTGCAAACAGCTTTGGCACTCCCCCTCCTGGAACTGTCGTGGATCACACCCTCACTCAGAAAGATTGGGTGGACTTCTACCTGATGGCACATCACATTCGTCAGGGCTGCGGACTTCCGACACACTACATCTCTTTATACAACACGGCAAACCTCACACCAGACCATTTGCAAAGGTTGACTTTCAAGATGTGCCATTTGTACTGGAACTGGCCCGGCACCATTCGTGTTCCAGCACCCTGCAAATATGCCCACAAACTGGCTTTCCTGTCTGGCCAGTACCTCCACTCAGAGCCGGCCATCCAGCTCTCAGACAGGCTATTCTTCCTTTGA------------------------------------------------------------------------------------------------------------------------------------------------------------------------
>ENSXMAT00000000118.2_Piwil1_Platyfish
ATGACCGGTCGTGCACGAGCAAGATCAAGAGGCAGAGCACGCGGTCAGGAGACGGCGGCGCCCGGAGCGGCAAGTTTCACTTCATTTTCTAAATACACGCTGCACTCTGTTCTGCAGATCTCAACTGGATTTCAGCAAGTGAAGCTTGGAGAACGAGGTGGACGCCGACGGGACTTTCATGACATAGGAGTATACACCAGACAGGCGATGGAACATGTGAAGGAATCAAAGACTGGAACATCCGGTGCCGCCATCAAGTTGACTGCAAACTTCTTCCGGATCCTGTCTCGCCCTCAGTGGATTCTGTATCAGTACCATGTGGACTTCAAACCCCCGATGGAGTCGAGGCGCCTGAGATCAGCCCTCCTCTTCCAGCACTCAGAAGTCCTTGGTACAGCTCGGAACTTCGATGGCGCTCTGCTCTTCCTGCCTCACAGACTGCACAGCAAGGAGACTGTCCTCTATAGTGAGACAAGGAATAAGGAGAAGGTTTTGATAACCGTCACCTTGACAAACGAGTTGCCACCCACATCACCAGTGTGCATTCAGTTTTACAACCTCATCTTCAGACGGATCCTGAGAGTTCTGAACATGCAGCAGATTGGACGCAACTACTACAACCCCAATGAGCCACATGAGATCCGACAGCACAGACTGACAATTTGGCCGGGGTACTCCACCACCATCCTCAATTATGAGTCCTCCATCATGATGTGCACCGATGTGAGTCACAAGGTGCTTCGTAGTGACACGGTGCTCGACCTCATGATCAGCCTGAGGCAGCAGTGTGGAAGAGAACGCTACACTGACATCTGTGCCAAGGAGCTTATTGGTCAGATCATTCTCACAAAGTACAACAACAAAACCTACAGGGTTGATGACATTGCCTGGGATCACACTCCCAACAACACTTTCACTAGAGGAGACACAGAAATCTCTTTTAAGAACTACTACAAGAACCAATACGGTCTGGACATCATTGATACGAACCAGGTGCTGCTGGTTAGCCATGTGAAGAAGATGGGCCCTGCTGGAGCGCCCCCTCCTGGCCCTGCTATGCTCGTGCCAGAACTGTGCTACCTCACAGGGTTGACTGATAAGATGCGGAATGACTTTACCATAATGAAGGAGTTGAGCACGCACACCAGACTGAGCCCAGACCAGAGGGAGAGACAGCTCAACAGATTTATAACAAGCATTCACAAGAACCCTGATGCGCAGTCAGAGATGTCGAAATGGGGACTCAGCTTTGACGAGAAACTTCTGAGTCTGACTGGCAGAGTCCTTGGAGGAGAGAGGATTTTCCAAGGATCAAGATCCTATGATTACAATCCCCAATCAGCTGACTGGTCCAGAGAGATGCGTGGGATACCTGTGATAAGCGCTCCCCCACTGGACAACTGGCTCTTGTTCCACTCCCGCCGAAACAGCAATGAAGCGCAGTCCCTCCTGCAAACCCTGCACAAAGTCTCGGGGCCCATCGGCATCCGGATGCAAAGGCCTATAATAATTGAGTTTGAAGACAATCAGCTATCTCTCCTCAAAGCTCTGCAGCACAACGTGGGACCACAGACTCAAATGGTGGTGGTTGTCCTTCCCAACAGCAACAAGGACAAGTACGACAGCATTAAGAAGTTCCTTTGTGTGGACTGTCCGACTCCCAGCCAGTGTGTGGTGGCCCGCACCCTCAGCCGACCTCAGGCGCTCATGACCGTGGCAACGAAGATCGCCCTGCAGATGGCCTGCAAAATGGGAGGAGAGCTGTGGAGTGTGGAGATCCCTCTCAAACAGCTGATGATTGTGGGCATTGACTGCTACCATGACACGTCTGCTGGGAAGCGGTCTATCGGCGCTCTGGTGGCAAGCCTCAACCCGACCATGAGCAGATGGTACTCAAAGTGTGTCCTGCAGCACAAAGGTCAGGAAATAATGGATGGACTGAAAATGGCCCTGACTGGTGCCCTGAAAGACTACCTGAAGTTCAATAACTGCCTGCCATCTCGCATCATTGTGTATCGGGATGGAGTAGGAGACGGCCAGTTGCAAAGTGTCGTCAACTACGAGGTGGCTCAGATGATGGACTCAATCAAGTCCCTGGGGGAGAACTATGAGCCCAAGTTGAGTGTGGTGGTGGTCAAGAAGCGCATCAGCAGCAGGTTTTTCACCATGATCGGCGACAAGTTCACCAACCCACCACCGGGCACCGTCATTGACACAGAGGTCACCCGTCCAGAGTGGTACGACTTCTACATTGTGAGCCAGTCTGTCCGATCCGGAAGCGTTTCACCCACTCACTACAACGTCGTCTACGACACCAGCGGACTGAAGCCTGACCACATGCAGCGGCTCACGTACAAGCTCTGTCACTTGTACTACAACTGGCAGGGAATCATCCGTGTTCCTGCTCCCTGCCAGTACGGCCATAAGCTGGCTTTCCTGGTTGGGCAGAGCATTCACAAGCAGCCCAGCGTCAAGCTTGACGACTACCTTTTCTATCTTTAA---------------------------------------------------------------------------------------------------------------------------------------------------------------------------------------------------------------------------------------------------------------------------------------------------------------------------------------------------------------------------------------------------------------------------------------------------------------------------------------------------------------------------------------------------------------------------------------------------------------------------------------------------------------------------------------------------------------------------------------------------------------------------------------------------------------------------------------------------------------------------------------------------------------------
>ENSXMAT00000032928.1_Piwil2_Platyfish
ATGGATCCAAGAAAACGCCCTGACCTCAGTGACAAAGCAGGCTTCCAAATGTTGGGACGTGGACGAGGACTGCAGCCTGTTGAAATGACTGTAGGACGTAGTAGAGGGCTGCTGCTTTCTACAGAAGGGCTGGGATTAGGACGAGCCAGGGGTTTCCTGCCCCCTGGCGATATCCCTCCAGGACGAGGAGTGCTGCCGCCCTCCACTGCGCCAGGCAGAGGGCTGCTGGTGCATCCTGACGAGGTGGGAGTCGGCCGAGCCAGAGGCCTTCTGCTCCCATCAGCTGAACCCAAAGTCGGGGTGAGCCGAGGAGCAGTCCTGCCTAGACTGGGACAACAATATGAACAGAAGCACATGTTAGAAATGCCACCAGGCTCAGCAGGAGACACGGCTGCTCCACGAGGAGAAGAGGTTAGTGCGCCGCCCTGTGGTCAAGGGTCAACGCTGGTGTCCATGTTTAGAGGAATGGGTGTGACTTCCTGGGGAAGAGGAACTCCAGCAGTGGGAAGAGAATCTGGACATGATGGAGAGGTGAAAGTTCAAGATTTCCCGGTAGGACTCGCCACCGCCATGCAGGGTGCTGGTCACCGTGGAGACTCAATGGGCAGGGGAAGCAGTTTGTCCGCTCAGATGATTGTGGGACTTGGAAGAGCAGCTCTGCCGCAACTTGGAATGGGAAGAGGACAGGCTTTGCTTTCTTCTTTGCCTTCAGGTCAGATTAAGCCAGTTTGTCCAACATCTGATCCCCAAAGAACCCCGCTGTCTCCGCCTCATCCTGAAGGAGGTTTGAAAGTTGTTCCAATGACTCAGGACTTGCCTGTGCCTCTAAGTAGTGCACTACCAAAGAAGGAGATGACAATGGAGTCAGTATGTTCTCCAATTAATAAAGCTGGAACAAAAGGAACTCCCATAACTATTGGGTCAAACCACATCGTAGTTTCATGCAAGAATGAAGCTGTGTATCAGTACCATGTCACCTTCACTCCGAATGTTGAATCCATGACGATGCGTTTTGGCATGATGAAAGATCATCGCTCAACCACAGGAGAAGTGGTGGCTTTTGATGGCTCCATCCTTTACCTGCCAGTTAAACTGAAAGATGAGGTCCTTTTAAAGAGCTCAAGACGGACTGATAACCAAGAAATAGAAATCAAAATAAAGATGACAAAGATTTTGCCCCCAAACTGTGACCTTTGCATCCCGTTCTACAATGTGGTTTTCAGAAGGGTGATGAAAATCATTGGGCTGAAGCAGGTGGCCCGAAACCATTATGATCCAGAAAGCGCTGTTGTTCTTGAAAAACAACGGCTTCAAGTGTGGCCAGGTTATGCAACCGCTATTAAGCACACAGATGGCGGTCTGTACCTGTCTGTGGAAGTGACTCACAAAGTTTTGCAGAACGACTCTGTGCTGGACTTGATGAACATGCTGTACAAACAGAGCAAAGAGAACTTCCAAGATGTGTGCACCAAAGAACTGGTGGGAGCCATAGTTATCACACGCTACAACAATCGCACGTACCGCATTGATTCCATTGAGTGGAATAAGTCTCCTAACGACAGCTTCACTTTGATGAATGGCACTAAAACCACCTTCTTGGAATATTACAGTAAGAACTATGGAATCACAATCAAAGAGATGAACCAACCTTTACTCCTGCATCGACCGAAGGAAAGGTCCAAACCTGGAGGGAAGCAAATTATCACCGGTGAGATCCTTTTGGTGCCAGAGCTCTCCTTCTTGACAGGAATCCCAGAGAAAATGAGGAAAGACATGAGAGCTATGAAGGAGCTGACCAGTCACATCAACGTGAGCAGTGAGCAGCACACCAACTCCATAAAGCAGCTTCTGAAGAACATCAGCTCCAGTCCTGAAAGTGTGAAGGAGCTCAGCCGATGGGGACTGGAGATCGGCTCAGAGATCCTCATAGTTCAAGGAAGAACTTTGCCGCTTGAAACCATCTGTCTCCAGACGTCTTGCTTCGCAACCGGAACTGATGTTTCCTGGTCCAGAGAGGTTGTGAGAGATGCTTCAATCAACTCTGTCCCTTTGAACATCTGGGCCATCTTCTATCCGTCTCGTTGTGCAGACCAAGCTGAAGAACTTGTTTCCACTTTTAAGAAGGTAGCCGGGCCCATTGGGCTACGAATGGCTCGCCCCATTAGAGTGGAGCTGCGGGATGAACGAACTGAGACGTACGTCAAAAGTATCCACTCTCATCTCACCAGTGAGCCTAATTTGCAGCTGGTTGTGTGCATCATGGTCGGCAATAGAGATGACCTCTATATCGCCATCAAGAAGTTGTGCTGTGTTAAAAGCCCGATTCCTTCTCAGGCCATCAATATCCGGACAATATCTCAGCAGATGAAGCTGAAGAGTGTGGCTCAGAAGATTCTGTTGCAGGTGAACAGCAAGTTAGGAGGAGAACTTTGGACCGTCAACATCCCTCTGAAAAACCTGATGGTAGTTGGAGTTGATGTTCACCATGACACCAGTAAATCACATCAGTCAGTCATGGGATTTGTTGCCAGCGTGAACAGCTCCCTGACCCGTTGGTACTCCAGGGTTACCTTCCAGACGCCTACAGAGGAACTGATTCATGGCTTCAGAGTTTGCCTGCTGGCTGCACTGCAGAAGTACCACGAGATAAATCACAACCTGCCTGAGAAGATTGTGGTGTATCGGGACGGTGTGTCTGATGGCCAGCTGAAAATGGTCGAGCAATATGAGATACCACAGCTGATCAAATGCTTCGAGACGTTCCCCAGCTACGAGCCCAAGCTGGTCTTCATTGTGGTCCAAAAGCGCATCAGCACCAATCTGTACTCCTGGACTTCGAACAACTTTGGCACGCCTTCACCTGGAACTGTGCTGGATCACACCCTCACTCAGAAGGACTGGGTGGACTTTTATTTGATGGCACATCCTATTCGTCAGGGTTGTGGACTTCCTACACACTACATCGCCCTGTACAACACAGCTAACCTCAGCCCTGATCATTTACAAAGGCTGACGTTCAAGATGTGCCATCTGTACTGGAACTGGCCAGGGGTCATTCGTGTCCCAGCACCATGCAAGTATGCCCACAAACTAGCTTTCCTGTCCGGCCAGTATCTGCACTCAGAACCAGCCATCCAGTTATCTGACAAACTCTTTTTCCTTTGA------------------------------------------------------------------------------------------------------------------------------------------------------------------------------------------------------------------------------
>XM_030357825.1_Piwil1_AtlanticCod
ATGACTGGTCGTGCAAGAGCAAGGTCAAGGGGCCGTGCGCGTGGCATAGAAACGGCGACGCCTGGAGTGTCCCAGGAGCACGTGGTGCCCAGCGCCGGGTCTGGTGATGGGGACCTTCTTGGAAGAGGTAGACAAAAGGGGCCTCCAGGACCAGGGGCGACTGACGTTATTTTACAGATCTCTGCAGGGTTCCACGCGGTGAAGTTTGGGGATAGAGGTGGACGCCGTGGAGATTTCCACGATGAAGGGATCTGCACCAGGCAGGCGATGGAGCACGTCAAGGCATCAAAGTCTGGTAACTCTGGCCGATCCATCGCGTTGAGGGCCAACTTTTTCGCCATCACGGCACGGCCACAGTGGGTGCTGTACCAATACCATGTTGACTACCAGCCCCCCATGGAGGCCCGCAGGCTGCGCTCCGCTCTACTGTACCATCACAATGATTTGCTTGGTACGGCACGCAGCTTCGACGGAGCAATCCTCTTCCTGCCCCACAAGTTACCCAACAAGGAGACGGTGGTCCACAGTGAGACCAGGCATGGAGAGAAGGTTCAGATCAAGATAACTCTAACGAATGAGCTGCCACCATCTTCGCCGGTATGCCTGCAGTTCTACAACATCCTCTTCAGAAGGATCCTGAGGATGCTGGACATGCAGCAGATCGGGCGCCATTACTACCAGCCCAAAGACCCACTCAGCATCCCACAGCACCGGCTGACCATCTGGCCAGGCTTCACCACCACCATCCTGCAGTACGAGTCCAGCATCATGCTGTGTACCGACGTCAGCCACAAGGTTCTGCGCAGTGAGACGGTACTGGACTTCATGGTCAGTCTGAGACAGCAGTGCGGACCCCAGCGCTTCCCTGAGATATGTGCCAAGGAGCTCATTGGACTCGTGGTCCTCACCAAATACAACAACAAGACCTACAGGATTGATGACATTGCATGGGATCACACCCCCAACAACACGTTCAAGAGAGGAGACACAGAGATCTCCTTTAAGAACTACTACAAGACGCAATATACACTGGACATCACTGACGGCAACCAGGTGCTCCTGATCAGCCATGTGAAGAGGCTGGGTCCTGCAGGGCCTGCCCCCCCTGGGCCGGCCATGCTTGTTCCGGAGTTCTGCTATCTCACAGGTCTAACTGATAAGATGCGATCGGACTTCAACATCATGAAGGAATTGGCTGTCCACACCAGACTGAGCCCAGACCAGAGGGAGGTCCGCCTCAACAGATTTGTCAACAGCATTGAAAAGAATGATGAAGCACAGAAGGAGCTGACCACCTGGGGGCTCAAATTCGATAAGGAGCTCCTAAATCTGACTGGGAGAATCCTCCCAGCTGAGAAGATGATCCAGGGATCGCGCTCGTACGACTACAACCCGTGGCAGGCGGACTGGTCCAAGGAGATGCGTGGGTTACCGGTGATCAGCGCTCCTCCCCTGGAGAACTGGATCATGTTCTACACCCGTCGCAACGCCAACGACGCCCAGAACCTGCTGCAGAGCCTGAACAAGGTCTCTGGTCCTCTGGGGATCCGCAGCCAAAAACCAATCATGGTGGAGTATGAAGACTACCAGGAGTCGCTCCTCAAAGCACTGCAGCACAACGTTGGACCTCAGACCCAAATGGTGGTCGTGGTCCTGCCCAGTAACAGGAAAGACAAGTACGATAGTGTGAAGAAGTACCTCTGTGTGGACTGTCCCACCCCCAGCCAGTGTGTGGTTGGTCGGACTCTGAGCCGACCCGCTGCATTGATGACCGTTGCTACCAAGATCGCCCTGCAGATGGCCTGCAAGATGGGAGGAGAGCTCTGGAGCGTGGAGATCCCTCTCAAGCAGCTGATGATTGTGGGAATCGACTGTTACCATGACATAGTTGCTGGTAGGAGATCCATCGGAGCTCTGGTCGCCAGCCTCAACCACGGGATGTCACGGTGGTTCTCGAGGTGCGTGCTCCAGGACAAGGGACAGGAGATCATGGATGGTCTGAAGATGGCCATAGTGGGTGCGCTGAAGGAATACCTGAAGTTCAACGGCGTCCTGCCGTCGCGTATCATCGTGTACAGAGACGGCGTGGGCGACGGCATGTTGCAGAGTGTCGTTAGCTACGAGGTTCCCCAGATCATCGAGTCCATAAGATCCATTGGGCAGGACTACATGCCCAAGCTGACCGTGGTGGTGGTGAAGAAGCGTGTGAGCAGCAGGTTCTTCGCTCACATCGATGGTAAAGTGGCCAACCCTCCCCCAGGGACTGTCATCGACACAGACGTGACGCGCCCCGAGTGGTACGACTTCTACATCGTGAGCCAGGCAGTCCGCGCGGGCAGTGTCTCCCCGACGCACTACAACGTGGTGTACGACACGAGCGGGCTAAAGCCGGATCACTTGCAGAGGCTGACGTACAAGCTCTGTCACATGTATTACAACTGGCAGGGAATTATTCGGGTGCCGGCGCCGTGTCAGTACGCCCACAAGCTGGCCTTCCTGGTGGGACAGAGCATCCACAGGGAGCCCAGCATGAAGCTAGAGGACTACCTCTTCTACCTTTGA---------------------------------------------------------------------------------------------------------------------------------------------------------------------------------------------------------------------------------------------------------------------------------------------------------------------------------------------------------------------------------------------------------------------------------------------------------------------------------------------------------------------------------------------------------------------------------------------------------------------------------------------------------------------------------------------------------------------------------------------------------------------------------------------------------------------------------------------------------
>XM_030357926.1_Piwil2_AtlanticCod
ATGGACCCTACCAAGCCGCCTACGCCCGGCTACCCGGGGGAGAAGAGTATGCCCTTGCCGCCGATGGGACGCGTGCTCAAGCCCGAAGAACAGGCCGCAGGTCGTGGTGGAGGCTTACCGTTCTCCACAGGGGGTATCGGTATAGGGCGAGGTTTCATTACTCCTGGTGGTTCATCACCTATGCAGTTTGGCCGAGGAGCAGCAATGCTCGCCAGTGTACCTTTGGTTGGATTTGCAAGAGGAATGCCCACGGCTCAAGACCGAGTAGGGATCGGCCTGGCGAGAGGCATGCGGCTCCCTGTAGCTGAACCTAAGGTAGGAACCGCAGCAGAACCGCCCAGTTTGCCAGGCTTGCATCCAAAACCTGGGCATGGACAACCGTCTGAACCTATGGTGCTTGATAAAACGGAGAAGAAGTCTGAGAATGTGGCCCAAGGAGAAGTGACAGCCAGAACGATTGACCTGACCAATCAAGGCTCCTCTCTGGTGTCCATGTTTCGGGGGATTGGCCTGGAACCATCCAAAGCATTTATGGGACGAGGACGACCACCAGGGGGACTGATGGCGGCTGGAGACCCAACTGCAGAAATGAGGTTGCCACCAGGCAGCCCAGGGACGGGTGAGAAACCGCAGGACAACACGGTTCCAGTCAGCAGCTTCCTTGGCCGAGGCCTGCCACCCAGTGCGAGGATGATGGGCCTTGGACGGGCTGCGATGCCTTACCTTGGCATGGGCAGGGGACCCTCTGTGGCTCCCCCTCTCCTCCAGGCCCCCCCGAGTCCTGCCGCCTCCACCACATTCAGTCTGCCGACACCCCCTACCAGCCCTGCCGCAGAAACTATGCAGGCTCCAACTCAAAAATCTCCAGGGCACCCTATCGGCACTCCGACCAAAGTGCCTCTCGCCATGGACAAAACAAGCAAAGAGCCACTGAACAAGGTGGGGACCAAAGGACGACCCATAACTATAGGATCAAACCACGTGTCCATCGGCCTCAAGAACGAGGCAGTGTACCAATACCATGTTACATTTACGCCCAACATTGAGTCAATGTCGATGCGGTTTGCTATGATGAAGGCTCACCGCCCGACCACCGGAGAAGTTGTGGCTTTTGATGGCTCAATCCTCTTCCTACCGATGAAGTTGAAGGATGTGGTGCTCCTGAAGAGCGAACGGCGGACCGACAACCAGGAAATAGAGGTCAAGATCCAGATGACCAAGATCCTGCCCCCCAACTCGGATCTCTGCATTACCTTCTACAACGTGGTGCTGAGGAGGATCATGAAAATGGTTGGGCTGAAGCTTGTTGGACACAATCATTTCGACCCACAAAGTGCCATCATTCTGGGAAAACATCGACTGCAGGTGTGGCCTGGGTACACAACCAGCATCAAGAGAACGGACGGCGGTTTGTTTCTGTCGGTGGACGTGGCCCACAAAGTGCTGAGGAACGACTCGGTGCTTAATGCCATGAACATAATTTATCAACAGAGCACGGAGTACTTCCAGGACGAGTGTGCCAAGGAGCTGGTCGGTAGCATCGTCATTACGCGCTACAACAACCGCACGTACCGCATCGATGACATTGAGTGGAAAAAGGCTCCTAAAGACATCTTCACACTCGCTGACGGCTCCACCACCACCTTCGTAGACTACTACAGCAAGAACTATGGGATCACAATCAAGGAGCTGGACCAACCCCTGCTGGTCAATCGACCCAAGGAGAGGTCCAACCCAGGAGGGAAGCAAATCACAGGGGAGCTTCTCCTGGTACCCGAGCTCTGCTTCATGACGGGGATCCCTGAAAGGATGAAGAAGGATTTCCGTGCCATGAAGGACTTGACGATGCACATCAACGTCAGCAGTGAGCAGCACACCACCTCAATCAACCAGCTCCTATACAAAATAAAGAACAACCCCGAGACGATAAAAGAACTGGAAAATTGGGGACTGGACGTCAACAGCGAGAATATCACTACTGAAGGCCGAATTCTTCCACCTGAGACGATCTGCATGCAGTCGGCATCCATTGTCCCTGGTGCTGATATGTCCTGGTCCAAGGAGATCGGCAGAGAGGCTTCCATCAGCTGTATCCCTCTACAAGTCTGGGCCATCTTCTACACCCGGCGCTGTGCGGAGCAAGCGGAGGAGCTCCTGTCCACCTTTCAGAAGGTGGCTGGCGCCATGGGAATGCGCATCGAGCGACCAATCAAGATAGAGCTGCGCGACGACCGCACGGAGAACTACGTGAAGAGTATCCACTCTCAGCTCACCAGCGAGCCCAACATGCAGATGGTTGTCTGCATCATCCCAGGCAACCGGGATGACCTCTACAGTGCCATCAAGAAGCTGTGCTGCGTCAAGAACCCCGTCCCCTCGCAGGTGATCAATTCTAGGACAATTTCGCAGCCTCTGAAGCTGAGAAGTATTGCCCAAAAGATCCTCCTTCAGATGAACTGCAAGGTGGGAGGAGAGCTGTGGACGGTCAACGTCCCTCTGAAACATCTCATGGTGATCGGAGTTGATGTCCACCATGATCCCAGCAAGCGGAACAGATCTGCCATGGGTTTTGTAGCAAGCTTGAATAGCCTGCTCACACAGTGGTACTCCAGAGTAACCTTCCAGTCCGCCCATGAGGAGATCATCAACGGCTTCCAGGTGTGCCTCCTGGCTGCTCTGCAGAAGTACTACGAGGTGAACCACAATCTGCCAGAGAAGATCGTGGTGTACCGGGACGGGGTGTCAGACAGCCAGCTAAATGTGGTGGCCGCCCACGAGGTCCCGCAGCTGCTCAAGTCTTTCAGGACGTTCCCGAGCTATGAGCCAAAGCTGGTGTTCATAGTGGTGCAGAAGAGGATCAACACCACCCTCTACTCCAAGGCCGGGGACCGCCTCGTGACCCCTCCACCTGGGACTGTTCTGGACCACACCCTGACACAGAGAGAATGGGTGGACTTCTTCCTGATGGCACATTCCATCCGCCAAGGATGTGGCTTCCCTACACACTACGTCTCGGTGTACAACACAGCCAATCTGCCCCCTGACCACTTGCAACGGCTCACTTTCAAGATGTGCCACATTTACTGGAACTGGCCTGGAACCATCCGAGTACCAGCACCCTGCAAATATGCCCACAAGCTGGCCTTTCTTGCGGGCATGTATCTACATGCCGAACCAGGAATCCAATTATCGGACCGTTTATATTTCCTTTAA------------------------------------------------------------------------------------------------------------------------------------------------------------------------------
>XM_037481821.1_Piwil1_Stickleback
ATGACTGGACGGGCGCGAGCTCGATCAAGAGGCCGAGCACGCGGTCAAGAGACTGCGGTCCCGGGAGCGAGCCATGCTCGAGGAGAGCCCGAACCACCCGCTCCCCCACCTGCAGAGGGAGAGCTTGTTGGTAGAGGGAGACAGAAAAGTGCTCCAGTACCCTTTTCTGCAGACGCTGTTCTACAGATTTCAGCTGGATTTCAGCAGGTGAAGCTTGGCGAAAGAGGCGGACGGCGACGTGATTTCAACGATGTAGGGATCAACACAAGGCGTGCTATGGAGCATGTCAAGGATTCAAAGTTGGGAACATCCGGTTCTCCGATTCGGTTGACAGCCAACTTCTTTCGCATCTTGTCCCGTCCTGAGTGGGTGCTGTATCAGTACCACGTGGACTTCAATCCACCGATGGAGGCTCGTCGTCTGAGATCCGCCCTCCTCTACCACCACGAGGATGTTCTTGGCCCCGCACGGAGCTTTGATGGAGCTTTGCTTTTTTTACCAAAGAGATTGGCCCAAAAGGAGACAGTGCTCCACAGCGAAACAAGGAATGGAGAGAAAGTTCAGATAACTGTCACCATGACGAATGAACTCCCGCCCACATCCCCAGTGTGCATTCAGTTTTACAACATTCTGTTCAGAAGGATCTTGGGGATTCTCGACATGCAGCAGATTGGACGCAACTACTACAACCCCAAGGATCCACTCGACATCCCAAAACACAGCCTGACCATCTGGCCGGGCTTCACCACCACCATTTTGAGGTACGAGACCTCCATCATGCTGTGCACTGACGTGAGCCACAAGGTGCTGCGTAGTGAGACAGTCCTCGACTTTATGGCCAACCTGAGGCAGAAGTGTGGAGGTGAACGCTTCCCTGAGATCTGTGCTAAGGAGCTCATTGGACTCATAGTCCTCACCAAGTACAACAATAAGACCTACAAGATTGATGATATTGCGTGGGATCACACTCCAAACAACACATTCACGAGGGGAGACAAGGACATTTCTTTCAAGAACTACTACAAGACGCAATATAACCTGGACATCGTCGATGGCAACCAGGTGCTGCTGGTCAGCCATGTGAAGAAGTTGGGTCCCGCTGGAGTTGCGCCTCCTGGCCCCGCCATGCTGATCCCAGAGCTGTGCTACCTAACAGGCTTGACTGACAAGATGCGAACGGACTTCAACATCATGCGGGACTTGAGCGCCCACACTAGATTGGATCCAATGGCGAGGGAGGGGCGCCTCAACAGATTTGTCAGTACTATTCAGGGGAATCCTGACGCACAAGCAGAGATGGATAAATGGGGACTCTCCTTTGATAAGCAACTCATAAATCTGAAAGGCAGAGTCCTTCCACCAGAGAGGCTTTTCCAGGGATCAAGATCGTACGACTACAGGCCCACCGATGCTGACTGGTCCAGAGAGATGCGTGGCTTGCCTCTGATCAGCTCTCCTCCGCTGGAGAACTGGCTGTTGTTGACCACCCGTCGCACCAGCACTGAAGCCCAGTCCCTCCTGCAGACCCTCGGCAAGGTCTCCGGTCCACTCAACATCCGGATGCAGAGACCCGTCATGATTGAGTACGAGGATCATCAAGAATCTCTACTCAGAGCCCTGCAGAACAATGTTGGACCCCAAACACAGATGGTGGTGGTGGTCCTCCCCAGCAACAGGAAGGACAAGTATGACAGTGTCAAGAAGTTCCTTTGTGTGGACTGCCCCACTCCCAGCCAGTGTGTGGTTTCCCGTACCCTCAGCAAACCGTCCGCACTCATGACTGTGGCAACCAAGATTGCTCTTCAGATGGCCTGCAAGATGGGAGGAGAGCTCTGGAGTGTGGAAATCCCTCTCAAACAGCTGATGATTGTGGGCATTGACTGCTACCATGACACCATTGCTGGGAAGAGGTCTATTGGAGCTCTGGTTGCCAGCCTCAATCAGGGCATGACCAGGTGGTTCTCAAAGTGTGTGTTGCAGCACAGAGGCCAGGAAATAATGGATGGACTGAAGATGGCTTTATGTGCTGCACTGAAGGACTACCTGAAGTTCAACAACTCCCTGCCTTCACGCATCATAGTGTACAGAGATGGTGTGGGAGACGGCCAGCTGCACAGCGTGGTCAACTACGAGGTTGCACAGATCATCGAATCCATCAAGTCCATGGGGCACGACTACATGCCCAAGCTGAGTGTGGTTGTGGTGAAGAAGCGCATTAACAGTAGGTTTTTTGCCCAAATGTCTGGGAAGGTGTCCAACCCTCCCCCGGGCACCGTTGTGGACTCAGAGGTCACCCGTCCAGAGTGGTACGACTTCTACATAGTGAGCCAGGCTGTGCGCTGTGGAAGTGTCTCCCCAACCCACTACAACGTTGTGTACGACACTAGTGGGCTGAAGCCTGATCACATGCAGCGGCTGACCTACAAGCTGTGCCACATGTACTACAACTGGCAGGGGATCGTCAGAGTGCCCGCTCCCTGCCAGTATGCCCACAAGCTGGCTTTTCTTGTGGGTCAAAGCATCCACAGAGAGCCCCATGTGAAGCTGGATGACCTCCTCTTTTACCTATAA------------------------------------------------------------------------------------------------------------------------------------------------------------------------------------------------------------------------------------------------------------------------------------------------------------------------------------------------------------------------------------------------------------------------------------------------------------------------------------------------------------------------------------------------------------------------------------------------------------------------------------------------------------------------------------------------------------------------------------------------------------------------------------------------------------------------------------------------
>XM_037483638.1_Piwil2_Stickleback
ATGGATCCAAAGAAGCCCCCCAAGCTCAGTCTGATGGGCCTGGTCGGGCTGGGACGCGGAGAAAGACTACATCCTCAGGAGCTGCCTGTAGGACGCAGCAGAGGGCCGCCTCTCCCTACTGAAGATTGTGGTGTGGGACAAGCCAGAGGTTTCCTCGCTTGTGGCGATACCCCTCTGGGACGAGGAGTAACTCTACCCCTTACCGACGCTGTAGTTGGCCGAGGCAGGGGACTGCTCCAATCGGCCGAACCGAAGGATGACGTGCCTTCCTTTAGTCCAAGATCAGCACTGGTCTCAATGTTTAGAGGAATGGGCATTGAACCCTCAGTTACCTCATGGGGAAGAGGAACAGCACCAATGGGAAGAGGAGCAGCTGGAGATTTGGGAGATGTAATCCAGCAGGGAGCGCCAGTACAGGGCATCAGCCAACCTGGAGAGGCGATGGGCAGAGGCAGCGGTTTCCGTGGCCGAGGTTTGTCCCCTCACACGATGGCGGGGCTTGGAAGAGCAGCAATGCCTCACCTCGGAGTAGGAAGAGGACACGCTCTTCCTCCGGGTCGGGTCGAGTCTGTTTCTCCAGCCTCTGAGCAACCAGCAGCCCAAAACACTCAGGCTTCCCTCACAGGAACCACGCCCCCGTTTGCCACCACTCAAGAGGCTTCTCTTTCTGCTGTTGCACCATCAAAGATGGAGCTGAAAATGGAGGACGTCTGTAAGCCGCTGAATAAGATGGGAACAAAAGGAGCTCCTATAACTCTTGGCTCAAACCACATCCCAATTCGATGTAAGAATGAAGCGGTTTATCAGTACCATGTTACCTTTGTTCCAAATGTTGAATCAATGGCGATGCGTTTTGGAATGATGAAAGACCACCGCTCAGCCACAGGAGAAGTAGTAGCTTTTGATGGCTCCATACTCTTCCTGCCCGTTAAACTGAATGATTTGGTTGTTCTAAACAGTTTGAGGCGGACTGACAATGAGAAAATAGAAATACAAATCCAGATGACGAAGATTTTGCCCCCCAACTCGGATCTATGCATCCCATTCTACAATGTGGTGCTCAGGAGGGTAATGAAAATCATTGGCCTGAAGCTCGTTGGTCGAAACCACTATGATCCAGAAAGTGCAATCGTTCTTGAAAAACATCGGCTGCAAGTGTGGCCGGGTTACTCCACCTGTATCAAGCGCACAGATGGAGGCCTGTACCTAAACGTGGACGTGTCTCACAAAGTCCTGAGAAATGACTCCGTGCTGAACGTCATGAACACGCTGTACAGACAGACCAAAGAGAACTTCAGGGATGAATGCACCAAAGAGCTCATTGGCAGCATCGTCATCACCCGCTACAACAACCGCACCTACCGCATTGATGCCATTGAATGGGACAAATCCCCCAAAGACACCTTCACTTTGATGGATGGCACAAACACCACATTTGTGGAATACTACAGCAAGAACTATGGGATTACGATCAAAGAGATGGACCAACCTCTGCTCATGCATCGGCCGAAGGAGAGATCCAAGCCAGGAGGGAAGCAAGTCATTACTGGAGAGATCCTTCTAGTACCAGAGCTTTCCTTTATGACGGGAATCCCAGAAAGAATGAAGAAGGACTTCAAATCGATGACGGATCTGACCATACACATCAATGTCAGCGCTGAGCAGAACACCCACTCCATAAAACAGCTGCTAAAGAACATCAGCACCAATCCTGAGAGCACAAAGGAGCTCAGCCGATGGGGACTGGACATTGACTCTGAACTCGTGACGATTGCAGGTAGAACTCTTCCCCTTGAAACCATCTGTCTGCAGTCTACATCATTCACCACTGCTGCTGATGTTTCCTGGTCCAGAGAGGTCATTAGGGAAGCTTCAATCAGCTCTATCCCATTGAACATTTGGGCCATTTTCTACACTCGCCGCTGTGCGGAGCAGGCTGAAGAGCTGGTTTCCACCTTTAACAAGGTGGCCGGGCCTATCGGTATGCGTCTGGAGCGACCCATTCGCGTAGAGCTAAGGGACAATCGCACCGAGACGTACGTCAAGAGCATCCACTCTCAGGTCAACAATGAGCCCAATATGCAACTTGTAGTCTGCATCATGGAAGGCAACAGAGACGATCTCTACAGTGCCATCAAGAAGCTCTGCTGTGTCAAGAGCCCCATCCCATCCCAGGCCATTAACGTCAGAACAATTTCCAAGCAACAGAAGCTAAGGAGTGTCGCCCAAAAGGTGCTCCTGCAGATGAACAGCAAGTTAGGAGGAGAACTTTGGACTGTCAATGTCCCTCTGAAACACTTGATGGTGGTGGGAGTTGATGTCCATCATGACACCAGCAAAGCGCATCAGTCAGTCATGGGCTTTGTCGCAAGTGTCAACAGCTCGCTGACTCGCTGGTACTCGAGGGTAACTTTCCAGACACCAAATGAGGAACTGATCAATGGCTTCAGAGTCTGTTTACTGGCTGCACTGCAGAAGTACCACGAGGTGAACCACAATTTGCCAGAGAAGATTGTTGTGTATCGGGATGGTGTGTCAGATGGTCAGCTGAACATGGTGGCGCAGTACGAGATCCCACAGTTGATCAAATGCTTCAAGACTTTCCCCAGCTATGAGCCCAAGCTGGTCTTCATTGTGGTCCAAAAGCGCATCAGCACCACACTCGTCTCCTGGACTCCAAACAGCGTTAGAACACCTCCACCCGGAACTGTTCTGGATCACACGCTCACGCAGAAGGACTGGGTGGACTTCTTTCTCTTGGCACACACTAGTCGTCAGGGCTGTGGACTTCCAACGCACTACGTCACTCTCTACAACACGGCAAATCTTTCACCTGACCATTTGCAAAGGTTGACGTTTAAGATGTGCCACTTGTACTGGAACTGGCCGGGCACCGTTCGTGTTCCAGCGCCGTGCAAGTACGCCCACAAACTGGCCTTCCTGTCTGGCCAGTACCTGCACTCCGAGCCGGCCATTCAGCTGTCAGACAAGCTCTTTTTTCTTTGA---------------------------------------------------------------------------------------------------------------------------------------------------------------------------------------------------------------------------------------------------------------------------------------------------------------------------------------------------------------------------------------------
>ENSEEET00000000356.1_Piwil1_ElectricEel
ATGACGGGACGTGCGAGGGCGAGGTCTAGGGGCAGAGCCCGCGGCCCAGAAGCTGGAGCTCCAGGCGCGCAGCCGACGACATCTCAGGAGGTGTCAAGGCCCGTGCTGCTTCCGCCGTCTGAAGGAGAGCTCGTCGGTAGGGGAAGACAGAAAACTGCCCCCGGAGCGTTGACGCCAGAAACGGTGCTGCAGATTTCGGCAGGCTTTCAGCAGGTGAAGATTGGCGAGAGGGGGGGGCGCAGGCGAGATTTCCATGATGCCGGAGTCCACACTCGCCAACTCATGGAGCATGTCAAGGAGTCCAAGACAGGGACGTCTGGCTTCCCGATCGAGCTGAGGGCGAACTTCATGCGTCTGCTTTCGCGACCCCAGTGGGCCCTCTATCAGTACCATGTGGACTTCAATCCACCCATGGAGTCTCGGCGCCTGCGGTCAGCTCTTCTCTTCCAGCACGAACAGACGCTCGGCAAAGCACGATGCTTTGACGGAGCCATTCTCTTCCTCCCACACCGTCTCCATTACACTGAGATGGTACTATGCAGTGAGACAAGACACGGAGAGAAAGTCCAGATCACCGTCACCCTGACCAGTGAGCTGCCTCCTTCCTCTCCTGTGTGCCTGCAGTTCTACAACATCATCTTCAGGAGGATTCTGAGGATGCTGAACATGCAGCAGATTGGACGCCATTACTACAACCCTGACGACCCCCTCAACATCCCCCAGCACAGGTTGACCATCTGGCCTGGTTTTGTCACCAACATCCTGCAGTACGAGTCCAGCATCATGTTGTGTTCGGACGTGAGCCACAAGGTTCTGCGCAGTGAGACTGTTCTGGATTTTATGTCCAGCCTGAAACAGCAGTACAGAGACCAGTACTTCCCTGACGCCTGCACCAAGGAACTGGTGGGCCTTATCGTCCTCACCAAGTACAACAACAAGACTTACAGAATTGACGACATTGCCTGGGACCAAACCCCCGTGAACACATTTAAGAGAGGAGACTCTAACATCTCCTTCCGGGATTACTACAAAATGCAATACAACCTGGAAATAACAGACATGAACCAGGTTCTGCTGGTCAGTCATGTTAAGAAGATGGGTCCTGCAGGTGCTCCGCCACCAGGCCCTGCCTTGCTCATCCCAGAGTTCTGCTACCTCACAGGTTTGACCGACAAGATGCGTAATGACTTCAACATTATGAAGGATCTGTCCTCTCACACCAGACTGACCCCAGAACAGAGAGAGAGGCGCCTTATCAGATTCATCAGCAGCATCAGCCAGAGTGCAGAAGCACAAAATGAGCTCAGTACGTGGGGTCTGAGCTTTGAGAACAAGTTACTAAGTCTGACTGGAAGAGTTCTTCCCGTTGAGAGGATCCTGCAGGCATCCCGGACTTACGAGTACAACCCTTGTGCTGCTGACTGGTCTAAGGAGATGCGAGGACTTCCTCTGATCAGCAGCATGCCTCTGGAGACATGGCTCATGTTCTTCACGCGCCGTAATGCTGATGCAGCACAGTCACTCTTGTATACTCTCAACAAGGTGGCACCACCCATGGGCATCCGCATGCAGAGGGCAGTCATGATAGAATACGAGGATCGGCCAGAATCTCTGCTGAGAGCCCTGCAGCAGAATGTGGGACCGGAGACTCAGATGGTGGTTGTGATCCTGCCCACCAACCGTAAGGACAAGTATGACTGTGTGAAGAAGTACCTGTGTGTGGACTGCCCCACTCCCAGCCAGTGTGTGGTGTCACGCACCCTTAGCAGACCACAGGCTCTCATGACCGTGGCCACTAAGATCGCCCTGCAGATGAACTGCAAGATGGGGGGAGAGCTGTGGAGTGTTGAGATCCCGCTGAAACAGCTGATGATTGTGGGCATTGACTGTTACCATGACACTGCTGCAGGAAAGAGATCCATTGGGGCTCTGGTAGCCAGCCTCAACCAGGGCATGTCCAGGTGGTTTTCAAAGTGCGTTCTGCAGGGCCGTGGTCAAGAGATTATCGACGGACTCAAAGTGGCTCTAAAGGGTGCTCTGAAGAAGTACCTGAAGTACAACAACTGTCTGCCATCTCGTATCATCGTGTATCGCGATGGTGTGGCAGATGGCATGCTGCAGAGTGTCGTGAACTACGAGGTGCCTCAGATAATGCAGTCCATCAAGACCATGGGCCAAGACTATGCGCCCAAACTGTCAGTGGTGGTGGTGAAGAAGAGAATCGCTACCAGGTTTTTCGCTCGTCTTGATGGCAAACTGGCCAACCCTCCTCCTGGAACAGTAATCGACACTGAGGTCACCCGACCTGAGTGGTACGACTTCTTCATCGTGAGCCAAGCAGTGCGGATGGGCAGCGTCACCCCCACTCACTACAACGTGGTGTTTGACAACAGTGGCCTCAAACCAGACCACATGCAGAGACTCACCTATAAGCTCTGCCACATGTACTATAACTGGCAGGGGATTGTACGAGTGCCTGCACCGTGCCAGTATGCCCACAAACTGGCCTTCCTGGTGGGCCAGAGCATCCACAAGGAGCCCAACATTAACTTGGATGACTTCCTGTACTACCTGTAA------------------------------------------------------------------------------------------------------------------------------------------------------------------------------------------------------------------------------------------------------------------------------------------------------------------------------------------------------------------------------------------------------------------------------------------------------------------------------------------------------------------------------------------------------------------------------------------------------------------------------------------------------------------------------------------------------------------------------------------------------------------------------------------------------------------------------------------
>XM_027027755.2_Piwil2_ElectricEel
ATGCCACCTGTGGGGTTCAGTAAAGGTCCCGCTGCCACGCCCACCTCCACCCATGTTCCCGCCTCCGGCCTTGTTCCAGTCCACCCCCAGGGAGTGACTGCAGCCTTTGGAGACACTAAAATGACCCCAGCAAGCTGCCAGACTAGAGCAGAACTGAAGATGGAGGCTGTACGTGAGCCGCTGAAGAAGGTGGGAACGAAGGGCAGTCTTGTCACCGTAGGCTCAAACTACATCCCAGTCCTCTGCAGGAATGAAGCCGTGTATCAGTACCACGTTACCTTCACTCCGAATGTGGAGTCTCTAGGAATGCGGTTTGGGATGATGAGAGAACATTGCTCGACTACTGGAGAGGTGGTGGCCTTCGATGGCTCCATCCTTTACCTGCCGAAACGCCTAGATGAGGTCGTTCACCTGAAAGTGCAGAGGAGGACTGATAACCAGGAGATCAGCATCAAGGTCCAGATGACCAAGGTCCTGCCCCCTTATTCAGATTTGTGCATCCCCTTCTACAACGTGGTCTTCAGGAGAGTGATGAAGATCTTGGGGCTAAAACTTGTAGGCAGGAATCATTATGACCCCAAAAGTGCCATTGTTCTTGGCAAGCACAGGCTGCAGGTGTGGCCCGGTTACTCTACCTGTATCAAGCACACTGACGGTGGTCTGTACTTGGTCGTGGACGTTTCACACAAGGTGCTGCGGAACGACTCCGTGCTTGATGCCATGAATTTGATCTACCAGCAGAGTCGGGAGGGCTTTCAGGATGAGTGCACCAAAGAGTTTGTTGGCGCCATCGTAATCACGCGCTATAACAACCGCACCTACCGTGTCGATGACATAGAGTGGACCAAGTCCCCGAAGGACACCTTCACTATGGCTGACGGCTCCGAGACCACCTTCACTGAATACTACAGGAAGAACTATGGCATCACAATTAAAGAACTGGACCAGCCCATGCTGGTGCACCGTCCGAAGGAGAGATCCACACCTGGACAGAAGGTAATAACAGGTGAGATTCTTCTAGTTCCTGAGCTCTCGTTCATGACTGGAATCCCGGAGAAAATGAGAAAGGACTTCAGAGCCATGAAGGACCTGACAATTCACATTAATGTGAGTGCGGAGCAGCACACACTGTCCATCAAGCAACTGTTGCACAACATCAGTACCAACCAAGAAGCTCTCGCTGAACTAGGCCGCTGGGGCCTGGAGACCAGCTCCCAGATACTGGTGACCCAGGGAAGGACGTTACCCATGGAGACTGTATGCCTGCAGTCTGCCTCCTTTGTCACCCCCTCGTCTGTCGACTGGTCCAGAGAAGTTGTGCGAGACTCATCCATCAGCTGTATCCCTCTGTACTGCTGGGCGATTTTCTACCCCCGTAGGGCAGCAGAACATGCCAAGGAGCTGGTCACCACGTTTGGGAAGGTAGCCGGGCCCATGGGGCTCCGACTTGACCGGCCCATCCACGTGGAGCTCCGGGACGACCGCACGGAGACCTACGTCAAGAGCATCCACTCCCATCTGACCAGCGAGCCCAACGTTCAGCTAGTCGTGTGCATTCTGACGGGGAACAGGGATGACCTGTACAGCGCCATCAAGAAACTCTGCTGTGTCCACGCCCCATGTCCATCTCAGGCCGTCAACGTGCGCACCATCTCTCATCCACACAAGCTTCGTAGCATCGCCCAAAAGATCCTTCTACAGATCAACTGCAAACTGGGAGGAGAGTTGTGGACCGTCAGTGTGCCGCTGAAACACCTGATGGTGATTGGTGTGGACGTGCACCATGACACCAGCAAGAAGAGCAGGTCTGTGATGGGGTTTGTGGCCAGTCTGAACAGCCTGCTGACGAGGTGGTACTCCAGAGTCACGTTCCAGATGCCAAATGAGGAAATCATTAATGGCTTCCGAGTGTGTCTTTTGGCTGCCTTGCAGAAATATTATGAGGTGAACCACAGCTTCCCAGAGAAGATCGTTATCTATCGGGATGGAGTATCGGACGGCCAGCTCAAGACTGTGGAGCTTTACGAAATCCCTCAGATCCTGAAATGCTTCGAGACATTTCCAGACTATGAGCCAAAACTCACCTTCATTGTGGTGCAAAAGAGAATCAACACAACGCTTTACTCATACTTCGAAAACCGCTTCGGAGCACCTGTGCCTGGAACCGTGCTGGACCACACGGTTACTAACAAAGACTGGGTGGATTTCTACCTCATGGCCCACTCGATTCGCCAGGGCTGTGGCTTTCCTACCCACTACATATCCATATACAACACGGCCAATCTCACGCCAGACCACTTACAGAGGCTGACCTTTAAGATGTGCCATTTGTACTGGAATTGGCCCGGTACAATCCGCGTTCCGGCTCCGTGTAAGTACGCGCACAAACTGGCCTTCCTGTCCGGCCAGTACCTACACTCTGAGCCTGCTGTACAGCTTGCGGACAAACTCCATTTCCTGTGA------------------------------------------------------------------------------------------------------------------------------------------------------------------------------------------------------------------------------------------------------------------------------------------------------------------------------------------------------------------------------------------------------------------------------------------------------------------------------------------------------------------------------------------------------------------------------------------------------------------------------------------------------------------------------------------------------------------------------------------------------------------------------------------------------------------------------------------------------------------------------------------------------------------------------------------------------------
>ENSAOCT00000000379.1_Piwil1_ClownAnemonefish
ATGACTGGTCGGGCACGAGCAAGAGCACGAGGCCGAGCACGTGGTCAGGAGATCGCAGCACCTGGAGCGAGACAGGCTCGAGACCCTACGCCACCAGCTCCCCCTCCTGCAGAGGGGGATTTGGGTGGTAGAGGGAGGCAGAAAGGTGCTCCAGGACCATTTTCTGCAGAAACTGTTCTAGAGATTTCAGCTGGATTTCAACAGGTGAAGCTGGGAGAAAGAGGTGGACGCCGTCGAGATTTTCACGATGTAGGGATCAACACCAGACAGATGATGGCGCACGTGAAGGATTCCAAGTGTGGAACAACTGGCACTCCCATTCAGTTGACGGCAAACTGCTTTCGCATCCTGTCCCGCCCTCAGTGGGTTTTATATCAGTACCATGTGGACTTCAAACCACAAATGGAGTCTCGTCGCCTGAGATCTGCCCTCCTCTTCCAGCATGAGACCACCATTGGCTCAGCAAGAACCTATGATGGAGCTGTGCTTTTTCTGCCTCACAGGTTGCACAACAAGGAGACTGTGCTGCATAGCATGACCAGGAATGGAGAGAACGTTCAGATAACCGTCACCCTGACAAATGAACTGCCACCCACATCACCAGTATGCATTCAGTTTTACAACATCATGTTCAGAAGGATTCTGAGAATTCTCAACATGCAGCAGATCGGACGCAACTACTACAACCCCAGTGATCCACTCAACATCCCACAGCACAAACTTACCATCTGGCCAGGCTTCGCCACTACAATCTTGCAGTATGAGTCAGCCATTATGATGTGCATTGATGTGAGCCACAGGGTGTTGCGTAGTGAGACAGTCCTGGACTTTATGGCCAGCCTGAGGCAGCAATGTGGAAATCAGCGCTTTACTGAGATCTGTGCTAAGGAGCTTATTGGGCTCATAATCCTCACCAAGTACAACAACAAAACCTACAGGATTGATGATATTGCATGGAATCACACTCCCAACAACACTTTCAAGAGGGGGGAGACAGACATTTCCTTCAAAAACTACTTCAAAACTCAATATGGCCTAGACATCACAGATGGGAACCAGGTGCTGCTGATCAGCCATGTGAAGAAGATGGGTCCTTCTGGAGGTCCTCCTCCTGGCCCAGCCATGCTCATCCCAGAACTGTGCTACCTTACAGGCTTGACTGATAAGATGCGAGCTGACTACAGGATCATGAAGGATTTGAGCACCCACACGAGACTGACTCCAGATAAGAGGGAAGAGCGCCTCAGTAGATTCGTTGGTAACATACAGAAGGATGCTGAAGCGCAGGCAGAGTTGGATAAGTGGGGACTCAGCTTTGATAAGCAACTTCTAAATGTGACTGGCAGAATCCTTCGAGGGGAGACGATTTTCCAGGGATCAAGATCGTATGAGTACAACCCAATGACAGCTGACTGGGCCAGAGAAATGCGTGGCTTGGCCCTGATGCAGTCTCCTCCGCTGAGCAACTGGCTCGTGCTTCACACCCGACGTAACTACAACGAAGCCCAGTCTCTTGTCCAGACACTCAGCAAAGTCTCAGGTCCACTGGGCTTCCGCATACAGAGACCTGTCGTGATTGAATACGATGACCATCAGGAGTCCCTTCTCAGAGCTCTGCAGCATAATGTTGGACCCCAAATACAGATGGTGGTGGTAATCCTTTCGAGCAACAGGAAGGACAAGTACGACAGTGTTAAGAAGTACCTGTGTGTGGACTGTCCTACTCCCAGCCAGTGTGTGGTGTCTCGTACCCTCAGCCGACCTCAGGCACTCATGGCTATTGCTACAAAGATTGCACTGCAGATGGCTTGCAAGATGGGAGGAGAGCTCTGGACCGTGGACATCCCTCTGAAACAGCTGATGATTGTGGGCATTGACTGTTACCATGACACCACTGCTGGGAAAAGGTCCATTGGAGCTCTCGTGGCGAGCCTCAATCAGAGCATGAGCAGGTGGTTCTCAAAGTGCGTGCTGCAGCACAGAGGTCAGGAAATCATGGATGGACTGAAAATGGCCTTAACTGCTGCACTGAAGGACTATCTGAAGTTCAATAAGTGCCTGCCTTCACGCATCATTGTGTACCGAGATGGAGTGGGAGACGGCCAGCTGCACGGCGTGGTCAACTATGAGGTCTCACAGATCATGGATTCCATCAAGTCTATCGGGCAGGACTACGAGCCCAAGCTGAGTGTGGTGGTGGTGAAGAAACGCATCAGTAGCCGGTTTTTCTACCACAACAATGGCAACGTGTTAAACCCTCCCCCAGGCACCGTCATTGACACAGATGTCACCCGGCCAGAGTGGTATGACTTCTACATCGTGAGTCAGGCTGTACAATTGGGAAGTGTCTCGCCAACCCACTACAACGTTGTGTACGACACCAGTGGCCTGAAGCCGGATCACATGCAGCGGCTTACCTACAAGTTGTGCCACATGTACTACAACTGGCAGGGGATCATCCGAGTGCCTGCTCCCTGCCAGTATGCCCACAAGCTGGCTTTCCTTGTTGGCCAGAGCATTCACAGGGAGCCCAATGTGGAGCTGGACGACTACCTCTTCTACCTTTAA---------------------------------------------------------------------------------------------------------------------------------------------------------------------------------------------------------------------------------------------------------------------------------------------------------------------------------------------------------------------------------------------------------------------------------------------------------------------------------------------------------------------------------------------------------------------------------------------------------------------------------------------------------------------------------------------------------------------------------------------------------------------------------------------------------------------------------------------------
>ENSAOCT00000004854.1_Piwil2_ClownAnemonefish
ATGGAGGCAGTCTGTGGGCCACTGAATAAAGCTGGAACAAAAGGAGCTCCGATAACCATTGGGTCAAACCACATCCCAATCAGATGCAACAATGAAGCTGTGTATCAGTACCATGTCACGTACACCCCAAATGTTGAATCAATGGCGATGCGTTTTGGCATGATGAAGGATCACCGCTCAACCACAGGCGAAGTAATGGCTTTTGATGGCTCCATGCTGTACCTGCCTGTTAAACTGAACGACGTGGTTGTTCTCAAGAGTTTGAGACGGACCGATAACGAGGAAATACAGATCAAAATCCAGATGACAAAGATTTTGCCACCAAACTCAGATCTTTGCATCCCGTTCTACAATGTGGTGCTCAGGAGGGTAATGAAAATCCTTGGACTGAAGCCAGTGGGCCGAAATCATTATGATCCAGAGAGCACAGTCATTCTTGGAAAACATCGGCTTCAGGTGTGGCCGGGCTATGCAACCTGCATCAAGTGCACAGATGGAGGTCTGTACCTGTCTGTGGATGTGTCTCACAAAGTCTTGCGGAATGACTCTGTGCTGGATATCATGAACATGTTGTACCACCAGAGCACAGAAAACTTCCAAGATGAATGCACCAAAGAACTTATCGGCAGCATTGTTATCACTCGCTACAACAACCGCACCTACCGCATCGATGGCATTGAGTGGAACAAGTCCCCTAAAGACACCTTCACTTTGATGGACGGCACAGAAACCACTTTTGTGGAGTACTACAGCAAGAACTATGGGATTACAATCAAAGAGCTGAGTCAACCTTTACTTATGCATCGGCCAAAAGAGAGGTCCAAGCCAGGAGGCAAGCAAATCATTACTGGAGAGATCCTTATAGTGCCAGAGCTTTCCTTCATGACAGGAATCCCTGAGAAAATGAGGAAGGATTTCAGAGCTATGAAGGACTTGACCATGCACATCAATGTGAGCGGTGAGCAGCACAGCCAGTCTGTAATGCAGCTGCTGAAGAACATCAGGGCCAGTCCTGAGAGTCTGAAGGAGATCAGCCGATGGGGACTGGAGGTTGGCAAAGAAGTACTGGTGATGCAAGGTAGAACTCTTCCCCTTGAAACCATTTGTCTGCAGTCTTCGTCTTTTGCTACTGGTGCTGATTTGTCCTGGTCCAGAGAGGTTGTGAGGGATGCTTCAATCAGCTCTATCCCTTTGAACATCTGGGCCATCTTCTACCCTCGCCGCTGTGCAGAACAGGCTGAAGAGCTGATTTCCACCTTTAACAAGGTGGCTGGGCCTATTGGGTTAAGACTGGGGCGACCCATTCATGTGGAGCTGAGAGATGATCGGACCGAGACTTATGTCAGGAGCATCCACTCTGAGCTCACCAGTAAGCCGTATATGCAGCTTGTAGTGTGCATCATAGTTGGCAACAGAGACGACCTCTACGGCGCCATCAAGAAGCTGTGCTGTGTTAAAAGTCCCATCCCATCCCAGGTCATCAATGTCCGGACAATTTCCCAGCAACAGAAGTTGAGGAGTGTTGCCCAGAAGATACTCCTACAGATGAATAGCAAGTTGGGCGGAGAGCTGTGGACTGTCAGTGTTCCTCTGAAACACCTGATGGTTGTTGGAGTTGATGTCCACCACGACGCCAGCAAGAGGTATCAGTCCGTCGTGGGGTTTGTTGCGAGCGTGAACAGCTCATTGACCCGCTGGTACTCCAGAGTAACTTTCCAGGCACCCACTGAGGAACTGATCAATGGCTTCAGAGTTTGCTTACTGGCTGCACTCCAGAAGTACTACGAGGTGAACCACAACTTGCCCGAGAAGATTGTGGTGTTTCGTGATGGTGTGTCAGATGGCCAGCTGAAGATGGTGGAGCAGTACGAGATTCCACAGTTGATCAAATGCTTTGAGACTTTCCCAAAGTATGAGCCCAAGATGGTTTTCATTGTGGTCCAAAAGCGCATCAGCACCGCTCTCTACTCCTGGGCTGCAAACAGCTTTGGCACTCCTCCTCCTCCGGGAACTGTCCTCGACCACACCCTTACTCAGAAAGACTGGGTAGACTTCTATCTGATGGCACATCACATACGCCAGGGCTGTGGACTCCCTACACACTACATCTGTTTGTACAACACAACAAACCTCTCACCAGACCATTTGCAAAGGCTGACGTTCAAGATGTGCCATTTGTACTGGAACTGGCCAGGCACCATCCGTGTTCCAGCACCATGCAAGTATGCCCACAAGCTGGCCTTCCTGTCTGGCCAGTACCTGCACTCTGAGCCGGCCATTCAGCTGTCCGACAAGCTGTTTTTTCTTTGA---------------------------------------------------------------------------------------------------------------------------------------------------------------------------------------------------------------------------------------------------------------------------------------------------------------------------------------------------------------------------------------------------------------------------------------------------------------------------------------------------------------------------------------------------------------------------------------------------------------------------------------------------------------------------------------------------------------------------------------------------------------------------------------------------------------------------------------------------------------------------------------------------------------------------------------------------------------------------------------------------------------------------------------------------------------------------------------------------------------------
>ENSSSAT00000155785.1_Piwil1_AtlanticSalmon
ATGACTGGCCGTGCACGAGCACGATCAAGGGGCCGAGCGCGCGGTCAAGAGTCCGCGGCACCTGGCGTGACACCCTTTCAGGAGACGGCACGAGAAGCTCCCCCCTCTGAGGGTGAGCTTGTGGGTCGAGGAAGACAGAGAACTGCCCCAGGGGCTGTGTCCTCCGAAGCCGTTATTCAGATATCTGCAGGGTTTCAGCAGGTGAAGATCGGAGAGAGAGGTGGACGGCGTCGTGACTTTCATGATGCAGGAATCAACACCAGGCAGGCCATGGAGCATGTGAGAGAGTCCAAGTCTGGTTTCTCTGGCTCTCCCATTGAGCTGAAAGCCAACTTCTTCAAGATCCTGTCCCGCCCTCAGTGGGTGCTGTACCAGTACCATGTGGACTTCAAGCCCGTCATGGAGTCTCGGCGCCTACGTTCTGCCCTCATGTATCAGCATGAGGAGACACTAGGCAAAGCTCGCACCTTTGATGGAGCCCTCCTCTTCCTGCCTCACAAACTGCACAACACGGAGACTGTGCTGTACAGTGAGACCAGAATGGGTGAGAAAGTCCAGATCACTGTCACTCTGACCAATGAGCTGCCCCCCACTTCTCCAGTGTGCCTGCAGTTCTACAACATCATCTTCAGAAGAGTGCTGAGGATGCTGAACATGCAGCAGATTGGACGCCATTACTACAACCCAACAGACCCACTCAATATCCCACAGCACAGGCTGACCATCTGGCCCGGCTTTACTTCTACCATCCTCCAGTATGAGTCCAGCATCATGCTGTGCACGGACGTGAGCCACAAGGTGCTGCGCAGTGAGACGGTGCTCAGCTTCATGATGGGCCTCAGGCAGCAGAGTGGAGATCAGCGCTTCCCAGAGGCCTGCACCAAGGAGCTGGTGGGACTCATCGTCCTCACCAAGTACAACAACAAAACCTACAGGATTGATGACATTGCGTGGGACCATACTCCCAACAACACATTCAAGAGGGGAGACTCTGAGATTTCTTTCAAAGACTACTACAAGGCACAATATGGTCTGGACATCACCGACGGCAACCAGGTGCTTCTGATCAGCCATATGAAGAAGATGGGTCCTTCTGGAGGACCGCCCCAAGGGCCGGCCATGCTTGTCCCAGAGTTCTGCTACCTCACAGGCCTGACTGACAAGATGCGTGCTGACTTCAACATCATGAAGGACCTGTCCACCCACACCAGACTGACCCCAGAGCAGAGGGAGGGGCGGCTCAACCGCTTCGTTGGGAACATCCACCAGAACACGGAGGCCCAGACAGAGCTGAATACCTGGGGGCTCAACTTTGACAACAAACTCCTGAGCCTCACAGGCAGAGTCCTCCCTGCGGAAAGGATTGTGCAGGGATCCAGAACGTATGAGTACAACCCCTGGCAAGCAGACTGGTCCAAGGAAATGAGAGGCATCCCACTGATCAGTTGCCGACCACTGGAGAACTGGTTAATGTTCTTCACCCGCAGGAACAATGATGTGGCCCAGGCCCTCCTGCAGACCCTCAACAAGGTCTCCACACCCCTGGGCATCCGCATGCAGAGGGCCATCATGGTGGAGTACGAGGACCGCCAGGAGTCTCTGCTCAGGGCCCTGCAGCAGAATGTTAAGAAAGAAACCCAGATGGTGGTGGTGGTCCTGCCCAGCAACAGAAAGGACAAGTACGACAGTGTGAAGAAGTATCTGTGTGTGGACTGCCCCACACCCAGCCAGTGTGTGGTGGCCCGCACCCTCGCCAAACAACAGGCCCTCATGACTGTGGCCACCAAGATCGCCCTGCAGATTAACTGCAAGATGGGAGGAGAGCTGTGGAGCGTGGAGATCCCACTGAAGCAGCTGATGATTGTGGGCATTGACTGCTACCACGACACGGCTGCTGGCAAGAGATCAATTGGAGCTCTGGTGGCCAGTCTTAACCAGGGCATGTCCAGGTGGTTCTCAAAGTGTGTGTTGCAGAACCGTGGACAGGAGATCATGGACGGACTCAAGGTGGCGCTGCAAGGTGCCCTGAAGGCGTGGCTGAAGCACAACAACTGCCTGCCGTCACGTATCATTGTCTACAGAGACGGAGTGGGAGACGGGATGCTGCAGAGCGTGGTCAACTACGAGGTGCCACAGATCATGGAGTCCATCAAGACCATGGGACACGACTACGCACCCAAACTCACCTTGGTGGTTGTGAAGAAGCGCATCAGTTCCAGGTTCTTTGCCCGCATCGATGGCAAGCTGACCAACCCTCCCCCTGGAACATGCATCGATACTGAGGTCACCCGCCCAGAATGGTACGACTTCTTCATTGTCAGCCAGGCCGTCCGCATGGGCAGTGTCTCCCCAACCCACTACAATGTGGTGTATGACAGCAGCGGACTGAAGCCTGACCACATGCAGCGACTGACCTACAAACTCTGCCACATGTACTACAACTGGCAGGGAATCATCAGAGTGCCTGCACCCTGTCAATATGCCCACAAATTGGCCTTCCTGGTGGGCCAGAGCATCCACAGAGAGCCCAACATGAACCTGGATGACTTCCTCTACTACCTAGAGAAGCTGGGCCACATACCATCGTCATGCCATATCCTCCGCCGAGCTACACTGCCATGA---------------------------------------------------------------------------------------------------------------------------------------------------------------------------------------------------------------------------------------------------------------------------------------------------------------------------------------------------------------------------------------------------------------------------------------------------------------------------------------------------------------------------------------------------------------------------------------------------------------------------------------------------------------------------------------------------------------------------------------------------------------------------------------------
>XM_014170861.1_Piwil2_AtlanticSalmon
ATGGATCCAAAGAAGCCTTCTTTCCCAGGCCTCCCTGGTGCAACCCGCATTCCTTGGCTGCAGCAGCAAGCATGGGGTCGAGGACTGCGGTCAGATGAACCAGCAATAGGACGAGCCAGAGGCCTTATGTTTGCAGCAGATGGGTCTGCTGGCTTAGGACGAGCCAGGGGTTTCACCACCGCTGGTGAAACACTGCTTATGCAGTACGGGAGAGGAGTGCCCTTCCCAGTGAGCGATCCCTCCATTGGCTTTGCCAGGGGGATACCCATGCCAACATCAGAAGATGGTGGGATTAGCCGCGCTAGAGGGTGGCTTCTCTCGACAGCTGATCCGACCGTAGGTGTGGCAAGAGGGGAACCCCTTCTTGGTTTGGGGCCTCATCCTGGACAAGCCACTCCAGGTCAGCTCGCAACGCAAGACTTGCCAGAAGAGATGCCAAGTCTGCAGGCAGAAGAGGAAGTAGTAGCCAAACAAGTGGACATGCCCACCCACAGCCAGGGGTCGTTGCTGGTGTCCATGTTCAGAGGCATGGGGATCGATCCCTCAAAGACCTGGGGCAGGGGAGGGCTGCCAGTGGGGAGGGGTGCTTTTGGAGCAGAGCTCCAACCACAGACAGCCCCTGTTGGAGCAGTGGCATTCACCGGCCTGGGTGGAGACAGATTCCCTGAGGACATGATGGGCCAAGGTAACAGCTTCCTTGGCCGAGGTGTACCATCTCAGATGGTGGGAATGGGACGAGCATCGATGCCCCCCTTGGGTACTGGGAGGGGACCCACTATGCCCCCTACTCTCCCTCTATCCCCACCCAAAGAGGCTCATATGACTCCAGGTTGCTCTCAAACTAAGGGAGAACTTAAGATGGAGGCCACCTGTGAAACATTGCACAAGACTGGTACCAAAGGAACACCATTGCCCATAGGCTCAAACCACATCACCATTCACTGCAGGAATGAGGCAGTCTATCAGTACCATGTCACTTTCACTCCTAATGTGGAGTCGATGGGTATGCGATTTGGCATGATGAAGGACCATCGCCCCACCACTGGGGAGGTTGTTGCTTTTGACGGCTCAATTCTCTACCTCCCTGTGAAGATGGAAGAGGTGGTTCACCTAAAGAGTGTGAGACGAACTGACAACCAGGAGGTGGACGTCAAGATCCAGATGACTAAGATCCTACCACCCAACTCTGACCTGTGCATCCCCTTCTACAACGTGGTGCTGAGAAGGGTAATGAAGATCCTTGGACTGAAGCTTGTGGGGCGGAATCATTACGATCCAAAAAGCGCAGTCATACTTGGGAAGCAGCGGTTGCAGGTGTGGCCAGGTTACTCAACGTGCATAAAGCACACTGACGGAGGCCTGTACCTCCAGGTGGATGTGTCCCACAAAGTGCTGCGAAATGACTCTGTCCTCGACTGCATGAACGTGATCTACCAGCAAAGCAGGGAGAGCTTCCAGGATGAGTGCACCAAAGAGCTGATCGGCAGCATTGTCATCACCCGATACAACAACCGCACCTACCGCATCGACGACATTGAGTGGGGCAAGTCCCCCAAAGACACCTTCACCATGGCCGACGGCTCCACGACCACTTTCGTCGAGTACTACAGCAAAAACTATGGCATCACCATAAAAGAGATGGACCAACCCATGCTTATCCATCGACCCAAAGAGAGGTCCAAGCCTGGGGGAAAGCAAGTCATAACCGGCGAGATCTTGCTTCTGCCAGAGCTCTCCTTTATGACTGGAATCCCTGACAAAATGAGAAAGGACTTCCGTGCCATGAAGGACTTGACGATGCACATCAATGTGAGTAGTGAGCAGCACACTCACTCCCTGAAGCAGCTCCTGAAGAACATCAACACCAACCCAGAGGCCCAGACAGAACTGGCACGCTGGGGGCTGGAGATCAGCCAAGACATCCTGGTGACTATAGGAAGAATTCTGCCCCTGGAGACCATCTGTCTGCAGTCAGCATCCTTTGTCACCGGAGCTGATGTCAGCTGGTCCAGGGAGGTTATCAGGGATGCTTCTATCAGTTGTATCCCCATGAACTGCTGGGCCATTTTCTACCCACGGCGCTGTGCTGAGCAGGCCGAGGAGCTAGTGTCCTGCTTTGGGAAGGTGGCCGGACCCATGGGCCTGAGGCTGGATCGGCCCATCCGCGTGGAACTGAAGGATGACCGCACCGAGACTTACGTCAAGAGCATCCACTCCCAGCTCACTAGTGAGCCCAACGTGCAGTTGGTAGTGTGCATCATGACAGGCAACAGAGACGACCTCTACAGTGCCATCAAGAAGCTGTGCTGCGTCCAGAGTCCCGTGCCCTCTCAGGCCATTAACGTCCGGACCATCTCCCAACCCCAAAAGCTGAGGAGCGTAGCCCAGAAAATCCTGCTGCAGATGAACTGCAAACTGGGAGGAGAGCTGTGGACCGTGAACGTCCCTCTGAAACATCTGATGGTGATTGGAGTGGACGTCCATCACGACACCAGCAAGAAGAGCAGATCAGTCATGGGCTTCGTCGCCAGCCTGAATAGCCTGCTGACTAGGTGGTACTCCAGAGTGACCTTCCAGATGCCCAACGAGGAGATCATCAACGGGTTCAGAGTGTGTCTGCTGGCTGCACTGCAGAAATACTATGAGGTGAACCATAACTTCCCGGAGAAGATTGTGGTATATCGGGACGGAGTGTCTGACGGCCAGCTGAAGACAGTGGAGCTGTATGAGATCCCTCAGCTGCTCAAGTGTTTTGAGACGTTCCCTAACTATGAGCCCAAGCTGGCCTTCATCGTGGTACAGAAACGTGTCAGCACCAACCTGTACTCCTGCTCCGGAGACCGCTTTGGAACGCCTCCGCCAGGAACTGTCCTGGACCACACAGTCACCAACAGGGAATGGGTTGACTTCTACCTGATGGCGCATCACATTCGACAGGGCTGTGGCCTGCCTACACACTACATCTCAGTCTACAACACAGCAAACCTCTCCCCAGACCACTTGCAAAGGCTGACCTTCAAAATGTGCCACATGTACTGGAATTGGCCCGGGACTATCCGAGTGCCTGCGCCGTGCAAGTATGCCCACAAACTGGCCTTCCTGTCGGGCCAGTACCTCCACTCAGAGCCAGCTATCCAGCTGGCAGACAAGCTGTACTTCCTCTGA------------------------------------------------------------------------------------------------------------------------------------------------------------------------------------------------------------------------------
>ENSTRUT00000028242.3_Piwil1_Fugu
ATGACTGGGCGAGCACGTGCAAGATCACGCGGCAGGGCTCGTGGCACGGAGACCGCAGCTCCTGGAGCCGTAAGCGTTTCGTCACTTCCTACTCGAGAGCCTGCTACAGCGACTAGTGCTGCTCCAGAAGCCGAAGGAGATCTGGTTGGTAGGGGCAGACAGAAAGGTGTCCCAGGACAACTTGCTCAAAAAACTGTTGTTGAGATGTCAGTTGGATTTCAACAAGTAAAACTAGGAGAAAGAGGTGGACGCCGCCGGGATTTCAATGATACAGGGGTCAACACCAGACAGTTTATAGAGCATGTAAAGGAGTCGAAGAGTGGATCAAGTGGCTCTGTCGTTCCATTGATAGCAAACTTCTTTCGTATTGTGTCCCGCCCTCAGTGGGTTCTGTATCAGTATCACGTGGACTATCAACCGCCAATCGAGTCGCGGCGTTTGCGAACTGCTCTGCTCTTTCAGCATGAAGTATTGGGTATAGCACGAACCTTTGATGGAGCTCTCCTTTTCCTACCTCATAGACTTCCGGACAAGGCGACTGTGCTGCACAGTGAGACCCGCAATGGAGAGAAGATTCAGATAACAGTCACCCTGACAAATGAGCTGCCACCATCATCTCCAATGTGCATTCAGCTTTACAACATCATATTTAGAAGGATCCTGAAAATTCTAAATATGCAGCAGATCGGGCGCAACTTTTACAACCCCAATGATCCACTCGACATCCCACAGCACAGGCTGACTATATGGTCTGGCTACACCTCGACCATCTTGCCTTACGAGTCAGCCATCATGATGTGTACTGATGTCAGCCACAGGGTCCTTCGCAGTGAGACTGTTCTTGATTTCATGATAAATTTAAGACAACAATGTGGATCACATAATTTCATAGACATCTGCACCAAGGAGCTCATTGGACTTATAATCCTCACCAAGTACAACAACAAAACTTACAGGATTGATGATATTGCATGGGACCACACTCCAAGCAATACTTTCACAAGAGGAGAGACAAACATTTCTTTCAGGGACTACTACAAGAATCAATATGGGGTGGAAATCACTGATGGGAACCAGGCCCTGCTGGTCAGCCATGTGAAGAGGTTGGGTCCCAGTGGTAGTCCTCCTCGTGGACCAGCTATGTTACTACCTGAGCTGTGCTACCTCACAGGTTTGACTGACAAGATGCGTTCTGACTTCAATATCATGAGAGACTTGAGTGTGCATACCAGACTGACACCAGAGCAGAGGGAGCAACGGCTCAACAGATTTATGTCAAACATACAGAGGAACGCTGATGCCAGGGCAGAGTTGGAGAAGTGGGGACTGAACTTTGAAAGGAAGCTGCTCAATTTAAATGGAAGACTCCTTCCAGGAGAGAAGATTTTGCAGGGCTCAGCATCGTATGAATATGACCCCGTGGTTGCTGACTGGACAAGAGAGATGCGTGGAGTGAACGTGATCAGTGCTCCTCCACTGGAAAACTGGTTGCTGTTTTACACCCGCCGCAACACCAATGAAGCACAGAACCTCCTGCAGAACCTCCACAAGGTCGCAGGTCCACTTGGTATCACTCTCCAGAGGGCAAAAATGATTGAATATGAGGATCAACAGGATAGTCTTCTTAAAGCCATGAAGCAGAATGTTGGGCCCCGCACTCAGATGGTGGTGGTGGTCCTTCCCAGCAGCAGGAAGGACAAGTACGACAATATTAAGAAGTATCTGTGTGTGGACTGTCCCGTCCCCAGCCAGTGTGTGGTCTCCCGCACTCTGAGCCGTCCAAAGGCCCTCATGACTGTGGCCACAAAGATTGCGCTTCAGATGGCTTGTAAAATGGGAGGAGAGCTGTGGAGTGTCGAAATCCCACTAAAGCATCTGATGATTGTTGGCATCGACTGCTATCACGACACCTCTGCTGGGAAAAGGTCCATTGGGGCCCTTGTGGCAAGCTTGAACCAGAGAATGAGCAGGTGGTTCTCTAGATGTGTACTACAGCACAAAGGTCAGGAAATCATGGACGGCCTGAAGACTCTTTGTCTTACAGCGGCACTTAAAGAGTACCTGAAGTGCAACAACTGCCTGCCTTCGCGCATTATTGTGTACCGAGATGGGGTGGGAGACGGCCAGCTGCTGAGCGTGGCCACCTTTGAAGTGGCCCAGATTCTAGAGTCCATTAAGTCACTGGGGGCAGACTACGCGCCCAAGCTGAGTGTGGTGGTGGTGAAGAAGCGCATTGCCAGCAGGTTCTTTAGCGTCATCGGTGGGAAGATGTCCAACCCACTTCCAGGAACTGTCATTGACACAGAGGTCACTCGTCCAGAGTGGTATGATTTCTACATTGTGAGCCAGGCCGTTCGCTCTGGAAGCGTCTCGCCGACTCACTACAACGTCATCCATGACAGTAGTGGTCTGAAGCCAGATCACATGCAGAGACTTACGTACAAGCTGTGCCACATGTACTACAACTGGCAGGGGGTTATCAGAGTGCCCGCCCCCTGCCAGTATGCCCACAAACTGGCTTTCCTTGTTGGCCAGAGCATCCACAAGGAGCCCAACATGCAGCTGGACAACCTTCTCTTCTATCTTTAA------------------------------------------------------------------------------------------------------------------------------------------------------------------------------------------------------------------------------------------------------------------------------------------------------------------------------------------------------------------------------------------------------------------------------------------------------------------------------------------------------------------------------------------------------------------------------------------------------------------------------------------------------------------------------------------------------------------------------------------------------------------------------------------------------------------------------
>XM_011615388.2_Piwil2_Fugu
ATGGACTCGAACACGCCGCCTGACCTCGAGAGGATGACGGGCGTTCCGCCCTTGGGACGAGGAAGAGCAATGCAGCCTCTGCAGGTTTTTGCAGGACATGGTAGAGGGCTGGCCCTCTCCGCAGGAGCGCTGGGTATAGGACAGACCAGAAGTTTCCCCAGTTCCCATGATACTTCCCAAGGACGGGGAGAGACACTCCCACCTACTCAACCCGTGTGTGGACGTGCACAAGGACTGGTGGCACAGTCAGACCAAGGCAGAGGCCTTCTCCTTTCAACTGGGGAAGCAAAAGTAGGGGTGGCAAGAGGTGCCATCTTCCAGGGTCTGAAGCCACAACAGCAACCAGGCAGTCTATCTGATCCCATAACCCAACATGTAACGCAAGAACCTGCTGCTACGAAACCGGTGGGACTGCCAGCACATGCTGAAAGATCAGCACTTGTCTCCATGTTCAGAGGAATAGGCATTGATCATGCTTTGATCCCACTGGGAAGAGGATTGTGTCCTGTGGGAAGAGAAACGGGAGAGGTGAAGCCACTGGAAGGTTCCCCTGTAAGTGGGATAAGTAGACCAGAGAGCAGGCACCAACCTGAGGAGATGATGGGGAGAGGAAGTAGTTTCAGAAGCCCAGCCTTTTCTCACCAGACGATGGTGGGGATAGGAAGAGCTGCGGTTCCCCAAATGGCAGCAGGGAGAGGTTTTTTAGTAGGTCTCACTCCTCCTGGAGCTGACAAACAGGCACACACAATCTGTGAGAGTCAACCTACTGCACCGACCACTGAAGACGTATTTGATGTACCTGCTGTTGAACCTGTGAAGAAGGAGCTGAAAATGGAGGAAGTTCGCAAACCGCTTGACAAGAGTGGAACAAAAGGAACTCCTTTAGCCATTGGCTCAAACCACATCCCAGTAAACTGCAGGAATGAAGCCGTTTATCAATACCATGTTTCATTCACTCCCAATATTGAATCAATGGCCATGCGTTTTGCCATGATGGAGGCTCACCGCTCCACCACAGGGAGCGTCGTAGCTTTCGATGGCTCCATACTCTACCTGCCTGTTAAGTTGGACAATGAGGTTAATCTCAAAGCTGTGAGACGCACTGATGGAGAGGAGATACAAATTAAAATCCAGATGACGAAGATTTTACCACCCACCTCTGACTTGTGTCTCCCATTCTACAACGTTGTGCTGAGGAGGGTAATGAAAATCATTGGCCTGAAGCTGGTGGGGCGAAACCATTACGATCCCGAAAGTGCCATCATCATCGGAAAACATCGGCTGCAGGTGTGGCCGGGCTATTCCACCTGCATCAAACACACAGACGGAGGCCTCTACATGTGTGTCGATGTCTCTCACAAAGTCTTGAGGAACGACTCGGTAATGGACATCATGAATACATTATACCATCAAAGCAAAGAAAACTTTCAAGAGGAATGCACCAAAGAACTCGTCGGCAGCATCGTTATCACCCGCTACAACAACCGCACCTACCGGGTTGATGATATCAAGTGGAACAAATCCCCCAAAGACACCTTCACTTTAATGGATGGCACCAAAACCACTTTTGTGGAGTACTACAGTAAGAACTACGGGATTACAATTAAAGAGGTCGACCAGCCCCTGCTCCTGCACTGGCCAAAAGAGAGGTCGAAACCAGGAGGGAAGCAAATCAGCAGTGGGGAGATCCTTTTGGTGCCAGAGCTGTCCTTCATGACAGGAATCCCTGACAAAATGAGGAAAGACTTCAAAGCTATGAAGGACCTGAATATGCACATCAGTGTAACTCCAGAACAGCACACACACTCGGTCAAACAGCTGCTGAAGAACATCAGCACAAACCCTGAGAGCGTAAAGCAATTGGGGCAGTGGGGGCTGGAGATCGGCTCACAAATCTTGATGATTCAAGGTAGAAGTCTACCTCTTGAAACCATCTGCCTCCAGACTTCATCTTTTACAACAGGCACCGATTTTTCCTGGTCCAGAGAGGTTGTCAGATATGTCTCCATCAGCTGTATTCCCCTCAGTATCTGGGCTATCTTCTATCCTCGCCGCTGTGCAGAGCAGACTGAGGAGCTGGTTACAACCTTAAAGAAGGTGGCCGGACCTATTGGTGTTCATATGGAGAAGCCCATGTGGGTAGAGCTGAGAGATGATCACACTGACACTTATGTCAAGAGCATTCAGTCTCACCTCAATAGCCAGCCAAATATACAGCTTGTAGTGTGCATCATAATGGGCAACAGAGATGACCTTTATAGTGCCATAAAGAAGATCTGCTGTGTCAAAAATCCCATTCCATCCCAGGCTATAAATGTGCGAACAATTTCCCAACAAGCAAAGTTAAAAAGTATCGCACAGAAGATTCTGTTGCAAGTGAACAGCAAGTTGGGAGGAGAGTTGTGGACTGTCGGTATTCCTCTGAAAAATCTGATGGTGGTTGGAGTTGATGTTCATCATGACACCAGCAAGAGGCATCACTCAGTCATGGGGTTCGTCGCAACTGTCAATGGAACTCTGACCCGCTGGTACTCCAGAGTGATGTTCCAGACACCCAACGAAGAACTGATTCATGGCTTTAGAATATGCTTTGTTGCAGCACTGCAGAAGTACTACGAGGTGAACCACAACCTGCCCGACAAGATCGTGGTGTACCGGGACGGCGTGTCAGAGGGGCAGCTGAGTTTGGTGGAGCAGTTTGAGATTCCACAGCTGATCAAATGTTTCAACAACTTCCCCAACTATGCTCCAAAGCTGGTTTTCATCGTGGTCCAAAAACGCATCGCCACAACTCTTTATTCCTGTGCGGCAAACAACTTTGGCATACCTCCACCTGGAACTATTCTGGATCACACCCTTACTCAGAGAAACTGGGTGGATTTCTACTTGATGTCCCATCACATCCGCCAGGGTCATGGAGTCCCGACACACTACATATCGTTGTACAACACAACAAACCTGACTCCAGACCATTTGCAGAGGCTCACTTTTAAGATGTGTCATTTGTACTGGAACTGGCCTGGGACCATTCCTGTCCCGGCTCCATGCAAGTACGCCCACAAGCTGGCCTACCTGTCGGGCCAGTACCTGCACGCGGAGCCATCCATCCAGCTATCGGATAAGCTCTTCTTCCTCTGA---------------------------------------------------------------------------------------------------------------------------------------------------------------------------------------------------------------------------------------------------------
>ENSACCT00020002073.1_Piwil1_GoldenEagle
CCAAGTCAGCAACCTGGGCGTCGGCAGCCTCAGCAGCCACGTGTTCCTCCATCAATATCAGAAGAACCTGGTGGCCATGGACGACAGAGAGGCTCTCAGAGTGTTCTACAAGGATTACAGATTTCTGCGGGATTTCAAGAATTGTCTTTAGCAGATAGGGGTGGACGTCGTAGAGATTTCCATGACCTTGGGATAAATACTCGGCAAGCCATAGAACATGTTCAAGAATCAAAAACTGGTTCTTCAGGTATTATGGTAAAATTAACTACAAATTACTTTCGTCTGACGTCTCGACCCCAGTGGGCTTTATATCAGTACCATGTTGGCTATAGTCCTGAGATGGAAGCACGCCGTCTTCGATCAGCTTTGCTCTTTCAGCATGAAGAGCTAATTGGAAAGACACATGCATTTGATGGATCAATATTATTCTTGCCAAAAAAACTAGGGAAAAAGGTTACTGAAGTGTTTAGTAGGACTCGAAATGGAGAGAATGTGAAGATAACAATCACGTTGACTAATGAGTTGCCACCTACTTCGCCTACATGTCTGCAATTTTACAACATCATTTTTAGAAGGCTTTTGAAGATGTTGAATTTGCAGCAGATTGGACGCAATTATTACAACCCCAGTGACCCAATCAGCATCCCTAATCACAGGTTGATGGTTTGGCCGGGCTTCACAAGTTCTATCCTCCAGTATGAGGAAAGCATTATGTTATGTACAGATGTGAGCCATAAGGTTCTTCGCAGTGAAACAGTGTTGGATTTTATGTACAGTCTGTATTACCAGGTTGAAGAGCAAAGATTTAGAGATGCCTGTGCTAAAGAGCTGATAGGTTTAATTGTTCTTACGAAGTACAATAACAGAACATACAGAGTTGATGACATCGACTGGGATGCCAATCCACAGTGTACCTTTAGAAAAGCAGATGGTTCTGAGATCAGCTACGTGGACTACTACAAAAGGCAATATAATCAAGAAATTACTGACTTGAACCAGCCTGTCTTGATCAGTCAGTCTAGGAGGAGGAGAGGAACCATCATGCCAGGACCTGTGGTTCTAATTCCAGAGCTGTGCTTCCTAACAGGATTAACTGAGAAGATGCGTAATGATTTTAATATGATGAAGGACTTGGCTGTTCATACACGACTGCCACCTGAGCAAAGGCAACGTGAAATTGGGAAACTTATTGACTACATCCAAAAAGATGACAATGTTCAGAAGGAACTCCGAGACTGGGGTTTAAGCTTTGATTCTAATTTATTATCCTTTACGGGAAGAGTTGTTCAAGGAGAAAAGATCCTTCAATCAGGAAATGTGTTTAATTACAATCCTCAGTTTGCTGATTGGTCAAAGGAAACTAGGGGAGCTCCCTTAATCTGTGCAAAGCCTCTGGACAACTGGTTATTAATATATACACGGCGCAACTATGATACTGCTAATACATTACTTCAAAATCTGTTTAAAGTTACGCCATCTATGGGCATCAGAATGAACAAGGCAACCATGATTGAAGTAGATGATAGAACAGAAGCTTACTTAAGGGTTTTACAGCAAAGTGTTACCCCTGACACAAACATAGCAGTTTGTGTTTTGTCTAGTTCCCGAAAGGATAAATATGATGCTATCAAGAAATACTTATGTACAGATTGTCCCATTCCAAGTCAATGTGTGATTGCTCGCACTTTAAGCAAGCCTCAGACTGCTATGGCCATAGCAACAAAAATTGCCTTACAAATGAACTGTAAAATGGGTGGAGAACTTTGGAGTGTTGAGATCCCACTGAAACAGGTAATGGTTGTGGGAATTGATTGTTACCACGACACTTTATCTGGAAAGCAGTCAATTGCAGGATTTGTTGCTAGCCTGAATCAAACAATGACACGGTGGTTCTCCCGCTGTGTTGTTCAAGGTCGTGGGCAAGAACTTGTGGATGGGCTCAAAGCCTGCTTGCAAACTGCTCTAAGAGACTGGTTCAAGTGGAATAATTATTTGCCGTCTCGTATTATTGTGTATCGTGATGGTGTAGGAGATGGACAACTAAATACTTTGGTTAATTACGAAGTGCCTCAATTTCTGGATTGCTTGAAGAGTGTTGGAAAAGACTACAATCCAAGACTTACTGTGATAGTTGTGAAGAAACGAGTGAATACCAGGTTCTTTGCACAGTGTGGTGGAGCACTTAAAAACCCACCCCCTGGTACTGTTGTTGACGTGGAGGTTACCAGACCAGAATGGTATGATTTTTTTATTGTGAGTCAGGCAGTGAGAAATGGTTGTGTTGCACCCACTCATTACAACGTAATTTATGACACAGGCAAACTGAAACCAGATCATGTACAACGTTTAACCTACAAACTTTGCCACATGTACTATAACTGGTCGGGTGTTATCAGAGTACCTGCTCCTTGCCAATATGCTCATAAACTGGCTTTCCTTGTTGGTCAGAGTATTCACAGAGAACCAAACCTGTTGCTTTCAGACAGGCTTTACTATCTTTGA---------------------------------------------------------------------------------------------------------------------------------------------------------------------------------------------------------------------------------------------------------------------------------------------------------------------------------------------------------------------------------------------------------------------------------------------------------------------------------------------------------------------------------------------------------------------------------------------------------------------------------------------------------------------------------------------------------------------------------------------------------------------------------------------------------------------------------------------------------------------------------------------------------------------
>ENSACCT00020010037.1_Piwil2_GoldenEagle
ATGAGCAGGGGGATCCGGCTGCCGGAGGCAGGAGCCGGAGGGGGGGGGTTCACCAGGGGGTGGTGGGGAGGGTCATCGCCGGGGGGTTGCAGCCAGGACGCTGCCGACGCGACCCCAGCGTGCCGGGGTTCACCTCCGCCCGCGCCGGGGACACAGGATCCTGTGGCGAGGCAGAGGGGACACGCTGCCTGGCCCCCCTGGGAGAGATGCCACCGTGCCGTCCTACGGGAAGCCCCGCATGGCTGCTGCGCCTACCCTGCATCCATCGGGACCCCAGCCCTCCCTGCCGCCCACGCCCGCCCCAGGGACTCCCCCAGCTGCCGGCAGACCGTAAGTGAAGCATCAGTGAGCTCCAGCCCCACATTTTGGGGGTCTGAGCACTGGCTGGGGTTACGGGCGCTGCGGACGAAGCCGGTGGCGAAGGGAACACCCTTAACTGTGGGGCTGAACTCAGTTAAAATCCACTGCCAGAATGAAGCCGTCTACCAGTACCACGTTACCTTCAGCCCCGAGGTGGAGTGCAGGAGCACACGCTTTGCCATGCTGAAGGAGCACCAGGCAGTGACGGGGAACGTGACCGCGTTCGATGGCTCCATCCTCTACCTGCCCATCTTGCTCCCCCAGCTGGTCAGTCTGAAGGCTCAGAGGAGGAGCGATAGGGAGGAGATCACCATCACCATCCAGATAACCAAAGTGCTTGAGCCCAGCTCAGATCTCTGCATCCCTTTTTACAATGTGGTTTTCCGGAGAGTGATGAGAATCTTAGATATGAAGCTTGTTGGGAGAAATTTCTTTGAACCTGACCAAGCCACCGTATTACAGCATTACAGGCTGCAGATTTGGCCAGGATACTCTGTCAGCATCCGGAAGAAGGATGGTGGCCTCTTCCTCTTGGTCGACGCCATCCATAAAGTCATCCGCAGTGATTCCGTCCTGAATTTCATGCACGCCATCTACAAACAAAGTGTCAGCAGCTTCCAGGACGAGTGCACCAAGCAGCTGGTGGGCAATGTGGTCATCACTCGCTACAACAACCGCACCTACCGCATCGACGACATTGACTGGGACAAGACCCCGAGGGACAGTTTCACTCTGGCCAGCGGCGAGGAGATCACCTTTGTGGACTACTACAGCAAAGCCTACGGGATCACCATCAGCGAGCTGGACCAGCCGCTGCTCGTCCACAGGCCCAAGGAAAAACGGATGCCGGAGGGGAAGGTGAGGCAGGGACTTCATCTGCTGGACATGATACTGCTCGTGCCAGAGCTCACCTTCATGACTGGGGTCCCCGAGATAAGGAAGGACAGTCGAATGGTGAAGATGCTGCAGAGTCCCAGCCAGCACTACGCACGTCTCACCAGCCTCCTGCGCAGGATCAAGGACAGCCCGGAGGCCTCACAGGAGCTGATGCGCTGGGGGCTCACCCTGGATCCGGATATTCACAGGGTAGGGGCTGGCCGAGTCCTGCCCGCGGAGAGGATCAACATGCGGCACAGCTCCTTTATCCCCACTGAGGACCTGAGCTGGAACAGGGAGGTCACGCGAGAAGCTTCCATCTCGGCGATCGCCATGAACTACTGGCTGCTAGTTTACCCAAAGCGCCTGCAGGACCTGGCGAAGAATTTGGTGGCCACCATGGAGAGCGTTTGCGGCCCCATCGGCATGCGCGTCAGCCGTCCCGCCTTGGTGGAGCTGAAGGATGACCGCATTGAGACCTACGCCAAGACTATCCGAACCGTTTTGGATAGTGAGGACAAGGTGCAGCTGCTCCTATGCATAATCTCCAGCAGCCGGGAGGACTTGTACGGGGCTATCAAGAAGCTTTGCTGTGTGCAGTCCCCGGTGCCCTCCCAGGTCATCAACGCGCAGACCCTTGCAGGCCAGTTGGGCAAGATGAGGAGCGTAGTCCAGAAAGTCCTGCTGCAGTTGAACTGCAAGCTCGGCGGCGAGCTCTGGGGAGTCGACATCCCCCTGAAACATCTGATGGTTATCGGCATGGATGTCTACCACGGCCGCAGCAAAGGGATGCGCTCCGTCATCGGCTTCGTGGCCAGCATGAATCACATCCTCACCAAGTGGTATTCCAGGGTGGTCTTCCAGATGCCCCACCAGGAGATCGCCGACAGCCTGCGGCTCTGCCTGGCCGATGCCCTCCAGCACTTCCACGAGATGAACCACTGCTTGCCCAAGAAGATAGTCGTGTACAGGGATGGCGTGTCTGACAGCCAGCTCAACACCGTGCTCAAGTATGAGATCCCGCAGATGCAGAAGTGCTTCGACACCTTTGAGAACTACCAGCCCAGCATGGTGGTCATGGTGGTGCAGAAACAAATCAGCACCAACTTCTACACCCTCACGGCAGAGCAATTCACGTCCCCTCCTCCGGGGACGGTCATCGACCACACGGTCACCAGCTCGGACTGGCAGGATTTCTTTTTGTTGGCCCATCGCTCTCGCCAGGGCTGCAGCATCCCCACGCGCTACGTCTGCGTGCTGAACACGGCCAACCTCAGCTGCGAGCACCTGCAGAGGTTGACTTTCAAGCTCTGTCACCTGTACTGGAACTGGCCAGGCACCATCCGGGTCCCTGCCCCTTGCAAGTACGCGCACAAGCTGGCCTTCCTCTCAGGACAGGTCCTGTACCGTGAGCCCAGCACCCAGCTCTGCGACAAGCTCTTCTTCCTATAG---------------------------------------------------------------------------------------------------------------------------------------------------------------------------------------------------------------------------------------------------------------------------------------------------------------------------------------------------------------------------------------------------------------------------------------------------------------------------------------------------------------------------------------------------------------------------------------------------------------------------------------------------------------------------------------------------------------------------
>ENSAHAT00000021985.1_Piwil1_SpottedKiwi
ATGACAGGAAGAGCTAGAGCCAGAGCGAGAGGAAGACCTCGAGGACAGGAGACTAGTCAGCTGTCTGGCCATCTGCAACCTCAGCAGCCATGTCCTCTGCCGCTACTGTCAGCAGGAGAGCTTGCTGGCCGTGGGCGACAGAGAGGCCCTCTGGGTGTTCCAAAAACAGAAGAATGTCAGATTTCAGCGGGCTTTCAGGAAATGTCTTTAGGAGACAGGGGTGGACGTCGTCGAGACTTCCATGATCTTGGGGTAAATACTCGGCAAGCCATAGAACATGTTCGAGAATCAAAAACTGGTTCTTCAGGTATTATGATAAGATTAAGTACCAATTATTTTCGTTTGACGTCTCGACCCCAGTGGGCTTTATATCAGTATCATGTTGACTATAATCCTCAAATGGAAGCACGCCGTCTTCGATCAGCTTTGCTCTTTCAGCATGAAGAGCTAATTGGAAGGACACATGCATTTGATGGAGCAGTATTATTCTTGCCAAAAAAACTAGGGAATAAGGTTACTGAAGTGTTTAGTAGAACCCGAAATGGAGAAGATGTGAAGATCACAATCACCTTAACAAATGAGCTGCCACCTACTTCACCTACATGTCTGCAATTTTACAACATAATTTTTAGAAGGCTTTTGAAGATAATGAATTTGCAGCAAATTGGACGTAATTATTACAACCCCAGTGACCCAATCAGCATCCCTAATCACAGGTTGATGGTTTGGCCAGGCTTCACAACTTCTATTCTCCAGTATGAAAAAAGCATTATGTTATGTACAGATGTGAGCCATAAAGTTCTTCGTAGTGAAACAGTGTTGGATTTTATGTACAATCTCTATAACCAGGTCGAAGAACAAAGATTTAGAGATGTCTGCACTAAAGAACTGATAGGTCTAATTGTTCTTACAAAGTACAATAATAAAACATACCGAGTTGATGACATTGACTGGGATGCCAATCCAAAGTGTACCTTTACAAAAGCAGATGGCTCTGAAATCAGCTACTTAGACTACTATAAGATGCAATATAATCAAGAAATTACTGACTTGAACCAGCCTCTCTTGGTCAGTCAGCCTAGAAGGAGGAGAGGAAGCATCATGCCAGGACCTGCTGTACTAATTCCAGAGCTGTGCTACCTAACAGGGTTAACCGAGAAGATGCGTAGTGATTTTAATATGATGAAGGACTTGTCTGTTCATACACGACTGACACCTGAGCAAAGGCAACGTGAAGTTGGAAGACTTATTGACTACTTACAGAAAGATGACAGTGTTCAGAGGGAACTTCGAGACTGGGGTTTAAGCTTTGATTCTAACTTGCTATCCTTTACGGGAAGAGTTGTTCAAGCAGAAAAGATCCATCAAGCAGGAAGAGTGTTTGACTACAATCCTCATTTTGCTGACTGGTCGAAGGAAACTAGGGGAGCTCCCTTAATCAACGCAAAGCCTCTGGACAACTGGTTATTAATATACACACGGCGCAACTATGATGTTGCTAATGCATTACTTCAAAATCTGTTTAAAGTCACACCATCCATGGGAATTAGAATGAACAAGGCAATCATGATTGAAGTAGATGATAGAACAGAAGCTTATTTAAGGGTTTTGCAACAAAATGTTACCTCCGACACAAACATAGTAGTTTGTCTTTTGTCTAGTTCTCGAAAGGATAAGTACGATGCTATCAAGAAATACTTATGTACAGATTGTCCCATTCCAAGTCAATGTGTGATTGCTCGCACTTTAAACAAACCTCAGAGTATTATGTCCATAGCAACAAAAATTGCCTTACAAATGAACTGTAAGATGGGTGGAGAGCTTTGGAGTGTTGAGATCCCACTGAAACAGCTAATGGTTGTGGGAATTGATTGTTACCATGATACTGTATCTGGGAAGCGGTCAATTGCAGGATTTGTTGCTAGCCTGAATCAAGCAATGACCCGGTGGTTTTCACGCTGTGTTCTTCAGGATCATGGGCAAGAACTTGTGGATGGACTCAAAGCCTGCTTGCAAACTGCTCTAAGAGACTGGTTCAAGTGGAATAAGTATTTGCCCTCTCGTGTTATGGTGTATCGTGATGGTGTAGGAGATGGGCAGCTAAATACCTTGGTTAATTATGAGGTGCCTCAACTTCTGGATTGCTTGAAGTCTGTTGGTAAAGACTACAATCCAAGACTTAGTGTGATAGTTGTGAAGAAACGAGTAAATACCAGATTCTTTGCACAGTCTGGTGGAAGACCTCAAAATCCACCCCCTGGTACTGTTGTTGATGTAGAAGTTACCAGACCAGAATGGTATGATTTCTTTATTGTGAGCCAGGCAGTGAAAAGTGGTAGTGTTGCACCCACTCATTATAATGTAGTTTATGACAGTAGTGGACTGAAACCAGATCATGTACAACGTTTAACCTACAAACTTTGCCACATGTACTATAACTGGTCGGGTGTTATCCGAGTACCTGCTCCTTGCCAGTATGCCCATAAACTGGCTTTCCTTGTAGGTCAGAGTATTCACAGAGAACCAAACTTGTCGCTTTCAGACAGACTGTACTATCTTTGA---------------------------------------------------------------------------------------------------------------------------------------------------------------------------------------------------------------------------------------------------------------------------------------------------------------------------------------------------------------------------------------------------------------------------------------------------------------------------------------------------------------------------------------------------------------------------------------------------------------------------------------------------------------------------------------------------------------------------------------------------------------------------------------------------------------------------------------------------------
>ENSAHAT00000029461.1_Piwil2_SpottedKiwi
ATGGACCCCCGGAGGCCCCCGTGCCGGGGCGCCGGGCCCTTCCGCCTGCCCTGCCCTGCTCCCGGGCCCCGGGCGGCCCCTGGGCCCCCCACCCTGGGCAGGGCGCTGGGGACCCTGGGCAAGGGCCAGCGCCTGCCGGGGCCCGGGCGCCAGGTAGTGGCTGCAGTAGCACCCGCCGGGGCCGTGGGTCTCGTGGGGTGGGGGGAAACGCAACGAAATCCCAGGCGGAGGCGTCGAAGCCGGAGGGGAGGAGCCGCCTACGGGATCTCCCGGAGCGTTCCCTCCGGAGCACTYGGGAACGGGCTCTCAGGGATGCCCCCCCCTCTCCTGGCAGCCCAGCCGATCCTTGGGGAAAGGGTGGGAATGGGGGTTTCTCTGCGGCGCTGCCGCCGGGGTCGCGATCCCGCTGGGAACGCCGCCAGCACGTCCTGGGCAGGCCGGGGAGCGGCGCTCCGCCTGGCACGGCCCAAAGCTTCCCCCGTTTGCCCTAAAGCTTTCTCTCCGCAGGAGCCGCTTCCCTCCCAGGCGTCGCTCTCCTCCCTGCTGTGGGATCTTGGCTTTGGGACCGACCCGCATCCTGCCCTGGAGCGCGGGGACGGGCCCGGCGGTGGGTCAGCTCCCGCCGTGCCTCCACCCGGCCTCGGCCCCCCACCGGCCCCCCAGCCCCTCTCCCTTCCCGCGGGCCGGGCCCGGAGCGCGGCGGTGCCTCGGCCCCTCTCCGCGGCGGAGGACGGCGAGCGGGACGCGACGCTCGCGGCGAAGCCGGCGTCGAAGGGAGCCGCTTCGCCGCTGGGCCTGAACGTGGTGAAGATCCACTGCCAGAACGAAGCCGTTTACCAGTACCAYGTGTCCTTCAGCCCCGACGTGGAGTGCAAGAGCATGCGCTTTGCGATGCTGAAGGAGCACCAGGCGGTGACGGGAGACGTCACCGCGTTCGACGGCGCTATCCTGTACCTGCCCGTCCTGCTCCCGCAGCTGGTTGGTCTGAAGTCTCAGAGGAGGACGGACGGGGAGGAGATCAACATAACCATTCAGATGACCAAGGTCCTGGAGCCCAGTTCGGACCTGTGCATCCCGTTCTACAACGTGGTCTTCAGGAGAGTGATGAGAATTTTAGATATGAAACTCGTTGGGAGAAATTTCTTCGACCCTACCAGGGCCGCTGTGCTGCAGCATTACAGGCTGCAGATTTGGCCGGGGTACTCCGTCAGCATCCGGAAGAGGGACGGAGGTCTCTTCCTCTCGGTAGATGTCATCCACAAAGTCATCCGRAGCGATTCTGTCCTGAATTTCATGCACGCGATCTACCAGCAGAGCGCGAGCAGCTTCCAGGACGAATGCACCAAGCAGCTGGTCGGCAGCGTGGTCATCACCCGCTACAACAACCACACGTACCAGGTCGACGATATCGACTGGAACAAGACCCCCAAGGACAGCTTCACCCTGACCAGTGGCGAGGAGATCACCTTCGTGGACTACTACAGCAAAACCTACGGGATCACAGTCAGAGAGCTGGACCAGCCGCTGCTGATTCACAGGCCCAAGGAGAGGCTGACGCCGGAGGGGAAGCTCAACATGATACTGCTCGTGCCGGAGCTCTCTTTTATGACCGGGATCCCGGAGAAGATGAGGAAGGACAATCGAGCGATGAAGGACCTGATGTACGAGATGTCGCACAGCCCCAAGCAGCACTACGCTCGCCTGTGCAGCCTCCTGCGCAGGATCGAGGAGAACCCGGACGCCACGCGGGAGCTGATGCGCTGGGGCCTGCGCCTGGACAAGGACATCTGCAGGGGCCGAATCCTGCCCCTGGAAAGGATCAACCTGAGGCACAGCACCTTTACGCCCTCCGAAGACCTGAACTGGAACAAGGAAGTGATACGGGAAGTCTGCATCTCCACGATTGCCATGAATTACTGGCTGCTGGTTTACCCGAAGCGCGTGCAGGACCTGGCGAAAGAGCTGGTGGCCGTGATGGAGAAGGTGTGCGGCCCCATCGGCATGCAGCTAAACCCGCCCGCCTGGGTGGAGCTGAAGGACGACCGGATCGAGACCTACGCCAAGACCATCAGATGCGTGCTGGCTAGCGAGCAAAAGGTGCAGATGGTGCTCTGCATCACCACCGGTAACAGGGAGGACTTGTACGGCGCCATCAAGAAGCTGTGCTGCGTGCAGTCCCCGGTGCCGTCGCAGGTCATCAACACGCAGTCCCTCATGGGCCAGGCCAGCAAGATGAGGAGCGTAGCCCAGAAGGTCCTGCTGCAGATGAACTGCAAGCTGGGCGGGGAGCTCTGGGGAGTCGACATCCCCTTGAAACACCTGATGGTCGTCGGCATGGACGTGTACCACAACCACAGCAGGACAACGCGCTCCGTGATCGGCTTCGTCGCCAGCACGAATCAGGTCCTCACGAAGTGGTACTCGAGGGTCGTGTTCCAGATGCCGCACCAGGAGATCGCCGACAGCCTGCGGCTCTGCCTGGCCGATGCCCTGCAGCGCTTCCACGAGGTGAATCACTGCCTGCCCAAGAAGATCGTGATTTACCGAGACGGCGTGTCCGACGCCCAGCTCGACACGGTGGTGAAGTACGAGATCCCGCAGCTGCAGAAGTGCTTCGACACCTTCGCGGACTACAAGCCCAGCATGGTGGTGGTCGTGGTGCAGAAGCAAATCAGCACCAACTTCTACTCGACTGTGGCAGAGAATTTGGTGTCCCCTCCGCCGGGGACGGTCATCGACCACACGGTCACCAGCTCGGAGTGGGAGGATTTCTTTTTGTTGGCCCATTGCTCCCGCCAGGGCTGCAGCGTCCCCACGCGCTACATCTGCGTGCTGAACACGGCCAACCTCAGCTCCGAGCACCTGCAGAGGTTGACTTTCAAGCTCTGCCACTTGTACTGGAACTGGCCGGGCACCATCCGGGCGCCCGCGCCCTGCAAGTACGCTCACAAGCTGGCCTTCCTCTCGGGGCAGGTGCTGCACCACGAGCCCGCCATCCAGCTCTGCGACAAGCTCTTCTTCCTATAG------------------------------------------------------------------------------------------------------------------------------------------------------------------------------------------------------------------------------------------------------------------------------------------------------------------------------------------------------------------------
>ENSCPGT00000005006.1_Piwil1_SpoonBilledSandpiper
ATGACAGGAAGAGCTAGAGCCAGAGCAAGAGGAAGACCTCCAGGACAGGAGTCCGCTGTTCCTTCTGTAGGAGCTGCATCTGCTCAACAGACTTTGCCGAGTCAGCCACCTGGCTTTCGGCAACCTCAGCAGCCACGTGTTCCTCCATCAGTATCAGGAGACCCTGGTAGCCGTGGACGACAGAGGGGCCCTCAGAGCGTCCCACAAGGATTACAGATTTCGGCAGGATTTCAGGAATTGTCTTTAGCGGATAGGGGTGGACGTCGCAGAGATTTCCATGACATCGGGGTAAATACTCGGCAAGCCATAGAGCATGTTCAAGAATCAAAAACTGGTTCTTCGGGTATTATGATAAAGTTAACTGCAAATTACTTCCGTTTGATGTCTCGACCCCAGTGGGCTTTATATCAGTACCATGTTTGCTATAATCCTGAGATGGAAGCACGCCGTCTTCGATCAGCTTTGCTCTTTCAGCATGAAGAGCTAATTGGAAAGACACATGCATTTGATGGATCAATATTATTCTTGCCAAAAAAACTAGGGAATAAGGTTACTGAAGTGTTTAGTAGGACTCGAAATGGAGAGGATGTGAAGATAACAATCACATTGACTAATGAGTTGCCACCTACTTCACCTACATGTCTGCAGTTTTACAACATCATTTTTAGAAGGCTTTTGAAGATGTTGAATTTGCAACAGATTGGACGTAATTATTACAACCCTGGTGACCCAATCAGCATCCCTGATCACAGGTTGATGGTTTGGCCAGGCTTCACAAGTTCTATCCTCCAGTATGAGGAAAGCATTATGTTATGTACAGATGTGAGCTATAAGGTTCTTCGCAGTGAAACGGTGTTGGATTTTATGTACAGTCTATATTATGAGGTTGAAGAGCAAAGATTTAGAGATACCTGTGCTAAGGAGCTGATAGGTTTAATTGTTCTTACAAAGTATAATAACAGAACATACAGAGTTGATGACATCGACTGGGAGGCCAATCCACGGTGTACCTTTAGAAAAGCAGATGGTTCTGAGATTAGCTATGTGGACTACTACAGAAGGCAATATAATCAAGAAATTACTGACTTGAACCAGCCTGTCTTGATCAGTCAGTCTAAGAGGAAAAGAGGAACCCTGATGCCAGGACCTGTGGTTCTAATTCCAGAGCTGTGCTTCCTAACGGGATTAACTGAGAAGATGCGTAATGATTTTAATATGATGAAAGACTTGTCTAATCATACGCGACTGCCACCTGAGCAAAGGAAACGTGAAATTGGAAGACTTATTGACTACATCCGAAAAGATGACAATGTTCAGAAGGAACTTCGAAACTGGGGTTTAAGCTTTGACTCTAATTTATTATCCTTTTCGGCAAGAGTTATTCAAGCAGAAAAGATCCTTCAATCAGGAAATGTGTTTGATTACAATCCTCAGTTTGCTGATTGGTCAAAGGAAACCAGGGGAGCTCCCTTAATCTGTGCAAAGCCTCTGGACAACTGGCTATTACTATACACACGGCGCAACTATGAAATTGCTAATACATTACTCCAAAATCTGTTTAAAGTCACACCATCTATGGGAATCAGAATGAGCAAGGCAACCATGATTGAAGTAGAAGATCGAACAGAAGCTTATTTAAGGGTTTTACAGCAAAGTATTACCCCTGACACAAACATAGCAGTTTGTGTTTTGTCTAGTTCCCGAAAGGATAAATACGATGCTATCAAGAAATACTTATGTACAGATTGTCCCATTCCAAGTCAGTGTGTGCTTGCTCGCACTTTAAGCAAACCTCAGACTGGTCTGGCCATAGCAACAAAAATTGCCTTACAAATGAACTGTAAAATGGGTGGAGAACTTTGGAGTGTTGAGATCCCACTGAAACAGGTAATGATTGTGGGAATTGATTGTTACCATGACACTTTGTCTGGAAAGCACTCAATTGCAGGATTTGTAGCTAACCTGAATCAAACAATGACACGGTGGTTCTCCCGCTGTGTTGTTCAAGGTCAGGGGCAAGAGATTGTGGATGGGCTCAAGGCCTGCTTGCAAACTGCTCTAAGAGACTGGTTCAAGTGGAATAAATATTTGCCCTCTCGTATTATTGTGTATCGTGATGGTGTAGGAGATGGACAGCTACATACTTTGGTTAATTATGAAGTGCCTCAATTTCTGGATTGCTTGAAGAGTATTGGTAAAGACTACAATCCAAGACTTACTGTGATAGTTGTGAAGAAACGAGTGAATACCAGATTCTTTGCACAGAGTGGTGGAGCACTTAAGAACCCACCCCCTGGTACTGTTGTTGATGTGGAGGTTACCAGACCAGAATGGTATGATTTCTTTATTGTGAGTCAGGCAGTGAGAAACGGCTGCGTTGCACCCACTCATTATAACGTAATTTATGACACCAGCAGTCTGAAACCAGATCATTTACAACGTTTAACCTACAAACTTTGCCACATGTACTACAATTGGGCAGGTGTTATCAGAGTACCTGCTCCTTGCCAGTACGCTCATAAACTGGCTTTCCTTGTAGGTCAGAGTATTCACAGAGAACCAAACCTGATGCTTTCAGACAGACTTTACTATCTTTGA---------------------------------------------------------------------------------------------------------------------------------------------------------------------------------------------------------------------------------------------------------------------------------------------------------------------------------------------------------------------------------------------------------------------------------------------------------------------------------------------------------------------------------------------------------------------------------------------------------------------------------------------------------------------------------------------------------------------------------------------------------------------------------------------------------------------
>ENSCPGT00000020006.1_Piwil2_SpoonBilledSandpiper
ATGTGCAGGAGCACCCGCTTCGCCATGCTGAAGCAGCACCGGGCGGTGACGGGGGACGTGACCGCGTTCGATGGCTCCATCCTCTACCTGCCCATCCTGCTCCCCCAGCCCGTCAGCCTGAAGGTTCAGAGGAAGAGCGACGGGGAGGAGATCACCGTCACCATCCAGATCACCAAAGTCCTGGACCCCAGCTCAGATCTCTGCATCCCCTTTTACAACGTGGTTTTCCGGAGGGTGATGAGAATCTTAGATATGAATCTGGTGGGGAGAAATTTCTTTGAACCTGCCCAGGCCACCATCGTACAGCATTACAGGCTGCAGATTTGGCCGGGATACTCGGTCAGCATCCGGAAAAAGGACGGCGGCCTCTTCCTCTTGGTGGACCCCATCCATAAAGTCATCCGCAGCGATTCCGTCCTGAATTTCATGCACGGCATCTACAAACAAAGCCTCAGCGGCTTCCAGGACGAGTGCACCAAGCAGCTGGTGGGCAACGTGGTCATCACCCGCTACAACAACCGCACCTACCGCATCGACGACATCGACTGGAACAAGACCCCCAGGGACAGCTTCACCCTGGCCAGCGGCCAGGAGATCACCTTCGTGGACTACTACAGTAAAACCTACGGGATCACCATCAGGGAGCTGGACCAGCCGCTGCTCATCCACAGGCCCAAGGAAAAACAGACCCCTCTCTTGGGGGAGCTCACCTTCATGACTGGGATCCCCGACACAAAGAAGGACAGTCGAATGGTGAAGATGCTGCAGAGCCCCAGGCAACACTACCAGCGCCTCACCAGCCTCCTGCGCAGGATCAAGGACAACCCGGAGGCCTCGGGGGAGCTGATGCGCTGGGGGCTCACCCTGGACCCAGACATCTACAGGGGCCGAATCCTGCCCGTGGAGAGGGTCAACCTGCGGCGCAGCTCCTTCGTGCCCACCGAGGACCTGAGCTGGAACAAGGAGGTCACGCGAGAAGCTTCCATCTCCACGGTTGCCATAAATTACTGGCTGCTGGTTTACCCCAAGCGCCTGCAGGACCTGGCGAAGGATCTGGTGGCCGCCATGGAGAGCGTCTGCAGCCCCATCGGGATGCACGTCAGCCGGCCAGCCTTGGTGGAGCTGAAGGACGACCGCATCGAGACCTATGCCAAGACCATCCGAAGCATTTTGGGCAGCGAGGACAAGGTGCAGCTTGTCCTGTGCATCATCTCCAGCAGCCGGGAGGACTTGTACGCGGCCATCAAGAAGCTCTGCTGCGTGCAGTCCCCGGTGCCCTCCCAGGTCATCAACGCGCAGTCCCTCACGGGCCAGGCGGGCAAGATGAGGAGCGTGGTCCAGAAAGTCCTGCTGCAAATAAACTGCAAGATGGGGGGCGAGCTCTGGGGGGTGGACATCCCCCTGAAACAGCTGATGGTCATCGGGATGGATGTCTACCACTGCCACAGCAAAGGGATGCGCTCCGTCATCGGCTTCGTGGCCAGCATGAATCACGTCCTCACCAAGTGGTACTCCAGGGTGGTCTTCCAGATGCCCCACCAGGAGATCGCCGACAACCTGCGGCTCTGCCTGGCCGATGCCCTCCAGCATTTCCACGAGATGAACCACTTCTTGCCCAAGAAGATCGTGGTGTACCGGGACGGCGTGTCGGACAGCCAGCTCGACACTGTGCTCAAGTACGAGATCCCCCAGATGCAGAAATGCTTCGACACCTTCGAGAACTACCAGCCCAGCATGGTGGTCATGGTGGTGCAGAAGCAAATCAGCACCAATTTCTACGCCCTGACGGCGGAACAATTCAGCTCCCCTCCTCCGGGGACCGTCATCGACCACACGGTCACCAGTTCAGACTGGCAGGATTTCTTTTTGTTGGCCCATTGCTCTCGCCAGGGCTGCAGCATCCCCACGCGCTACATCTGTGTGCTGAATACAGCCAACCTCAGCTGCGAGCACCTGCAGAGGTTGACGTTCAAGCTTTGTCACCTCTACTGGAACTGGCCGGGCACCATCCGCGTCCCTGCTCCCTGCAAGTACGCTCACAAGCTGGCGTTTCTTTCGGGGCAGATCCTGCACCACGAGCCCAGCGCCCAGCTCTGCGACAAACTCTTCTTCCTATAG---------------------------------------------------------------------------------------------------------------------------------------------------------------------------------------------------------------------------------------------------------------------------------------------------------------------------------------------------------------------------------------------------------------------------------------------------------------------------------------------------------------------------------------------------------------------------------------------------------------------------------------------------------------------------------------------------------------------------------------------------------------------------------------------------------------------------------------------------------------------------------------------------------------------------------------------------------------------------------------------------------------------------------------------------------------------------------------------------------------------------------------------------------------------------------------------------------------------------------------------------------------------------------------------------------------------
>ENSFTIT00000011895.1_Piwil1_CommonKestrel
ATGACTGGAAGAGCTAGAGCCAGAGCAAGAGGAAGACCTCCAGCACAGGAGAGTGCTGTTCCTTCTGTCGGAGCTGCATCTGTTCAGGAGACTTTGCCAAGTCAGCCAACCAGCTGTCAGCACCCCCAGCAGCCAGGGATTCCTCCAGCGCTCTCAGAACCACTGGGTGGCCATGGGCAACAGAGGGTCCCTCAGCGTGTTCCAGGAGACCAGGATGGGAGAAGGCCAGAAGGATTACAGCTTTCTGTGGGATTTCAGAAATTGTCTTTCGGAGATAGGGGTGGCCGTCACAGAGATTTCCATGACCTTGGCATAAATACTCGGCAAGCCATCGAACACGTTCAAGAATCAAAAACTGGTTCTTCAGGTGATAGGATAAAATTAACTGCAAATTACGTCCGTTTGACGTCTCGACCCCAGTGGGCTTTATATCAGTACCATGTTGACTATAGTCCTGAGATGGAAGCGCGCCGTCTTCGATCAGCTTTGCTGTTTCAGCATGAAGAGCTAATTGGAAAGACACATGCGTTTGATGGATCAGTATTATTCCTGCCAAAAAAACTAGGGAATAAGGTTACTGAAGTGTTCAGTAGGACTCGAAATGGAGAGGATGTGAAGATAACAATCACATTGACTAATGAGTTGCCACCTACTTCACCTACCTGTCTGCAGTTTTACAACATCATTTTTAGAAGGCTTTTGAAGATGCTGAATTTGCAGCAGATTGGACGTAATTATTATAACCCCAGTGACCCAATCAGCATCCCTAATCACAGGCTGATGGTTTGGCCGGGCTTCACAAGTTCTGTCCTGCAGTATGAGGAAAGCATTATGTTATGTACAGATGTGAGCCATAAGGTTCTTCGCAGTGAAACAGTGTTGGATTTTATGTACAGTCTGTATTACCAGGTTGAAGAAGAGCAAAGATTTAGAGATGCCTGTACTAAAGAGCTGATAGGTTTAATTGTTCTTACAAAGTACAATAACAGAACATACAGAGTTGATGACATTGACTGGGATGCCAGTCCACAGTGTACCTTTAGAAAAGCAGATGGTTCTGAGATCAGCTACGTAGACTACTACAAAAGGCAATACAATCAAGAAATTACTGACTTGAACCAGCCTGTCTTGATCAGTCAGTCTAGGAGGAAGAGAGGGAGTGTGATGCCAGTACCGGTGGTGTTAATTCCCGAGCTGTGCTTCCTGACAGGATTAACTGAGAAGATGCGTAGTGATTTTAATATGATGAAAGACTTGGCTGTTCATACACGACTGCCACCTGAGCAAAGACAATGTGAAATTGGAAAACTTATTGACTGCATCCAAAAAGATGACAGTGTTCAGAAGGAACTCCGAGACTGGGGTTTAAGCTTTGATTCTAATTTACTATCCTTTACGGGAAGAGTTGTTCAAGGAGAAAAGATCCTTCAATCAGGAGCTGTGTTTGATTACAATCCTCAGTTTGCGGATTGGTCGAAGGAGACTAGGGGAACTCCTTTAATCTGCGCAAAGCCTCTGGACAACTGGTTATTAGTATACACACGGCGCAACTGTGATGTTGCTAATACACTACTTCAGAATCTGTTTAAAGTCACACCATCTATGGGAATCAAAATGAACAAGGCAACCATGATTGAAGTAGATGATAGAACAGAAGCTTATTTAAGGGCTTTACAGCAAAGTATTACCCCCCACACAAACATAGCAGTTTGTGTCTTGTCCAGTTCCCGAAAGGATAAATATGATGCTATCAAGAAATACTTATGTACGGATTGTCCCATTCCAAGTCAGTGTGTGATTGCTCGCACTTTAAGCAAGCCTCAGACTGCTATGGCCATAGCAACGAAAATTGCCTTACAAATGAACTGTAAAATGGGTGGAGAACTTTGGAGCGTTGAGATTCCATTGAAACAGGTGATGGTTGTGGGAATTGATTGTTACCATGACACTTTATCTGGAAAGCCGTCGATTGCAGGATTTGTTGCTAGCCTGAATCAAACAATGACACGGTGGTTCTCCCGCTGTGCTGTTCAAGGTCGTGGGCAAGAACTTGTGGATGGGCTCAAAGCCTGCTTGCAAACTGCTCTAAGAGACTGGTTCAAGTGGAATAAGTATTTGCCCTCTCGTATTATTGTGTATCGTGATGGAGTAGGAGATGGACAACTAAATACTGTGGTTAATTATGAAGTTCCTCAATTTTTGGATTGCCTGAAGAGTGTTGGTAAAGACTACAGTCCGAGACTTACCGTGATAGTTGTGAAGAAACGAGTGCATACCAGGTTCTTCGCACATTGTGGTGGAGCAACTATAAACCCACCCCCTGGTACTGTTGTTGACGTGGTGGTTACCAGACCGGAGTGGTATGATTTCTTTATTGTGAGCCAAGCAGTGAAAAACGGTTGTGTTGCACCCACTCATTATAATGTAATTTATGACACTAGCAAGCTGAAACCAGATCACGTACAACGTTTAACATACAAGCTTTGCCACATGTACTACAACTGGTCGGGTGTTATCAGAGTACCTGCTCCGTGCCAGTATGCTCATAAACTGGCTTTCCTTGTTGGTCAGAGTATTCACAGAGAGCCAAACCTGTTGCTTTCAGACAGACTTTACTATCTTTGA------------------------------------------------------------------------------------------------------------------------------------------------------------------------------------------------------------------------------------------------------------------------------------------------------------------------------------------------------------------------------------------------------------------------------------------------------------------------------------------------------------------------------------------------------------------------------------------------------------------------------------------------------------------------------------------------------------------------------------------------------------------------------------------
>ENSFTIT00000022725.1_Piwil2_CommonKestrel
ATGGAGCCACGGCGGCCCGGGCCCGGTCCCGGCCCCGCCCCCGCTGCCTCTCCCGCTGCCCCGGGCCGGCTGGGGGGGCTGTGGGCCCTTGCTCAGCGCCTGCCCCCACCCGGCCCGCCCCAGCCCCAGCCTTCCCTGGCGCCGCTGTCGGCCCTGCTGTGTGGCCTAGGCCTCGGTGAGGGGCCTTGTCCCCCCCCCTTGGAGCCGGCGGACTGCCGGCCCCCCTGCTGCTGCCCACCGTGCCCTCTCCTTCCCGCAGGCCGCTGCAGCGCTGGCACGGCAGAGGCGCTGGCACGGCACAGCCCGGTGGTCGAGGATGCCTGGGGGGCAGCAGGCCCCACGCGCGGTGAAGGGCTTGCGAGCCTCAGCCCCCCCCCCATTTCTCCTAGGGCACCGGAGCTGAAGCCGACGGTGAAGGGAACTGCCATAGCCGTGGGGCTGAACTCAGTTAAAATCTACTGCCAGAACGAAGCTGTCTACCAGTACCACGTTACCTTCAGCCCAGAGGTGGAGTGCAGGAGCACACGCTTCGCCATGCTGAAGGAGCACCAGGCGGTGACAGGGGATGTGACTGCGTTTGATGGCTCCATCCTCTACCTGCCCAAACTGCTCCCCCAGCCTGTCAGCCTGAAGGCTCAGAGGAGGAGCGACAGTGAGGAGATCACCATCACCATCCAGATAACCAAGGTCCTCGAGCCCAGCTCGGATCTCTGCGTCCCCTTTTACAATGTGGTTTTCCGAAGGGTGATGAGAATCTTGGATATGAAGCCCATTGGGAGAAATTTCTTTGAACCTGACCAGGCCACCGTGTTACAGCGTTACAGGCTGCAGATTTGGCCGGGATACTCTGTCAGCATCCGGAAGAAGGACGGCGGCCTCTTCCTCTTGGTCGATACCATCCACAAAGTTATCCACAGTGATTCCATCCTGAACGTCATGCATACCATCTACAGGCAAAGTCTCAACAGCTTTCAGGAGGAGTGCTTCAAGCAGCTGGTGGGCAGCGTGGTCATCACCCGCTACAACAACCGCACCTACCGCATCAACGACATCGACTGGAACAAGACCCCAAGGGACAGTTTCACCCTGTTCAGCGGTGAGGAGATCACCTTTGTGGACTACTACAGCAAAGCTTATGGCATCACCATCAGGGAGCTGGACCAGCCGCTGCTTGTCCACAGGCCCAGGGAAAAACAGACGTCGGATGGGAAGCTGGACCTGGTGCTGCTCGTGCCAGAGCTCACCTTCATGACCGGGGTCCGCGAGATGAGGAGGGACAGTCGAATGGTGAAGGACTTGATGAAGGAGATGCTGCAGAGCCCCAAACAGCACTACACGTGTCTCACCAGCCTCCTGCGCAGGATCAAGGACAAGCCAGAGGCCTCGCAGGAGCTGATGCGCTGGGGGCTCAGCCTGGACCCAGACATCCACAGGACCCAAGGCCGAATCCTGCCCGCGGAGAGGATCAACCTGCGGCACAGCTCCTTCATCCCCGTCAAGGACCTGATGTGGAACAAGGAAGTCACGAGAGAAGCCTCCATCTCAGCGATTGCCATGAATTACTGGCTGCTGGTTTACCCGAAGCGCTTGCAGGACGTGGCAAAGACTTTGGTGGCCACCATGGAGAGCACCTGTGGCCCCATCGGCATGCGTGTCAGCCGTCCCACCGTGGTGGAGCTGAAGGATGACCGCATCGAGACCTATGCCAAGACTATCCAAAGCGTTTTGAGTAGCGAGGACAAGGTGCAGCTGCTCCTGTGCATAATCTCCAGCAGCCGGGAGGATTTGTACAGGGCCATCAAGAAGCTGTGCTGCGTGCAGTCCCCGGTGCCCTCCCAGGTCATCAATGTGCAGTCCCTTTCAGGCCAGCTGGGCAAGTTGAGGACCGTGGTCCAGAAAGTTCTGCTGCAGATGAACTGCAAGCTGGGAGGAGAGCTCTGGGGGGTCGACATCCCCCTGAAACAGCTGATGGTGATCGGCATGGACATCTACCACAGCCGCAGCAAAGGGATGCGCTCCGTCATCGGCTTCGTGGCCAGCATGAACCACATCCTCACCAGGTGGTACTCCAGGGTGGTCTTCCAGATGCCGCATCAAGAGATCGCCGACAGCCTGCAGCTCTGCCTGGCCAGTATGAACCACTGCTTGCCCAAGAAGATTGTCATATACAGGGACGGTGTGTCCGACAGCCAGCTCGACACCGTGCTCAAGTACGAGATCCCGCAGATGCAGAAGTGCTTCAAGACCTTTGAGAATTACCAGCCCAGCATGGTGGTCGTGGTGGTGCAGAAGCAAATCAGCACCAACTTTTACACCATGGAGGAGGAGCAGTTCGTGTCCCCTCCTCCAGGGACCGTCATTGACCACACAGTCACCAGCTTGGACTGGCAGGATTTCTTTTTGGTGGCCCATCACTCTCGCCAAGGCTGCAGCATCCCCACGCGTTACATCTGCGTGTTGAACACGGCCAACCTCAGCTTCGAGCACCTGCAGAGGTTAACTTTCAAGCTCTGTCACTTGTACTGGAACTGGCCGGGCACCATCCGGGTCCCAGCGCCCTGCAAGTACGCGCACAAGCTGGCCTTCCTCTCGGGACACATCCTGCACCACGAGCCCAGCACCCAGCTCTGCGACAAGCTCTTCTTCCTGTAA---------------------------------------------------------------------------------------------------------------------------------------------------------------------------------------------------------------------------------------------------------------------------------------------------------------------------------------------------------------------------------------------------------------------------------------------------------------------------------------------------------------------------------------------------------------------------------------------------------------------------------------------------------------------------------------------------------------------------------------------------------------
>ENSLCOT00000013770.1_Piwil1_BlueCrownedManakin
ATGACGGGAAGAGCCCGAGCGAGAGCCAGGGGAAGACCTCCCAGACAGGAGGCTGCTGGACCTATGGCAGGAGATCCAGCTGTGAGATTACGGGTTTCCTCGGGACTCCAGGGTTTGTGTTTACGAGAGAGGGGTGGCCGTCAGAGGGATTACCATGACCTGGGGGTCAATACTCGACAAGCCATGTTGCATGTTCAAGAATCAAAAACTGGTGTGTCAGGTAGAATGATAAAATTAACTTCCAATCACTATCGTTTGACGTCTCGACCCCAGTGGGCTCTATACCAGTACCACGTTGGCTACAGCCCTGAGATGGAATCGCGCCGCCTTCGGTCCGCTCTGCTCTTCCAGCACGAGGAGCACATTGGCAGGACCCACGCCTTCGATGGGTCAATATTATTCTTGCCACAAAAACTGCGGAATAAGGTTACTGAACTGTTTAGTAGGACTCGAAATGGGGAGGATGTGAAGATAACAGTCACTTTGACTAATGAGTTGCCACCTACTTCACCTACATGTCTGCATTTTTACAACATCATTTTTAGAAGGCTTTTGAAGATGCTCAATTTGCAGCAGATTGGCCGTAATTATTACAACCCTGGGGATCCAGTCAGCATCCCTAATCACAGGTTGATGGTGTGGCCAGGCTTCTCAAGTTCCATCCTGCAGTATGAGGAGAGCATTATGTTGTGTGCAGATGTGAGCCATAAGGTTCTTCGTGGTGAGACAGTGTTGGATGTTATGCACAGTCTTCATTCCCAGGTTGGAGAGGAAAGATTTAGAGACGCCTGTGCTAAAGAGCTGATTGGTTTAATTGTTCTCACAAGGTACAATAACAGAACATACAGAATTGATGACATCAACTGGGATAGCAATCCAATGGCTACCTTTAGAAAATCAGATGGTGCTGAGATCACTTTCCTGGAGTACTACAAAAAGCAATATAATATAGACATTGGTGATCCAAAGCAGCCTGTCTTGATCAGTCAGCTGAAGAAGAGTAGAAACGTGGAAGGAACTGTGGTTCTAATTCCAGAGCTGTGCTCTCTGACAGGATTAACGGAGAAGATGCGAAGTGACTTCAACATGATGAAGGACTTGGCGGTTCACACCCGGCTGCCACCTGAGCAAAGGCAATGGGAAGTGGGAAGACTTCTTAACTACATCCAAAAAGATGACAACGTTCAGAAGGAACTTGGAAACTGGGGTTTAAGCTTTGATTATAAATCAGTGGCCTTTACAGGAAGAGTTGTTCAAGGAGAAAAGATCTTTCAATCAGGAAACATGGTTGATTACAACCCTCAGTTTGCTGACTGGACAAAGGAGACCAGGGGAGTTCCCTTGATCCGTGCTGTGCCCATGGACAACTGGCTGTTGATCCACACGCGGCGCAACCACGACGTTGCCAATACCTTAATTCAGAGCCTGTACAAGGTCACACCCTCTATGGGGATCAGGATGAGCAGGCCCACCACGATTGAAGTAGATGACAGAACAGAAGCTTACTTAAGGGTTTTACAGCAAAGGGTTACCCCTGACACAAACATAGTGGTTTGTATTTTGTCCAGTTCCCGAAAAGATAAATATGATGCCATCAAGAAATACTTATGCACAGATTGCCCCATCCCAAGTCAGTGTGTGCTTGCTCGCACTTTAAGCAAACATCAGACAATTATGACTGTTGCAACAAAAATCGCCCTGCAAATGAACTGCAAAATGGGTGGAGAACTTTGGAGTGTTGAGATCCCACTGAAACAGGTGATGATTGTGGGAATTGATTGTTACCATGACACTGTAACTGGAAGGCAGTCAGTGGCAGGATTTGTGTCTAGCCTGAATCAAACAATGACAAGGTGGTTCTCCCGCTGCGTTGTTCAAAGTCGTGGGCAAGAACTTGTGGATGGAATCAAAGCCTGCTTGCAAACTGCTCTAAGAAACTGGTTCAAGTGGAATAAGTGTTTGCCCTCTCGTATCTTTGTGTACCGTGATGGTGTTGGAGATGGCCAGCTAAATACTCTGGTTAATTATGAAGTGCCTCAATTCCTGGATTGCTTGAAGAGCATTGGTTCTTTCTACAGTCCAAGACTTACTGTGATTGTTGTGAAGAAACGAGTGGGTGCCAGGTTCTTTGCAGAGGTTGGTGGAGGACTTAAAAACCCACCCCCTGGCACTGTTGTTGATACAGTGATTACCAGACCAGAGTGGTATGATTTCTTTGTTGTGAGCCATACAGTGAAAAATGGTTGTGTCACCCCCACTCATTACAATGTCATTTATGATGGCAGCCAGCTGAAACCAGATCACTTGCAGAGGTTGACCTACAAACTCTGCCACATGTACTATAACTGGTCGGGTGTTATCAGAGTACCTGCTCCTTGCCAGTATGCTCATAAACTGGCTTTCCTTGTCGGTCAGAGCATTCACAGAGAACCAAATCTGTTGCTTTCAGACAGACTTTACTATCTTTGA------------------------------------------------------------------------------------------------------------------------------------------------------------------------------------------------------------------------------------------------------------------------------------------------------------------------------------------------------------------------------------------------------------------------------------------------------------------------------------------------------------------------------------------------------------------------------------------------------------------------------------------------------------------------------------------------------------------------------------------------------------------------------------------------------------------------------------------------------------------------------------------------------------------------------------------------------
>XM_017827282.1_Piwil2_BlueCrownedManakin
ATGACCCCCCCGCACCCCTCCCGCGGCCCCGGGCCCTGCCCGGCCCCCGCCGCCCTCCCCGGCCCCACGGCCCTCCCCGGCCGGGCTCGGGGGCTCCGCGGCATCGCGGCCTTCGCCCAGCGCCCCTCTGTGCCCGCCGCCGCCTCCCCCGCCGCGCCGTCGCCGCTCCCGGCGCTGTTTCGCGGGCTGGGCTTGGACGAGCGGCCCCGCGAGCGGCCCCTGGGTCGTGGCGGCGCTGGCGATGGGAAGGCTCTGGCGCAGCCCAGCCCGGCACGGGAGAAGGAGGAGGAGGAGAAGGAAAAGGGGGCAGCGCTGGTGGCGCTCCCCACGCGCGGGCAGATCCGATGGCAAGGCCAAGGGAATGCGCCGCCCACCCGCCCTGGAGGAGCCACCACTGCGCCCACCCTGACCTCGCTCGGCCCCCTGCGCCCCCCCAGGAGCCCCCAGCCGCCCTCCCCAGGGGCAAAGGGACCCGCCGTCCCCCTGGGGCTGAACTTGGTGAGGATCCACTGCCAGAACGAAGTTGTCTACCAGTACCATGTGACCTTCAGCCCCGAGGTGGAGTGCAGGAACACACGCTTTGCCATGCTGAAGGAGCAGCGCGCCGTCACCGGGGATGTTTTGGCCTTCGACGGCTCCATCCTCTTCCTGCCCATCCAGATTCCCAAGGTCAGTGTGAAGGCTCAGAGGAAGAGCAATGGGGAGGAGGTTTCCATCACCATCCAGATGACCAAGGTCCTGGAGGCCAGCTCGGATCTCTGCATCCCCTTTTACAATGTGGTTTTCCGGAGGGTGATGAAAATCCTAAACATGAGCCTGGTTGGGAGACATTTCTTTGAGCCTGCCCAGGCCACCACCTTGCATAAACACAGCCTCCAAATTTGGCCGGGATACGCCGTCAGCATCCGGAAGAAGGACGGCGGGCTCTTCCTCATGGTGGATTCCATCCACAAAATCATCCGCAGCGAGTCCGTCCTGAGCATGATGCAAGCAATCCACTCCCAGAGCCAGAAGACGTTCCAGGACGAGTGCACCAAGGAGTTGGTGGGCAGTGTGGTCATCACCCGCTACAACAACCGCACCTACCGGGTCGACGGCATCGACTGGGACAAGACCCCCAGGGACACTTTCACCCTGGCCAGCGGGGAGGAAATCACCTTTGTGGAGTACTACAGCAAAACTTACGGGATCACCATCAGGGATCTGGACCAGCCGCTGCTCATCCACAGGCCCAAGGAAAAACAGACAATGGACAGGAAGCATCAGCTGCACATGGTGGTGCTGGTGCCAGAGCTCACTTTCCTGACCGGGCTGTCCGACCTGCAGAAGAACAGCCGGACGCTGAAGGAGGTGATGTGGGAGATGATGCAGAGCCCCCGGCAGCACTACCTGCGCCTCACCAACCTCCTGCGCCAGATCCGCGACAGCCCGGAGGCCTCCCGGGAGCTGGAACGCTGGGGGCTGCACCTGGACACGGATATCTGCAGGACCCAGGGTCACGTCCTGCCCTCGGAGCGGATCAACCTCCGGCACCGCTCCTTCTTCCCCGAGGAGGACCTGAGCTGGCACAGGGAGGTGACCAAGGAGGTGACCATCTCGGCGATCTCCATAAATTCCTGGCTCCTGGTGTATCCCAAGCGGCTGCAGCAGGTGGCCCAGGACCTGCTGGCAGCCGTGAGGAGCACCTGTGGAGCCATGGGAATGCAGGTGGGACAGCCCTCGGTGCAGGAGCTGCGGGACGAGCGCATCGAGTCCTACGTCAAGAGCATCCGGAGCGGTTTGGGAAGCCAGGAAAAGGTGCAGCTGCTCGTGTGCATCACCCCCCGCAACCGGGACGACGTGTACGGGGCCATCAAGAAGCTGTGCTGCATCCAGGCCCCTGTGCCCTCTCAGGTCATCAACGCCCAGTCCCTCATGGGCTATCCCAGCAAGATCAGGAGCGTGGTCCAGAAAGTTCTGCTGCAGATCAACTGCAAGCTGGGCGGGCAGCTCTGGGGGGTTGACATCCCGCTGAAACAGCTGATGGTTGTTGGCATGGACGTCCACCACAGCCACAGCCAAGGGATGCGCTCCGTCATCGGCTTCGTGGCCAGTATGAACCACATCCTCACCAAGTGGTATTCCAGGGTGGTCTTCCAGATGCCCCACCAGGAGATCGCCGACAGCCTCCGGCTCTGCCTCTCCCAAGCCCTCCGGCGCTTCTACGAGCTGAACCACTCACTGCCCATGAAGATCGTGGTGTATCGGGACGGGGTGTCCGACCCCCAGCTCGACACGGTGCTCAAGTACGAGGTGCCCCAGATGCAGAAGAGCTTCAACACCTTCGAGAACTACCAGCCCAGCCTGGTGGTCGTGGTGGTGCAGAAGCAAATCAGCACCAACTTCTACGGCCTGACGGGACAGGAGTTCACGTCCCCCCCGCCCGGCACCGTCCTCGACCACACCATCACCACCTCGGGCTGGAAGGATTTCTTCCTGCTGGCCCACAGCTCCCGGCAGGGCTGCAGCATTCCCACCCGCTACATCTGCATGTGGAACACGGCCAACCTGAGCCAGGAGCACCTCCAGAGGCTGACCTTCAAGCTGTGCCACCTGTACTGGAACTGGCCTGGCACCATCCGTGTCCCAGCCCCCTGTAAATATGCCCACAAGTTGGCATTCCTGGTGGGGCAGGTGCTGCACCACGAGCCCAGCACCCACCTGAGCGAGCAGCTCTTCTTCCTTTAG------------------------------------------------------------------------------------------------------------------------------------------------------------------------------------------------------------------------------------------------------------------------------------------------------------------------------------------------------------------------------------------------------------------------------------------------------------------------------------------------------------------------------------------------------------------------------------------------------------------------------------------------------------------------------------
>ENSCCET00000039308.1_Piwil1_BlueTit
ATGACAGGAAGAGCCAGAGCCAGAGGAAGACCTCCCAGACAGGCACCTGCTCTTCCTGCTCTAGGAGATGCACCTGTTCAGCAGGGCATGCCTGGCCAGCTGCGCCACCGGCGGCAGCCCCAGCAGCTCCACGGTCCTCCAGCACAGCCAGAGGAGCCCGTGGGCCAGGGCCGCCTGCGTGGCTGTGAGAACGTCCTGCAGGAGAGAAGGCCTGAAGGATTGCAGGTTTCCTCAGGGCTCCAGGATTTGTCTTTAAGAGATAGGGGCGGACGTCGCAGAGATTTCCATGACATTGGGGTAAATACTCGGCAAGCCATGGTGCATGTTCGAGAATCCAAAACTGGTTTTTCAGGAAAAATGATCAAACTGACCACCAACCACTTCCGGCTGACGTCCCGCCCGCAGTGGGCCCTGTATCAGTACCACGTGGGCTACAGCCCCGAGATGGAGGCACGGCGCCTGCGCTCGGCTCTGCTCTTCCAGCACGAGGAGACCATTGGAAAGACTCATGCCTTTGATGGCTCAATATTATTCCTGCCAAAGAAACTGGAGAATAAGGTTACGGAACTGTTCAGTAGGACCCGAAATGGGGAGGATGTGAGGATAACAGTCACGCTCACCAATGAGTTGCCACCTACTTCACCTACTTGTCTGCAGTTCTACAACATCATCTTTAGAAGGCTTTTGAAGATGCTGAATTTGCAGCAGATTGGACGTAATTATTACAACCCCAGTGATCCAGTCAGCATCCCTAATCACAGGCTGATGGTGTGGCTGGGCTTCACAAGTTCCATCCTGCAGTATGAGGAGAACATCATGCTGTGTGCAGATGTGAGCCATAAGGTTCTCCGTGGGGAGACAGTGCTGGATACTATGCACAGCCTTCACTCCCAGGTTGGAGAGGAAAGATTTAGAGACACCTGTGCTAAAGAGCTGATTGGTTTAATTGTTCTTACAAAGTACAATAACAGAACGTACAGAATTGATGACATTGACTGGGATAACAATCCAAAGGGTACCTTTAGAAAATCAGATGGTTCTGAGATGAGCTTTGTGGAATACTACAAAAAGCAATACAACATAGAAATCAGTGATTGGATGCAGCCTGTCCTGATCAGTCAGATGAAGAGGAAGAGAGGGAACATACAGGGATCTGTGGCTCTGATTCCAGAGCTCTGCTCCCTAACAGGACTGACTGACAAGATGCGCAGTGATTTCAGTATGATGAAAGACTTGGCCATCCACACACGGCTGCCCCCTGAGCAGAGGCAGCGCGAGCTTGGGAGGCTTCTGAACTACATCCAAAAGGACGACAATGTTCAGAAGGAGCTCCGAAACTGGGGTTTAAGCTTTGATTATAAATCAGTGTCCTTTACAGGAAGAGTTGTTCAAGGAGAAAAGATCTTTCAATCAGGAACCATGTTCGATTACAACCCCCAGTTTGCTGACTGGACCAAGGAGACGCGGGGCGTGCCCCTGATCCGCGCCGTGCCCGTGGACAGCTGGCTGCTCATCTACACCCGCCGCAACTACGACGTGGCCAACACCCTGCTGCAGAGCCTCTTCAAGGTCACCCCGTCCATGGGCATCCGCATGAACAAGCCAAACATGATTGAAGTAGATGATAGAACAGAAGCTTATTTAAGGGTTTTACAGCAAAGGGTTACCCCTGACACAAACATAGTGGTTTGTATTTTGTCTAGTTCCCGGAAGGATAAATATGATGCCATCAAGAAGTACTTGTGTACAGACTGTCCCATCCCCAGCCAGTGTGTGCTGGCTCGCACTTTGAGTAAGCCACAGACTATCATGACGGTAGCAACAAAAATTGCCTTGCAGATGAACTGTAAAATGGGCGGAGAGCTGTGGAGTGTTGAGATCCCACTGAAGCAGGTGATGATTGTGGGCATTGATTGTTACCATGACACTGTCTCTGGGAAGCAGTCCATTGCGGGGTTTGTCGCCAGCCTGAATCAGTCAGTGACACGGTGGTTCTCCCGCTGCGTTGTTCAAAGTCGTGGGCAGGAGCTTGTGGATGGAATCAAAGCCTGCTTGCAAACTGCTCTAAGGAACTGGTCCAAGTGGAATAAGTGTTTGCCCTCTCGTATTTTTGTGTATCGTGATGGTGTTGGAGATGGACAACTCAATACTTTGGTTAATTATGAAGTGCCTCAATTTCTGGATTGCTTGAAGAGTATTGGTACTGACTACAGCCCAAAACTCACTGTGATTGTGGTGAAGAAACGAGTGGGTGCCAGGTTCTTTGCAGAGATCGGTGGAGGACTCAAAAACCCACCCCCTGGGACGGTTGTTGATACGGTGGTGACCAGGCCAGAGTGGTATGATTTCTTTGTGGTGAGCCAGACCGTGAAGAACGGCTGTGTTGCACCCACTCACTACAACGTCATTTACGACACCAGCCAGCTGAAACCAGACCACGTGCAGCGCCTGACCTACAAACTGTGCCACATGTACTACAACTGGTCGGGTATTATCAGAGTACCTGCTCCTTGCCAGTACGCTCACAAACTGGCTTTCCTTGTTGGTCAGAGTATCCACAGAGAACCAAACCTGGCGCTTTCAGAAAGACTCTACTACCTTTGA---------------------------------------------------------------------------------------------------------------------------------------------------------------------------------------------------------------------------------------------------------------------------------------------------------------------------------------------------------------------------------------------------------------------------------------------------------------------------------------------------------------------------------------------------------------------------------------------------------------------------------------------------------------------------------------------------------------------------------------------------------------------------------------------------------------
>ENSCCET00000009987.1_Piwil2_BlueTit
GCCCCCGGGGATGGATCCTCAGCCCCTCCAGATGTGCCTTTGGGACGTGGGGAGTGGGCTTGTGCAGGTGTGGACGCAGAGGCAGCTCCCACCACCTTCCAGCCCCGCAGGGTGTCTGGCTGTGTCCCCCAAACCGGCAGCTTCCCCCCAGTGCCAAACGGGGATCTCGGGATGTGTGGGACCGTGGTGTGTCCCCCAGCTTTGCTGGGAGCAGGACACACTGTCCTGGGGGAAAAACCTGGAATAAAACCTCTTTTCCCCCTGCTGGGGAAGGGAGCCCCCGTGTCCGTGGGGCTGAACTTTGTAAAGATCCACTGCCAGAATGAAGCTGTCTACCAGTACCACGTGACTTTCAGCCCTGAGGTGGAGTGCAAGAGTGCCCGCTTTGCCATGCTGAAGGAGCAGTGTGCTGTCACCGGGGACGTGATGGCCTTCGACGGCTCCATCCTCTTCCTGCCCATCCAGATCCCCAAGGCTCGGAGGAAGAACAACGAGGAGATTTCCATCAACATCCAGATGACCAAAATCCTGGAGCCCAGCTCGGATCTCTGCATCCCCTTTTATAACGTGGTTTTCCGCAGGGTGATGAAAATCCTAAACATGAGCCTGGTTGGGCGACATTTTTTTGATCTTCCCAGGTCAGCTCTGACTTTGGAGCAGCTCCTCCATATCTGGCCGGGATACGCCGTCAGCATCCGTAGGAAGGACGGGGGGCTCTTCCTCATGGTGGACGCCATCCACAAGATCATCCGCAGCGACTCCGTCCTGAGCGTGATGCAAACCATCCACTCCCAGAGCCAGAGGACGTTCCAGGACGAATGCACCAAGCAGCTGGTGGGGACCGTGGTCATGACCCGCTACAACAACCGCACCTATCGCGTGGACGACATCGACTGGGACAAGACCCCCAAGGACACTTTCACCCTGGCCAGTGGCCAGGAGATCTCCTTTGTGGAGTACTACAGCCAGACCTACGGGATCACCATCAGGGAGCTGGACCAGCCGCTGCTTGTCCACAAGCCCAAGGAGAAACTGCTCTTTCCCGAGGGTTTGGGGGGAGCCCCAAGCCCTCCCTCACCCTGCTGGGTGTTCCTGGTGCAGGAGGTGATGTGGGAGATGATCCAGAGCCCCCAGCAGCACTACCGGCGCCTCACCAGCCTCCTGTCCCGCATCCGGGACACTCCGGATGCTTCCCGGGAGCTGGAGCGCTGGGGGCTGTGCCTGGACACGGATATCTACAGGGGTCACATCCTGCCCGTGGAGCGGATCAACCTCCGGCACCGCTCCTTCCTTCCCGCCGAGGACCTGGGCTGGCACCGGGAGGTGACGAAGGAAGTGCCCATCGCCGTGATCTCCATCAATTCCTGGCTCCTGATGTATCCCAAGCGGCTGCAGCACTTGGCCAAGGACCTGCTGGTGGCCATGAGGAGCAGCTGTGGAGCCATGGGCATTCAGGTGGGACAGCCCACGGTGCAGGAGCTGCGGGACGACCGCATCGAGACCTACGTCAGGACCATCCAGAGTTCTCTGGGAAGCCAGGACAAGGTGCAGCTGCTCCTGTGCATCATCCCAGGCAGCCGGGACGACATCTACGGGGCCATCAAGAAGCTCTGCTGTGTGCAGACCCCGGTGCCCTCCCAGGTCATCAACGCCCAGTCCCTCACGGGCCATCCTGGCAAGATTAGGAGCGTGGTGCAGAAAGTTCTGCTGCAGATCAACTGCAAGCTGGGCGGGCAGCTCTGGGGGGTTGATATCCCACTGAAGCAGCTGATGGTTGTGGGCATGGACATCCACCACAGCCGGAGCCAAGGGATGCGCTCTGTCATCGGCTTCGTGGCCAGCATGAACCACACCCTCACCAAGTGGTACTCCAGGGTGGTTTTCCAGATGCCCCACCAGGAAATCGCCGACAGCCTCCGGCTCTGCCTCTCCCAAGCCCTCAAGCGCTTCTACGAGCTGAACCACTCGCTGCCCATGAAGATCGTGGTGTACCGGGACGGGGTGTCCGACCCCCAGCTGGACACTGTGCTCAAGTACGAGGTGCCCCAGCTCCAGAAGAGCTTCCACACCTTCCAAAATTACCAGCCCAGCCTCGTGGTGGTGGTGGTGCAGAAGCAGCTGAGCACCAACTTCTACTGCCTGGCAGGAGAGGAGTTCGTGTCCCCTCCCCTGGGCACCGTCATCGACCACAGCGTCACCAGCTCGGGCTGGCAGGATTTCTTCCTGCTGGCCCATCACTCCCGGCAGGGCTGCAGCGTTCCCACGCGCTACATCTGCATGTGGAACACAGCCAACCTCAGCTCTGAGCACCTCCAGAGGTTGACCTTCAAGCTGTGTCACCTGTACTGGAACTGGCCGGGCACCGTCCGTGTCCCTGCCCCCTGCAAGTACGCCCACAAATTGGCATTCCTGGTGGGACAGGTCCTGCACCACGAGCCCAGCGCCCACCTCAGCGAGCAGCTCTTCTTCCTTTAA------------------------------------------------------------------------------------------------------------------------------------------------------------------------------------------------------------------------------------------------------------------------------------------------------------------------------------------------------------------------------------------------------------------------------------------------------------------------------------------------------------------------------------------------------------------------------------------------------------------------------------------------------------------------------------------------------------------------------------------------------------------------------------------------------------------------------------------------------------------------------------------------------------------------------------------------
>ENSSCAT00000017323.1_Piwil1_CommonCanary
ATGTTCTCTCTCAGTGAGGGCTCTGTTGCAGTGGCTGTTTGTTCCCCCCAGTGGCAGGTCCAGCAGGGCATGCCTGGCCCTCTGCGTGGCCGGCGGCACCCGCAGCAGCACCCGCAGCAGGCACAGCAGCAGCTGCAGCACCCGCAGCAGCTCCAGCAGCTCCATGTTCCTCCAGCACAGTCGGAAGAGCCCGGGGGCCACGGGCACCTGCGCGGCTTACAGGTTTCCTCAGGACTCCAGGATTTGTCTTTAAGAGATAGGGGTGGACGTCGCAGAGATTTCCATGACCTTGGGGTGAACACTCGGCAAGCCATGGTGCACGTTCAGGAATCCAAAACTGGTTTTTCAGGGAAAATGATCAAGCTGACCACCAACCACTTCCGGCTGACGTCGCGCCCGCAGTGGGCGCTGTACCAGTACCACGTTGGCTACAGCCCCGAGATGGAGGCACGGCGCCTGCGCTCGGCTCTGCTCTTCCAGCACGAGGAGACCATCGGCAAGACCCATGCCTTTGATGGCTCCATATTGTTCCTGCCAAAGAAGCTCGAGAACAAGGTTACTGAACTGTTCAGTAGAACTCGAAATGGGGAGGATGTGAAGATAACAGTCACACTCACTAATGAGTTGCCACCCACTTCACCTACTTGTCTGCAGTTTTACAACATCATTTTTAGAAGGCTTTTGAAGATGCTGAATTTGCAGCAGATTGGACGGAATTATTACAACCCCAGTGATCCAGTCAGCATCCCTAACCACAGGCTGATGGTGTGGCTGGGCTTCACAAGTTCCATCCTGCAGTATGAGGAGAACATCATGCTGTGTGCAGACGTGAGCCATAAGGTTCTCCGTGGGGAGACAGTGCTGGATACTATGCACAGCCTTCACTCCCAGGTTGGAGAGGAGAGATTTAGAGACGCCTGTGCTAAAGAGCTGATTGGTTTAATTGTTCTCACAAAGTACAATAACAGGACGTACAGAATTGATGACATCGACTGGGATAACAATCCAAAGAGTACCTTTAGAAAATCAGATGGTTCTGAGATGAGCTTTGTGGAGTACTACAAAAAGCAATATAACATAGAAATTAGTGATTGGATGCAGCCTGTCCTGATCAGTCAGATGAAGAGGAAGAGAGGGAACATACAAGGATCTGTGGCTCTGATTCCAGAGCTGTGCTCCCTAACAGGACTGACTGACAAGATGCGCAACGATTTCAATATGATGAAAGACTTGGCCATCCACACACGGCTGCCGCCTGAGCAGAGGCAGCGCGAGCTTGGCAGGCTTCTCAACTACATCCAAAAGTATGATGACAATGTTCAGAAGGAGCTCCGAAACTGGGGTTTAAGCTTTGATAATAAATCGGTGTCCTTTACAGGAAGAATTGTTCAAGGAGAAAAGATCTTTCAATCAGGAGCCGTGTTCGATTACAACCCTCAGTTTGCCGACTGGACCAAGGAGACGCGCGGCGTGCCCCTGATCCGCTCCATGCCCATGGACACCTGGCTGCTCATCTACACGCGCCGCAACTACGACGTGGCCAACACCCTGCTGCAGAGCCTCTTCAAGGTCACCCCCTCCATGGGCATCCACATGAACAGGCCAAGCATGATTGAAGTAGATGATAGAACAGAAGCATATTTAAGGGTTTTACAGCAAAGGGTTACCTCTGACATAAACATTGTAGTTTGTATCTTGTCTAGCTCCCGAAAGGACAAATATGATGCCATCAAGAAATACCTGTGCACAGACTGCCCCATCCCCAGCCAGTGTGTGCTGGCTCGCACTTTGAGCAAGCCCCAGACTATCATGACGGTAGCAACGAAAATCGCCTTGCAGATGAACTGTAAAATGGGTGGAGAGCTCTGGAGTGTCGAGATCCCCCTGAAGCAGGTGATGATTGTGGGCATTGACTGTTACCATGACACCGTCTCTGGGAAGCAGTCCATCGCCGGCTTTGTCGCCAGCCTCAATCAGTCAGTCACAAGGTGGTTCTCCCGCTGTGTTGTTCAAAGTCGTGGGCAAGAACTTGTGGATGGAATCAAAACCTGCTTGCAAGCTGCTCTGAGGAACTGGTCTAAATGGAATAAGTCTTTGCCCTCTCGTATTTTTGTGTATCGTGATGGTGTTGGAGATGGACAGCTCAATACTTTGGTTAATTATGAAGTGCCTCAGTTTCTGGATTGCTTGAAGAGTATTGGTACTGACTACAGCCCGAGGCTCACTGTGATTGTGGTGAAGAAACGAGTGGGTGCCAGGTTCTTTGCAGAGATTGGGGGAGGACTCAAAAACCCACCCCCAGGGACTGTTGTTGATACAGTGGTGACCAGACCAGAGTGGTACGATTTCTTCGTGGTGAGCCAGACGGTGAAGAACGGCTGCGTGGCACCGACCCACTACAACGTCGTCTACGACACCAGCCAGCTGAAACCCGACCACGTGCAGCGCCTCACCTACAAGCTGTGCCACATGTACTACAACTGGTCGGGTATTATCAGAGTACCTGCTCCTTGCCAGTACGCTCATAAATTGGCTTTCCTCGTGGGTCAGAGTATTCACAGAGAACCAAACATGTTGCTTTCAGACAGACTGTACTACCTTTGA---------------------------------------------------------------------------------------------------------------------------------------------------------------------------------------------------------------------------------------------------------------------------------------------------------------------------------------------------------------------------------------------------------------------------------------------------------------------------------------------------------------------------------------------------------------------------------------------------------------------------------------------------------------------------------------------------------------------------------------------------------------------------------------------------------------
>ENSSCAT00000008902.1_Piwil2_CommonCanary
ATGGGGGGCCGGGGTCCCCCACAGCCTCTCGAGGGTCCCCCACAGCCCCTCGAGGTTGGGGTGTCCCCAGGCAGAGCCCTCTGTGTTCCTCCTGCTGTCCAGGCTGCCATGAGATCTGGGGGGGCAGAGGAGGGAGAAAAGGCCCTGTGTGCCCCCAGCCCCGAGGTGGAGTGCAAGGCTGCCCGCTTTGCCATGCTGAAGGAGCAGCATGCCGTGACCGGGGACGTGATGGCCTTTGATGGCTCCATCCTCTTCCTGCCCATCCAGATCCCCAAGGTCACCCTGAAGGCTCAGAGGAGCAGCGACAGGGAGGAGATCCTCATCAACATCCAGATGACCAAAATCCTGGAGCCCAGCTCAGATCTCTGCATCCCCTTTTATAACGTGGTGTTCCGCAGGGTGATGAAAATCTTAAACATGAGCCTGGTTGGGAGACATTTCTTTGAGCCTGCCCAGGCCACCACCTTACAGAAATACAGCCTCCATATCTGGCCGGGATACGCCGTCAGCATCCGGAGGAAGGACGGGGGGCTCTTCCTCATGGTGGACGCCATCCACAAGATCATCCGCAGCGAGTCCGTGCTGAGCGTGATGCAAACCATCCACTCCCAGAGCCAGAGGACGTTCCAGGACGAGTGCACCAAGCAGCTGGTGGGGAGCGTGGTCATGACCCGCTACAACAACCGCACCTACCGCGTGGATGACATCGACTGGGACAAGACCCCCAAGGACACTTTCACCCTGGCCAGCGGGCAGGAGATCACCTTTGTGGAGTACTACAGCAAGACCCACGGGATCACCATCAGGGAACTGGACCAGCCCCTGCTCGTCCACAAGCCCAAGGAGAAACAGACACCAGAGGGGAGGGTGAGCCAGGCACAGAGATCCTCGGGCTGCTCTGGGCTCCTCCAGCCCCCGGGGAGAATGGTGCTGCTCGTGCCAGAGCTCACCTTCCTCACCGGCCTCTCCGACCTCCGCAAGAACAGTCGGATGCTGAAGGTGATGTGGGAGATGATCCAGAATTCCCGCTCTGCCCAGACCCAGGGTCACGTCCTGCCTGTGGAGCGCATCAACCTCCGGCACCGCTCCTTCCTTCCCGCCGAGGAGCTGGGCTGGCACCGCGAGGTGACGAAGGAGGTGCCCATCGCCGTGATCTCCATCAATTCCTGGCTCCTGATCTATCCCAAGAGGTTGCAGCACCTGGCCAAGGACCTGCTGGCATCCATGAGGAGCAGCTGTGGGCCCATGGGGATGCAGGTGGGACAGCCCGCGGTGCAAGAGCTGCGGGATGATCGCATCGAGACCTACGTCAGGGCCATCCAGAGCTCCTTGGGAAGCCAGGACAAGGTGCAGCTGCTCCTGTGCATCATCCCTGGTGGCCGGGACGACGTCTACGGGGCCATCAAGAAGCTTTGCTGTGTGCAGAGCCCTGTGCCCTCCCAGGTCATCAATGCCCAGTCCCTCATGGGCCATCCTGGCAAGATCAGGAGCGTGGTGCAGAAAGTTCTGCTGCAGCTCAACTGCAAGCTGGGCGGGCAGCTCTGGGGGGTTGATATCCCACTGAAGCAGCTGATGGTCGTGGGCATGGACATCCACCACAGCAGGAGCCAGGGCATGCGCTCTGTCATCGGCTTCGTGGCCAGCATGAACCACATCCTCACCAAGTGGTACTCCAGGGTGGTTTTCCAGATGCCCCACCAGGAAATCGCCGACAGCCTCCGGCTCTGCCTCTCCCAAGCCCTCAAGCGCTTCTACGAGCTGAACCACTCCCTGCCCATGAAGATCGTGGTGTACCGGGATGGGGTGTCCGACCCCCAGCTGGACACTGTGCTCAAGTACGAGGTGCCCCAGCTCCAGAAGAGCTTCCACACCTTCCAAAATTACCAGCCCAGCCTCGTGGTCGTGGTGGTGCAGAAGCAGCTGAGCACAAACTTCTACTGCCTGACAGGAGAGGAGTTTGTGTCCCCTCCCCTGGGCACCGTCATCGACCACGGCATCACCAGCTCGGGCCGGGAGGATTTCTTCCTGCTGGCCCATCACTCCCGGCAGGGCTGCAGCGTTCCCACGCGCTACATCTGCATGTGGAACACGGCCAACCTCAGCTCCGAGCACCTCCAGAGGTTGACCTTCAAGCTGTGTCACCTGTACTGGAACTGGCCTGGCACCGTCCGTGTCCCTGCCCCCTGCAAGTACGCCCACAAGTTGGCATTCCTGGTGGGCCAGGTCCTGCACCACGAGCCCAGCGCCCACCTCTGCGAGCAGCTCTTCTTCCTTTAA------------------------------------------------------------------------------------------------------------------------------------------------------------------------------------------------------------------------------------------------------------------------------------------------------------------------------------------------------------------------------------------------------------------------------------------------------------------------------------------------------------------------------------------------------------------------------------------------------------------------------------------------------------------------------------------------------------------------------------------------------------------------------------------------------------------------------------------------------------------------------------------------------------------------------------------------------------------------------------------------------------------------------------------------------------------------------------------------------------------------------------------------------
>ENSACUT00000011027.1_Piwil1_BurrowingOwl
GTGCCACGTCAGCCACCCGGCCGTCAGCAGCCTCAGCAGCCACCTGTTCCTCCATCGGTATCGGAAGAACCTGGTGGCCGTGGGCGACAGAGGGACCTCCCGCGTGTTCCACAAGGAATACAGATTTCGGTGGGATTTCAGGAATTGTCTTTAGCAGATAGGGGTGGACGTCGCAGAGATTTCCATGACCTTGGGGTAAATACTCGGCAAGCCATAGAACATGTTCAAGAATCAAAAACTGGTTCTTCAGGTAGTATGATAAAATTAACTGCAAATTACTTTCGTTTGACATCTCGACCCCAGTGGGCTTTATATCAGTACCATGTTGCCTATAATCCCGAGATGGAAGCACGCCGTCTTCGATCAGCTTTGCTCTTTCAGCATGAAGAGCTAATTGGAAAGACACGTGCATTTGATGGATCGATACTGTTCTTGCCAAAAAAATTAGGGAATAAGGTTACTGAAGTGACTAGCAGGACTCGAAATGGAGAGGATGTGAAGATAACAATTACGCTGACTAATGAGTTGCCACCTACTTCACCTACATGTCTGCAATTTTACAACATCATTTTTAGAAGGCTTTTGAAGATGTTGAATTTGCAGCAGATTGGACGTAATTATTACAACCCCAGTGACCCAATCAACATCCCTAATCACAGGTTGATGGTTTGGCCGGGCTTCACAACTTCTATCCTCCAGTATGAGGAAAGCATTATGTTATGTACAGATGTGAGCTATAAGGTTCTTCGCAGTGAAACAGTGCTGGATTTCATGTACAGTCTGTATTACCAGGTTGGAGAGGAAAGATTTAGAGATACCTGTGCTAAAGAGCTGATAGGTTTAATTGTTCTTACAAAGTACAATAACAAAACATACAGAGTTGATGACATAGACTGGGATGCCAATCCACAGTGTACCTTTAGAAAAGCAGATGGTTCTGAGATCAGCTACGTGGACTACTACAAAAGGCAATATAATCAAGAAATTACTGACTTGAACCAGCCTGTCTTGATCAGTCAGTCTAAGAGGAAGAGGGGAGATGTGGTGCTAGGACCTGCGGTTCTAATTCCAGAGCTGTGTTTCCTAACAGGATTAACTGAAAAGATGCGTAGCGATTTTAATATGATGAAAGACTTGGCTATTCATACACGGCTCCCGCCTGAACAGAGGCACTGTGAAGTTAGAAGACTTAGTGACTACATCCAGAAAGATGAGAATGTTCAGAAGGAACTCCGAGACTGGGGTTTAAGCTTTGATTCTAAGTTACTATCCCTCACAGGAAGAGTAGTTCAAGGAGAAAAGATTCTTCAGTCAGGAAATGCGTTTGACTACAATCCTCAGATTGCTGATTGGTCAAAAGAAACCAGGGGAACTCCCTTAATCTGTGCAAAGCCTCTGGACAACTGGTTATTGTTATACACACGGCGCAACTATGATATTGCTAATACATTAGTTCAAAATCTGTTTAAAGTCACACCATCTATGGGGATCAGGATGAACAAGGCAACCATGATTGAAGTAGATGATAGAACAGAAGCTTATTTAAAGGGTTTACAGCAAAGTGTTACTCCTGACACAAACATAGTAGTTTGTCTTTTGTCTAGTACCCGAAAGGATAAATATGATGCAATCAAGAAATACTTATGTACAGATTGTCCCGTTCCAAGTCAGTGTGTGATTGCTCGCACTTTAAGCAAGCCTCAGACTACTCTGGCTATAGCAACAAAAATTGCTCTACAAATGAACTGTAAAATGGGTGGAGAACTTTGGAGTGTTGAGATCCCACTGAAACAGGTAATGATTGTGGGAATTGATTGTTACCATGACACTCTATCTGGAAAGCAGTCAATTGCAGGATTTGTCTCTAGCCTGAATCAAACGATGACAAGGTGGTTCTCCCGCTGTGCTGTTCAAGGTCGTGGGCAAGAACTTGTGGACGGGCTCAAAGCCTGCTTGCAAACTGCTCTAAGAGAATGGTTCAAGTGGAATAAGTATTTGCCCTCTCGTATTATTGTGTATCGTGATGGTGTAGGAGATGGACAACTAAATACACTGGTTAATTATGAAGTGCCTCAATTTCTGGATTGCTTGAAGAGTGTTGGTAAAGACTACAATCCAAGACTTACTGTGATAGTTGTGAAGAAACGAGTGAGCACCAGATTCTTTGCACAGTGTGGAGGAACACTTAAAAACCCACCCCCTGGTACTGTTGTTGATGTGGAGGTGACCAGACCAGAGTGGTACGATTTCTATATTGTGAGTCAGGCGGTGAGAACTGGTTGTGTTGCACCCACTCATTATAATGTAATTTATGACACTAGCAAACTGAAGCCTGATCATGTGCAACGTTTAACCTACAAACTTTGCCACATGTACTATAACTGGTCGGGTGTTATCAGAGTACCTGCTCCTTGCCAGTATGCTCACAAACTGGCTTTCCTTGTCGGCCAGAGCATTCACAGGGAACCAAACCTGGTGCTTTCAGACAGACTTTACTATCTTTGA------------------------------------------------------------------------------------------------------------------------------------------------------------------------------------------------------------------------------------------------------------------------------------------------------------------------------------------------------------------------------------------------------------------------------------------------------------------------------------------------------------------------------------------------------------------------------------------------------------------------------------------------------------------------------------------------------------------------------------------------------------------------------------------------------------------------------------------------------------------------------------------------------------------
>ENSACUT00000020594.1_Piwil2_BurrowingOwl
ATGCGTTTCGCCATGCTGAAGGAGCACCGGGCAGTGACGGGGGACGTGACGGCATTCGATGGCTCCATCCTCTACCTGCCCATCCTGCTCCCCCAGGTCAGCATGAAGGTTCAGAGGAGGAGCGACGGGGAGGAGATCACCATCACCATCCAGATAACCAAAATCCTCGAGCCCAGCTCGGATCTCTGCATCCCCTTTTACAACGTGGTTTTCCGGAGGGCAATGAGAATCTTAGGTATGAAGCTTGTTGGGAGAAATTTCTATGAACCTACCCAGGCCACCATATTACATCATCACAGGGTGCAGATTTGGCCAGGATACTCTGTCAGCATCCGGAAGAAGGACGGTGGCCTCTTTCTCTTGGTCGATGCTATCCACAAAATCATCCGCAGCGATTCCGTCCTGAATTTCATGCACGCCATCTACAAGCAGAGCCTCAGCAGCTTCCAGGACGAGTGCATCAAGCAGGTGGTGGGTAGCACGGTCATCACCCGCTACAACAACCGCACCTACCGCATCGACGATATCGACTGGAACAAGACCCCGAGGCACAGTTTCACCATGGCCAGCGGCGAGGAGATCACCTTCGTGGACTACTACAGCAAAGCCTACGGGATCACTATCAGGGAGCTGGACCAGCCGCTGCTCATCCACAGGCCCAGGGAAAAACAGACGCCAGAGGGGAGGGTGAGCCAGGGGGGGGAGCTCAAAGTCCCCCCAACATCCCACCCAGGGGGCTTCCCCAACCGGCTCCTTCCCCTGCAGGAGGTGATGCGGGAGGTGCTGCAGAGCCCCCAGCAGCACTACACACGTCTCACCAGCCTCCTGCGCAGGATCAGGGACAGCCCCGAGGCCTCGCGGGAGCTGATGCGCTGGGGGCTCAGCCTGGACACAGACATCCACAGGACCCAGGGCCGAATCCTGCCCATGGAGAGGATCAACCTGCGGCACGGCTCTTTCATCCCCACCGAGGACCTGAGCTGGAACAAGGAGGTGACACGAGAAGCCTCCATCTCGGCGATCACTATGAATTACTGGTTGCTGGTTTACCCCAAGCGCCTGCAGGACCTGGTGAAGGATTTGGTGGCCACCATGAAGAACGTCTGTGGCCCCATCGGCATGCACATCAGCCAGCCTGCCTTGGTCGAGCTGAAGGATGACCGCATCGAGACCTACATCAAGACAATCCGCAGCATTTTGGGTAGCGAGGACAAGGTGCAGCTTCTCCTGTGCATCATCTCCAGCAATCGGGAGGATTTGTACGGGGCCATCAAGAAGCTGTGCTGCGTGCAGATCCCGGTGCCCTCCCAGGTCATCAATGTGCAGTCCCTCATGGGCCAGCCGGGCAAGATGAAGAGCGTGGTCCAGAAAGTCCTGCTGCAGATAAACTGCAAGCTGGGCGGAAACACCTGGAATTGGGGGCTGTGTCTCTCTAAACAGCTGATGGTGATCGGTATGGACATCTACCACAGCCACAGCAGAGGGACTCGCTCCGTCATCGGCTTCGTGGCCAGCATGAATCACGTCCTCACCAAGTGGTACTCCAGGGTGGTTTTCCAAATGCCCCACCAGGAGATCGCCGACAGCCTCCGCCTCTGCCTGGCTGATACCCTCCAGCACTTCCACGAGATGAATCACTGCTTGCCCCAAAAGATAGTGTTGTACAGGGACGGCGTGTCCGACAGCCAGCTCAACACCGTGCTCAAGTACGAGATCCCGCAGATGCAGAAATGTTTCGACGCTTTTGAGAACTACCAGCCCAGCATGGTGGTGGTGGTGGTGCAGAAACAAATCAGCACCAATTTCTACACCCTGACAGCAGAGAAATTTGCCTCCCCTCCTCCAGGGACCGTCATTGACCACACTGTCACCAGCTCCGACTGGCAGGATTTCTTTTTGTTGGCCCATCACTCGCGCCAGGGCTGCGGTATCCCCACGCGCTACGTCTGCGTGCTGAACACGGCCAACCTCAGCTTCGAGCACCTGCAGAGGGTGGTAGGTACCTGCTCTTTGTACTGGGGTAGCTGGGAGGGCTCTTGA---------------------------------------------------------------------------------------------------------------------------------------------------------------------------------------------------------------------------------------------------------------------------------------------------------------------------------------------------------------------------------------------------------------------------------------------------------------------------------------------------------------------------------------------------------------------------------------------------------------------------------------------------------------------------------------------------------------------------------------------------------------------------------------------------------------------------------------------------------------------------------------------------------------------------------------------------------------------------------------------------------------------------------------------------------------------------------------------------------------------------------------------------------------------------------------------------------------------------------------------------------------------------------------------------------------------------------------------------------------------------------------------------
>ENSSCUT00000006943.1_Piwil1_Ostrich
ATGTCTTTAGGAGATAGGGGTGGACGTCGTCGAGACTTCCATGACCTTGGGGTAAATACTCGGCAAGCCATAGAACATGTTCGAGAATCAAAGACTGGTTCTTCAGGTATTATGATAAGATTAAGTACAAATTATTTTCGTTTGACATCTCGACCCCAGTGGGCTTTGTATCAGTATCATGTTGATTATAATCCTCAAATGGAAGCACGCCGTCTTCGATCAGCTTTGCTCTTTCAGCATGAAGAGCTAATTGGAAGGACGCATGCGTTTGATGGAACAGTATTATTCTTGCCAAAAAAGCTAGGGAATAAGGTTACTGAAGTGTTTAGTAGGACTCGAAATGGAGAAGATGTGAAGATCACGATCACCTTAACTAATGAGCTGCCACCCACTTCACCTACATGTCTGCAATTTTACAACATAATTTTTAGAAGGCTTTTGAAGATAATGAATCTGCAGCAAATTGGACGTAATTATTACAACCCCAGTGACCCAATCAGCATCCCTAACCACAGGTTGATGGTTTGGCCAGGCTTCACAACTTCTATTCTCCAGTATGAAAAAAGCATTATGTTATGTACAGATGTGAGCCATAAAGTTCTTCGCAGTGAGACAGTGTTGGATTTTATGTACAATCTGTATAACCAGGTCGAAGAACAAAGATTTAGAGATGTCTGCACTAAGGAACTGATAGGTCTAATTGTTCTTACGAAGTACAATAATAAAACATACAGAGTTGATGACATTGACTGGGATGCCAATCCAAAGTGTACCTTTATAAAAGCGGATGGCTCTGAAATCAGCTACATAGACTACTATAAAATGCAATATAATCAAGAAATTACTGACTTGAACCAGCCTGTCTTGGTCAGTCAACCTAGGAGAAGGAGAGGAAGCATCATGCCAGGACCTGCTGTACTAATACCGGAGCTGTGCTACCTGACAGGGTTAACTGAGAAGATGCGTAATGATTTTAATATGATGAAAGACTTGTCCGTTCATACACGACTGACACCTGAGCAAAGGCAACGTGAAGTTGGAAGACTTATTGACTACATCCAGAAAGATGACAGTGTTCAGAGGGAACTTCGAGACTGGGGTTTAAGCTTTGATTCTAACTTACTATCCTTTACGGGAAGAGTTGTTCAAGCGGAAAAGATCCATCAAGCGGGAAGAGTGTTTGACTACAACCCTCATTTTGCTGACTGGTCAAAGGAAACTAGGGGAGCTCCCTTAATCAATGCAAGGCCTCTGGACAACTGGTTATTGATCTACACACGGCGCAACTATGATGTTGCTAATGCGTTACTTCAAAATCTGTTTAAAGTCACACCATCCATGGGAATCAAAATGAACAAGGCAATCATGATTGAAGTAGATGATAGAACAGAAGCTTATTTAAGGGTTTTGCAACAAAATGTTACCTCTGACACAAACATAGTAGTTTGTCTTTTGTCTAGTTCCCGGAAGGATAAGTATGATGCTATCAAGAAATACTTATGTACAGATTGTCCCATTCCAAGTCAATGTGTGATTGCTCGCACTTTAAGCAAACCTCAGAGTATTATGGCCATAGCAACAAAAATTGCCTTACAAATGAACTGTAAGATGGGTGGAGAACTTTGGAGTATTGAGATTCCACTGAAACAGCTAATGGTTGTAGGAATTGATTGTTATCATGACACTGTATCTGGGAAGCGGTCCATTGCAGGATTTGTTGCTAGCCTGAATCAAGGAATGACCCGGTGGTTCTCACGCTGTGTTCTTCAGGATCGTGGGCAAGAACTTGTGGATGGGCTCAAAGCCTGCTTGCAAACTGCTCTAAGAGACTGGTTCAAGTGGAATAAGTATTTGCCCTCTCGTGTTATGGTGTATCGTGATGGTGTAGGAGATGGGCAACTGAAAACCTTGGTCAACTATGAGGTGCCTCAACTTCTGGATTGCTTGAAGTCTGTTGGTAAAGACTACAATCCAAGACTTAGTGTGATAGTTGTGAAGAAACGAGTAAATACCAGATTCTTTGCACAGTCTGGTGGAAGACCTCAAAATCCACCCCCTGGTACTGTTGTTGATGTAGAGGTTACCAGACCAGAATGGTATGATTTCTTCATTGTGAGCCAGGCAGTGAAAAGTGGTAGTGTTGCACCAACTCATTATAATGTAGTTTATGACAGTAGTGGACTGAAACCAGATCACGTACAACGTTTAACATACAAACTTTGCCACATGTACTATAACTGGTCGGGTGTCATCCGAGTACCTGCTCCTTGCCAGTATGCCCATAAGCTGGCTTTCCTTGTAGGTCAGAGTATTCACAGAGAACCAAACTTGTCGCTTTCAGATAGACTGTACTATCTTTAA------------------------------------------------------------------------------------------------------------------------------------------------------------------------------------------------------------------------------------------------------------------------------------------------------------------------------------------------------------------------------------------------------------------------------------------------------------------------------------------------------------------------------------------------------------------------------------------------------------------------------------------------------------------------------------------------------------------------------------------------------------------------------------------------------------------------------------------------------------------------------------------------------------------------------------------------------------------------------------------------------------------------------------------------------------------
>ENSSCUT00000031807.1_Piwil2_Ostrich
GGCAGCGCGGACACGGCGCCGTCCGGGCAGGCCTGGAGGGCTGCTGTGGAGGGGAAAGCTGGTTTGAAGCCTCCCTCCTGCCTTCCCTTCGGTGCAATGAGCAGAGCGGCTCCAGCTTTTCTCCTCTTGGGGTTTCTGAACTCCTTAGTGGGGAGTAGCTGTGGATCGCAGAAGACGCAATGGTTCTCCCTCGCATCCTACAGCCCCAACGTGGAGTGCAAGAGCATGCGCTTTGCGATGATGAAGGAGCACCGGGCGGTGACGGGAGACATCACTGCGTTTGATGGCTCTATTCTGTACCTGCCCATCCTGCTCCCTCAGCCAGTTGATCTGAAGTCTCAGAGGAGGACGGATGGGGAGGAGATCAGCATAACCGTTCAGATGACCAAGGTCCTGGAGCCCAGTTCGGACCTGTGCCTCCCATTTTACAATGTGGTTTTCAGGAGAGTGATGAGAATTTTAGATATGAAACTTGTTGGGAGAAATTTTTTCGACCCTACCAGGGCTGCCGTGCTGCAGCATTACAGGCTGCAGGTTTGGCCAGGGTACTCCGTCAGCATCCGGAAGAGGGACGGAGGACTCTTCCTCTCGGTAGATGTTATCCACAAAGTCATCCGGAGTGACTCTGTCCTGAATTTCATGCACGCGATCTACCAGCAGAACATAAGCAGCTTCCAGGATGAATGCACCAAGCAGCTGGTCGGCAGCGTGGTCATCACCCGCTACAACAACCACACGTACCAGATCGACGATATCGACTGGAGCAAGACCCCCAAGGATAGCTTCACCCTGGCCAGTGGCGAGGAGATCACCTTTGTGGACTACTACAGCAAAACCTATGGGATCACGGTCCGAGAGCTGGACCAGCCGCTGCTGATTCACAGGCCCAAGGAGAGGCTGACGCCGGAGGGGAAGCTCAACATGATACTGCTCGTGCCAGAGCTCTCTTTTATGACCGGGATTCCTGAGAAGATGAGGAAGGACAATCGAGCGATGAAGGATCTGATGTACGAGATGTCGCACAGCCCCAAGCAGCACTACACGCGCCTGAGCAGCCTCCTGCACAGGATCGAGGAGAACCCGGACGCCTCGCAGGAGCTGATGCGCTGGGGCCTCCGCCTGGACAAGGACATCTGCAGGGGCCGAATCCTGCCCATGGAAAGGATCAACTTGAGGCACAGCACCTTTTCACCCTCCGAAGACCTGAACTGGAACAAAGAAGTGATACGGGAAGTCTGCATCTCCACGATTGCCATGAATTACTGGGTGCTGGTTTACCCGAAGCGTGTGCAGGACCTAGCAAAAGAGCTGGTGAGCACGATGGAGAAGGTGTGCGGCCCGATTGGCATGCAGGTGAACTCGCCTGCCTGGGTGGAGCTGAAGGACGACCGGATCGAGACCTACGCCAAGACTATCAGATGCGTACTGGCTAGCGAGCAAAAGGTGCAGATGGTGCTCTGCATTACCACTGGTAACAGGGAGGACTTGTACGGAGCCATCAAGAAGCTGTGCTGTGTGCAGTCCCCAGTGCCGTCGCAGGTCATCAACGCACAGACCCTCATGGGCCAGGCCAGCAAGATGAGGAGCGTAGCCCAGAAGGTCCTACTGCAGATGAACTGCAAGCTGGGCGGGGAGCTCTGGGGAATCGACATCCCCTTGAAACATCTGATGGTCATCGGCATGGACGTGTACCACAACCACAGCAGGGCAACGCGCTCCGTGATCGGCTTCGTCGCCAGCACAAATCAGATCCTCACAAAGTGGTACTCGAGGGTCGTGTTCCAGATGCCGCACCAGGAGATCGCCGACAGCCTGCGGCTCTGCCTGGCCGATGCCCTGCAGCGCTTCCACGAGATGAATCACTGCTTGCCCAGGAAGATAGTGATTTACAGAGACGGCGTGTCCGACACCCAGCTCGACACGGTAGTGAAGTACGAGATCCCGCAGCTGCAGAAGTGCTTCGAAACCTTCGAAAACTACAAGCCCAGCATGGTGGTCATCGTGGTGCAGAAGCAAATCGGCACCAACTTCTACTCGACCATGGCGGAGAATTTAGTGTCCCCTCCACCGGGGACGGTCATCGACCACACGGTCACCAGCTCGGAGTGGGAGGATTTCTTTTTGTTGGCCCATTGCTCCCGCCAGGGCTGCAGCCTCCCCACGCGCTACATCTGTGTGCTGAACACGGCCAACCTGAGCTCCGAGCACCTGCAGAGCGGGGGGGTACCCAGCCCTCCCTGA------------------------------------------------------------------------------------------------------------------------------------------------------------------------------------------------------------------------------------------------------------------------------------------------------------------------------------------------------------------------------------------------------------------------------------------------------------------------------------------------------------------------------------------------------------------------------------------------------------------------------------------------------------------------------------------------------------------------------------------------------------------------------------------------------------------------------------------------------------------------------------------------------------------------------------------------------------------------------------------------------------------------------------------------------------------------------------------------------------------------------------------------------------------------------------------
>ENSCAFT00000006660.4_Piwil4_Dog
ATGAGCGGCCGCGCCCGCGCCAGGGCGAGAGGCAGGGCCCCGGGCCCCGGCGCCACGGAGGTGGGGCGCCCCTCGGCCGCGCCCTCGCCTACATCTGTTGATACTGGTGACAAGGAAGCATCCTCTTCCAGTGGCTTCGTGGGAACAAGCAGGGTTTCCCAGCAACGTGAAGATGGTATATCTTCTGGTGATGCTGGATGTACTTTCATTGAAAGAGGTGGGAAAATCAGACGAGACGTCATGGATCTGGGTATCTGTACCAGAGAGAAATTGGCCCATGTGAGAGATTGCAAAAGAGGTTCCAGTGGAGTGCCTGTGAAACTGGTCACAAATCTGTTTAGTTTAGATTTGCCCCAGAACTGGCAGCTATACCAATATCATGTGGCATATGTACCAGAATTAGAATCTAGAAGGCTAAGAATTGCTTTGCTGTATAGTCATGCAGAGTTTTCCAACAAAGCAAAAGCATTTGATGGCACCATCCTTTTTCTCTCACAAAAACTGGAAGACAAGGTCACAGAATTGTCAAGTGAAACTTCAAAAGGTGAGACTGTAAAGATGACCATCACTCTGATAATGGAGCTGCCAGCAAGTTCCCCCATATGCATCCAGGTCCTCAATATCATCTTCAAAAAGATCTTTAAAAAGTTGGCCATGTACCAAATTGGACGGAACTTCTATAAGCCTTCTGAGCCCGTGGAAATTCCCCAGCACAAGTTGTCCCTTTGGCCTGGTTTTGCTATTTCTGTGTCACAGTTTGAAAGCAGGCTCCAGTTTACTGCTGATGTGAGTTATAAAGTACTCCGGAATGAGACGGTTCTAGAATTCATGACTGGTATCTGCCAGCAAACTGGCATGTCCTGCTTTGCCCAGATGTGTGAAAAACAGCTGCTTGGGCTTATTGTCCTTACAAGATACAATAATAAAACCTATCGTATCGATGACATTGACTGGTCGGTGAAGCCCACGCACACCTTTCAGAAGCAGGATGGTACTGAGATCACCTACGTGGATTACTATAAACAGCAATATGATATTACTTTATCTGACCTAAACCAGCCAGTGCTTGTTAGTCTGCTGAAGAGTAAGAGAAATGACAATACTGAGGCTCGGATGGCCCACCTGATACCCGAGCTCTGCTTTATAACAGGGCTGACCCGCCAGGCAACCACTGATTTCCAGCTGATGAAGGTCGTGGCTGAAAAAACTCGTCTCAGCCCTTTGGGAAGGCAGCAGTGCCTGGCCAGGCTTGCTGATGACATTCAGAGAAACAAGTATGCTCGTTTTGAGCTGGAGACCTGGGGGCTGCATTTTGGATGCCAGATGTCTCTGACTGGGCGGGTTTTGCCTTCAGAAAAAATATTAATGCAAGACCATGTATGTCAACCTGTGTCTGCTGCTGAGTGGTCCAAGGACATGCGGAATTGCAAGATTTTAAGTGCACGGCCTTTGAATAAGTGGTTGATTATATGTAGCAACAGAGATAAAAATGTGGCTGAGGACTTTTTGCACTGCCTGAGAAGAGCTGGAAGTTCCATGGGATTTAATGTGGACTACCCCAAAAACATAAAAGTTCAAGAAAATCCAGCTGCATTCCTTAGCGCTCTACAGAAACATGTTGATCCTGATGTTCAGTTGGTAATGTGTATCCTGCCTTCTAATCAGAAGAGCTACTATGATTCCATTAAAAAATATCTGAACTCCTTCTGCCCAGTGCCGAGCCAGTGTGCGCTTACACGGACTTTGAATAAACAGCAGATGATGATGAGCATCGCCACCAGGATTGCCATGCAAATGGCCTGTAAACTCGGAGGCGAACTGTGGGCTGTCGAGATCCCTTTAAAGTCCCTGATGGTGGTCGGGATTGATGTCTGTAAAGATGACTTCAGCAAGGATATGGTGGTGGTTGGATTTGTGGCCAGTATTAACCCCAGAATCACCAGGTGGTTTTCTCGCTGTATTCTTCAGAGAACCACGACTGACGTTGCAGACTGCTTAAAAGTTTTCATGACTGGAGCACTCAACAAATGGTACAAGCACAACCATGGTTTGCCAGCACGGATAGTTGTGTACCGGGATGGGGTAGGGGACGGTCAGCTAAAAACACTGATTGAATATGAAGTTCCACAGCTGCTGAGCAGTGTGACAGAAGCAAGTTCAAATACCAGCCCCAAACTGTCCGTGATTGTGGTCCGGAAGAAGTGCACGCCACGATTCTTCACAGAAACCGACCGATCCGTGCAGAACCCGCCCCTGGGCACCGTGGTGGACTCGGAAGCAACTCGTCCTGAGTGGTACGACTTCTACTTGATCAGTCGGGCTGCCTGCCGGGGAACCGTCAGTCCCACCCACTATAATGTCATCTACGATGACAATGGCTTGAAGCCCGATCACATGCAGAGACTTACGTTCAAACTGTGCCATCTGTACTACAACTGGCCGGGCCTAATCAGTATCCCAGCCCCCTGCCAGTATGCGCACAAGCTGACCTTTCTGGTGGCCCAGAGCATTCACAAAGAACCAAGTTTGGAATTATCCAACTCTCTCTTCTACCTGTGA------------------------------------------------------------------------------------------------------------------------------------------------------------------------------------------------------------------------------------------------------------------------------------------------------------------------------------------------------------------------------------------------------------------------------------------------------------------------------------------------------------------------------------------------------------------------------------------------------------------------------------------------------------------------------------------------------------------------------------------------------------------------------------------------------------------------------------------------------------
>ENSCAFT00000016829.4_Piwil3_Dog
ATGTCTATCCCCTCAAATATGCAGACCCAGCAAACCAGCCGAATTCCACCTAGCCCGTGGCCACTGCAACCGGAAAGCCAAGTGGTTAAGCCTGCACAACGAAGAAGACCGAGAAGAGCATCTCGGCCTCCAGGTGACAATGGGGAAAGAGAGGGTTATGAGGAACTTCAGCTGGCGACTAGACTGCAGGCAACCTCACTGAAGGAGAGAAAGCGTTTTGGGGGCATTTTTCGAGACCATGTGGTGGATACCCGACAGTACTTGGAACATGTTAGAGAGTCCACAACAGGCACGCTGGGTAGACCTGTAAAGCTATTCACAAACCATTTCCGAGTGACGTCCCGCCCCCAGCAGGTCACATATAAGTACAACATTGACTACCTGCCAGACATCGAGGATGGAAAAGTTCGTTCAGAATTGCTTTTGCAGCATAAAGCATTTATCGGAGAGTGCCATATATTTGATGGGAGCTCTTTATTATTACCTCACAAGCTACTGTTGCCGAAAACGGAATTGGTCAGCCTACTGAAAAACCAGGTTGTGAAGCTGACCATTGAATTCATCAGCGAACTCTCACCCAACTCACCGGACTGCTTACGCTATTACAACATTCTCTTTAGAAGAATTTTGAAGCAGATGAATTTGAAGCAAGTTGGTCGCAACTATTATAACAAACAAGAGGCCACTGAGTTCTTCGATCACAAGCTGGTCATCTGGCCTGGATACGTTACTTCTATTCTTGAGTATGAAACCAGCATTACCCTCTGTGCTGATGTGAACCATAAACTGCTCCGAATGCAAACAGCTTATGATTTAATAACAGGTCTTCGTGATCCACAAACCAAAAAGGAAGATGTTGAGCAAGTTTCTAAAGAATTAATCGGGTCAATTGTTTTTACACTGTATAACAACAAAACCTATAGGGTGGATGCTATTAATTGGGAGGATAATCCCAGAACCAAATTTAAGAAATCAGGTGGTGCTGAGATCACCTTTGTAGACTACTACAGGGAGCAGTATAATACAGAGGTTACCGACCTAACTCAGCCACTGTTGATCAGCAAAGGCAAATGGAAAAAGAGCCAACAGGACACACCCCATAAGCCTATAATGCTGGTTCCTGAGCTATGCTACCTGACAGGTCTATCAGATAAAATGCGAAAAGACTACAGGGTGATGAGAGACTTGGCTCTTCATATGAGGTTGGATCCAGAAAAAAGGCAGCACGAATTACGGAAACTGATGAATACTATACAAACAAATAGGGAGGTACAACGGGAACTTCAACTCTGGGATTTGAAATTTGATACCAACTTCATGTCCTTCTCGGGAAGGATCTTGAAAGAAGTAAGAATTTTTCAAGGAAGAAGAGCGTTTGACTCCCATCCACAGTTTGCAGATTGGTCGAGAGAGACCAGAAGTGGACCCTTACTCAATGTGAAGTCACTAGATCATTGGCTAATACTCTATCCTACGAGAAATTATGGAGCGGCCTCGTCCTTAGTACAGAGTCTACGGAAAGTCACACCCACCATGGGCATAGCTATGAGAGAGGCAAAAATGCTTGAAGTAAGTGATACAGTCCAGTCCTATACAACTGTCTTAGAAAATCATGTTTCCTCCAAAACACAGATGGTCCTTTGCGTGCTGTCCAGTGAAAAGAAAGACCTGTATGATGGCATAAAACAATACCTGTGTGTCAATTGTCCGACCCCAAGCCAGTGTGTCGTGGCACGGACCTTAGACAAACCCCAGACGCTGATGACCATTGCGACAAAGATTGCCCAGCAGATGAACTGCAAGATGGGAGGAGCCCTCTGGAAGGTGGAGACAGGATTACAGAATGCGATGTTCATTGGTATCGACTGTTTCCATGATATTGTAAATCGGCGGAAGTCAATTGCAGGCTTCGTGTCCAGCATCAATCAAGAATTGACGCAGTGGTTCTCTCAGTGCATTTTCCAGGAGTCGGGTCAAGAGCTTGTGAACGGGCTTAAAACCTGCTTGGAAGCTGCCCTGAAGCTCTGGTGTAAACATAATCAGTTTCTACCACAAGCTATCATTGTGTATCGGGATGGAGTTGGGGATGGTCAGCTTCAAGCACTGATGGATCATGAAGTCCCACAGATTGAGTCCTCCTTAAGATCTGTGTACCCTAAAGACTCTGGGGTCAAACTAACTTTCATTGTGGTGAAGAAACGAATAAACACCAGATTTTTTGTGGAGTCTCAAGGAAGACTTCAAAACCCACTTCCAGGAACAGTTATTGATGTGGAGGTGACCAAGAGGCAATGGTATGATTTCTTTATCGTGAGTCAGTCTGTGAAAGACGGTACTGTCACTCCCACTCATTATAATGTCATCCACGACACGGTTTGCTTCACCCCAGATAGGATACAGTATCTCACTTACAGACTATGCCACATGTATTATAATTTGCCGGGTGTCATTCGAGTTCCTGCTCCTTGTCACTATGCCCACAAACTGGCTTACCTTGTGGGCCAGAGTATTCACCAAGAACCACACCATTCCCTGGCAAGCCGTCTCTTTTACCTGTGA------------------------------------------------------------------------------------------------------------------------------------------------------------------------------------------------------------------------------------------------------------------------------------------------------------------------------------------------------------------------------------------------------------------------------------------------------------------------------------------------------------------------------------------------------------------------------------------------------------------------------------------------------------------------------------------------------------------------------------------------------------------------------------------------------------------------------------------------------------
>ENSCAFT00000015020.4_Piwil2_Dog
ATGGATCCTGTCCGACCACCCTTCAGGGGCTCTTCTGTGCACCCATCTCAGTGTGTACGGATGCCAGGCCCTTGGCCACAAGCTCCTAAACCTTTGGACTCAGCTCTGGGCAGGGCAGGACCTGCAGGCAGAGGCCATGTGTTTGGAAAGCCAGGGGAACCAAGCAAACAGAGTGGGCCAGCACAAAGGGAATCTGTAGGTTTCGTGTCTATGTTCCGAGGACTGGGCCTTGAAACTGTGTCCCGGGCCCCTCTGAAACGGGAAATGCCTCCATCAGGTAGAGGCATTTTAGGTCGAGGCTTGTCTGCCAGTATGGTACGCAAGGACAAAGAAGAACCCCATTCCACTTTTGCGGATCCTTCTGTGTTGGCAGCTGGGGATAGCAAGATGGCAGAGGCCTGTGTTGGTTGGAATAGAATGCTTGGAAGAGGGAATTCGAATACATCTTTATTATCTTTGGGAAGAGCAGCTGGTGGTTTAGGCAGAGGAGTACACAAGGCTCCTGGTGCTATCAGCCTGACTTGTCGAGATCCTTCCCAGCTATCATCACCACCACCTCTGCCGCCATCCTCACCGCACTCTCTGGATCACTCTCTACTTGGGGCTGTGGAACATAAGGAACATAAGGAAAAAGAGGTTTTTGTGAAGCAGGGCTCAAAAGGAACACCTCAATCTTTAGGATTGAACCTTATCAAAATACAGTGTCATAATGAAGCAGTTTATCAATATCATGTGACCTTCAGCCCCAATGTGGAGTGCAAAAGCATGAGGTTTGGCATGTTGAAGGACCATCAAGCTGTCACCGGAAACGTTACTGCTTTTGATGGATCCATTCTCTATCTGCCTATTAAACTTCAACAAGTTCTTGAGCTAAAAAGTCAAAGGAAAACTGATGGCGCAGATATCAACATTAAGATTCAATTGACAAAGACCCTGGAGCCCTGTTCTGACTTGTGCATTCCTTTCTACAATGTTGTTTTCCGTCGGGTAATGAAACTTTTAGATATGAAGCTTGTGGGGAGAAACTTTTATGACCCTACAAGTGCTATGGTACTGCAGCAACACAGGTTGCAGATCTGGCCAGGCTACGCAGCTAGCATCCGAAGGACAGATGGAGGTCTTTTTCTCCTAGCTGATGTCTCCCATAAGGTCATTCGGAATGATTCGGTTCTAGATGTCATGCATGCCATTTATCAGCAGAACAAAGAAAACTTTCAGGATGAGTGCACTAAGCTTTTGGTTGGCAATATTGTTATAACCAGATACAACAATCGTACCTATCGTATTGATGATGTGGACTGGAATAAGACACCAAAAGATAGCTTCACAATGTCTGATGGAAAGGAGATCACATTTTTGGAATACTACAGCAAAAACTATGGAATCACAATTAAGGAAGAGGACCAACCACTGCTGATCCACAGGCCCAGCGAGAGACAGAACCAAGGGATGCTGCTAAAAGGTGAAATCCTGCTGCTGCCTGAGCTTTCATTCATGACTGGAATCCCCGAGAAGATGAAGAAGGACTTCAGAGCCATGAAGGATTTGACCCAGCAGATTAACCTGAGCCCCAAACAGCACCATAATGCTTTGGAATGCTTGCTGCAGAGAATTTCAAAGAATGAGACAGCCAGCAATGAACTGGCACGCTGGGGACTCTATCTGCAGAAGGATGTACATAAGATTGAAGGACGTGTTCTGCCAATGGAAAGAATTAACTTAAGAAATACTTCATTTATCACATCTCAGGAACTAAACTGGATTAAGGAAGTAACCAGAGACCTTTCCATCTTGACTGTCCCCATGCATTTCTGGGCACTGTTTTACCCAAAGAGAGCAATGGATCAGGCCAGAGAACTGGTTAACATGTTAGAGAAGATAGCTGGCCCCATTGGTATGCGCATGAGCCCACCAGCCTGGGTTGAACTAAAGGATGATCGAATAGAGACCTACGTCAGAACCATTCAGTCCATGCTAGGAGTTGAGGGGAAGATACAGATGGTTGTTTGCATCATCATGGGCACACGTGACGATCTCTATGGGGCTATTAAAAAGCTGTGCTGTGTGCAGGCTCCTGTGCCCTCACAGGTCATCAATGTCCGAACCATTGGTCAGCCAACCAGGCTTCGGAGTGTGGCCCAGAAAATTTTACTTCAGATTAATTGTAAATTGGGTGGTGAGCTCTGGGGAGTGGATATTCCTCTGAAACAATTAATGGTGATTGGGATGGATGTTTACCATGACCCTAGCCGAGGCATGCGCTCTGTGGTTGGCTTTGTTGCGAGCATCAATCTCACTCTCACAAAATGGTATTCACGAGTGGTATTCCAGATGCCTCATCAGGAGATTGTGGATAGCCTGAAGCTGTGCCTGGTGGGCTCCTTAAAAAAGTTTTACGAGGTAAACCACTGTCTCCCAGAGAAGATCGTAGTGTACCGTGATGGAGTGTCTGATGGCCAACTAAAGACGGTTGCCAACTATGAGATTCCTCAGCTACAGAAGTGTTTTGAAGCTTTTGAGAATTATCAGCCCAAGATGGTAGTATTTGTAGTTCAGAAGAAAATCAGCACCAATCTGTACCTGGCTGCTACTGAGCACTTTGTGACTCCCTCCCCTGGGACTGTGGTAGATCATACCATAACAAGCTGTGAGTGGGTGGACTTCTACCTTCTTGCTCATCATGTACGGCAAGGTTGTGGCATTCCTACCCATTACGTCTGTGTTCTCAACACTGCAAACCTGAGCCCTGATCACATGCAGAGGTTGACTTTCAAATTGTGCCACATGTACTGGAATTGGCCTGGCACCATCAGAGTTCCAGCTCCTTGCAAGTATGCCCACAAGCTTGCTTTCCTGTCAGGACAAATCTTGCATCATGAACCAGCCATCCAGTTGTGCGAAAACCTGTTCTTCCTGTGA------------------------------------------------------------------------------------------------------------------------------------------------------------------------------------------------------------------------------------------------------------------------------------------------------------------------------------------------------------------------------------------------------------------------------------------------------------------------------------
>ENSCAFT00000010928.3_Piwil1_Dog
ATGACTGGGCGAGCCAGAGCAAGAGCCAGAGGACGAGCCCGTGGGCAGGAGACGGTGCAGCACGTGGGTGCCACTGTGAGTCAGCAGCCTGGCTATGTGCAGCCCCGGCCTCAGCAGCCCGTGGCCGAAGGGGAATTAGTTGGCCGTGGACGCCAGAGAGGAGCAGTAGGAGCAGCGGCCAAGTCACAAGAGCTCCAGATATCTGCTGGATTTCAGGAGTTATCATTAGCAGAGAGGGGAGGTCGTCGTAGAGACTTTCATGATCTTGGTGTGAATACAAGACAGAACCTGGACCATGTTAAAGAATCAAAAACAGGTTCTTCAGGTATTATAGTAAGGCTGAGCACTAACCATTTTCGACTGACATCCCGTCCCCAGTGGGCTTTATATCAGTATCACATTGACTATAACCCGCTGATGGAAGCCAGAAGACTCCGCTCAGCTCTTCTTTTTCAACATGAAGATTTAATTGGAAGGTGTCATGCTTTTGATGGAACAATATTATTTTTACCTAAAAGACTACAACACAAGGTTACCGAAGTGTTTAGTCAGACCCGAAATGGAGAGCACGTGAGGATAACAATCACCCTTACAAATGAACTCCCACCTACATCACCAACTTGTCTGCAGTTCTATAATATTATTTTCAGGAGACTCTTGAAGATCATGAATTTACAGCAGATTGGACGGAATTATTATAACCCAAGTGACCCAATCGATATTCCAAATCATAGGTTGGTGATCTGGCCTGGCTTCACCACCTCTATCCTTCAATATGAGAACAACATCATGCTTTGCACTGACGTGAGTCATAAAGTCCTTCGCAGTGAAACCGTGTTAGATTTCATGTTCAACCTCTATCATCAAACAGAAGAACATAAATTTCAAGAACAAGTTTCTAAAGAACTAATAGGTTTAATTGTTCTTACCAAGTATAACAATAAAACCTACAGGGTAGATGATATTGACTGGGACCAGAATCCAAAGAGTACCTTTAAGAAAGCAGATGGTTCTGAAGTCAGTTTCTTAGAGTACTACAGGAAGCAATACAACCAGGAAATCACCGACTTAAAACAACCTGTTCTGGTCAGTCAGCCTAAGAGAAGGCGTGGCCCTGGTGGCACCTTGCCGGGCCCTGCGATGCTCATCCCCGAGCTCTGCTATCTCACAGGTCTAACTGATAAGATGCGTAATGATTTTAATGTGATGAAAGACTTAGCTGTTCATACAAGGCTGACTCCAGAACAAAGGCAGCGTGAAGTGGGAAGACTCATCGATTACATTCATAAAGATGACAATGTTCAGAGGGAGCTTCGAGACTGGGGTTTGAGCTTTGACTCCAACTTACTGTCCTTCTCAGGAAGAATTTTGCAAGCTGAAAAGATTCACCAAGGTGGAAAAACATTCGATTACAATCCACAATTTGCAGATTGGTCAAAGGAAACAAGAGGTGCACCATTAATTAGCGTTAAGCCGCTAGATAACTGGCTGTTGATCTATACTCGAAGAAATTATGAAGCAGCCAATTCATTGATACAAAATCTATTTAAAGTTACACCAGCCATGGGCATACAAATGAAAAAAGCAATAATGATTGAAGTGGATGATCGAACTGAAGCCTATTTGAGAGTCTTACAGCAGAAAGTTACATCCGATACCCAGATAGTTGTTTGTCTGTTGTCAAGTAATCGGAAAGACAAGTATGATGCCATTAAGAAATATTTGTGTACAGACTGCCCTACTCCCAGTCAGTGTGTGGTGGCCCGGACCCTTGGCAAACAGCAAACCGTCATGGCCATTGCTACCAAAATCGCCCTGCAGATGAATTGCAAGATGGGAGGGGAGCTCTGGAGGGTTGATATGCCTCTAAAGCTGGCCATGATAGTTGGCATTGACTGTTACCATGATACCACAGCTGGACGGAGGTCAATTGCAGGATTTGTTGCAAGTATCAATGAAGGGATGACCCGCTGGTTCTCTCGCTGTGTATTTCAAGATCGAGGACAAGAGCTTGTAGATGGGCTCAAAGTCTGCTTGCAAGCTGCTCTGAGGGCTTGGAATAGCTGCAATGAATACATGCCAAGTCGAATTATTGTGTATCGGGATGGTGTAGGAGATGGTCAGCTGAAAACACTGGTTAACTATGAAGTACCACAGTTTTTGGATTGCCTAAAATCTGTTGGTAGAGGTTACAACCCAAGACTAACGGTAATTGTGGTGAAGAAACGCGTGAATGCCAGATTTTTTGCTCAGTCTGGAGGAAGACTTCAGAACCCACTTCCCGGGACGGTTATTGATGTAGAAGTTACCAGACCAGAATGGTATGATTTTTTTATCGTGAGCCAGGCAGTGAGAAGTGGCAGTGTTTCTCCCACACACTATAACGTCATCTATGACAGCAGTGGCTTGAAGCCAGACCACATACAGAGGCTCACATACAAGCTGTGTCACGTCTACTATAACTGGCCAGGCGTCATTCGAGTCCCTGCTCCTTGCCAGTACGCCCACAAGCTGGCTTTCCTCGTGGGCCAGAGCATTCACAGGGAGCCCAACCTGTCCCTGTCCAACCGCCTGTACTACCTCTGA---------------------------------------------------------------------------------------------------------------------------------------------------------------------------------------------------------------------------------------------------------------------------------------------------------------------------------------------------------------------------------------------------------------------------------------------------------------------------------------------------------------------------------------------------------------------------------------------------------------------------------------------------------------------------------------------------------------------------------------------------------------------------------------------------------------------------------
>ENSPMAT00000010279.1_Piwil1_Lamprey
ATGCCTGGGAGGGGCCGCGCGCGTGCCCGCGGGCGCGGCCGTGGCGAGGAGGCCGCAGCACCGCCTGCGCACGCGCAAGGCGATGCCGGAGCCTCGTCCGCCGTGACTCCATCCTACCAGATGGCTCAACCGCCACCGCTCGCTTCACAACTCGGAGTTGAATCTGCGAGTGACCTTATAGGCAGAGGTCGCCAGAAAGCCACCATGCCCTCTTCCAGGAAGCCAGTCACAGATGTATCTTTAGTGTCAGCAGGCATGGAGGGGCTGATGGTAGTGGATCGCGGGGGCCGCCGTCGTGGCCAGATGCAGGCAATGGATGTCGGCTTGATGACTCGCCAGACAATGGAACATGTCCGTCAGTCTAAGACTGGTGAGCGCTTGTCAGGTCAGCCGGTCAAACTACTGACCAACTACTTCAAGTTAATGTCGCGGAAGATGTGGATGGTATATCAGTACCACGTGACATTCAGCCCAGAGCTGGAATCCAAACGTCTGAGGATTGCGCTGTTACATGAACATAATGAGCTGCTCGGTGAAACGCGAGCCTTTGATGGCTGCATTCTCTACTTGCCCAAGAAACTCGAGAAGGTGAGTGAGGTATGGAGCAAAACAAGACAGGAACAGAAGATAAAGATCACCATCACTTTGACCAACGAACTCCCACCATCATCACCGACTGCCATTGTGCTGTTTAACATCATCTTTCGCAAGGTGCTGAAGATGGTCAACATGCAACAGATTGGACGTAACTACTACAATCCAGATGATGCATTCACCATTCCACAGCACAGGTTACATGTCTGGCCCGGTTTTGTCACCTCCATCATGTGCTACGAGTCGGATGTGATGCTCTGTGCAGACGTCAGCCACAAGATCCTCCGGAATGAGTCCGTTCTGGACTTCATGTATACCTTGTTTGAGCAAATTGAAGAGCGACATTTTCACGATGCCTGCCAAAAGGAGCTTGTTGGCCAAGTGATACTCACAAGGTACAACAATCGGACTTACAGAATTGACGACATCTCTTGGAATAGAAATCCAAGCATGACCTTCCTGAAGTCGGATGGCACAGAGGTAACCTACTATGAATACTACACAAAGCACTACAGCCTGGAAGTGAAGGACATGCAACAGCCACTGCTGATCAGCCGCTCAAAGCGCAAGGACTCGGTGGGGAAGACAGTGGAAATAGAGCTGCACCTGTTGCCTGAGATCAGCTACTTAACAGGTTTGAGCGACAAAATGCGTTCAGATTTTCATCTCATGAAGGACCTTGGCTTACAAACACAAGTTGGCCCAGACAAGAGGGCAATGACCACGCAGAAATTCATTGAAAAACTCCAATCGAATCCCGAGACTTGTAATGAGTTTGCAAAGTGGGGCCTGTCATTCGATCGGCAACTGCTGAGCTTGACTGGTCGCGTGGTGCCTTGTGAGAAGCTTTATCAGAAAGATCAATCGTACCAGTATAACCAGAGACAGGCAGACTGGTCGCGGGAGTCTCGTAACATGAAGCTGATGACACCCATCTCGTTGGAAGAATGGATGTTGCTTTTCACGCACAACAACAGCAATGAAGCTCGTGCCATTGTAGATAACCTGATGCAGGTCGGCCCACCCATGGGCATGCACATCAACAAGCCGGAAATGTTTGAAGTTCTGGATCGCGCACAGTCATTTGTGCAAACCTTGCAGCAGAATTTGAACCATCACACCCAGATGGTTATGTGCGTACTGCCAACGATCCACAAGGGAAAGTATGATTCGATCAAGCAGTTCCTATGTGTGGAACGACCGTTCCCCAGCCAATGTGTTCTCGCTCGGACACTCAGCAAGCCACAAATGATAAGGAGCGTTGCGACAAAGATTGCATTGCAGATGAACTGCAAGCTTGGTGGAGAGCTGTGGAGCGTTGAGATACCTATTAAGCAGTTGATGGTGGTTGGAGTGGACTCGTACCACGATTCTATTACACGTGGGCAGTCCGTCTGTGGCTTCGTAGCAAGTCTCAACCAAACTCTTACCAGATGGTACTCGCGTTGCATTTTCCAGCATGCTGCTCAGGAAATGATTGATGGACTCAAAGTTTGCATGCAATGTAAGAACTTTATTTCCCTCCAGATTGCAAGCCATTCTAATGATGTAATGATAAACGTCGTGATTATTTACTTTTTATCATTTTTAAATAGCTACTGCTGTGGTTCAAGACCCAAAGTCACTGTGGTGGTGGTGAAAAAGAGAGGCATTGCTCGTTTCTTTGAGTTTGGAAGGAGCGGACTGCAAAATCCATCGCCTGGCACGGTCATTGACACTGAGGCTACGCGTCATGAATGGTATGACTTCTACCTCGTGAGCCAGTCAGTGCGCCAGGGAACTGTGACACCCACGCACTACAATGTGGTGTACGACACCAGCAACATGAAGCCTGACCACATGCAGCGGCTTGCCTACAAGATGTGTCACCTTTACTACAACTGGCCGGGTGTCATCCGCGTGCCAGCACCCTGCCATTATGCCCACAAACTGGCCTTTCTTGTTGGGCAAAGCATTCACAAGGAGCCCAGCCTTGACCTTTCCGATCGACTGTATTACCTTTAA---------------------------------------------------------------------------------------------------------------------------------------------------------------------------------------------------------------------------------------------------------------------------------------------------------------------------------------------------------------------------------------------------------------------------------------------------------------------------------------------------------------------------------------------------------------------------------------------------------------------------------------------------------------------------------------------------------------------------------------------------------------------------------------------------------------------
>ENSPMAT00000001870.1_Piwil2_Lamprey
ATGCTGTTACGTCTGGAATGCTGTGTTAGGCAACCTATACAAAAAATCGGAACCTATGGGACTCCTCTGGAGATTGCTACAAATTACATCCGTTTGAGGTGCTCCAACGAAGCCATCTACCAGTATCACGTGACATTCAGCCCTGATGTGGACAGCACGAATACTCGCTTTGGCTTGCTAAACGAGCACAAGTCGGTGATCGGCAACACGAAAGCGTTTGATGGGTGTGTCCTGTATCTGCCTCGTAAACTCGACGACAACCTAAACCTCACTTCCAAGCGAATTTCAGACGGTGTGGAGATAACCCTGTCAATCAAGTGCACCAAAATCATCAAGCCAGATTCAGACCTCTGTCTGCCCATCTACAACATCATATTTAAAAAGATAATGCGATTGCTGGAATTAAAGTTGATTGGAAAAAGTTACTTGAATCCTCGCCAGCCAATCGTCATCAACAGATACAGGATTCATATTTGGCCTGGTTATGTCGTTGCTGTGCAAAAGAAAGACGGTGGATTGATGCTGATGCTCGATGTGTCCCATCGAGTTCTGCGCATGGACAGCGTGCTGGAGGTCATGACCCATCTGTACGAGAGCTGCCAAAGCAGCGCCAACTTTCAGGAGGAGTGCACCAAGGCCTTGGTGGGCCATGTGGTCATCACGCGGTACAACAATCGCACCTACCGCATCGATGACATCGCCTGGGACAAGACACCCAAGAGTACCTTCCTCAATTCGGCAGGGAAAACCATGTCTTTTGTTGAGTACTACAAGACTCAGTACGAAATTACAATAGATGACCTTGGGCAGCCACTGCTCTTGCATCGAGCAAAGCAAAGGAATCGGACAGATGATCAGGTGGTGATTCAGACCATTTGCCTCATCCCAGAGCTCGCCTATATGACTGGGATCACCGACCTGATGAGGTCAGACTTCAGCATGATGAAGGCAATATCTGAGCACATGCGCCTTGGGCCATCCTTGAGACACAATTCTCTCATGGAGTTCATCAGCAATGTGAAGAGGAATCCTGAAGCCCAGCAGGAGCTCTCAAACTGGGGCCTGCAAATGGACAGTGACATTTATAAGTTGAGTGGCCGCCAACTGCCGCCTGAAATTATTCGACTGCAGTACAAGGCCTTCGCGTTTTCGCCTGAAGCTGATTGGACGCGCCATATTGTCAACACCCCCTGCATCACAGCCGTGGCGATGAAGAACTGGCAGGTGCTCTGCACGCACCGTGACTCGTTTCTCGTGCACGAGTTTGTGACCATGATGTGCAACGTGGGGCCTCCGATGGGCCTCGTACACCAATTACCCAACATAATAGAGCTGCCGAACGATCACACCAAGACCTACATCGACTGCATCCGCAAGAACTACAGCTACTCCCAGGGCGTGCAGATGGTCATGTGCATCTTTCCCACATTACGGGACGATCGCTACAGTACTGTGAAGCAAGTCTGCTGTGTGGAGCTGGCGGTGCCATCACAGGTTGTGCAGACGCGCACAATCAGCCAGCAGAAAAGATTGCGCAGCGTGGCTCAGAAAGTGGTGCTGCAGATGAACTGCAAGTTGGGAGGGGAGCTGTGGATTCTTGACATCCCGCTGAAAAACCTCATGGTGGTTGGAGTTGATGTTTTCCACAACGTGGTGCTCGGAAAGCAATCTGTGGTTGGCTTTGTGGCCAGCATGAACAGGTCCGTGAGCCGCTGGTACTCGCGCGTCGTGCGACAGTCAACGTCCCAGGAGCTGGTGGATGGACTCAATCTGTGCATGACCTCGGCCATTAAGAAATACTATGAGCTAAACCACTACCTCCCGGAGAAGATCATCATGTACCGCGACGGCGTGTCTGACAACCAGCTGGCGATCGTGCGCGACTTCGAGGTGATGCAGCTGACCAATGGCTTCAGGACCTTTGACCTGTCGTACCAGCCCAAGATGCTGGTGGTTGTGGTGCAGAAGCGGATCAGCACCAACATTTTTTTGAACAACAGCGGCGCCATGGAGAACGCACCTTCGGGCAGCGTGCTGGACACTGTCGCCACCAGCCAAGAGTGGTTTGACTTCTTCCTGGTGTCGCAACACGTGCGTCAGGGCACGGTTTCCCCCACGCACTACGTGGTGATCTTCAACAGCCTCAAGCTCAGCGCAGACCACGTTCAGAGGCTAACGTACAAGATGACTCACCTGTACTACAACTGGTCTGGCACTGTCCGTGTGCCAGCTCCGTGCCAGTATGCCCATAAGCTGGCTTCATTGGTTGGGGAGAATTTGCACAGCGATCCAGATCCAGGCCTGTGTGACAAACTCTTCTTCCTGTAA---------------------------------------------------------------------------------------------------------------------------------------------------------------------------------------------------------------------------------------------------------------------------------------------------------------------------------------------------------------------------------------------------------------------------------------------------------------------------------------------------------------------------------------------------------------------------------------------------------------------------------------------------------------------------------------------------------------------------------------------------------------------------------------------------------------------------------------------------------------------------------------------------------------------------------------------------------------------------------------------------------------------------------------------------------------------------------------------------
>ENSCMIT00000035504.1_Piwil1_ElephantShark
ATGACTGGAAGAGCACGGGCGCGGGCCAGAGGGAGGGCGAGGGTCCCTGAAGTTGGTGCTCCTGGGCCGGCGCCCACTCCAATCCCAGCCACCGTTGTGGCAGTAGAGACCGAGCTTGTTGGTCGTGGACGGCAGCGAGGACCTCCTGGAACAGTGAGACGCAGAGATGAGAGCAAGGATGTGTCCGCTGGATTTAAGGAACTTACGTTAGCCGAGAGAGGCGGGCGTCGGCGTGACTTTCATGACCTTGGAGTTTACACCAGGAAAGCGATGGAGCACGTCAAGGATTCCAAAGCGGGTGTCTCTGGGAGTCTAATTCGTTTGGTCACAAACTATATTCGCCTAAACTCGCGGCCACAGTGGGCTCTGTATCAGTACCACGTGGACTATAAACCGCAAATGGAATCGAGACGCCTCCGTACTGCGCTGCTGTTCATGCATGACAAAATCCTTGGTAGAACTCGTGTTTTTGACGGTTGTATCTTATTTCTTCCCAAAAAACTGGAAAAGAAAGTCACTGAGCTGGTCAGCCTGACTCGCGATGGCCAGAATGTGGTGGTCACTGTTACTCTGACCAATGAGTTGCCTCCAACGTCTCCCACGTGTCTTCAGTTCTACAACATTGTGTTCAGAAGAGTTATTAGCTTTCAACTGATGCATGCTTGTGGTAATCTAATCATGGTGTGGCCTGGCTACACCACCTCTATCCTGCAGTACGAGAGCAGCGTTATGCTGTGTGCCGACGTGAGTCACAAGATTCTGCGCAGTGAAACTGTGCTTGATGTCATGTACCAGTTGTACGAGCAGTTTGGCGAATATCGGTTTCAAGAGGCCTGCTCCAAGGAACTAGTAGGAGTGATTGTTCTCACCCGGTACAACAACAAGACTTACCGAATTGATGACATTGATTGGATTCAGAATCCAAAGAACACCTTTAAAAAAGCAGATGGATCTGAAATTAGCTACGTGGACTATTACAAAAAGCAATACAGTACAGATATTACTGATCTGAACCAGCCAGTACTGATCAGTCAGCCCAAGCGACAAGGACCTCCTGGCATTACTTTGGGACCAATCTGCCTCATTCCTGAGCTCTGTTATCTTACAGGTATGACGGATAAAATGCGTTCTGATTTCAATGTCATGAGAGACCTCTCCATGCATACACGGCTGACACCAGAACAGCGGGAGCAACGGTTGGGAAGTTTCATGGACTACATTCAAAAGGATGATAATGTCCAGAAAGAACTCTCCGATTGGGGTCTCCAATTTGACTCCAAACTACTCTCAATGTCTGGACGCGTTGTTCCATCGGAGAAAATCCATCAAGGTGGAAAAATGGTAATGTGGGCAATAGAGTCAGAGTGGTCCAGAGAAACCAGAGGAACTCGCCTGATTAATCCCATTCCATTGGAGAACTGGGTGATGGTTTTTATTCGCAGGAATGTTGATGTTGCCAGGAGCCTTTTGAATACTCTGGGCAAAGTAGTAAATGCAATGGGCATTAGGATGGAGAAACCACTGATGAATATGTTTTCAGGAGGATTTTTGAAGGCCGAGAAAGGATTGAGCAAAATTTCAAGTCCGTGCATTTTCTCTTGGCAGGTTGTGTGCATTCTTCCATCCAACCGCAAAGACAAGTACGATACAATCAAGAAGTTCTTATGTGTGGAATGTCCTACTCCCAGCCAGTGTGTGGTTGCTCGCACCTTGAGCAAACCGCAGGCGCTGATGGCCATTGCCACCAAAATTGCTTTACAAATAAACTGTAAGATGGGCGGTGAACTGTGGAGTGTTGAGATACCACTCAAACAGCTGATGGTGGTTGGTATCGACATCTACCATGATAATGCTGCGGGAAGGAAATCCATCGCGGGGTTTGTGGCCAGCCTTAACGAGGCAGTAACCAGGTGGTTCTCTCGCTGTATTATTCAAGAGCGAGGACAGGAGCTTGTGGATGGACTGAAAGTTTGCTTGCAAGCTGCTCTGAAGGCCTGGTACGCACAGAATAATTGCCTGCCTGCGCGTATCATTGTATATCGTGATGGGGTTGGTGATGGTCAGCTGAATACGGTGGTAAATTATGAAGTTCCACAGCTGCTGGACTGTTTGAAAAACCTTGGTGACTACAACCCGAAGCTGTCTGTGATTGTTGTAAAGAAGCGTGTAAATGCTCGTTTCTTCTCTCGTTCCGGGGGGCGGCTGCAGAACCCACCACCTGGCACTATCATTGATACAGAGGTCACCAGACCAGAATGGTACGACTTCTACATTGTGAGCCAATCAGTGAGAGTTGGTACAGTTACACCAACTCACTATAATGTTGTGTACGACAGCAGCAATCTGAAACCCGATTACATGCAGCGGCTCACCTACAAGATGTGCCACATGTACTACAACTGGCCTGGTGTGATCCGTGTGCCTGCTCCCTGCCAGTATGCCCACAAGTTGGCATTCCTAGTCGGGCAGAGCATTCACCGCGAACCCAGTCTGGCGCTGGCAGGCCAGCTGTTTTATCTGTAA------------------------------------------------------------------------------------------------------------------------------------------------------------------------------------------------------------------------------------------------------------------------------------------------------------------------------------------------------------------------------------------------------------------------------------------------------------------------------------------------------------------------------------------------------------------------------------------------------------------------------------------------------------------------------------------------------------------------------------------------------------------------------------------------------------------------------------------------------------------------------------------------
>ENSCMIT00000021737.1_Piwil2_ElephantShark
GGAAGAGGGTCATTTGCAAGGAGTCGCACTACTCCCATCACCCCCTCGCCTTTGCCTGGTGAGAGACAACCGGTTCCCCTGCAACATACATCTCCCGACCCCCACGACAGTTCTGTTCTAACACTTTTACATGACAATTCCCATGTGCAGGTGGGCTGCGTGGAACTCTTGTTTGGGTTGGAGACAGTTGAGGATGGTGATGGGGTTCGTGTGTTAATTGCTCTGTGTGCGTGTGTTTTTTTTCACATTTTACGTTTTGTTTACAGAGACACTGCTGTGAAACGGGGATCGTCAGGGACGCCTGTGCCCCTGGCCCTGAACCTTATAAAAATACACTGTAGAAACGAGGCTGTCTATCAGTACCATGTTACCTTCAGTCCCAATGTAGAATGCATGAACATACGCTTTGGGATGCTGAAGGAACATCGATCGGTGACTGGAGAAGTCACTGCCTTCGATGGAAGCATCCTCTACCTGCCCATCAAACTTCCGGAGGTGGTGCAACTTAAGTCACAAAGAAAAACCGATGGGTCCGAGGTGGACCTGAAAATTCAAATGACGAAGATCTTGGAACCAAATTCCAATCTCTGCATCCCCTTTTACAACATTGTCTTCAGGAGAGTGATGAGGATTTTGGAATTGAAATTAGTCGGGCGCAATTTCTACGATCCCACAAACGCCATCGTTCTGCCTCAGTACCGGTTGCAGTTATGGCCTGGGTTCTCTGCAAGCATTCGCAGGACAGACGGTGGATTGATGTTACTGGCGGACGTGTCCCACAAAGTCCTCCGCAACGACTCTGTTCTGGAAGTCATGCAGGTGATATACCAGAGGAGCAGTGAGAGCTTCCAAGACGACTGCACCAAGCAATTGGTGGGCAGCGTCATCATGACCAAGTACAACAACCGCACCTATCGCATTGACGACATTGACTGGGACAAGTCGCCTTTGAGCTCCTTCCAGTTGACCGACGGCAGCAACATTACCTTTTGTGACTATTACAGTAAAACCTACGGGATTGCCATTCGGGAACTGCAACAACCCCTGCTCGTCCATCGACCAAAGCAGAAACATGGACCCAAAGGACAGATTGTCCTCAGTGAGATCCTGTTGGTCCCAGAGCTCTCTTTCATGACTGGGATCCCAGAGCAGATGAGGAAAGATTTCCGTGCCATGAAGGACATGGCCCTGCAGATAAACCTGAGTCCAGAGCAGCACCACGTAGCTTTGCAGAAACTCATCAATAAGCTGAACAAAACCACAGCTGCCCAGGATGAGCTGGCTCGCTGGGGACTCGTCATAGACAACAGAATCTGTCAGAAGGAGGGAAGAGTCCTACCTTCCGAGAAGATCAACTTGCGGAACGTGACTTTTCCGACCACCCGTGAGGTAAACTGGACGAAGGACATTGCACGGGAGAATGCCATCTCAACGATTCCGATGCAACATTGGGCGCTATTCTACACTAAGCGCAGTGCATCGCAGGCCCAGGAACTGGTCAGTATGATGTCCAAAGTGGCCGGACCCATCGGGATGAAGTTCCACCAGCCGGCCTACGTGGAACTGAAAGACGATCGGACCCAGACCTACGTGAGAACCATTCAGTCACACCTGGAGAGCAACGGCACTGTTAAGATGATCATGTGTATAATCGCTGGGAACCGCGATGAGCTGTACCATGCTATTAAGAAGCTATGCTGTGTGCAGTTTCCAGTCCCCTCACAGGTCATCAATGTGAAGACCATCTCTCAGAACATGAGGATGAGAGCTATTTGCCAAAAGATCCTACTGCAAATCAACTGTAAGCTCGGAGGAGAGCTGTGGGGTGTGGACATACCATTGAAACAGCTGATGGTGATAGGAATGGATGTGTACCACGACCCGAGAAGGGGAATGCAATCTGTCGTCGGATTTGTTGCCAGCCTCAATAACACAATGACAAAATGGTACTCCAGGGTGACATTTCAGATGCCGAACCAGGAAATCATCGATGGCTTGAAGATGTGTATGGTGGCATCACTCAAGAAATATTATGAGGTAAACCACTGTCTCCCGGATAAAATTGCCATTTACCGGGATGGCGTGTCCGATGGCCAGCTGAGCACGGTGTCCGACTTCGAGGTGCCTCAGCTCCTCAAGTGCTTTGAGGTGTTCAACGATTACCAGCCCAAGATGCTGGTCATTGTGGTATCCAAGAGGATCAGCACCAACTTGTACAGCGTGGGGCCTTCGGGCAAATTTGAGGTCCCACCGCCAGGGAGCGTGATCGATCACACCGCCACCAACCCAGACGGGACTGATTTCTTTCTCTTGGCCCACACCGTCCGTCAGGGCTGTGGGATTCCAACCCGGTACATCTGTGTGCTCAACACCCTGAAACTCAGCCCCGACCACATGCAGAGGCTAACCTTCAAGCTGTGTCATATATACTGGAATTGGTCAGGCACCATCCGCGTGCCAGCGCCCTGCAAGTACGCTCACAAGGTGGCCTTCCTGTGTGGTCAGTCCCTGCACCAGGAACCAGCGGTCAAGCTTTCCGAATTCCTGTTTTACTTATAA------------------------------------------------------------------------------------------------------------------------------------------------------------------------------------------------------------------------------------------------------------------------------------------------------------------------------------------------------------------------------------------------------------------------------------------------------------------------------------------------------------------------------------------------------------------------------------------------------------------------------------------------------------------------------------------------------------------------------------------------------------------------------------------------------------------------------------------------------------
>ENSCMIT00000029931.1_Piwil4_ElephantShark
ATGCCAGTGCTGCTTCCAATTATTCGACGCCAGAAACGGACTTCAGATGTGGTCTGGTTGACATTACACACTCATATAAATAGACCCTCACTATATCGAAGTTCGCTGAAATGGGGTTTGGGAAAGATGATATCTGCTGGTTTTGAAAGACAAGTAATAATGGAGAGAGGACGATACAAGCAGCGTAATGTCTTTGATTTTGGAGTGAATACCAGGAAGGGGATGGAACATGTGAAAGATTGCAAATCAGGCTCCAGCGGAAATCCAGTCAGGATCATCACAAACCTCTTTGCCTTTAGGTCACCTCACTCCTGGTGTCTGAACCAGTACCATGTGACTTTCAAGCCTGATATAGAATCAAAGCGTTTGCGGATGGCACTGCTATTTAGCCACAGCGACCTTTTGGGAAAGATCAGGGCATTTGATGGAGCCATGCTTTTCCTCCCTCATAAACTGGAAAACCAAGTTACAGAACTGTCAAGCGTCATGATTGATGGCCAGGTAGTGCATATAACCATTAATCTGACAAGTGAATTTCCACAGGATTCTCCCATGTGCATCCAGTTCTTTAATATCACTATTAAAAAGGCAATGAAAATGTTGTCAATGTATCAGATTGGAAGGAACTTCTATGATCCATCAACTCCAATTCAGATTCCCCAACATAGATTGATTCTCTGGCCAGGATTTTCTACTTCAATCATGAGATATGAGGCTAAGATCTTATTGTCTGCTGATGTAAGCCACAAGGTTCTGCGTAGTGAGACAGTGTTGGAATTCATGACTGAGCTGTACAATCGAAATGGTGATCAACAGTTCTGTGACACCTGTATGAAAGAGTTGTTGGGATTAATTGTTCTTACGAGATATAACAACAAAACCTACCGCATAGATGACATTGACTGGTCTGCGAATCCGACTGGCACCTTCAAAAAGACTGATGGCACTGAAATTAGCTATATTGATTATTACACACAGCAATATGATATCTCCGTCACTGACCTGAGTCAGCCGTTATTAGTCAGTCTGCTAAAAAATAAACATTTAGACAAAGATGCAGCTCCACGTCTAATTCACCTCATCCCAGAGTTCTGTTTTCTCACAGGACTCAGTAACCAGGCTCGTTCTGACTTCCATGTAATGAAGGACCTGGCTGCAGAAACACAGCTGACGCCTGAAAAGAGACAGCAACGATTGCATGTGCTGATAGATAATATTCAGAGAAATAAAGAGGCACGGACAGAGCTGGAAGGCTGGGGGTTACGCCTCGATGAACAGATATCATTGATAGGCCGTGTTATTCCCAGCGAAAAGATTCATATGCTGGATCACATTCCAGAATCAGCAGCTGACTGGTCCAGGGACACCCGAAATGCAAGGATTATCAATGTTCAACCACTTCAAGATTGGCTGATGGTTTTTAGCCATAGGAGCTGTGAAGTAGCTGGAAAGCTTTTAGCCTGTCTTAAAAAAGTTGGGCTATCAATGGGCTTTTCTGTTGGCAATCCAAAAATGGTGCAGGTGAATGAAGGTCCTGCATCCTACATGCAAGCATTGAGACATCAGGTCCAGCCCAGCACAGATTTGGTGTTATGTATCCTATCCTCAAATCAGAAGGATAATTATGACTGCATCAAGAAATTTCTATGCGTAGAAAAGCCAACTCCTAGTCAATGTGTGCTTGCTCGCAATCTGAACAAGCAGCATATGCTTATGAGCATTGCCACTAAGATTGCTATGCAGATGGCCTGCAAACTAGGCGGAGAATTATGGATGGTGGAGATTCCTGTGAGTATAATTCAAGATCTTGCAAGTAACTCTATGGAGTGGTATTCTCGCTGTGTTTTTCAATCTTCTGCTGTAGAAGTAGCCGATTGCCTGAAGGTCTGCATGCAAGGTGCTCTCAACAAATGGCTTGAAATAAATCACATGCTGCCAGGACGCATTGTAATTTATCGTGATGGTGTTGGGGACGGGCAACTAATGACATTGGTGGACTATGAGGTGCCCCAGATACTGCACAGCTTTAAGGCGGTGAACCCTTGCTATGGCCCCAAAATAACTATGATTGTAGTTCGGAAGAGAAGTCCTTGCAGATTCTTTGCTGATGTGAATGGAGCACTTCAAAACCCAGCACTTGGTACAGTGATTGACAGTGAGGCTACCCGTCCTGAATGGTATGACTTTTTTTTGATCAGTCAGTGTGCACGTCAAGGTACCGTTTCACCAACATACTACAATGTTGTGTATGACAACAGCGGCATGAAGCCAGACCATGTACAGAGACTAACATACAAATTGTGCCATCTCTACTATAACTGGCCAGGTGTAATTCGGGTTCCAGCTCCATGTCAGTATGCCTTCAAACTTACAGTGCTGGTGGGGCAAAGCATTCACAGGGAGCCTGATCTAAACTTGGCTGAGCGTCTCTTCTTCCTTTAA---------------------------------------------------------------------------------------------------------------------------------------------------------------------------------------------------------------------------------------------------------------------------------------------------------------------------------------------------------------------------------------------------------------------------------------------------------------------------------------------------------------------------------------------------------------------------------------------------------------------------------------------------------------------------------------------------------------------------------------------------------------------------------------------------------------------------------------------------------------------------------------------------------------------------------------------------------------------------------
>ENSMFAT00000005184.1_Piwil4_CrabEatingMacaque
ATGAGTGGAAGGGCCCGAGTGAAAGCCAGAGGTATCGCCCGCAGCCCCAGTGCCACAGAAGTGGGGCGCACCCAAGCCTCGCCATTGCCTACATCTGTTGATCTTAGTAACAATGAAGCATCCTCTAGCAATGGCTTCTTGGGAACAAGCAGGATTTCAACGAACGATAAATATGGGATATCTTCTGGTGATGCTGGAAGTACCTCCATGGAAAGAGGTGTGAAAAACAAACAGGACTTTATGGATTTGAGTATTTGTACCAGAGAAAAATTGGCACATGTGAGAGATTGTAAAACAGGTTCCAGTGGAATACCTGTGAAACTGGTTACAAACCTCTTTAACTTAGATTTTCCTCAAGACTGGCAGCTCTACCAGTACCATGTGACATACGTTCCAGATTTAGCATCTAGAAGGCTGAGAATTGCTTTACTTTATAGTCATAGTGAACTTTCCAACAAAGCAAAAGCATTTGACGGTGCCATCCTCTTTCTGTCACAAAAGCTAGAAGAAAAGGTCACAGAATTGTCAAGTGAAACTCAAAGAGGCGAGACTATAAAGATGACTATCACCCTGAAGAGGGAGCTGCCATCAAGTTCTCCCGTGTGCATCCAGGTCTTCAATATCATCTTCAGAAAGATCCTCAAAAAGTTGTCCATGTACCAAATTGGACGGAACTTCTATAATCCTTCAGAGCCAGTGGAAATTCCCCAGCACAAATTATCTCTTTGGCCTGGGTTTGCCATTTCTGTATCATATTTTGAAAGCAAGCTCCTGTTTAGCGCTGATGTGAGTTACAAGGTCCTCCGGAATGAGACGGTTCTGGAATTCATGACTGCTCTCTGTCGAAGAACTGGCTTGACCTGTTTCACCCAGACGTGTGAGAAGCAGCTAATAGGGCTCATTGTCCTTACAAGATACAATAACAGAACCTACTCCATTGATGACATTGACTGGTCAGTGAAGCCCACACACACCTTTCAGAAGCGGGATGGCACCGAGATCACCTATGTGGATTACTACAAGCAGCAATATGATATTACTGTATCTGACCTCAATCAGCCCATGCTTGTTAGTCTGTTAAAGAGGAAGAGAAATGACAACAGTGAGGCTCGGCTCGCCCACCTGATACCTGAGCTCTGCTTTCTAACAGGGCTGACTGACCAGGCAACCTCTGATTTCCAGCTGATGAAGGCTGTGGCTGAAAAGACACGTCTCCCTCCTTCAGGCCGGCAGCAGCGCCTGGCCAGGCTTGTGGACAACATCCAGAGGAACACCAATGCTCGTTTTGAACTAGAGACCTGGGGACTGCATTTTGGAAGCCAGATATCTCTGACTGGCCGGGTTGTACCTTCAGAAAAAATATTAATGCAAGACCACATATGTCAACCTGTGTCTGCTGCTGATTGGTCCAAGGATGTTCGAACTTGCAAAATTTTAAATGCACGGTCTTTGAATACCTGGTTGATTTTATGTAGTGACAGAACTGAATATGTTGCTGAGAGCTTTCTGAACTGCTTGAGAAGAGTTGCAGGTTCCATGGGATTTAATGTGGACTACCCCAAAATCATAAAAGTGCAAGAAAATCCAGCTGCATTTGTTAGAGCTGTACAGCAATATGTTGATCCTGATGTTCAGTTGGTAATGTGCATTCTGCCTTCTAATCAGAAGACCTATTATGATTCCATTAAAAAATATTTGAGCTCAGACTGCCCAGTCCCAAGCCAATGTGTGCTTGCTCGGACTTTGAATAAACAGGGCATGATGATGAGTATCGCCACCAAGATCGCCATGCAGATGACTTGCAAGCTCGGAGGCGAACTGTGGGCTGTGGAAATACCTTTGAAGTCCCTGATGGTGGTCGGTATTGATGTCTGTAAAGATGCACTCAGCAAGGACGTGATGGTGGTTGGATGCGTGGCCAGTGTTAACCCCAGAATCACCAGGTGGTTTTCCCGCTGTATCCTTCAGAGAACAATGACTGATGTTGCAGATTGCTTGAAAGTTTTCATGACTGGAGCACTCAACAAATGGTACAAGTACAATCATGATTTGCCAGCACGGATAATTGTGTACCGTGCTGGTGTAGGGGATGGTCAGCTGAAAACACTTGTTGAATATGAAGTCCCTCAGCTGCTGAGCAGTGTGGCAGAATCCAGCTCAAATACCAGCTCAAGACTGTCGGTGATTGTGGTCAGGAAGAAGTGCATGCCACGATTCTTTACCGAAATGAACCGCACTGTACAGAATCCCCCAATTGGCACCGTCGTGGATTCAGAAGCAACACGTAACGAATGGTATGACTTTTACCTGATCAGCCAGGTGGCCTGTCGGGGAACTGTTAGTCCTACCTACTATAATGTCATCTATGATGATAATGGCTTGAAGCCCGACCATATGCAGAGACTTACATTCAAACTGTGCCACCTGTACTACAACTGGCCGGGCATAGTCAGTGTCCCAGCACCATGTCAGTATGCTCACAAGCTGACCTTTCTGGTGGCACAAAGCATTCATAAAGAACCCAGTCTGGAATTAGCCAATCATCTGTTCTACCTGTAA------------------------------------------------------------------------------------------------------------------------------------------------------------------------------------------------------------------------------------------------------------------------------------------------------------------------------------------------------------------------------------------------------------------------------------------------------------------------------------------------------------------------------------------------------------------------------------------------------------------------------------------------------------------------------------------------------------------------------------------------------------------------------------------------------------------------------------------------------------
>ENSMFAT00000008498.1_Piwil3_CrabEatingMacaque
ATGCCTGGTAGGGCCAGGACTCGCGCCCGAGGCAGAGCCCGCCGCAGGGAGAGCTACCAACAAGAGGCACCTGGGGGACCCGGAGCACCTGGATCAGCTACAGTGAGCCCTGAGCCCACTCAGTTGCAGCGGACGCCCCGGCCACTGCGGGAGGAAGTCCCAGTGGTTAGACCTCTGCAGCCAAGAGGAGCAGGAGGAGGAGCAGGAGGAGCAGCACAGTCTCAAGGTGAAAGGAGGCAAGGAGGACATGAGGGGGCCACCACAGCAGTAGAAGAGGGTACAGTGGTACAGCTACTCGCCAACCACTTCCGAGTGATTTCTCGTCCTCAGTGGGTTGCATATAAATACAACGTTGACTACAGACCAGATATAGAAGATGGAAATCTCCGTACAATTTTACTTGATCAACATAGAAGGAAATTTGGAGAGTGCCATATATTTGATGGAAACTCTTTATTGTTATCTCGGCCACTAAAAGAGCGGAGAGTGGAATGGTTGAGCATGACCAAAGACAAAAAATTTGTGAAGATTACAGTTGAGTTTTCCAAAGAAATCAGGCCCACGTCGCCAGATTGCCTACGCTATTACAACATTCTCTTTAGAAGAACTTTCAAGCTGCTGGATTTTGAGCAAGTTGGTCGCAACTATTATACCAAAAAGAAGGCAATTCAGTTGTACCGTCATGGTACCAGTTTGGAAATCTGGCTTGGTTATGTGACTTCTATTCTTCAATACGAAAACGGCATTACCCTCTGTGCCGATGTGAGCCACAAACTGCTCCGAATAGAAACTGCTTATGATTTCATAAAGAGAACATCTGCCGAGGCCCAGACAGGAAACATCCGAGAGGAAGTAACTAATAAATTAATTGGATCAATTGTTCTGACAAAATACAACAACAAAACCTACAGAGTGGATGATATTGATTGGAAGCAGAATCCTGAAGACACATTTAACAGATCAGATGGCAGCAAAATCACCTATATAGACTACTACAGGCAGCAACATAAAGAAATTGTCACTGTGAAGAAACAGCCACTTTTGGTCAGCCAGGGCAGATGGAAAAAGGGCCTAACGGGTACACAGCGTGAACCTATCCTGCTGATTCCTCAGCTATGCTCCATGACAGGTACTGATGTCAGGTATAACTATGACTTAGTTCCTCATACAAATTCATGCTTACTGAGTCCGAGAAGAAGGCATCACACATTAAAAGAATTCATCAATACTATACAAGATAATAAAAAAGTACGAGACTTACTTCAACTCTGGGATTTGAAATTTGATACCAACTTTTTGTCCGTCTCAGGAAGAGTTTTGAAAAATGCAAACATCGTGCAAGGCAGAAGAATGGTTAAAGCCAATTCACAAGGAGACTGGTCAAGAGAAATAAGAGAATTGCCGTTACTTAATGCAATGCCGCTACATAGTTGGCTCATACTCCATAGTAGGAGCAGTCACAGGGAAGCCATGTCCTTAAAGAGTCATCTACAGAGTGTCACAGCCCCCATGGGCATAACTATGAAACCAGCAGAAATGATTGAAGTAGATGGGGATGCTAACTCCTATATAGACACATTACGGAAATATACCAGACCAACACTGCAGATGGTGATTTGTATCCTGCCCAATGATGACAAACACAGATATGACAGTATAAAAAGATACCTATGTACCAAATGCCCGATTCCAAGCCAATGTGTAGTGAAAAAGACCTTAGAAAAAGTCCAGGCAAGGACCATTGTCACCAAGATCGCCCAGCAGATGAATTGCAAGATGGGAGGAGCCCTCTGGAAGGTGGAGACTGACGTACAAAGAACAATGTTCGTTGGCATTGATTGTTTCCACGATATCGTAAATCGACAGAAATCAATAGCAGGATTTGTGGCAAGTACCAATGCTGAATTAACAAAGTGGTACTCTCAATGTGTCATCCAGAAAACAGGAGAAGAGCTTGTGAAAGAGCTGCAGACCTGCTTGAAAGCTGCCCTGGATGTCTGGTGTAAAAACGAATCATCGATGCCGCATTCTGTTATTGTGTATCGGGACGGAGTGGGAGATGGTCAGCTTCAAGCATTGCTTGACCATGAAGCGAAAAAGATGTCGACCTACTTAAAAACCCTCTCTCCTAACAATTTCACTCTAGCTTTCATTGTGGTGAAGAAACGAATAAACACTAGATTTTTTCTTAAGCGTGGAAGCGATTTTCAAAATCCACCTCCAGGAACAGTTATTGACATAGAGTTGACTAGGAATGAATGGTATGACTTTTTTATTGTGAGTCAGTCTGTGCAAGATGGAACTGTTACCCCCACTCATTATAACGTCATCTATGACACGATTGGCTTGAGCCCAAATACAGTACAGCGTTTAACATACTGTCTATGCCACATGTATTATAATTTACCAGGCATCATTCGAGTTCCAGCGCCTTGCCACTATGCGCACAAGCTGGCTTACCTCGTGGGACAGTCCATTCACCAGGAACCGAATCGTTCCCTGTCAACCCGTCTCTTTTACCTTTGA---------------------------------------------------------------------------------------------------------------------------------------------------------------------------------------------------------------------------------------------------------------------------------------------------------------------------------------------------------------------------------------------------------------------------------------------------------------------------------------------------------------------------------------------------------------------------------------------------------------------------------------------------------------------------------------------------------------------------------------------------------------------------------------------------------------------------------------------------------------------------------------------
>ENSMFAT00000012646.1_Piwil2_CrabEatingMacaque
ATGGATCCTTTCCGACCATCGTTCAGGGGCCAGTCTCCTGTCCACCCATCCCAGTGCCAGGCTGTACGGATGCCAGGCTGTTGGCTACAAGCTTCTAAACCTTTGGACCCAGCTCTGGGCAGGGGAGTACCTGCAGGCAGAGGCCATGTATTTGGAAAGCCAGAGGAGCCAAGCACACAGAGGGGGCCAGCACAAAGGGAGTCTGTGGGTTTGGTCTCCATGTTCAGAGGCCTGGGCATTGAAACAGTTTCTAAGACGCCTCTGAAACGGGAAATGCCTCCATCAGGTAGAGGCATTTTAGGTCGAGGCTTGTCTGCTAATCTGGTACGCAAGGACAAGGAGGAACTCTCTCCCACTTTTTGGAATCCAAAAGTGTTGGCAGCTGGGGACAGCAAGATGGCAGAGGCCTCCGTTGGTTGGAATAGGATGCTTGGAAGAGGGAGTTCAGATGCTTCTTTATTACCACTGGGAAGAGCAGCAGGTGGTATCGGCAGAGGAGTGGACAAGCCTCCCTGTGCCTTCAGTGCACCATTCCGGGATCCCCCGCAGCTGTCATCACTACCAGCTCTGCCCCAGTCCCCCCTGCACTCTCCAGATCGCCCTCTGGTCCTGACTGTGGAACACAAGGAAAAAGAGCTTATTGTGAAGCAGGGATCAAAAGGAACACCTCAGTCTTTGGGACTGAACCTCATCAAAATACAGTGTCATAATGAAGCAGTTTATCAATATCATGTGACTTTCAGCCCCAATGTGGAGTGCAAAAGCATGAGGTTCGGCATGTTGAAGGACCATCAAGCTGTCACCGGCAACGTCACTGCGTTTGATGGATCTATTCTCTATCTGCCTGTTAAGCTTCAACAAGTTCTTGAGTTAAAAAGTCAAAGGAAAACAGACAGTGCTGAAATCAGCATTAAGGTTCAGATGACAAAGATCCTGGAGCCTTGCTCTGACCTGTGCATTCCCTTCTACAATGTTGTTTTCCGTCGGGTAATGAAACTTTTAGATATGAAGCTTGTGGGGAGAAACTTTTATGACCCTACAAGTGCTATGGTACTACAGCAACACAGATTGCAGATCTGGCCAGGCTACGCGGCTAGCATCCGAAGGACAGATGGAGGGCTCTTCCTGCTAGCTGATGTCTCCCATAAGGTCATTCGAAATGACTCTGTGCTGGATGTCATGCATGCCATTTATCAGCAGAATAAAGAACACTTCCAGGATGAGTGTACTAAGCTTCTGGTTGGCAATATTGTTATCACCCGATATAACAATCGTACCTATCGTATTGATGATGTGGATTGGAATAAGACTCCAAAGGATAGCTTCACGATGTCTGATGGGAAAGAGATCACATTCTTAGAATACTACAGCAAAAATTATGGGATCACAATTAAGGAAGAAGACCAGCCACTGCTGATTCACAGGCCCAGTGAGAGACAGAATAATCATGGGATGCTGCTAAAAGGGGAAATCCTGCTGCTGCCCGAGCTTTCTTTTATGACTGGAATCCCAGAGAAGATGAAGAAGGACTTCAGAGCCATGAAGGATTTGGCCCAGCAAATCAACCTGAGCCCCAAGCAACACCATAGTGCTTTGGAATGCTTGCTGCAGAGAATTGCAAAGAACGAGGCAGCCACCAATGAACTGATGCGTTGGGGGCTCCGTCTGCAAAAGGATGTACATAAGATTGAAGGACGTGTTCTACCAATGGAAAGAATTAACTTAAAAAATACTTCATTTATCACATCTCAGGAACTAAACTGGGTTAAGGAAGTAACCAGAGACCCTTCCATCTTGACTATCCCCATGCATTTCTGGGCACTTTTTTACCCAAAGAGAGCAATGGATCAGGCTCGAGAACTGGTCAACATGTTGGAGAAGATAGCTGGCCCCATTGGCATGCATATGAGCCCACCGGCCTGGGTTGAACTAAAGGATGACCGGATAGAGACCTATGTCAGAACCATTCAATCCATGTTAGGAGCTGAGGGAAAGATACAGATGGTTGTTTGCATCATCATGGGCACACGTGATGATCTCTATGGGGCCATCAAGAAGCTGTGCTGTGTGCAGTCCCCAGTGCCCTCCCAGGTTGTCAATGTTCGAACCATTGGTCAGCCCACCAGGCTTCGGAGTGTGGCCCAGAAAATTTTACTTCAGATTAACTGTAAATTGGGTGGTGAGCTCTGGGGAGTGGATATTCCTCTGAAACAGTTAATGGTAATCGGGATGGATGTTTACCATGACCCCAGTAGAGGCATGCGCTCCGTGGTTGGCTTCGTGGCAAGCATCAATCTCACCCTCACAAAATGGTATTCCCGGGTGGTGTTCCAGATGCCGCATCAGGAGATTGTGGACAGCCTGAAGTTATGCCTCGTGGGCTCCTTAAAAAAGTTTTATGAGGTGAACCACTGTCTACCAGAGAAGATTGTGGTATACCGTGATGGAGTGTCTGATGGCCAACTGAAGACAGTTGCCAACTATGAGATTCCTCAACTACAGAAGTGTTTTGAGGCTTTTGAGAATTATCAGCCCAAGATGGTGGTGTTCGTAGTTCAGAAGAAAATCAGTACTAATCTATATCTGGCTGCTCCTCAGCACTTTGTGACTCCTACTCCTGGAACTGTGGTAGATCATACGATAACAAGCTGTGAGTGGGTGGATTTCTACCTTCTTGCCCATCATGTACGGCAGGGCTGTGGCATTCCTACGCATTATGTCTGTGTTCTCAACACTGCAAACCTGAGCCCTGATCATATGCAGAGGCTGACTTTCAAACTGTGCCACATGTACTGGAATTGGCCTGGCACCATCAGAGTTCCAGCTCCTTGCAAGTATGCCCACAAGCTAGCTTTCCTGTCAGGACATATCCTGCATCATGAACCAGCCATCCAGCTGTGTGAGAACCTGTTCTTCCTGTGA---------------------------------------------------------------------------------------------------------------------------------------------------------------------------------------------------------------------------------------------------------------------------------------------------------------------------------------------------------------------------------------------------------------------------------------------------------------------------------
>ENSMFAT00000005141.1_Piwil1_CrabEatingMacaque
ATGACTGGGCGAGCCAGAGCCAGAGCCAGAGGAAGGGCCCGCGGTCAGGAGACAGTGCCGCTGGTGGGCTCCACTGCTAGTCAGCAACCTGGTTATATTCAGCCTAGGTCTCAGCAGCCACCGGCAGAGGGGGAGTTATTTGGCCGTGGACGGCAGAGAGGAACAGTAGGAGGAACAGCCAAGTCACAAGAACTCCAGATATCTGCTGGATTTCAGGAGTTATCATTAGCAGAGAGAGGAGGTCGTCGTAGAGATTTTCACGATCTTGGTGTGAATACAAGGCAGAACCTAGACCATGTTAAAGAATCAAAAACAGGTTCTTCAGGCATCATAGTGAGGTTAAGCACTAACCATTTCCGACTGACATCCCGTCCCCAGTGGGCCTTATATCAGTATCATATTGACTATAACCCACTGATGGAAGCCAGACGACTCCGTTCAGCTCTTCTCTTTCAACATGAGGATCTCATTGGAAAGTGTCATGCTTTTGATGGAACAATATTATTTTTACCTAAAAGACTACAGCAAAAGGTTACTGAAGTTTTTAGTAAGACCCGGAATGGAGAGGATGTGAGGATAACGATCACTTTAACAAATGAACTTCCACCTACATCACCAACTTGTTTGCAGTTCTATAATATTATTTTCAGGAGGCTTTTGAAAATCATGAATTTGCAACAAATTGGACGAAATTATTATAACCCAAATGACCCAATTGATATTCCAAGTCACAGGTTGGTGATTTGGCCTGGCTTCACTACTTCCATCCTTCAGTATGAAAACAGCATTATGCTCTGCACTGACGTTAGCCATAAAGTGCTTCGAAGTGAGACTGTTTTGGATTTCATGTTCAACTTTTATCATCAGACAGAAGAACATAAATTTCAAGAACAAGTTTCCAAAGAACTAATAGGTTTAGTTGTTCTTACCAAGTATAACAATAAAACGTACAGAGTGGATGATATTGACTGGGACCAGAATCCCAAGAGCACCTTTAAGAAAGCCGACGGCTCTGAAGTCAGCTTCCTAGAATACTACAGGAAGCAATACAACCAAGAGATCACCGACTTGAAGCAGCCCGTCTTGGTCAGCCAGCCCAAGAGAAGGCGGGGCCCCGGGGGGACACTGCCAGGGCCTGCCATGCTCATTCCTGAGCTCTGCTATCTTACAGGCCTCACTGATAAAATGCGTAATGATTTTAACGTGATGAAAGACTTAGCCGTTCATACAAGACTAACTCCTGAGCAAAGGCAGCGTGAAGTGGGAAGACTCATTGATTACATCCATAAAAACGATAATGTTCAAAGGGAGCTTCGAGACTGGGGTTTGAGCTTTGATTCCAACTTATTGTCCTTCTCGGGAAGAATTTTGCAAACAGAAAAGATTCACCAAGGTGGAAAAACATTTGATTACAATCCACAATTTGCAGATTGGTCAAAAGAAACAAGAGGTGCACCATTAATTAGTGTTAAGCCACTAGATAACTGGCTGTTGATCTATACGCGAAGAAATTATGAAGCAGCCAATTCATTGATACAGAATCTGTTTAAAGTTACACCAGCCATGGGCATGCAAATGAAAAAAGCAATAATGATTGAAGTGGATGATAGAACTGAAGCCTACTTAAGAGTCTTACAGCAAAAGGTCACAACAGACACCCAGATAGTTGTCTGTCTGTTGTCAAGTAATCGGAAGGACAAATATGATGCTATTAAAAAATACCTGTGTACAGATTGCCCTACCCCAAGTCAGTGTGTGGTGGCCCGAACCTTAGGCAAACAGCAAACTGTCATGGCCATTGCTACAAAGATTGCCCTGCAGATGAATTGCAAGATGGGAGGAGAGCTTTGGAGGGTGGACATCCCCCTGAAGCTAGCGATGATCGTTGGCATTGATTGTTACCATGACACCACAGCTGGACGGAGGTCAATTGCAGGATTTGTTGCCAGCATCAATGAAGGGATGACCCGCTGGTTCTCACGCTGCATATTTCAGGATAGAGGACAGGAGCTGGTAGATGGGCTCAAAGTCTGCCTGCAAGCGGCTCTGAGGGCTTGGAATAGCTGCAATGAGTACATGCCCAGCCGGATCATCGTGTACCGTGATGGCGTAGGAGACGGCCAGCTCAAAACACTGGTGAACTACGAAGTGCCACAGTTTTTGGATTGTCTAAAATCCATTGGTAGAGGTTACAACCCTAGACTAACGGTAATTGTGGTGAAGAAAAGAGTGAACGCCAGATTTTTCGCTCAGTCTGGAGGAAGACTTCAGAATCCACTGCCTGGAACGGTCATTGACGTAGAGGTTACCAGACCGGAATGGTATGATTTTTTTATTGTGAGCCAGGCTGTGAGAAGTGGCAGTGTTTCTCCCACACATTACAACGTCATCTATGACAACAGCGGCCTGAAGCCGGACCACATACAGCGGTTGACTTACAAGCTGTGTCACATCTATTATAACTGGCCAGGTGTCATTCGTGTTCCTGCTCCTTGCCAGTACGCCCACAAGCTGGCTTTTCTTGTTGGCCAGAGTATTCACAGAGAGCCAAATCTGTCACTGTCAAACCGCCTTTACTACCTCTAA---------------------------------------------------------------------------------------------------------------------------------------------------------------------------------------------------------------------------------------------------------------------------------------------------------------------------------------------------------------------------------------------------------------------------------------------------------------------------------------------------------------------------------------------------------------------------------------------------------------------------------------------------------------------------------------------------------------------------------------------------------------------------------------------------------------------------------
>ENSSBOT00000007085.1_Piwil3_BolivianSquirrelMonkey
ATGACTGGTCGGGCCAGGACCACCGCCCGAGGCAGAGCCCGCTCCAGGGAGCAGGAGGAACAAGAGGCACCTGGGGTACCCAGAGCACCTGAATCAGCTGCAGAGCCCATTCAGTGGCAGCAGATACCCCGGCCCCTGCGAGAGGAAGGCCCAGTGGTTAGACCGCGGCAGCCAAGAGGAGAAGAAGTAGCGGCACAGTCTAGAGGGGCGAAAGAGCCTGGACTTGAAGCTGGATTACAAACCCTATCCTTACAGGAGACGAGGATTGGTGGAGTTTTTCAGGACCTGGTGGTAAACACCAGGAGAGACATGATGCATGTGAAAAACTCAAAAACAGGTTCAGAGGGTAAAGTGGTGCAGCTAATCGCCAATCACTTCCGAGTGATATCCTATCCTCAGGGTGTTGCATTTAAATACAATGTTGACTACAAACCAGATGTAGAAGCTGGAAATCTCCGTCAAATTTTACTTAATCAACATATAAGGAAATTTGGAGAATGCCATATATTTGATGGAAACTCTTTATTATTACCTCGGCCACTAAGAGAGCGGAAAGTGGAATGGGTGAGCACAACCGAAGATAAAAAAATTGTGAAGATTGTGGTTGAGTTTTCCAAAGAACTCAAGCCCACGTCACCAGATTGCCTACGCTTTTACAACATTCTGTTTAGAAAAACTTTCAAGGAGCTAAACTTGAAACAAATTGGTCGCCACTATTATACCAAAAAGATACCACTGACAGAGCATCGTGGTACCAGGTTGGAAATCTGGCGTGGTTATGTTACTTCTATTCTTCAATACGAAAACAGCATTACCCTCTGTGCTGATGTGAACCACAAACTGCTCCGAATAGAAACTGTTTATGATTTCATAAGCAAAATACAGGCAGAGACCGACCCAGAAAACTGCAAAGAGGAAGTAGCTAAGAGATTAATTGGATCAATTGTTCTGACAAAATACAACAACAGGACCTACAGAGTAGATGGTATTGACTGGGGTCAGTCTCCTCTAGACACATTTAACAAATCAGACGGCACCAAAATCACCTATATAGACTACTACAAGCAGCAACATAAAGAAATCATCACTGTGATGACTCAGCCACTTCTGGTCAGCCAGGGCAGATGGAAAAAGGGCCAAACGGATACACAGCGTCGGCGTATCCTGCTGATTCCTCAGCTGTGCTACATGACAGGTCTAACAGATGAAATACGTAAGGATTATACCAGTATGAAAGACTTGGCTGTAAAAACAAAATTGAGCCCAGAAAGAAGGCATGATGCATTAAAAGAATTCATGAAAACGCAAGCATTACTTCGACTCTGGGATTTCAAATTTGATAGCAACCTTTTGTCCCTCCAGGGAAGAGTTTTGAGCAATGCAAACATCTTTCAAGGCAGAAGAATGGTTCAAGCCAATGCAAGCGGAGAGTGGGCGAGAGAAGTAAGAGGAATCCCCTTACTTAGCCCAGTGCCACTACATAGTTGGCTCCTGCTCTATGGCAGGCACTGTTTTGCACAAGCCATGACCTTAGAGGAGCATCTACGCCATGTCACAGCCCCCATGGGCATAACTATGAGATCAGCAATTATGATTGAAGTAGCTGGTGATGCTAACTCCTATACAGACATATTAAAGAAATATACTAGATCAGCCCTGCAGATGGTAACCACCGCGCCCGGCCACTGTTGTATCTTAAGGAATATCACGTTTGTGATTTGTATTCTGCCCACTGATGACAAACGCACATATGACCACATAAAAAAATACCTGTGTACCACGTTCCCGATTCCAAGCCAATGTGTGGTGAAAAGGACCATCGAGAAGGTCCAGGCAAGGACTATCATCACCAAGATTGCGCAGCAGATGAATTGCAAGATGGGAGGGGCCCTCTGGAAGGTGGAGACAAATGTACAAAGAACAATGTTCATCGGCATTGATTGTTTCCACGATATTGTTAATCGACAGAAATCCATAGCAGGATTTGTGGCAAGTACGAACACTGAGTTGACAAAGTGGTACTCTGAATGTGTCATCCAGGACACAGGAGAAGAGCTTGTGAAAGAGCTGCGAACCTGCTTGAAAGCTGCCCTGGATGTCTGGTGTGAAAACGAATCCTCGATGCCACGTTCTATTATTGTGTATCGAGATGGAGTGGGAGATGGTCAGCTTCAAGCATTGCTTGACCGGGAAGCAAGACAGATGTCGACCTACTTACAAGCCATCTCTAACAATTTCACTCTAGCTTTCATTGTGGTGAAGAAACGAATAAACACTAGATTTTTTCTTAAACGTGGAAGCTATTTTGAAAATCCACGTCCAGGAACAGTTATTGACCTGGAGTTGACTAGGAGTGAATGGTATGACTTTTTTATTGTGAGTCAGTCTGTGAGTGAGGGGACTGTTACCCCCACTCACTATAACGTCATCTATGACACGATTGGCTTGCGCCCAGATACAGTGCAGCGTTTAACTTACTGTCTATGCCACATGTATTATAATTTGCCAGGCACCATTCGAGTTCCAGCGCCTTGCCACTATGCCCACAAGCTGGCATACCTTGTGGGGCAGTCCATTTGCGAGAAACCGAATCGTTCCCTGTCAACCCTGCTCTTTTACCTTTGA------------------------------------------------------------------------------------------------------------------------------------------------------------------------------------------------------------------------------------------------------------------------------------------------------------------------------------------------------------------------------------------------------------------------------------------------------------------------------------------------------------------------------------------------------------------------------------------------------------------------------------------------------------------------------------------------------------------------------------------------------------------------------------------
>ENSSBOT00000032428.1_Piwil4_BolivianSquirrelMonkey
ATGAGTGGAAGGGCCCGAGCCAGGGCCAGAGGCATCGCCCGCAGCAGCTTCAGTGCCACAGAAGTGGGGCGCACACAAGCCTCGTCGTTGCCTACATCGGTTGATCTTAGTAACAATGAAGCATCCTCTAGCAATGCCTTCACGGGAACAAGCAGGATTTCAACAAACGATAAACATGAGCTATCTTCTTCTGATGCTGGAAGTACCTTCATGGAAAGAGGTGTGAAAAATAAACGGGACTTCATGGATTTGGATGTCTGTACCAGAGAAAAATTGGCACATGTGAGAGACTGTAAAACAGGTTCCAGTGGAATACCTGTGAAACTGGTTACAAACCTCTTTAACTTAGATTTTCCCCAAGACTGGCAGCTATACCAGTACCATGTGACATATCTACCCGATTTAGCATCTAGAAGGCTGAGAATTGCTTTACTTTATAGTCATAGTAAACTTTCTGACAAAGCAAAAGCATTCGATGGTGCCATGCTATTTCTGTCACAAAAGCTAGAAGAAAAGGTCACAGAATTATCAAGTGAAACTCAAAGAGGCGAGACTGTAAAGATCACTATCACCCTGAAGAGGGAGCTGCCATCAAGTTCTCCCATGTGCATCCAGGTCTTCAATATCATCTTCAGAAAGATCCTCAAAAAGTTGTCTATGTACCAAATTGGACGGAACTTCTATAATCCTTCAGAGCCAATGGAAATTCCCCAGCACAAATTATCCCTTTGGCCTGGGTTTGCCATTTCTGTGTCATATTTTGAAAGCAAGCTCCTGTTTAGCGCTGATGTGAGTTACAAAGTCCTCCGGAATGAGACCGTTCTAGAATTCATGACTGCTCTCTGTCACAGAACTGGCTTGTCCTGCTTCACCCAGACATGCGAGAAGCAGCTAATAGGGCTCATTGTCCTTACAAGATACAATAACAGAACCTATCGTATTGATGACATTGACTGGTCAGTGAGGCCCACGCACACCTTTCAGAAGCGGGATGGCACTGAGATCACTTATGTGGATTACTACCAGCAGCAATATGGTATTACCATATCTGACCTAAATCAGCCCGTACTTGTTAGTCTGTTAAAGAGGAAGAGAAATGACGACAGTGAGGCTCAGCTCGCCCACCTGTTACCTGAGCTCTGCTTTCTAACAGGGCTGACTGAGCAGGCAACCTCTGACTTTCAGCTGATGAAGGCTGTGGCTGAAAAGACGCGTCTGAGTCCTTTGGGCCGGCAGCAGTGCCTGGCCAGGCTTGTGGACGACCTCCAGAGGAACACCAATGCTCGTTTTGAACTGGAAACCTGGGGACTGCATTTTGGAAGCCAGGTATCTCTGACCGGCCGGGTTGTGCCTTCAGAAAAAATATTAACGCAAGACCACATATGTCAACCTGTGTCTGCTGCCGATTGGTCCAAGGATATTCGAACTTGCAAGATTTTGAGTGCACAGTCTTTGAATACCTGGTTGATTTTATGTAGTGACAGAACTGAATATGTTGCCAACAGCTTTCTGAACTGCTTGAGAAGAGTTGGAGATTCCATGGGATTTAATGTGGACTACCCCAAAATCATAAAAGTACAAGAAAATCCAGCTGCATTTGTTAGAGCTGTACAGCACCATGTTGATCCTGATGTTCAGTTGGTAATGTGCATTCTGCCTTCTCATCAGAAGACCTATTATGATTCCATTAAAAAATATTTGAGCCTAGACTGCCCAGTCCCAAGCCAATGTGTGCTTGCTCGGACCTTGAATAAACAGGGCATGATGATGAGTATCGCCACCAAGATCGCCATGCAGATGACCTGCAAACTCGGAGGCGAACTGTGGGCTGTGGAAATACCTCTAAAGTCCCTGATGGTGGTCGGTATTGATGTCTGTAAAGATGCACTCAGCAAGGACGTGATGGTCGTTGGATGCGTGGCCAGTGTTAACCCCGGAATCACCAGGTGGTTTTCCCGCTGTATCCTTCAGAGAACAACCACTGATGTTGCAGATTGCTTAAAAGTTTTCATGACTGGAGCACTCAACAAATGGTACAAGTACAATCACGATTTGCCAGCACGGATAATTGTGTACCGTGCTGGTGTAGGGGATGGTCAACTGAAAGCACTTATTGAATATGAAGTCCCACAGCTGCTGAGCAGTCTAGCAGAATCCAGCTCAAATGCCAGCTCAAGACTATCAGTGATTGTGGTCAGGAAGAAGTGCATGCCACGATTCTTTACCGAAATGAACCACACTGTACAGAACCCCCCACTTGGCACTGTTGTGGATTCAGAAGCAACACGTAATGAATGGTATGACTTCTATCTCATCAGCCAGGTGGCTGGTCGGGGAACTGTTAGTCCTACCTACTATAATGTCATCTATGATGACAACGGCTTGAAGCCCGATCACATGCAGAGACTTACATTCAAATTATGCCACCTGTACTACAACTGGCCGGGCTTAATCAGTGTCCCAGCACCATGTCAGTATGCCCACAAGCTGACCTTTCTGGTGGCACAAAGCATTCATAAAGAACCCAGTTTGGAATTAGCCAACTTTCTCTTCTACCTGTGA---------------------------------------------------------------------------------------------------------------------------------------------------------------------------------------------------------------------------------------------------------------------------------------------------------------------------------------------------------------------------------------------------------------------------------------------------------------------------------------------------------------------------------------------------------------------------------------------------------------------------------------------------------------------------------------------------------------------------------------------------------------------------------------------------------------------------------------------------------
>ENSSBOT00000045854.1_Piwil2_BolivianSquirrelMonkey
ATGGATCCTTTCCGACCATCGTTCAGGGGCCAGCCTCCTGTCCCCCCATCCCAGTGCCACGCTGTACGGATGCCGGGCTGTTGGCCACAAGCTTCTAAACCTTTGGACCCAGCTCTGGGCAGGGGAGCACCTGCAGGCAGAGGCCATGTGTTTGGAAAGCCGGAGGAACCAAGCACACAGAGGGGGCCAGCACAGAGGGAGTCCGTGGGTTTGGTCTCCATGTTCCGAGGCCTGGGCATTGAAACAGTTTCCAAAACCCCTCAGAAACGGGAATTGCCTCAAACAGGTAGAGGCATTTTAGGTCGAGGCTTGTCTGCTAATCTGGTACGAAAAGACAAGGAGGAACTCTGTCCCGCTTTTTGGGATCCAAAAGTATTGGCAGCTGGGGACAGCAATATGGCAGAGGCCTCTGTTGGTTGGAATAGGATGCTTGGGAGAGGGAGTTCAGATGCTTCTTTGTTACCACTAGGAAGAGGAGCAGGTGGTATTGGCAGAGGAATGGACAAACCTCCATGTGCCTTCAGCACACCATCCCGGGATCCCCTGCAGCTGTCATCACCACCAGCTCTGCCCCAGTCCCCTCTGCACTCTCCAGATCACCCTCTGGTCCTGACTGTGGAACACAAGGAAAAAGAGCTTATTGTGAAGCAAGGATCAAAAGGAATACCTCAGTCTTTGGGACTAAACCTCATCAAAATACAATGTCATAATGAAGCAGTTTATCAATATCATGTGACTTTCAGCCCCAATGTGGAATGCAAAAGCATGAGGTTCAGCATGTTGAAGGACCATCAGGCTGTCACCGGCAACGTTACTGCATTTGATGGATCTATTCTCTATCTGCCTGTTAAGCTTCAACAAGTTCTTGAGTTAAAAAGTCACAGGAGAACAGATGGTGCTGAAATCAGCATTAAGATTCAGATGACAAAGATCCTGGAGCCCTCCTCTGACCTGTGCATTCCCTTCTACAACGTTGTTTTCCGTCGGGTAATGAAACTTTTAGATATGAAGCTTGTGGGGAGAAACTTTTATGACCCTGCAAGTGCTGTGGTACTCCAGCAACACAGATTGCAGATCTGGCCAGGCTATGCAGCTAGCATCCGAAGGACAGACGGAGGGCTCTTCCTGCTGGCTGATGTCTCTCATAAGGTCATTCGGAATGACTCTGTGCTGGATGTCATGCATGCCATTTATCAGCAGAATAAAGAACACTTCCAGGATGAATGTACTAAGCTTCTGGTTGGCAATATTATCATCACCCGATATAACAATCGTACCTATCGTATTGATGATGTGGATTGGAATAAGACTCCAAAGGATAGCTTCACCATGTCTGATGGGAAGGAGATCACATTCTTGGAATACTACAGCAAAAACTATGGGATCGCAGTTAAAGAGGAGGACCAGCCTCTACTGATCCACAGGCCCAGTGAGAGACAGAATCACCATGGAATGCTGCTAAAAGGGGAAATCCTGCTGCTGCCCGAGCTTTCTTTTATGACCGGAATCCCAGAGAAGATGAAGAAGGACTTCAGAGCCATGAAGATCCCCATGCATTTCTGGGCACTTTTTTACCCAAAGAGAGCAATGGATCAGGCTCGAGAACTGGTCAACATGTTGGAGAAGATCGCTGGCCCCATTGGCATGCGGATGAGCCCACCGGCCTGGGTTGAGTTAAAGGACGACCGAACAGAGACCTATGTCAGAACCATTCAATCCATGTTAGGAGCTGAGGGGAAGATACAGATGGTTGTTTGCATCATCATGGGCACACGTGATGAGCTCTATGGGGCCATCAAGAAGCTGTGCTGTGTGCAGTCTCCAGTGCCCTCCCAGGTTATCAATGTTCGAACCATTGGTCAGCCCACTAGGCTTCGGAGTGTGGCCCAGAAAATTTTACTTCAGATTAACTGTAAATTGGGTGGTGAGCTCTGGGGAGTGGATATTCCTCTGAAACAGTTAATGGTGATCGGGATGGATGTGTACCATGACCCCAGCAAAGGCATGCGCTCCGTGGTTGGCTTCGTGGCAAGCATCAATCTCACCCTCACAAAATGGTACTCCCGGGTGGTGTTCCAGATGCCGCATCAGGAGATTGTGGACAGCCTGAAGCTGTGCCTCGTGGGCTCCTTAAAAAAGTTTTATGAGGTGAACCACTGCCTACCAGAGAAGATTGTGGTGTACCGTGATGGAGTGTCTGATGGCCAACTGAAGACAGTTGCCAACTATGAGATTCCTCAACTACAGAAGTGTTTTGAAGCTTTTGAGAATTATCAGCCCAAGATGGTGGTGTTTGTAGTTCAGAAGAAAGTCAGTACGAATCTGTATCTGGCCACTCCTCAGCACTTTGTGACTCCCACCCCTGGAACTGTGGTCGATCATACAATAACAAGCTGTGAGTGGGTGGATTTCTACCTTCTTGCCCATCACGTACGGCAGGGCTGTGGCATTCCTACACATTATGTCTGTGTTCTCAACACTGCAAACCTGAACCCTGATCATATGCAGAGGCTGACTTTCAAACTGTGCCACATGTACTGGAATTGGCCTGGCACCATCAGAGTTCCAGCTCCTTGCAAGTATGCCCACAAGCTAGCTTTCCTGTCAGGACAGATCTTGCATCATGAACCAGCCATCCAGCTGTGCGAGAACCTGTTCTTCCTGTGA------------------------------------------------------------------------------------------------------------------------------------------------------------------------------------------------------------------------------------------------------------------------------------------------------------------------------------------------------------------------------------------------------------------------------------------------------------------------------------------------------------------------------------------------------------------------------------------------------------------------------------------------------------------------------------------------------------------------------------------------
>ENSSBOT00000050763.1_Piwil1_BolivianSquirrelMonkey
ATGACTGGGCGAGCCAGAGCCAGAGCCCGAGGAAGGGCCCGAGGTCAGGAGATGGTGCCACACGTGGGCGCCACTGCTAGTCAGCAACCTGGTTATATTACGTCTAGACCTCAGCAGCCACCAGGAGAGGGGGAATTAGTTGGCCGTGGACGGCAGAGAGGAACAGTAGGAGGAACAGCCAAGTCACAAGAACTCCAGATATCTGCTGGATTTCAGGAGTTATCATTAGCAGAGAGAGGAGGTCGTCGTAGAGATTTTCATGATCTTGGTGTGAATACAAGGCAGAACCTAGACCATGTTAAAGAATCAAAAACTGGTTCTTCAGGCATTATAGTCAGGTTAAGCACTAACCACTTCCGACTGACATCACGTCCCCAGTGGGCCTTGTATCAGTATCATGTTGACTATAACCCACTGATGGAAGCCAGAAGACTCCGTTCAGCTCTTCTTTTTCAACATGAAGATCTAATTGGAAAGTGTCATGCTTTTGATGGAACAATATTATTTTTACCTAAAAGACTACAGGAAAAGGTTACTGAAGTTTTTAGTAAGACCCGCAATGGAGAAGATGTGAGGATCACGATCACTTTAACAAATGAGCTTCCACCCACATCACCAACTTGTTTGCAGTTCTATAATATTATTTTCAGGAGGCTTTTGAAAATCATGAATTTGCAACAGATTGGACGAAATTATTATAACCCAAGTGACCCAATTGATATTCCAAGTCACAGGTTGGTGATCTGGCCTGGCTTCACCACTTCTATTCTTCAGTATGAAAACAACATCATGCTTTGCACTGATGTTAGTCATAAAGTCCTTCGAAGTGAGACTGTTTTGGATTTCATGTTGAACTTCTATCATCAGGCAGAAGGGCATAAATTTCAAGAACAAGTTTCTAAAGAACTAATAGGTTTAATTGTTCTTACCAAGTATAACAATAAAACGTACAGAGTGGACGATATTGACTGGGACCAGAATCCCAAGAGTACCTTTAAGAAAGCCGATGGCTCTGAAGTCAGCTTCTTAGAGTACTATAGGAAGCAATACAACCAAGAGATCACCGACTTGAAGCAGCCAGTCCTGGTCAGCCAGCCCAAGAGAAGGCGGGGCCCTGGGGGGACACTGGCAGGGCCTGCCATGCTCATTCCTGAGCTCTGCTATCTTACAGGTCTAACTGATAAAATGCGTAATGATTTTAATGTGATGAAAGACTTAGCAGTTCATACAAGACTAACTCCAGAACAAAGGCAGCGTGAAGTGGGAAGACTCATTGATTATATTCATAAGAACGATAATGTTCAAAGGGAGCTTCGAGACTGGGGTTTGAGCTTTGATTCCAACTTACTGTCCTTCTCCGGAAGAATTTTGCAAGCAGAAAAGATTCACCAAGGTGGAAAAACATTTGATTACAATCCACAATTTGCAGATTGGTCAAAAGAAACAAGAGGTGCACCATTAATTAGTGTTAAGCCACTAGATAACTGGCTGTTGATCTATACGCGAAGAAATTATGAAGCAGCCAATTCACTGATACAAAATCTATTTAAAGTTACACCAGCCATGGGCATACAAATGAAAAAAGCAATAATGATTGAAGTGGATGATAGAACTGAAGCCTATTTAAGAGTCTTACAGCAAAAGGTTACAACAGACACCCAGATAGTTGTCTGTCTGTTGTCAGGTAATCGGAAGGACAAATATGATGCTATTAAAAAATACCTGTGTACAGATTGCCCTACCCCAAGTCAGTGTGTGGTGGCCCGAACCTTAGGCAAACAACAAACTGTCATGGCCATTGCTACGAAGATTGCTCTGCAGATGAACTGCAAGATGGGAGGAGAGCTTTGGAGGGTTGACATGCCTCTGAAGCTAGCGATGATCGTGGGCATTGATTGTTACCATGACACCACAGCTGGACGGAGGTCAATTGCAGGATTTGTTGCCAGCATCAACGAAGGGATGACCCGCTGGTTCTCACGCTGCGTATTCCAGGATCGAGGACAGGAACTGGTAGATGGGCTCAAAGTCTGCCTGCAAGCGGCTCTGAGGGCTTGGAATAGCTGCAATGAATACATGCCCAGTCGGATCATCGTGTACCGTGATGGCGTAGGAGACGGCCAGCTCAAAACGCTGGTCAACTATGAAGTGCCGCAGTTTTTGGATTGTCTAAAATCCATTGGCAGAGGTTACAACCCTAGGCTAACGGTAATTGTGGTGAAGAAAAGAGTGAACGCCAGATTTTTTGCTCAGTCTGGAGGAAGACTTCAAAATCCACTTCCTGGAACAGTTATTGATGTAGAGGTTACCAGACCAGAATGGTATGATTTTTTTATTGTGAGCCAGGCTGTGAGAAGTGGTAGTGTTTCTCCCACGCATTACAACGTCATCTATGACAGCAGCGGCCTGAAGCCAGATCACATACAGCGGTTGACTTACAAGCTGTGTCACATCTATTATAACTGGCCAGGTGTCATTCGCGTTCCTGCTCCTTGCCAGTATGCCCACAAGCTGGCTTTTCTTGTTGGCCAGAGTATTCACAAAGAGCCCAATCTGTCACTGTCAAACCGCCTTTACTACCTCTAA---------------------------------------------------------------------------------------------------------------------------------------------------------------------------------------------------------------------------------------------------------------------------------------------------------------------------------------------------------------------------------------------------------------------------------------------------------------------------------------------------------------------------------------------------------------------------------------------------------------------------------------------------------------------------------------------------------------------------------------------------------------------------------------------------------------------------------
>ENSMICT00000028923.2_Piwil1_MouseLemur
ATGACCGGGAGAGCCAGAGCAAGAGCGAGAGGAAGGGCCCGGGGTCAGGAGACGGTGCAACACGTGGGTGCTGCTGCCAGTCAGCAACCTGGTTGTATTCAGCCCAGACCTCAGCAGCCACCGGCAGAGGGGGAATTAGTTGGCCGTGGACGACAAAGAGGAGGAACAGTAGGAGCAACAGCCAAGTCACAAGAACTCCAGATATCTGCTGGATTTCAGGAGTTATCATTAGCAGAGAGAGGAGGTCGTCGTAGAGATTTTCATGATCTTGGTGTGAATACAAGACAGAACCTAGACCATGTTAAAGAATCAAAAACAGGTTCTTCAGGCATTATAGTAAGGTTAAGCACTAACCATTTCCGGTTGACGTCGCGTCCCCAATGGGCCTTGTATCAGTACCACATTGACTATAACCCACTGATGGAAGCCAGAAGACTCCGTTCAGCTCTTCTTTTTCAACATGAAGATCTAATTGGAAGGTGTCATGCTTTTGATGGAACAATATTATTTTTACCTAAAAGACTACAGCACAAGGTTACAGAAGTTTTTAGTCAGACCCGCAATGGAGAGCACGTGAGGATAACGATCACTTTAACAAATGAACTTCCACCCACGTCACCAACTTGTTTGCAGTTCTATAATATTATTTTCAGGAGGCTTTTGAAAATCATGAATTTGCAACAAATTGGACGGAATTATTATAACCCAAGTGACCCAATTGATATTCCAAATCACAGATTGGTGATTTGGCCTGGCTTCACTACTTCCATTCTTCAGTATGAAAACAACATCATGCTTTGCACTGATGTTAGTCATAAAGTCCTTCGAAGTGAGACTGTTCTAGATTTCATGCTCAACTTTTATCATCAAACTGAAGAACATAAATTTCAAGAACAAGTTTCTAAAGAACTAATAGGTTTAATTGTTCTTACCAAGTATAACAATAAGACATACAGAGTGGACGACATCGACTGGGACCAGAACCCAAAGAGCACCTTTAAGAAAGCTGACGGCACTGAAGTCAGCTTCCTGGAGTACTACAGGAAGCAATATAACCAAGAGATCACCGACTTGAAGCAGCCGGTCCTGGTCAGCCAGCCCAAGAGAAGGAGGGGCCCTGGGGGCACATTGCCAGGGCCTGCAATGCTCATTCCTGAGCTCTGCTACCTTACAGGTCTAACTGATAAAATGCGTAATGATTTTAATGTGATGAAAGACTTAGCTGTTCATACGAGACTAACTCCGGAACAAAGGCAACGTGAAGTAGGAAGACTCATTGATTACATTCATAAAGATGATAATGTTCAAAGGGAGCTTCGAGACTGGGGTTTGAGCTTTGACTCCAACTTACTGTCCTTCTCAGGAAGAATTTTGCAAGCAGAAAAGATTCACCAAGGTGGAAAAACATTTGATTACAATCCACAATTTGCAGATTGGTCAAAAGAAACAAGAGGTGCACCGTTAATTAGTGTTAAGCCACTAGATAACTGGCTATTGATCTATACTCGAAGAAATTATGAAGCTGCCAATTCATTGATACAAAATCTGTTTAAAGTTACACCAGCCATGGGCATACAAATGAAAAAAGCAATAATGATCGAAGTGGATGATAGAACTGAAGCCTATTTAAGAGTCTTACAGCAAAAGGTTACATCAGATACCCAGATAGTTGTCTGTCTGTTGTCAAGTAATCGGAAGGACAAATATGATGCTATTAAAAAATACTTATGTACAGATTGCCCTACCCCAAGCCAGTGTGTGGTGGCCCGAACCTTAGGCAAGCAGCAAACAGTCATGGCCATTGCCACAAAGATTGCCCTGCAGATGAACTGCAAGATGGGAGGAGAGCTCTGGAGGGTCGACATGCCTCTGAAGCTGGCAATGATAGTTGGCATTGATTGTTACCATGACACCACCGCTGGACGGAGGTCAATTGCAGGATTTGTTGCCAGCATCAATGAAGGAATGACCCGCTGGTTCTCACGATGCGTATTTCAAGATCGTGGACAAGAGCTGGTGGATGGACTCAAAGTCTGCTTGCAAGCTGCTCTGAGGGCTTGGAATAGCTGCAATGAATACATGCCTAGTCGAATTTTTGTGTATCGGGATGGTGTAGGAGATGGTCAGCTTAAAACGCTGGTTAACTACGAAGTACCACAGTTTTTGGATTGCCTAAAATCCGTTGGTAGGGGTTACAACCCAAGACTAACAGTAATTGTGGTGAAGAAACGAGTAAATGCCAGATTTTTTGCTCAGTCTGGAGGAAGACTTCAAAATCCACTTCCTGGAACAGTTATTGATGTAGAGGTTACCAGACCAGAATGGTATGATTTTTTCATCGTGAGCCAGGCTGTGAGAAGTGGTAGTGTTTCTCCCACACACTATAATGTCATCTATGACAGCAGTGGCCTAAAGCCAGACCACATACAGCGGTTGACTTACAAGCTCTGTCATGTCTATTATAACTGGCCAGGTGTCATTCGTGTTCCTGCTCCTTGCCAGTACGCCCACAAACTGGCTTTCCTTGTTGGCCAGAGTATTCACAGAGAACCAAATCTGTCACTGTCAAATCGTCTTTACTACCTCTAA------------------------------------------------------------------------------------------------------------------------------------------------------------------------------------------------------------------------------------------------------------------------------------------------------------------------------------------------------------------------------------------------------------------------------------------------------------------------------------------------------------------------------------------------------------------------------------------------------------------------------------------------------------------------------------------------------------------------------------------------------------------------------------------------------------------------------
>ENSMICT00000051683.2_Piwil2_MouseLemur
ATGGATCCTGTCCGACCACCATTCAGGGGCCCTTCTCCTGTCCACCCATCTCAATGTGTACGGATGCCAGGCTGTTGGCCACAAACTCCTAAACCTTTGGCCTCAGGTCTGGGCAGGGCAGTACCTGCAGGCAGAGGCCATGCATTTGGAAAGCCAGAGGAACCGAGCACACAGAGGGGGCCAGCACAAAGGGAGTCTGTGGGTTTGGTCTCCATGTTCCGAGGCCTGGGCCTTGAAACAGTTTCCCGGACCCCTCTGAAACGTGAAATGCCCTATTTAGGTAGAGGCATTTTAGGTCGAGGCTTTTCTGCTAATACGGTGCACAAGGACAAAGAAGAACCCCGTTCCACTTTTCCGGATCCTTTAGTGTTGGCAGCTGGGGATAGCAAGATGGCAGAGGCCTCTGTTGGTTGGAATAGAGTGCTTGGAAGGGGGAGTTCAGATGCTGCTTTATTACCCCTGGGAAGGGCAGCTGCTGGTATCGGTAGAGGAGTGGACAAGCCTCCCAGTGCCTTCAGCCTAACTTCCCGGGACCCCCCACGGCTATCATCACCACCGGCTCTGCCCCAGTCCTCCCTGCACTCTCCAGATCGACCTCTGGTCCTGACCATGGAACACAAGGAAAAAGAGCTTCTTGTAAAGCAAGGATCAAAAGGAACGCCTCAATCTTTGGGTCTGAACCTTATCAAAATACAGTGTCATAATGAAGCAGTTTATCAATATCATGTGACTTTCAGCCCCAATGTGGAGTGCAAAAGCATGAGGTTTGGCATGTTGAAGGACCATCAAGCTGTCACTGGAAACGTCACTGCTTTCGATGGATCCATTCTCTATCTGCCGGTTAAGCTTCAACAAGTTCTCGAGTTAAAAAGTAAAAGGAAAACTGATGGTGCTGAAATCTGCCTTAAGATTCAGTTGACAAAGATCTTGGAGCCCTGCTCTGACTTGTGCATTCCCTTCTACAATGTTGTTTTCCGCAGAGTAATGAAACTTTTAGATATGAAGCTTGTGGGGAGAAACTTTTATGACCCTACGAGTGCTATGGTACTACAGCAACACAGATTGCAGATCTGGCCAGGCTATGCAGCTAGCATCCGGAGGACAGATGGAGGTCTTTTCCTGCTAGCGGATGTCTCCCATAAGGTCATTCGGAATGATTCTGTGTTGGATGTCATGCATGCCATGTATCATCAGAATAAAGAAAACTTCCAGGATGAGTGTACTAAGCTTCTGGTTGGCAATATTGTTATCACCCGATATAATAATCGTACCTATCGTATTGATGATGTGGATTGGAATAAGACCCCAAAAGATAGCTTCACGATGTCTGATGGGAAAGAGATCACGTTCTTGGAATACTACAGCAAAAACTATGGTATCACAATTAAGGACGAGGACCAGCCACTGCTGATCCATAGGCCCAGTGAGAGACAGAACAACCATGGGACGCTGCTAAAAGGCGAAATCCTGCTGCTTCCTGAGCTTTCCTTCATGACCGGAATTCCCGAGAAGATGAAAAAAGACTTCAGAGCCATGAAGGATCTGACCCAACAGATCAACCTGAGCCCCAAACAGCACCACAATGCTTTGGAGTGCTTGCTACAGAGGATTTCAAAGAACCCAACGGCCAGCAATGAACTGACACGCTGGGGGCTCTATTTGCAGAAGGATGTACACAAGATTGAAGGACGTGTTCTACCAATGGAAAGAATTAACTTAAGAAATACTTCATTTATCACATCTCAGGAACTAAACTGGATTAAGGAAGTAACCAGAGACCTTTCCATCCTGACCATCCCTATGCATTTCTGGGCACTTTTTTACCCAAAGAGAGCAATGGACCAGGCCCGAGAACTGGTCAACATGTTGGAGAAGATAGCTGGCCCCATTGGCATGCGTATGAGCCCACCAGCCTGGGTCGAACTAAAGGATGACCGAATAGAGACCTACATCAGAACCATTCAATCCATGCTGGGAGTTGAGGGGAAGATACAGATGGTGGTTTGCATCATCATGGGCACGCGTGATGATCTCTATGGGGCCATCAAGAAGCTGTGCTGTGTGCAGTCCCCTGTGCCCTCCCAGGTCATCAATGTTCGAACCATTGGTCAGCCCGCCAGGCTTCGGAGTGTGGCCCAGAAAATTTTACTTCAGATTAACTGTAAATTGGGTGGCGAGCTCTGGGGAGTGGATATTCCTCTGAAACAATTAATGGTGATTGGGATGGATGTGTACCACGACCCCAGCAGAGGCATGCGCTCCGTGGTTGGCTTTGTTGCAAGCATCAATCTCACCCTCACAAAATGGTATTCACGAGTGGTGTTCCAGATGCCTCATCAGGAGATTGTGGACAGTCTGAAGCTATGCCTGGTGGGCTCTTTAAAGAAGTTTTATGAGGTGAACCACTGTCTACCAGAGAAGATTGTGGTATACCGTGATGGAGTGTCTGATGGCCAACTAAAGACAGTGGCCAACTATGAGATTCCTCAACTACAGAAGTGTTTTGAAGCTTTTGAGAATTATCAGCCCAAGATGGTGGTGTTCGTAGTTCAGAAGAAAATCAGCACCAATCTATACCTGGCCACCACTGAGCACTTTGTGACTCCCTCCCCCGGGACTGTGGTGGATCACACAATAACAAGCTGTGAGTGGGTGGATTTCTACCTTCTTGCCCATCATGTACGGCAGGGCTGTGGCATTCCGACACATTACGTCTGTGTTCTCAACACCGCAAACCTGAGCCCCGATCACATGCAGAGGTTGACTTTCAAACTGTGCCACATGTACTGGAACTGGCCTGGTACCATCAGAGTCCCAGCGCCTTGCAAGTATGCCCACAAGCTAGCTTTCCTGGCAGGACAAATCTTACATCATGAACCAGCCATGCAGCTGTGTGAGAACCTGTTCTTCCTGTGA---------------------------------------------------------------------------------------------------------------------------------------------------------------------------------------------------------------------------------------------------------------------------------------------------------------------------------------------------------------------------------------------------------------------------------------------------------------------------------------
>ENSMICT00000071002.1_Piwil3_MouseLemur
ATGACCGGCAGGGCCAGGACTCGCGCCCGCGGCAGAGCCCGCGCCAGGGAGACCCGCCGGCAGGTGGCCCCTGGAGCAGCCGCGGCCAGCCCGGTAATATTCGTTGTTCCCTTTATGCAAAAGATGCATCCCTGTGCTGAAAGAGTGTGTGTGGGGGGTGGGGGGGTCCTGCTAAAAGAACTTCAGGAAACTGCCCCGAAGAAACAAAGGACTGTTTTTCAAGACCTGGTGGTAAATACCAGGCAGGGGATGGAACATGTTCGATGCTCAAAAACAGGCTCAGAGGGTACAAAAGTAAGACTACTCGCAAACCATTTTCGAGTGACGTCTCGGGCCCAGCGGACAGCATATCAGTACAACGTTAACTACCAGCCCGGCATAGAAGGCAGAAATCTCCGTACAGCTTTACTTAAACATGACAAAATTGGGGAATACTATATATTTGATGGAAACTCTTTATTACTACCTCATGAACTACGAGAGCCGATAACAAAATTCTTCAACACGGTAGGAAATGAAACTGTGATGGTTACAATCACGTTTTCCAAAGAACTCGCACCCACTTCACCAGATTGCCTACGCTTTTACAATATCCTCTTTAGAAGGTATTCGATGAAGTTGGAACAAATCGGTCGCAACTTTTACAATAAAAGGGAGGCACAGTTATACCCTCTGCATACCATCCCCAAGTTGGACATCTTTCCTGGTTATGTGACTTCTATTCTTCAGTATGAAAACAGCATCACCCTCTGTGCTGACGTGAGCCACAAACTGATGCGGCAACAAACTGCTTATGACTTAATACAGCATACGTCTGGAGAAACTCAAGAACGTATCAAAAAGAAAGTAGCTGATGAGTTAGTTGGATCAATTGTTGTGACAACATACAACAACAAAACCTACAGAGTGGATGGCATTAACTGGGAGCAGACTCCCCGAGATACGTTTGAAAAATCGGATGGCAAAAGAATTACCTATATAGACTACTACAAGAAGCAGCAATATAACACGATTATCACTGACTTCGATCAGCCACTTTTGATCAGCCAAGGAAAATGGAAAAAGGGCCAAAAGGACACAACACGTGAACCTATCATGCTGGTGCCTCAGCTGTGCATGCTGACAGGTCTAACAGATGCAGCACGTAAAAACAGCAGGACGATGCAGGCGTTGGCTGCGCTTACAAGATTGAAGCCAGGAAAAAGGCATCATGAATTAGAAAAATTCATCAATACTATACAAAAAGATGAGTCCGTGCAAAAGCACCTTCGACGCTGGGATTTGAATTTTGACTCCAACTTTCTGTCCTTCTCTGGAAGAACTTTGACAGCTGTCACAAAGGAAGACATAGTAAGGCAGTTCCAAAATTGTCATGACTGGAAGAGGCCCACAGCGGGCGTACCCTTGCTTACCACCATGTCACTCACTCACTGGCTGATGCTCTATAGCAGGGAAAATCGCAGAGCAGCCTCTGCCTTACAAGACAAGCTGCAGATAATCCTTCCCCAAAAGGGTATAAAAATGCAACCAGCAAAAATGGTTCAAGTAAATGATGCTGGCTCCTATCTAACCATGTTACGGAGAGAGACTAGGGAACGGCCACAGATGGGAATTTCATGTTTGCTTGCTTTCCAGGTGGTTTGTGTGCTGTCTAATGACAAGAAAGACAGGTATGATGACATAAAAAAGTACCTATGTACTGAATGCCCAACTCCGAGCCAGTGTGTGGTGGCAAAAACCTTAAATCGCCACAAGATAGTCTCAACTATTTCTGACAAGCTTGCCCAGCAGATGATCTGTAAGATGGGAGGAGCCCTCTGGAAGGTGGATACGGGGGTAAAGAAAACGATGTTTGTTGGCATTGACTGTTTCCATGACACTGTAAACCGACAGAAGTCAATCGCAGGATTTGTGGCCAGCACCAATGACGAACTGACAAAGTGGTACTCTCGATGTGTCATCCAGGAAGCAGGAGAGGAGATTGTGAACGGGCTGACCGAGTGCGTGGCAGCTGCCCTGAAGGTCTGGTGTAAAAATGAACCATCCAGGCCACATTCTGTTATTGTGTATCGGGATGGAGTAGGGGATGGTCAGCTGTCAGCATTGCTTGCCCAAGAAATACCGCAGATGTTGGCTGGCCTAAATGACAACTCCTGTCCAGATTCACTTCTAACTTTCATTGTGGTGAAGAAACGAATAAACACCAGATTTTTTGCTGTGTCTCAAGACAGTCTTGACAATCCAGAGTCGGGAACGGTTATTGATGTGGAGTTGACCAGGAAGGAATGGTATGATTTTTTTATTGTGAGTCAATCTGCGCCAGAAGGGACTGTTACCCCCACTCACTATAATGTCATCTATGACAAGGTTTGCTTGAGTCCAGATACAGTACAACGTTTAACTTACAGCCTATGCCGCATGTATTATAATTGCGAAGGTTTCATTCGAGTTCCTGCTCCTTGCCACTATGCCCATAAACTGGCTTACCTTGTGGGCCAGAGTATTCACGAACAACCAAGTGGTTTACTGTCGACCTTTCTCTATTACCTTTGA------------------------------------------------------------------------------------------------------------------------------------------------------------------------------------------------------------------------------------------------------------------------------------------------------------------------------------------------------------------------------------------------------------------------------------------------------------------------------------------------------------------------------------------------------------------------------------------------------------------------------------------------------------------------------------------------------------------------------------------------------------------------------------------------------------------------------------------------------------------
>ENSMICT00000006380.3_Piwil4_MouseLemur
ATGAGCGGACGGGCCCGCGTGAGGGCGCGAGGCCTCGCCCGCAGCCCCAGCGCCGCGCAGGGGGGGCGCGCCCAGCTCTCGCCCTCGCTTACATCTGTTGCTCTTAGTGACAATGAAGCTTCGTCTAGCAGTGACTTCGTGGAGACAAGCAGGATTTCATCGAACTGTAAAGATGGCGTATCTTCTGGTAATGTTGGAAGTACCTTCCCGGAAAGAGGTGTGGCAATCAGTCGGAACTTCGTAGATCTGGAAATCTGTACCAGACAGAAATTGGCACATGTGAGAGACTCTAAAACAGGTTCTAGTGGAATACCTGTGAAACTGGTGACAAATCTCTTTAGTTTAGATTTGCCCCAGGACTGGCAGCTATACCAGTACCATGTGACGTATATTCCAGATTTAGCATCTAGAAGGCTGAGAATTGCTTTGCTTTATAGTCACAGTGAACTTTCCAACAAAGCAAAAGCATTTGATGGCGCCGTCCTTTTTCTCTCACAAAAGCTAAAAGAAAAGGTCACAGAGCTGTCAAGTGAGACTAAAAGAGGTGAGACTGTGAAGATGACCATCACTCTGACGAGCGAGCTGCCATCCAGTTCCCCTGTGTGCATCCAAGTCTTCAATATCATCTTCAAAAAGATCTTAAAAAAGTTGTCCATGTACCAAATTGGACGGAACTTCTATAATCCCTCAGAGCCAGTGGAAATTCCCCAGCACAAATTATCCCTTTGGCCTGGGTTTGCCATTTCTGTATCCCAGTTTGAAAGTAGGCTCCTGTTCAGTGCTGACGTGAGTTATAAAGTCCTCCGGAATGAGACGGTTCTGGAATTCATGACTGCTCTCTGCCACAAAACTGGCCCGTCCTGCTTCAGCGAGTCCTGTGAGAAACAGCTGATAGGGCTCATTGTCCTCACAAGATATAATAACAAAACCTATCGCATTGATGACATCGACTGGTCCGTGAGGCCCACGCACACCTTTCAGAAGCGGGATGGCACTGAGATCACCTACGTGGATTACTACAAGCAGCAATATGATATTACTTTATCTGACCTAAATCAGCCAATGCTTGTTAGTCTGTTGAAGAGCAAGAGAAATAACAACACTGAGACTCAGCTTGTGCACCTGGTACCTGAGTTCTGCTTTCTAACAGGGCTGACTGACCAGGCAACCTCTGATTTTCAGCTGATGAAGGCTGTAGCCGAAGAGATGCGTCTGGGTCCCTTGGGCCGGCAGCAGCGCCTGGCCAGGCTCGTGGACAACATCCAGAGAAACAAGGATGCTCGTTTTGAGTTAGAAACCTGGGGACTGCATTTTGGAAGCCAGATGTCTCTGACTGGTAGGGTTGTGCCTTCAGAAAAAATATTAATGCAAGACCACATATGTCAACCTGTGTCTTCTGCTGATTGGTCCAAGGATATTCGAGCTTGCAAGATTTTAAGTGCACAGTCTTTGAATGCATGGTTGATTTTATGTAGCAACAGAACGGAAATTGTGACCGAGAGCTTTGTGAACTGCTTGAGAAAAGTGGGCAGTGTCATGGGATTTAATGTGGACTACCCCAAAATCATAAGAGTACAAGAAAATCCAGCTGCATTTCTTAGAGCTATACAGCAACATGTTCATCCTGATGTTCAATTGGTGATGTGCATTCTGCCTTCTAATCAGAAAAACTATTATGATTCTATTAAAAAATATTTGAGCTCGGACTGCCCAGTCCCGAGCCAGTGCGTGCTCGCCCGGACCTTGAATAAACAGGGAATGATGATGAGCATTGCCACCAGGATCGCCATGCAGATGGCGTGTAAACTCGGAGGCGAGCTGTGGGCCGTGGAGATTCCTTTAAAGTCCCTGATGGTGGTCGGTATTGATGTCTGTAGAGATGCACTCAGCAAGGAAGCGGTGGTCGGATGTGTGGCCAGTGTGAACCCCAGAATCACCAGGTGGTTTTCCCGCTGTATTGTTCAGAGAACAGTAACGGATGTGGCAGATTGCTTAAGAGTTTTCATGACTGGAGCACTCAACAAATGGTACAAGTACAATCATGATTTGCCGGCTCGGATAATTGTGTACCGTGATGGTGTCGGGGATGGCCAACTGAAAACACTTGTTGAATATGAAGTCCCACAGCTGCTGACCAGTGTGACAGAAGCCAGCTCAAATACCAGCTCTAGACTGTCAGTGATTGTGATCAGGAAGAAGTGCATGCCACGATTCTTCACAGAAATGAACCGCACTGTACAGAATCCCCCGCTTGGCACTGTCGTGGATTCAGAAGCAACGCGTCCGGAATGGTATGACTTTTACTTGATCAGCCAGGCAGCCCATCGGGGCACTGTTAACCCCACCTACTATAACGTTATCTACGATGACAATGGCTTGAAACCCGACCACATGCAGAGACTTACATTCAAACTGTGCCACCTGTACTACAACTGGCCGGGCTTGGTCAGTGTCCCAGCACCATGTCTGTATGCACACAAGCTGACCTTTCTGGTGGCACAGAGCATCCACAAAGAACCAAATTTGCAATTAGCCAATTGTCTCTTCTACCTGTGA---------------------------------------------------------------------------------------------------------------------------------------------------------------------------------------------------------------------------------------------------------------------------------------------------------------------------------------------------------------------------------------------------------------------------------------------------------------------------------------------------------------------------------------------------------------------------------------------------------------------------------------------------------------------------------------------------------------------------------------------------------------------------------------------------------------------------------------------------------------
>XM_006640394.2_Piwil1_SpottedGar
ATGTCTGGAAGAGCGAGAGCCCGTTCCAGGGGAAGAGCCCGTGGGCAGGAGCCTTTGGTTCCGGGAGCGGTCATTATTCAGATTTCTGCCGGCTTTCACCAAATAAAGATTGGTGAAAGAGGAGGGCGCCGTCGAGATTTCCAGGATTGTGGAGTCAACACCAGGCAATCTATGGAACATGTGAAAGATTCGAAAATGGGCGTTTCTGGATCTCCTATTGAACTGAGGACAAATTATTTCCGAATCCTCTCCCGACCACAGTGGGTTTTGTACCAGTACCACATTGACTACAACCCTCCAATTGAGTCTCGTCGCCTGCGCTCTGCTCTCCTGTTTAAGCATGATGAAACTCTTGGCCCGACTCGAACCTTTGATGGAAGCATTTTGTTCCTGCCATGTAGACTGCGTGATGTGGAGACAGTGTTGTTCAGTGAGACACGTCAGGGAGAGAAAATTAAGATTACAGTAACTCTGACAAATGAGCTTCCTCCATCTTCTCCTACATGCCTTCAGTTTTACAATATCATTTTCAGAAGGATTTTGAGGATCTTGAACATGCAGCAGATTGGTCGCCATTACTACAACCCAAATGATCCTCTGAATATTCCACAGCACAGGCTTATGATTTGGCCTGGATTTACAACATCAATTTTGCAGTATGAATCCGGCATAATGCTCTGCACTGATGTTAGCCACAAAGTCCTTCGCAGTGAGACTGTTCTGAGTTTCATGTCTCAGCTGAGACAGCAGGTCGGGGACCAGCGGTTTCCTGAGGCCTGCACTAAGGAGCTTGTGGGATTGATCGTTCTCACCAGGTACAACAACAAAACATACAGGATTGATGACATTGCTTGGGATCACACACCTAACAATACCTTCAAGAGAGGGGATTCTGAAATTTCCTTCAAGGACTACTACAAAAATCAATATAATCTGGAAATTTCGGACGGTAACCAAGTGCTTCTGATCAGTAATATTAAGAGACTGGGACCTGCAGGTGCCCCTCCTCCTGGTCCAGCAATGCTTGTTCCAGAATTCTGTTATCTCACAGGTCTGACAGATAGGATGCGCAGTGACTTCAACATCATGAGAGACCTGTCTTCACACACAAGACTAACCCCAGATCAGAGGGAGAATCGTCTGACAAGATTCATCGGCGTCATCCACAGTGGTCCTGATACACAGACAGAGTTGAGAAGCTGGGGCCTTGACTTTGACAACAAGCTTCTAAGTATCCAGTCGAGAGTTCTTCCTCCGGAAAAGATAACTCAAGGTGCAAGATCTTATGAATACAACCCATGGGCTGCAGATTGGACAAAGGAGATGAGGGGTGTTCCTCTGATTAGTTGCAGACCACTGGACAATTGGATACTACTGTACACACGTAGGAACATAGAATGTGCCCATTCATTGCTTCAGACTCTGCACAAAGTGTGTCAGCCGCTAGGTATCCGAGTACAGCGGGCATGCATGATAGAGGTTGAAGATCGTCAGGATTCTCTGTTGAGAGCCTTACAACAGAATGTTGGTCCAAATACTCAGATGGTGGTGTGCATTCTTCCAACTAACCGTAAAGACAAGTACGATTGTGTGAAGAAGTTCCTGTGTGTTGACTGCCCCACACCCAGCCAGTGTGTTCTGGCACGGACTCTGAGCAAGCCTCAAGCCCTTATGACCATCGCCACCAAAATAGCCCTTCAGATGAACTGCAAAATGGGAGGGGAACTGTGGAGTGTTGACATCCCACTAAGACAGCTTATGATCGTGGGAATCGATTGTTACCATGATATATCGGCAGGAAGGAGATCTGTGGGAGGACTGGTGGCCAGCCTCAACGCAGGAATGACAAGATGGTATTCTAAATGTGTGCTGCAGAGTCGAGGCCAGGAAATCATCGATGGGCTGAAAGTACCTTTGCAATCTGCTCTCAAGACCTGGATGAACTACAACAACGGTTTACCACAGCGTATAATTATCTACAGAGATGGAGTTGGTGATGGACAGCTGCAGAGTGTAGTCAGTTATGAACTGCAGCAGATTCTGGACTGCATCAAAGCTCTTGGAAAGGACTACAGTCCCAAGGTCACGGTCATCATTGTGAAGAAGCGCATCAGCACAAGGTTCTTTGCATGGATTGATGGAAAGTTGTCTAATCCACCCCCTGGAACTATCATTGATACTGATGTTACCCGACCTGAATGGTATGATTTTTACATCGTGAGTCAAGCTGTGCGTGTCGGCAGTGTCTCACCAACTCATTACAATGTGATATATGACAACAGTGGCTTGAAACCCGATTACATGCAGCGTCTGACGTACAAACTGTGCCACTTGTACTACAATTGGCAGGGGATCATCAGAGTGCCTGCCCCCTGCCAGTATGCCCATAAACTGGCTTTCTTGGTTGGTCAGAGCATTCACAGGGAACCCAACAGGAACCTAGATGATTTTCTTTATTATCTTTAA---------------------------------------------------------------------------------------------------------------------------------------------------------------------------------------------------------------------------------------------------------------------------------------------------------------------------------------------------------------------------------------------------------------------------------------------------------------------------------------------------------------------------------------------------------------------------------------------------------------------------------------------------------------------------------------------------------------------------------------------------------------------------------------------------------------------------------------------------------------------------------------------------------------------------------------------------------
>XM_015341309.1_Piwil2_SpottedGar
ATGGACCCTCACCAGCGGGGCATCCGAGAGTTTACCGGCGGAAGGACTCCCGGACCGAGAAGAGGCTTCTTTCGCGACGAGTCCGCATTTGGCCTGTCTTTACCAGCGGCGTCCGGGCTGGGGCTTGCCCGGGCTCCGGCTTTCTCTGGTGATGACACGGCGGTGCGGTCTCTAAGGAGGATGCCATGCCCACCCACGGGCCTTGGTCGTGCCAGGGGGTTACCAGTGCCCGCAGGGGACCCGGTCTCCGGGTGTGCCAGAGGGTTGATCCTACCTTCAGAGGAGCCGCCCCTCCTGCTTGGCAGAGGTGTGACACTTCACGCTCAGAGAAGCGGCTTCAGCAGGGCAGTCGAGCTGGGCGCTCCAGCCGAAAGGCAAAGCCCACCAGTACACCAGCTTCCTCGTTTAGGTGGAGGCAGGGGCTTCCCAGCCCTTCGGGATACACCTGGCTTGCAGGTGGCACAGGCGACCTCTCCACCCTCTGGACCGACCCTGGTGTCCATGTTCCGAGGTATTGGGATAGATCCTGTGGAAAAGACACCGTGGGGCAGGGGAGCTCCACAGGGGGTGAGTCGCGGTGCATTTGGAGTTGTTGGAGCTGAGGTCAGGCCTGAACCAGCTCCTGCAGTTGCAGAAAAGGCTTCCAGGGGAGATGAAATTAAGGAGAAGGCAATAGGGCGCAGCAGTTCCCTGGGACACAAAGAGCCAAGCTTTCAAATGATTGGGTTAGGACGAGCAACTTTATCTTCACATGGCTGGGGTAGAGCGTCCCCAACATCTCCTGTCCTCATGCTGCCTCCTCCCACTGCAACTAGTCCTGATCCCCCAGTTCGAGAAGCCTGCAGGAAGCCATCTCCTGCCCCTGTTCCAGTAGGGGAAGTTCAGAAGGAGGGGCCACATGAGCCATTGCTGAAGAAAGGTATGAAGGGAAATCCTTTGACCATTGGCTCAAACCACATCCCCATCAGTTGCAAGAATGAGGCTGTCTATCAGTACCATGTCACGTTCAGCCCTAATGTGGAGGCCCGAAGCATGCGGTTCGCCATGTTGAAAGAACACCGCTCTGTCACGGGGGATGTTGTAGCTTTTGACGGCACTATTCTGTACCTCCCAGTAAAGCTGAAAGAGGAGATACACTTGAAAAGCAAGAGATTGACTGACAATGAACAAATTAGCATCAAGATTCAGATGACAAAGATCCTTCCACCCAACTCTGACCTGTGCCTCCCTTTCTACAATGTGGTGTTAAGAAGGGTAATGAAGATCTTGGGACTAAAACTAGTGGGACGAAATCATTATGACCCCCAAAATGCGGTGGTGCTTGGAAAGCATAGGTTACAAGTGTGGCCTGGCTACTCGGCCTGTTTCAAGCGCACTGACGGAGGGCTTTACTTGTCAGTGGATGTGACCCACAAAGTGCTCCGCAATGACTCTGTGCTGGACATCATGAACGTTGTGTACCAGCAGAGCAGGGAGAGCTTTCAGGATGAGTGCACCAAAGAGCTGATTGGCAGCATTGTTATGACACGGTACAACAACCGCACCTACAGAGTGGATGACATTGACTGGGCCAAGTCCCCAAAAGACATGTTCACCATGGCTGATGGATCACAAATTACGTTCATCGATTACTACAGTAAACATTATGGCATCACCATCAAGGAGATAGATCAACCTCTTCTTGTGCATCGCCCCAAAGAGAGGTCAACACCTGGAGGAAAGATTATCACTGGTGAGATACTCCTCCTTCCTGAGCTTTCCTTTATGACCGGGATTCCTGAGAAGATGAGGAAGGATTTCCGAGCTATGAAGGATTTGACAATGCATATCAGCTTGAGTGGGGAGCAGCATACAATCTCCTTAAAACAGCTCCTCCACAACATTAACTCCAATGAGGAGGCCTTGACAGAGCTCAGCCGTTGGGGTTTGGTAATCAGTTCTGACATCCTTGTGTGTGAAGGAAGGACACTGCCCCTTGAGACCATCTTCCTGCAGTCTGCCTCCTTCGTGACGTCTCCGGAAATAAGCTGGTCGAGGGAGGTGGTCCGGGACGCTTCTATCAGCTCTGTTCCTCTGAACTGCTGGGCCATCTTCTACCCACGGCGCTGCTCGGACCAGGCAGAGGAGTTGGTGACCACCTTCGGGAAAGTGGCCGGGCCCATTGGGTTCAGAGTGGGCCGGCCCATCCGCGTGGAGCTGAGGGATGATCGCACTGAGACCTACGTCAGGAGCATCCACTCGCAGCTTGCCATGGAGCCCAATGTGCAGCTTGTGGTTTGCATCCTCACTGGCAACAGAGATGACCTCTACAGTGCCATTAAAAAGGTCTGCTGTGTGCAGACTCCAGTGCCTTCTCAGGCTATAAATATCAGGACCATTTCTCAGCCTCAAAAACTGAGGAGCATTGCCCAAAAGATCCTGTTGCAGATAAACTGTAAGCTAGGAGGGGAGCTTTGGAGTGTCAGTATTCCCCTGAAACAGTTGATGGTGATTGGAGTTGATGTACATCATGACCCCAGCAAGAAGAAACGGTCGGTCATGGGTTTTGTGGCCAGTCTTAACAGCTCATTAACCAGGTGGTATTCAAAGGTGACCTTCCAAATGCCCAATGAAGAGGTTATCAGTGGGTTCAGAATCTGCTTTTTAGCTGGTTTGCAGAAATATTATGAGATAAATCATGGCCTCCCAGACAAGATTGTGGTGTACCGAGATGGGGTGTCAGAAGGACAGTTAAAGATGGTGGAAAATTATGAGATCCCTCAGCTCTTGAAGTGTTTTGAGACTTTCCCAAGTTATGAACCGAAGCTGACGTTTATTGTGGTTCAAAAGAAAATCAGCACTGCGCTGTACTCCTTCTCTGGAGACCGGTTTAGTACTCCACCTCCTGGAACAATTCTAGACCATACTGTCACCAGTAAGGATTGGGTTGATTTCTATTTACTGGCTCATCATATTCGTCAGGGTTGCGGTTTGCCAACGCATTATGTCTCTGTGTACAATACAGCCAATCTCACCCCAGACCATTTACAAAGATTGACTTTTAAGATGTGCCACATGTACTGGAACTGGCCTGGAACTATCAGAGTCCCTGCACCGTGCAAATATGCTCACAAACTGGCATACCTGTCAGGACAGTACCTCCACGCTGAGCCATCGGAACAGCTCTCAGACAAGCTGTTCTTCCTGTGA------------------------------------------------------------------------------------------------------------------------------------------------------------------------------------------------------
>ENST00000245255.7_Piwil1_Human
ATGACTGGGAGAGCCCGAGCCAGAGCCAGAGGAAGGGCCCGCGGTCAGGAGACAGCGCAGCTGGTGGGCTCCACTGCCAGTCAGCAACCTGGTTATATTCAGCCTAGGCCTCAGCCGCCACCAGCAGAGGGGGAATTATTTGGCCGTGGACGGCAGAGAGGAACAGCAGGAGGAACAGCCAAGTCACAAGGACTCCAGATATCTGCTGGATTTCAGGAGTTATCGTTAGCAGAGAGAGGAGGTCGTCGTAGAGATTTTCATGATCTTGGTGTGAATACAAGGCAGAACCTAGACCATGTTAAAGAATCAAAAACAGGTTCTTCAGGCATTATAGTAAGGTTAAGCACTAACCATTTCCGGCTGACATCCCGTCCCCAGTGGGCCTTATATCAGTATCACATTGACTATAACCCACTGATGGAAGCCAGAAGACTCCGTTCAGCTCTTCTTTTTCAACACGAAGATCTAATTGGAAAGTGTCATGCTTTTGATGGAACGATATTATTTTTACCTAAAAGACTACAGCAAAAGGTTACTGAAGTTTTTAGTAAGACCCGGAATGGAGAGGATGTGAGGATAACGATCACTTTAACAAATGAACTTCCACCTACATCACCAACTTGTTTGCAGTTCTATAATATTATTTTCAGGAGGCTTTTGAAAATCATGAATTTGCAACAAATTGGACGAAATTATTATAACCCAAATGACCCAATTGATATTCCAAGTCACAGGTTGGTGATTTGGCCTGGCTTCACTACTTCCATCCTTCAGTATGAAAACAGCATCATGCTCTGCACTGACGTTAGCCATAAAGTCCTTCGAAGTGAGACTGTTTTGGATTTCATGTTCAACTTTTATCATCAGACAGAAGAACATAAATTTCAAGAACAAGTTTCCAAAGAACTAATAGGTTTAGTTGTTCTTACCAAGTATAACAATAAGACATACAGAGTGGATGATATTGACTGGGACCAGAATCCCAAGAGCACCTTTAAGAAAGCCGACGGCTCTGAAGTCAGCTTCTTAGAATACTACAGGAAGCAATACAACCAAGAGATCACCGACTTGAAGCAGCCTGTCTTGGTCAGCCAGCCCAAGAGAAGGCGGGGCCCTGGGGGGACACTGCCAGGGCCTGCCATGCTCATTCCTGAGCTCTGCTATCTTACAGGTCTAACTGATAAAATGCGTAATGATTTTAACGTGATGAAAGACTTAGCCGTTCATACAAGACTAACTCCAGAGCAAAGGCAGCGTGAAGTGGGACGACTCATTGATTACATTCATAAAAACGATAATGTTCAAAGGGAGCTTCGAGACTGGGGTTTGAGCTTTGATTCCAACTTACTGTCCTTCTCAGGAAGAATTTTGCAAACAGAAAAGATTCACCAAGGTGGAAAAACATTTGATTACAATCCACAATTTGCAGATTGGTCCAAAGAAACAAGAGGTGCACCATTAATTAGTGTTAAGCCACTAGATAACTGGCTGTTGATCTATACGCGAAGAAATTATGAAGCAGCCAATTCATTGATACAAAATCTATTTAAAGTTACACCAGCCATGGGCATGCAAATGAGAAAAGCAATAATGATTGAAGTGGATGACAGAACTGAAGCCTACTTAAGAGTCTTACAGCAAAAGGTCACAGCAGACACCCAGATAGTTGTCTGTCTGTTGTCAAGTAATCGGAAGGACAAATACGATGCTATTAAAAAATACCTGTGTACAGATTGCCCTACCCCAAGTCAGTGTGTGGTGGCCCGAACCTTAGGCAAACAGCAAACTGTCATGGCCATTGCTACAAAGATTGCCCTACAGATGAACTGCAAGATGGGAGGAGAGCTCTGGAGGGTGGACATCCCCCTGAAGCTCGTGATGATCGTTGGCATCGATTGTTACCATGACATGACAGCTGGGCGGAGGTCAATCGCAGGATTTGTTGCCAGCATCAATGAAGGGATGACCCGCTGGTTCTCACGCTGCATATTTCAGGATAGAGGACAGGAGCTGGTAGATGGGCTCAAAGTCTGCCTGCAAGCGGCTCTGAGGGCTTGGAATAGCTGCAATGAGTACATGCCCAGCCGGATCATCGTGTACCGCGATGGCGTAGGAGACGGCCAGCTGAAAACACTGGTGAACTACGAAGTGCCACAGTTTTTGGATTGTCTAAAATCCATTGGTAGAGGTTACAACCCTAGACTAACGGTAATTGTGGTGAAGAAAAGAGTGAACACCAGATTTTTTGCTCAGTCTGGAGGAAGACTTCAGAATCCACTTCCTGGAACAGTTATTGATGTAGAGGTTACCAGACCAGAATGGTATGACTTTTTTATCGTGAGCCAGGCTGTGAGAAGTGGTAGTGTTTCTCCCACACATTACAATGTCATCTATGACAACAGCGGCCTGAAGCCAGACCACATACAGCGCTTGACCTACAAGCTGTGCCACATCTATTACAACTGGCCAGGTGTCATTCGTGTTCCTGCTCCTTGCCAGTACGCCCACAAGCTGGCTTTTCTTGTTGGCCAGAGTATTCACAGAGAGCCAAATCTGTCACTGTCAAACCGCCTTTACTACCTCTAA---------------------------------------------------------------------------------------------------------------------------------------------------------------------------------------------------------------------------------------------------------------------------------------------------------------------------------------------------------------------------------------------------------------------------------------------------------------------------------------------------------------------------------------------------------------------------------------------------------------------------------------------------------------------------------------------------------------------------------------------------------------------------------------------------------------------------------
>ENST00000356766.11_Piwil2_Human
ATGGATCCTTTCCGACCATCGTTCAGGGGCCAGTCTCCTATCCACCCATCCCAGTGCCAGGCTGTACGGATGCCAGGCTGTTGGCCACAAGCTTCTAAACCTTTGGACCCAGCTCTGGGCAGGGGAGCACCTGCAGGCAGAGGCCATGTATTTGGAAAGCCAGAGGAACCAAGCACACAGAGGGGGCCAGCACAAAGGGAGTCTGTGGGTTTGGTCTCCATGTTCCGAGGCCTGGGCATTGAAACAGTTTCTAAGACCCCTCTGAAACGGGAAATGCTTCCATCAGGTAGAGGCATTTTAGGTCGAGGCTTGTCTGCTAATCTGGTACGCAAGGACAGGGAGGAACTCTCTCCCACTTTTTGGGATCCAAAAGTGTTGGCGGCTGGGGACAGCAAGATGGCAGAGACCTCCGTTGGTTGGAGTAGGACGCTTGGAAGAGGGAGTTCAGATGCGTCTTTATTACCACTGGGAAGAGCAGCAGGTGGTATCAGCAGAGAAGTGGACAAGCCTCCCTGTACCTTCAGCACACCGTCCCGGGGTCCCCCGCAGCTGTCATCACCACCAGCTCTGCCCCAGTCTCCCCTGCACTCTCCAGATCGCCCTCTGGTCCTGACTGTGGAACACAAGGAAAAAGAGCTTATTGTGAAGCAAGGATCAAAAGGAACACCTCAGTCTTTGGGACTGAACCTCGTCAAAATACAGTGTCATAATGAAGCAGTTTATCAATATCATGTGACTTTCAGCCCCAATGTGGAGTGCAAAAGCATGAGGTTCGGCATGTTGAAGGACCATCAAGCTGTCACCGGCAACGTCACTGCGTTTGATGGATCTATTCTCTATCTGCCTGTTAAGCTTCAACAAGTTCTTGAGTTAAAAAGTCAAAGGAAAACAGACAGTGCTGAAATCAGCATTAAGATTCAGATGACAAAGATCCTGGAGCCCTGCTCTGACCTGTGCATTCCCTTCTACAATGTTGTTTTCCGTCGGGTAATGAAACTTTTAGATATGAAGCTTGTGGGGAGAAACTTTTATGACCCTACAAGTGCTATGGTACTACAGCAACACAGATTGCAGATCTGGCCAGGCTATGCAGCTAGCATCCGAAGGACAGATGGAGGGCTCTTCCTGCTAGCTGATGTCTCCCATAAGGTCATTCGGAATGACTGTGTGCTGGATGTCATGCATGCCATTTATCAGCAGAATAAAGAACACTTCCAGGATGAGTGTACTAAGCTTCTGGTTGGCAATATTGTTATCACCCGATATAACAATCGTACCTATCGTATTGATGATGTGGATTGGAATAAGACTCCAAAGGATAGCTTCACGATGTCTGATGGGAAAGAGATCACATTCTTGGAATACTACAGCAAAAATTATGGGATCACAGTTAAGGAAGAGGACCAGCCATTGCTGATTCACAGGCCCAGTGAGAGACAGGATAATCATGGGATGCTGCTAAAAGGGGAAATCCTGCTGCTGCCTGAGCTTTCTTTTATGACCGGAATCCCAGAGAAGATGAAGAAGGACTTCAGAGCCATGAAGGATTTGGCTCAGCAAATCAATCTGAGCCCCAAGCAACACCATAGTGCTTTGGAATGCTTGCTGCAAAGAATTGCAAAGAACGAGGCAGCCACCAATGAACTGATGCGTTGGGGGCTCCGTCTGCAAAAGGATGTACATAAGATTGAAGGACGTGTTCTGCCAATGGAAAGAATTAACTTAAAAAATACTTCGTTTATCACATCTCAGGAACTAAACTGGGTTAAGGAAGTAACCAGAGACCCTTCCATCTTGACTATCCCCATGCATTTCTGGGCACTTTTTTACCCAAAGAGAGCAATGGACCAGGCTCGAGAACTGGTCAACATGTTGGAGAAGATAGCCGGCCCCATTGGCATGCGTATGAGCCCACCGGCCTGGGTTGAACTAAAGGATGACCGAATAGAGACTTATGTCAGAACCATTCAATCCACGTTAGGAGCTGAGGGGAAGATACAGATGGTTGTTTGCATCATCATGGGCCCACGTGATGATCTCTATGGGGCCATCAAGAAGCTGTGCTGTGTGCAGTCCCCAGTGCCCTCCCAGGTTGTCAATGTTCGAACCATTGGTCAGCCCACCAGGCTTCGGAGTGTGGCCCAGAAGATTTTACTTCAGATTAACTGTAAATTGGGTGGTGAGCTCTGGGGAGTGGATATTCCTCTGAAACAGTTAATGGTGATCGGGATGGATGTTTACCATGACCCCAGTAGAGGCATGCGCTCCGTGGTTGGCTTCGTGGCAAGCATCAATCTCACCCTCACAAAATGGTATTCCCGGGTGGTGTTCCAGATGCCGCATCAGGAGATTGTGGACAGCCTGAAGCTATGCCTCGTGGGCTCCTTAAAAAAGTTTTATGAGGTGAACCACTGTCTACCAGAGAAGATTGTGGTGTACCGTGATGGAGTGTCTGATGGCCAACTGAAGACAGTTGCCAACTATGAGATTCCTCAACTACAGAAGTGTTTTGAAGCTTTTGAGAATTATCAGCCCAAGATGGTGGTGTTTGTAGTTCAGAAGAAAATCAGTACTAATCTATATCTGGCTGCTCCTCAGAACTTTGTAACTCCCACTCCTGGAACTGTGGTAGATCATACAATAACAAGCTGTGAGTGGGTGGATTTCTATCTTCTTGCCCATCATGTACGGCAGGGCTGTGGCATTCCTACGCATTATGTCTGTGTTCTCAACACCGCAAACCTGAGCCCTGATCATATGCAGAGGCTGACTTTCAAACTGTGCCACATGTACTGGAATTGGCCTGGCACCATCAGAGTTCCAGCTCCTTGCAAGTATGCCCACAAGCTAGCTTTCCTGTCAGGACACATCTTGCATCATGAACCAGCCATCCAGCTGTGCGAGAACCTGTTCTTCCTGTGA---------------------------------------------------------------------------------------------------------------------------------------------------------------------------------------------------------------------------------------------------------------------------------------------------------------------------------------------------------------------------------------------------------------------------------------------------------------------------------
>ENST00000332271.9_Piwil3_Human
ATGCCTGGTAGGGCAAGGACTCGCGCCCGAGGCAGAGCCCGCCGCAGGGAGAGCTACCAACAAGAGGCACCTGGGGGACCCAGAGCACCTGGATCAGCTACAACCCAGGAGCCCCCTCAGTTGCAGTCGACACCCCGGCCGCTGCAGGAGGAAGTCCCAGTGGTTAGACCTCTGCAGCCAAGAGCAGCAAGAGGAGGAGCAGGAGGAGGAGCACAGTCTCAAGGGGTGAAGGAACCTGGACCTGAGGCTGGGTTGCATACAGCGCCCTTGCAGGAGAGAAGGATTGGTGGAGTTTTTCAAGACCTGGTGGTGAACACCAGGCAAGATATGAAGCATGTTAAAGACTCAAAAACAGGTTCAGAGGGTACAGTGGTACAGCTACTCGCCAACCACTTCCGAGTGATATCTCGTCCTCAGTGGGTTGCATATAAATACAACGTTGACTACAAACCAGACATAGAAGATGGAAATCTCCGTACAATTTTACTTGATCAACATAGAAGGAAATTTGGAGAGCGCCATATATTTGATGGAAACTCTTTATTATTATCTCGGCCACTAAAAGAGCGGAGAGTGGAATGGTTGAGCACAACCAAAGACAAAAACATCGTGAAGATTACAGTTGAGTTTTCCAAAGAACTCACGCCCACGTCGCCAGATTGCCTACGCTATTACAACATTCTCTTTAGAAGAACTTTCAAGCTGCTGGATTTTGAACAAGTTGGTCGCAACTATTATACCAAAAAGAAGGCCATTCAGTTATACCGTCATGGTACCAGTTTGGAAATCTGGCTTGGTTATGTTACTTCTGTTCTTCAATACGAAAACAGCATTACCCTCTGTGCCGATGTGAGCCACAAACTGCTCCGAATAGAAACTGCTTATGATTTCATAAAGAGAACATCTGCCCAGGCCCAGACAGGAAACATCCGAGAGGAAGTAACTAATAAATTAATTGGATCAATTGTTCTGACAAAATACAACAACAAAACCTACAGAGTAGATGATATTGATTGGAAGCAGAATCCTGAAGACACATTTAACAAATCAGATGGCAGCAAAATCACCTATATAGACTACTACAGGCAGCAACATAAAGAAATTGTCACAGTGAAGAAACAGCCACTTTTGGTCAGCCAGGGCAGATGGAAAAAGGGCCTAACGGGTACACAACGTGAACCTATCCTGCTGATTCCTCAGCTGTGCCACATGACAGGTCTAACAGATGAAATATGTAAAGATTATAGCATTGTGAAAGAATTGGCTAAACATACAAGATTGAGTCCAAGAAGAAGGCATCATACATTAAAAGAATTCATCAATACTCTACAAGATAATAAAAAAGTACGAGAGTTACTTCAACTCTGGGATTTGAAATTTGATACCAATTTTTTGTCCGTCCCGGGAAGAGTTTTGAAAAACGCAAACATCGTGCAAGGCAGAAGAATGGTTAAAGCCAATTCACAAGGAGACTGGTCAAGAGAAATAAGAGAATTACCCTTACTTAATGCAATGCCACTACATAGTTGGCTCATACTCTATAGCAGGAGCAGTCACAGAGAAGCCATGTCCTTAAAGGGTCATCTACAGAGTGTCACAGCCCCCATGGGCATAACTATGAAACCAGCAGAAATGATTGAAGTAGATGGTGATGCTAACTCCTATATAGACACATTACGGAAATATACTAGACCAACACTGCAGATGGGAATGTCATGTTTGCTGGTTTTCAAGGTGATTTGTATCCTGCCCAATGATGACAAACGTAGATATGACAGCATAAAAAGATACCTATGTACCAAATGCCCAATTCCAAGCCAGTGTGTGGTGAAAAAGACCTTAGAAAAAGTCCAGGCAAGGACCATCGTCACCAAGATTGCCCAGCAGATGAATTGCAAGATGGGAGGAGCCCTCTGGAAGGTGGAGACAGACGTACAAAGAACAATGTTCGTTGGCATTGATTGTTTCCACGATATCGTAAATCGACAGAAATCAATAGCAGGATTTGTTGCAAGTACCAATGCTGAATTAACAAAGTGGTACTCTCAATGTGTCATCCAGAAAACAGGAGAAGAGCTTGTGAAAGAGCTGGAGATCTGCTTGAAAGCTGCCCTGGATGTCTGGTGTAAAAACGAATCATCGATGCCACATTCTGTTATTGTGTATCGGGATGGAGTGGGAGATGGTCAGCTTCAAGCATTGCTTGACCATGAAGCGAAAAAGATGTCGACCTACTTAAAAACCATCTCTCCTAACAATTTCACTCTAGCTTTCATTGTGGTGAAGAAACGAATAAACACTAGATTTTTTCTTAAACATGGAAGCAATTTTCAAAATCCACCTCCAGGAACAGTTATTGATGTAGAGTTGACTAGGAATGAATGGTATGACTTTTTTATTGTGAGTCAGTCTGTGCAAGATGGGACTGTTACCCCCACTCATTATAACGTCATCTATGACACGATTGGCTTGAGCCCAGATACAGTACAGCGTTTAACATATTGTCTATGCCACATGTATTATAATTTGCCAGGCATCATCCGAGTTCCAGCGCCTTGCCACTATGCCCACAAGCTGGCTTACCTCGTGGGGCAGTCCATTCACCAGGAACCGAATCGTTCCTTGTCAACTCGTCTCTTTTACCTTTGA------------------------------------------------------------------------------------------------------------------------------------------------------------------------------------------------------------------------------------------------------------------------------------------------------------------------------------------------------------------------------------------------------------------------------------------------------------------------------------------------------------------------------------------------------------------------------------------------------------------------------------------------------------------------------------------------------------------------------------------------------------------
>ENST00000299001.11_Piwil4_Human
ATGAGTGGAAGAGCCCGAGTGAAGGCCAGAGGCATCGCCCGCAGCCCCAGTGCCACAGAAGTGGGGCGCATCCAAGCCTCGCCATTGCCTAGATCTGTTGATCTTAGTAACAATGAAGCATCCTCTAGCAATGGCTTCTTGGGAACAAGCAGGATCTCAACCAACGATAAATATGGGATATCTTCTGGTGATGCTGGAAGTACCTTCATGGAAAGAGGTGTGAAAAACAAACAGGACTTTATGGATTTGAGTATCTGTACCAGAGAAAAATTGGCACATGTGAGAAATTGTAAAACAGGTTCCAGTGGAATACCTGTGAAACTGGTTACAAACCTCTTTAACTTAGATTTTCCCCAAGACTGGCAGCTATACCAGTACCATGTGACATATATTCCAGATTTAGCATCTAGAAGGCTGAGAATTGCTTTACTTTATAGTCATAGTGAACTTTCCAACAAAGCAAAAGCATTCGACGGTGCCATCCTTTTTCTGTCACAAAAGCTAGAAGAAAAGGTCACAGAGTTGTCAAGTGAAACTCAAAGAGGTGAGACTATAAAGATGACTATCACCCTGAAGAGGGAGCTGCCATCAAGTTCTCCCGTGTGCATCCAGGTCTTCAATATCATCTTCAGAAAGATCCTCAAAAAGTTGTCCATGTACCAAATTGGACGGAACTTCTATAATCCTTCAGAGCCAATGGAAATTCCCCAGCACAAATTATCCCTTTGGCCTGGGTTTGCCATTTCTGTGTCATATTTTGAAAGGAAGCTCCTGTTTAGTGCTGATGTGAGTTACAAAGTCCTCCGGAATGAGACGGTTCTGGAATTCATGACTGCTCTCTGTCAAAGAACTGGCTTGTCCTGTTTCACCCAGACGTGTGAGAAGCAGCTAATAGGGCTCATTGTCCTTACAAGATACAATAACAGAACCTACTCCATTGATGACATTGACTGGTCAGTGAAGCCCACACACACCTTTCAGAAGCGGGATGGCACCGAGATCACCTATGTGGATTACTACAAGCAGCAGTATGATATTACTGTATCGGACCTGAATCAGCCCATGCTTGTTAGTCTGTTAAAGAAGAAGAGAAATGACAACAGTGAGGCTCAGCTCGCCCACCTGATACCTGAGCTCTGCTTTCTAACAGGGCTGACTGACCAGGCAACATCTGATTTCCAGCTGATGAAGGCTGTGGCTGAAAAGACACGTCTCAGTCCTTCAGGCCGGCAGCAGCGCCTGGCCAGGCTTGTGGACAACATCCAGAGGAATACCAATGCTCGCTTTGAACTAGAGACCTGGGGACTGCATTTTGGAAGCCAGATATCTCTGACTGGCCGGATTGTGCCTTCAGAAAAAATATTAATGCAAGACCACATATGTCAACCTGTGTCTGCTGCTGACTGGTCCAAGGATATTCGAACTTGCAAGATTTTAAATGCACAGTCTTTGAATACCTGGTTGATTTTATGTAGCGACAGAACTGAATATGTTGCCGAGAGCTTTCTGAACTGCTTGAGAAGAGTTGCAGGTTCCATGGGATTTAATGTGGACTACCCCAAAATCATAAAAGTACAAGAAAATCCAGCTGCATTTGTTAGAGCTATACAGCAATATGTTGATCCTGATGTTCAGCTGGTAATGTGCATTCTGCCTTCTAATCAGAAGACCTATTATGATTCCATTAAAAAATATTTGAGCTCAGACTGCCCAGTCCCAAGCCAATGTGTGCTTGCTCGGACCTTGAATAAACAGGGCATGATGATGAGTATCGCCACCAAGATCGCTATGCAGATGACTTGCAAGCTCGGAGGCGAGCTGTGGGCTGTGGAAATACCTTTAAAGTCCCTGATGGTGGTCGGTATTGATGTCTGTAAAGATGCACTCAGCAAGGACGTGATGGTTGTTGGATGCGTGGCCAGTGTTAACCCCAGAATCACCAGGTGGTTTTCCCGCTGTATCCTTCAGAGAACAATGACTGATGTTGCAGATTGCTTGAAAGTTTTCATGACTGGAGCACTCAACAAATGGTACAAGTACAATCATGATTTGCCAGCACGGATAATTGTGTACCGTGCTGGTGTAGGGGATGGTCAGCTGAAAACACTTATTGAATATGAAGTCCCACAGCTGCTGAGCAGTGTGGCAGAATCCAGCTCAAATACCAGCTCAAGACTGTCGGTGATTGTGGTCAGGAAGAAGTGCATGCCACGATTCTTTACCGAAATGAACCGCACTGTACAGAACCCCCCACTTGGCACTGTTGTGGATTCAGAAGCAACACGTAACGAATGGTATGACTTTTATCTGATCAGCCAGGTGGCCTGCCGGGGAACTGTTAGTCCTACCTACTATAATGTCATCTATGATGACAACGGCTTGAAGCCCGACCATATGCAGAGACTTACATTCAAATTGTGCCACCTGTACTACAACTGGCCGGGCATAGTCAGTGTCCCAGCACCATGTCAGTATGCTCACAAGCTGACCTTTCTGGTGGCACAAAGCATTCATAAAGAACCCAGTCTGGAATTAGCCAACCATCTCTTCTACCTGTGA------------------------------------------------------------------------------------------------------------------------------------------------------------------------------------------------------------------------------------------------------------------------------------------------------------------------------------------------------------------------------------------------------------------------------------------------------------------------------------------------------------------------------------------------------------------------------------------------------------------------------------------------------------------------------------------------------------------------------------------------------------------------------------------------------------------------------------------------------------
>XM_026836876.1_Piwil1_CionaIntestnalis
ATGGAGGCAATGTCGCTACAGAAGCGAGAAGTCCCGATGATTGGAAGACGAAGCAATTACGATCCATCAATGTTCGATCCAAGGACGAGACCAGATCACATTGTTAGCAAGCAAGGGGTTGGTGGTCAACCTATTAATCTTCAATCCAACTTTTTCCCATTGAGTTGCACAAGGCAGTGGTGTCTATACCAGTATAGAGTTGACTATGCACCTGAGGTCGACCACAGAGGAGCGAGGAAAGGAATGTTAAAAGATCATGAAGGCATCATTGGGAATGTCTTCATGTTTGATGGAACAATGTTGTTTACAACCAAGAAGTTGCCGGATAAGGAAACAGTGGTTTACTCAAAGCGTCGAACGGATGGAAGCAATGTACAGCTTACGATCGCATTAACTAACGAGCTTCCACCCAGTTCCCCCATCTCAATACAAATATACAACATTCTATTCAGATGGGTTCTTGATAAGATAGGCATGAAGCAAGTTGGAAGGAACTTCTACAATCCTTCCATGTCATTCACTGTGGAATGCCAGAGGGTCAACTTTGAACTATGGCCAGGATTCATCACAAGTATTCTGCAGTATGAGAAGAGTGTATTGTTATGTGCTGAGGTATCCCATAAGTTGATGCGGAAAGATTCGGTGCTGGATATCTTACGGCAGATGTATGGGGACTGTAGGCAACGTGGAAGAGATTTTAAACAAGAGATGGAAAAATTCTTGGTGGGACAAATTGTACTGACAAGATACAACAATAAGACATACCGCATAGATGGGATTGAATGGAACTTGAATGTTAATATGAAGTTTGAGCGAAAATCTGGTTCCGTCTCGTATGTGGATTATTATAAAGAGCAATACAACATAGTGATCCGAGATACAAACCAACCTCTGCTTCTATCTCGTCCTAAACAATCAGAGATTCGCAAAGGTGGATTGGAGGTGGTTCATCTTGTGCCCGAGTTATGTACAGTGACAGGGCTTACTGATGAGCTGCGAGCTGACTTCAATACCATGAAAAGGTTGGCAGTCTACACAAAACAAGGACCTACCAAGAGAAAACAAGCGCTGAAAAGCTTTATACAACGAATCACCACCAACACTGAGGTTGAAAAGAGATTTGCAGAGTGGGGGCTTAGATTTGAGGATCGACTCTTGGATTTAAAGGGAAGAGTTCTTGACTCTGAAACCATAATGTTTGGTGATAATAAGCAAGCACAGAGTAGAGATGCATCTTGGGATCAAGAGTTCCGAAGACAGAGACTACTTAAGTGTATTGATCTTCAGGAGTGGGCCATCCTGTTTTGCTCCAGAGATAAAAGATGTGCGGAGGATTTTGTAGAGAAGTTGTTAAAAGTATCTCGTAACATGGGATTCCGTGTTGCTCGTCCGACTCCTGTTGAGTTGGAATCGGATCAAATGTTTCAGAAGAGGATCAGGGATGTAATGGGGAGGAATCCGAAGACACAGCTGATATGTTGTATGATGCCCAGCAGTAGAAAGGACAGATATGAAGGCATCAAGAAAGTTTGTTGTGTGGATATGCCGGTTCCAAGTCAGGTTGTATTATCACGCACATTATCCAAACCACAGCGAGTAATGAGCATCGCTACAAAGATTGCAATCCAGATGAATTGTAAGCTTGGTGGTGAGGCATGGGCTGTCAAGATACCGTTGAAGGAATGTATGATCGTAGGATTCGATACCTACCACGATTCATCACAGAAAGGAAGATCCGTTGGTGGTTTTGTTGCGAGTATTAATTCAACTTACACAAGATGGTACTCGAGTGTCACTTTCCAACATTCAGGAGTTGAATTAATCGATGGATTGAAACGCTGCATGAAAGGAGCATTGCAGAAGTTTCATCAGGTGAATGGAAAACTACCCGCTCGTATTGTCATCTACAGAGATGGGGTCGGTGATGGACAGCTGGCTGTTGTGAAGGACCATGAGATACCACAACTACTTGAATGTCTTAAGATACCGCAGTATAAAGGCTTCACTCCCAATGTTTCTTTCATCGTGGTTAAGAAGAGAGTTAACGCAAGGTTCTTCGCTGCTGGTCGCGACAGCGAACTAATGAACGCACCTCCTGGCACGATCATCGATGACACGGTCACAAGACCAGAATGGTATGATTTCTTTGTGGTCAGCCAGTCCGTACGAGAAGGCACAGTCAGTCCAACGCATTACAATGTTGTATATGACACATCAACACTCAAACCTGATCACATGCAACGACTCACTTACAAGTTATGTCACCTTTACTATAACTGGCCAGGAACCATTCGTGTACCAGCGCCATGTCTATATGCGCACAAGATAGCATTTCTGGTCGGACAAAGTATTCATGCACCTGTGTCTCCTACTCTAGCCGACAAACTTTACTTTTTGTGA---------------------------------------------------------------------------------------------------------------------------------------------------------------------------------------------------------------------------------------------------------------------------------------------------------------------------------------------------------------------------------------------------------------------------------------------------------------------------------------------------------------------------------------------------------------------------------------------------------------------------------------------------------------------------------------------------------------------------------------------------------------------------------------------------------------------------------------------------------------------------------------------------------------------------------------------------------------------------------------------------------------------------
>XM_002130541.5_Piwil2_CionaIntestinalis
ATGGATAAGTTTAACTTACCAAGCGTTGGAAGAGGCCGCGGGCTTTCAGTTTTAAAATTACTTCAAGAAAAATCTGATTCTGAAGCTAAATCTGAAGAATGTGGTTCCACCACCACACTTGCTGCAGGGGATAACACAGGGGTTGATTCTGCCGTGTCAAAACTAAGTCTGACAAGCTCACTAGGCCGAGGTCAAACTGTTGGGTTGATAGGTCGTGGGCAAGCTTTGTCGCCCCCATTTCAACTGCAAGGTGCTGCTGGTCGTGGACAAATGTCATTTTTGTCAAAAGGACGAGGCTCTGCTTTACTTCAGGAGCTTGGTATTGGTAAATCAGCAGAAGCTCTAAAACCTTGTGAAAGTCTGCCCGTTGTATTGAGAGAAAAGACACCAGAAGTTGAACTTAAAAAGCAGAAAACTTTAACCACTCAACCACAATCAATTGCTCAACCATCAATAACATCACAGGATATCACTAAGGTGGATGAGGTTGTTAAATACCATGGTCAAAGTGGTCGACGAAACGATATACGAGTTAACTGTGTTCGTGTGAAATGCATTAACCTTGCTGTATATCAATACCATGTCTCCTTTGAACCAGTGGTTGACAGCAGAAACATGAGGTTTATGTTGTTAAACCAGCATCGAGAAGTTATAGGAAACACAAAAGCCTTTGACGGGACCATCCTCTATTTACCAATGAAGCTTGAGCTTAATGAACTTCGTCTGAAATCTAAGCGTGTCACAGATGAAGCAGATATCGTTGTGTTGATCAGGTTCACAAAAGCAATTGATCCTGCCTCTTCCCAGCTGATACCTTTTTATAACACAGTATTGAAACGGTGTATGAGACTCCTTGATATGTGCCCCGTTGGCCGAAACTATTATGACCCTACATCTCCAAAAACCATTGAAAAGCTGCAACTGATTTTGTGGCCTGGGTATGTCACTGCTATCAAGAAATTTGAGGATGGTTTGATGTTAAATATTGATGTATCGCATAAGGTTCTGCGTCAGGATACGGCCAAACATGTAATGGTTGAAGCCTACAAAAGATCCCCAAACCAATATCGTGATGCTTGTGTAAAGGAGTTAGTTGGAGCGATTGTGCTTACGCGGTACAACAATAAAAACTACCGTGTTGATGATATAGCGTGGGACATGACACCCTCAAGCTCTTTTACCAATTCAAAAGGTGACAAGCTCACTTTTGTTGAATACTACAAAGTTCAATACAAAATAGAAATCACTGACTTGAAGCAACCAATGTTGGTACATCGACCTAAAAAGCAAACGCAGCGAGATTTCAAGAGAAATGAAGGGGAAGATTATTGCATTTGTTTGGTCCCTGAGTTGTGCTACCTTACTGGATTATCCGATAAGCTGAGATCTGATTTCCGAGCGATGCGAGAGATACGTGACAACACATCCTTTGATCCAACCCGACGAAATGCTTGTCTGGAGGAGTTTCTTAAGCGAGTTAACATGAACACCAATGCAAAGAACGAACTACTCAGATGGGGTCTTGAACTCGACATGAAAACTTGCTCCACTTTTTCTCGCTCTCTTCCTTCTGAAAAGATCATGGTAGGAAGAAACCAAGTGTTCTCATGCGGTCCAGATGCAGATTTTGGAAGAGAAGTTACGCGCTCACCTGTTATTACTCCAATCCCAATTAATAACTGGCTACTTGTTTTCGTAAAGAGAGATTCGAACAAGGCTGAAAATTTCTTTCAAAAGATGATGGAATGTACAAGAAAGTTGGGGATTGATCTCAGCAAGCCCAGATTTCTTCAATTGAATGATGACAGAACAACAAGCTATAAAGATGCCATCTCTCAATCACTGAACCCATCCACACAGCTGGTGGTGTGTATATTCCCTACTTCCCGTGATGATAGATACAACGCCATAAAGAAATTATGCTGCGTCGACATGCCTGTCCCTTCGCAAGTCATCATTTCACGCACTTTACCCGATGACGCAAAAATGGGAAAGTTTCGGTCAGTGACAATGAAAATTGCTCTTCAGATCAACTGTAAGCTTGGTGGGGAACTCTGGACAGTTGACATCCCTCTTAAAGGACTTATGGTTTGTGGGATTGACGTTTATCATGATCCATTAAAAAGAGGAAAATCTGTTGCAGCATTTATTGCAAGTTCTAACAGGTTAATGTCTACTTGGTTTTCAAAAGCAATCATTCAACAACCTCACCAAGAGTTAATCGATAGTTTGAAACAGTGCTTTGTAAATGCATTGAAGAATTACTATGAGCTAAATCATGCTTTGCCAGAGCGTATCGTTATTTTCCGAGATGGAGTCGGTGATGGTCAACTAAACATAGTGGCTGAACACGAAGTGGTTCAACTTCAATCATGTTTTGAAATGTTCTCAAAGGTTAAGGGGGATAAATATAACCCAATGCTAACAGTTGTGGTAGTTTCTAAACGCATCAACACAAAGTATTTTTCACTTGATTCGAAAGGTTTGTCTAATCCCTGCCCAGGCTCTGTGTTAGATCATACTGTGACACGACCAAACTGGCCGGATTACTTCTTGGTGTCTCAGCACGTAAGACAGGGTACCGTCTCACCTACACATTACATTGTAGTCAGTGGTCATGAACATTTAAAACCCGATCACATGCAACGTCTGTCATATAAACTCACACACATGTACTACAACTGGCCAGGAACCGTAAGAGTGCCCGCACCTTGCCAATATGCTCATAAACTTGCTTACCTTGTTGGTCAAAGCCTTGGGCAGCACCCTGCACCGCAACTTTGTAACAAGCTGTTTTATTTATAA------------------------------------------------------------------------------------------------------------------------------------------------------------------------------------------------------------------------------------------------------------------------------------------------------------------------------------------------------------------------------------------------------------------------------------------------------------------------------------------------------------------------------------------------------------------------------------------------------
>KC516709.1_Piwil1_BranchiostomaFloridae
TTCAAGATGTTCGACGGTACGGAGATGTCTTACGTGGAGTATTACGCCAAGCAGTACAACAAGACTGTACGAGACATGGACCAGCCTCTGCTCGTCAGCAGGCCCAAGAAGAAGATCCAGAAGGGAGGCAAGCCCATGGAGGGTCCGCTGTACCTCCTGCCTGAACTCTGCACTCTTACTGGCCTGACCGATGAGGTGCGTGCAGACTTCCACGTGATGAAGGACATCGCCATCCACACCCGCATCACTCCTGACAAGCGCAACGACACCCTGCAGACCTTTATCAACACTCTCAACAAGAACGAGAAGGTACAGAAGGACATGAAGGGTTGGGGCCTGTCCTACGACAAGACTCTGCTGCAGCTGCAGGGGCGAGTCATGCCGCCGGAGAAGATCTGGCAGCGCAGCGGATCCTACAACTACAAGCCACAGGACGCTGACTGGGGCCGTGAGATGCGTGGGCAGCAGTTGATCTCCTGTGTCCCCATGCAGAGCTGGCTCTTCATCTTCCCAGCCAGAAACTCTCCCCAGGCCCAGGACTTCCTGCAGGCCCTAGTCAGGGTCGGACCCCCCATGGGCATGAACATCAACAAACCCATCATGTGCGAGATCCCGGACGACCGTACTGACAACTACCTGCGCACCATGAGGGAACAGATGAACGACAAGACTCAGATGGTGGTGTGCCTGCTGTCCTCTCAGCGAAAGGACCGCTATGATGCGATCAAGAAGTTCTGCTGCGTTGACCACCCTGTACCGAGCCAGGTCATCGTGAGCCGCACTCTGAACAAGAAGCAGATGTTGATGTCCGTGGCCACCAAGATCGCCATGCAGCTGAACTGCAAGCTGGGAGGGGAGCTCTGGGCGGTGGAGATCCCGCTGAAGAGCATGATGGTGGTGGGTATTGACTGTTACCACGACTCCGCCACCAAGGGCCAGTCCATAGGAGGGGTCATTGCCTCCATGAACAGCTCTCTGACCCGCTGGTACTCACGATGCACTTTCCAGCACTCTGGTCAGGAACTCATCGATGGGCTGAAGGTCTGCCTGCAGGCTGCCCTGAAGAAGTACTACGAGCTGAACTCTAACCTCCCGGATCGTGTCATCTTCTTCCGTGACGGTGTGGGCGACGGACAACTGGGCGCAGTCGTGGAACACGAGATTCCACAGGTGCTCGACACCTTCAAGAACCTCGGCGCAGACTACAAGCCAAAGGTAGCATGGATCGTGGTGAAGAAGCGAATCAACACCCGTTTCTTCGCACAGGCTGGACGCGGGCTCCAGAACCCCTCGCCTGGAACCGTGGTGGACACTGAAGTCACCCGTCCAGAGTGGTACGACTTCTTCCTGGTGTCCCAGTCGGTGCGCCAGGGTACAGTGACGCCCTGCCACTACAACGTGGTGTGGGACACCTCCGGACTCAAGCCTGACCACATGCAGAGGCTTACCTACAAGCTCTGCCACCTCTACTACAACTGGCCGGGCACCATCCGAGTCCCCGCTCCATGCCAGTACGCTCACAAGCTGGCCTTCCTGGTGGGACAGAGCATCCACAAGGACCCGTCCCTCAACCTGGCCGACCGCCTCTACTTCCTGTAG------------------------------------------------------------------------------------------------------------------------------------------------------------------------------------------------------------------------------------------------------------------------------------------------------------------------------------------------------------------------------------------------------------------------------------------------------------------------------------------------------------------------------------------------------------------------------------------------------------------------------------------------------------------------------------------------------------------------------------------------------------------------------------------------------------------------------------------------------------------------------------------------------------------------------------------------------------------------------------------------------------------------------------------------------------------------------------------------------------------------------------------------------------------------------------------------------------------------------------------------------------------------------------------------------------------------------------------------------------------------------------------------------------------------------------------------------------------------------------------------------------------------------------------------------------------------------------------------------------------------------------------------------------------------------------------------------------------------------------------------------------------------------------------------------------------------------------------------------------
>KC516710.1_Piwil2_BranchiostomaFloridae
ATGATGGGACTGCAGGACATCCCAGGTCTGCCGGTGTACGGGCGTGGCATCACACAGCTGGGCATGCAGAGACAAAGCACAGACACTGCAGTACGACCAAAGGAGAGAGAGTCCCCGCCTGTGTCATCTCCCCCTCAGGCCAAGCAGCCCAGCCCATCCTCACCAAGTGTACAGCAGGCCAAGCCACAGGCACTCGCACAGCCCATGGCCAAACTCTCGCTGGAAGAAAAGAAGGAACGAAATATCCCCCCTCCAGGCACAGTAGGCCAGCCCGTGAGAGTGGCGTGTAACTACATTCCTGTTAAGAGCAATCTAACTGCGATCTGCCAGTATGCTGTCAGCTTCAGCCCTCAGATTGACTCCCGTAGCATGCGTTATGGCATGTTGTATGACCACGAAGATATTATCGGTGACGTCAAGGCCTTCGACGGAGCAATCCTGTACCTGCCGAAAAAGCTGCCACAATCAGTAACAGAAGTGCAGTCCACACGGAAAACAGACGGTGCCCTGATCAAGGTTCGCATCACTTTGACAAACGAGCTGGCTCCCGATGATAGGCAGTGCCTCACTGTCTACAATATTATATTCAAAAATGTGATGAGGGAACTCGAGCTAAAGCAAGTAGGCAGGAACTACTACGACCCAAAACACCCCATCATCATCGCACAGCACAAGATGGAGGTGTGGCCTGGCTATATAACTGCCATCCAGGCCTATGATGGTGGACTGATGCTCAACACCGACATTAGTCACAAGGTCCTGAGGACAGAAACAGTGCTTGACATGATGCAGAGCATCTATCAGAGTTCGGGTCGAGGGTTTCAGGAACACTGTACAAGGCAGCTGGTGGGGGAGGTGGTACTTACGCGCTACAACAATAAGACTTACCGCATTGATGACATCTCCTGGGACGAGAACCCAAGAAGCTGTTTCACCTTCCATACTGGGGAACAGGTCTCCTTCGTTGACTATTACAAGAAATCGTATAACATAAACATAATGGATGACTGTCAGCCACTGATCATCAGTCGTCCCAAGAAGAGAGCAAAAGATGCAGACCGTGATGAAGTGTTGTGCCTGATCCCAGAGCTGTGCTGCATGACGGGACTAACAGACAACATGAGGCAGGATTTCAGAGTCATGAAGGACATTGCTGTCCACACCCGTGTGACCCCTATGCAGCGAGATTTGGCGATGCGGAAGTTCATTAAGAATGTGGATTCCAACCCCAAAGCTAAGGCAGCGATGGCCAAGTGGGGCCTCTATCTGGACCATGATCTCCTACGGACGGAGGCTCGCCAGCTACCTCTAGAGAAGATCATCCTGAAGAACCGCAGTTTCCAGTCTAATGTGGAAGCAGACTTTGGTCGTGAGGTGACCAGGGAACCTGTGCTGGTGCCTGTTGACCTGCAGTGTTGGATGGTGCTGTTCTGTGCGAGGGACGAGCACAAAGCAAACGACTACATCACCATGATGAAGAAGGTGTGCCCCTCCCTGGGGATCAGGGTGAACACCCCGGCGCTGTTTCGCCTGGAGAACGACAGGACAGAAACTTACCTGCGAATCATCCGGGACAACCTCAAGCCACAGGTGCAGATGGTAGTGTGTATATTCCCCACACCTCGAGATGACAGGTACAGTGCTATCAAGAAGCTGTGCTGTGTGGACTCCCCTGTGCCCTCTCAGGTTATCAATGCCAAGACCATTGGTTCCCAGCAGAAGCTGCGGAGTGTGACCCAGAAGATAGCGCTACAGATCAACGCCAAGCTGGGTGGGGAGCTCTGGGCATTGGAGATCCCACTGAAAAACATCATGGTGGTCGGTATTGACGTCTATCATGAAATCAAGAAGGGTGTGAGATCTGTGGCAGGCTTTGTGGCAAGCACTAACCGGGAGCTGACCCGGTGGTACTCACGCACGTGCTTCCAGATGCCAGGACAGGAGTTGATGGATGGACTCAAGTTGTGCCTGACGTCTGCGCTGAAGAAGTACCATGAGGTCAACCACGCCTTGCCTGAGCGCATCTTCATCTTCAGGGATGGTGTTGGGGATGGGCAGCTCAATACAGTTGCTGGGTATGAAGTTGAACAGCTGCGGGAGTGTGCCAGCTACTTTGGTGGTGAAAGCTACCAGCCAAGGCTGGCTGTGGTGATCGTGCAGAAGAGGATCAACACTCGGATCTTTGCGGAATACAATCGAGGCCAGCTTGACAACCCTCGGCCGGGGACGATCCTGGATCACACTGTCACCCGTCGGGAGTGGTACGACTTCTTCCTGGTGAGCCAGCATGTGCGACAGGGCACGGTCAGCCCCACACACTACATCGTGGTGGCCGACGACACAGGACTCAAGCCCGACCACATGCAGAGGCTGTCGTACAAGTTGACACACTTGTACTACAACTGGCCCGGCACGGTGCGAGTCCCTGCCCCGTGCCAGTACGCGCACAAACTGGCCTACCTGGTGGGACAGAGCATCCACAAGGATCCCAGTCTGGACCTGGCAGACAGGCTCTTCTTCCTGTAG---------------------------------------------------------------------------------------------------------------------------------------------------------------------------------------------------------------------------------------------------------------------------------------------------------------------------------------------------------------------------------------------------------------------------------------------------------------------------------------------------------------------------------------------------------------------------------------------------------------------------------------------------------------------------------------------------------------------------------------------------------------------------------------------------------------------------------------------------------------------------------------------
>NM_001114195.1_Piwil2_SeaUrchin
ATGGCAGGCTTCGGACGCGGAGGGAGAGGAGCAGCTCTCTTGAAGCTCTTGGAGGAGCCGCAAAGGAGACCCGGTCAAAATGGAGATAATACCAATGGAGACAAGGTTGAAGGTAAACCAGCTAGCAGACCTGATACTGCACCGGCACCTGGTGCCCCTAAACCTGGTGCCCCTAAACCAGCGTTTGGGAGGGGCCTTCAGATGGCTGCCATGCAACAGCAGATCAAGAAGGAGGAGCCAAAACCACCAGGGAGCCAACAAAGTGCGCAACAGCAGGCAGCACCCACATCGTTTGGGCGTGGGTTCTCAGGCATGCCTATCGGACGAGGCTTTACTTCACAGCAGCAGCCGACGGCGCAGAAATCACCCGCTCGTCAGACCCCTTCACCAGCTCGTCAGTCCCCCTCACCGCCAGGGAAATCCCCCTCGCCGACAGGGAAATCCCCTTCACCGAGCATGATGACATCATCCTCAGCTGCGTCTTCGGCATACCCCTCCCCCGCACCGACACCGACTCCGTCCATGGGACCCGGTGGGGATACCCGGGATAGGTTTGCAAACCTGGATGAGAAGATGGGCCATCTTTCGCTTCAGGGGAAGGAGATCCATGGCACAGCTGGGAGAGAGGTTAAGGCTGCGAGTAACTACATCCGTATCAAGTGCGTGAACAAAGCGGTGTGGCAATACGCTGTATCCTTTGACCCGCCGATCGAGAGCAAGAAGATCAGATTGCGGATGGTCTTCGATCACTCGGATGTGATCGGTAAAGTCAGAGCATTTGATGGAGCAGTCCTCTTCCTACCTCACAAACTCCCTCAAAAGGTGACATTGTTTGAAAGTGTTCGGCTGTTTGACCAGGAAACTATCACCATCAAGATTATTCTGGGAAAGGAAATCAATCCACAGGAATGCACGCAAATCTACAACATCATCTTCAGAAAGGTGATGAAAATACTTCAGATGAAGCAAGTCGGGCGTCATTTCTATAATCCCACCACGCCCTCCATCGTACCTCAGCACAAACTTGAGATCTGGCCTGGGTACATCACAGCTATCAGCCAGTACGAGGGAGGTCTCATGTTACACGCCGATGTATCGCACAAGGTCCTATGTAACGAGTCAGTACTAGAAAGCATGCAAGCTATCTACCAGCGCATTCCAAACAACATCAGGTTCCGAGAGGAGTGCGTGAGACAGATCGTTGGGACGGTGGTTCTGACCCGCTATAACAACAAGACATACAGGGTAGACGATATTGACTGGGACTCCAACCCTCAAACCACCTTCAAGTCACGAGACGAAGAGATCTCCTTCATAGATTACTACAAGAAGAGCTACAGTCTTGAGATCAGTGATCCGGGACAACCATTACTCATCAGTAGGATCAAGAAGAAACAGCTCAACAATCCAGGGACCCCAGTGGAAGAAGAGATCCGATTGATTCCAGAGTTGTCTAGTCGGACAGGACTCACAGATGACATGAGAGCAGATTTCAGAATCATGAAGGATCTCGCCATGCATACAAGGGTCACACCTCAACAGCGTCATCAGTCCATGCTGAAGTTCATCAAGAATGTGTATGCCAATGAACAGGCGGCAGAAGAGCTCTCAGGGTGGGGATTGGAGCTACAACATGACCTCCTTCAGTTGACAGGCAGACAGCTACCACTGGAGAACATCAAGCTTGGTCGTTCATCATTCAAAGCTTCGAAAGAAGCTGATTGGGGGCGTGAATGCACCAGACAACATGTCATCACTGCGGTCCCGCTGAGAAACTGGGTGGTCGTGTTCACACGGCGTGACGCTCCCAAAGCAGCTGAGTTCATACAAATGATGAAGCAAGTTTGTCCACAGATGGGCATTGAGATTGAACATCCCTCTATGGTGGAGCTACAGGATGATAGGACGCAGAGCTATACTAACATGGTCAAGAAGTCCATCAACCCTCAGCTTCAACTTGTGATTGCTATCTTCCCTACATCCAGAGATGATCGTTACAGTGCCTTCAAGAAACTCTGCTGCATTGAGGCACCCGTTCCCTCTCAGGTGATCAATGGGAGAACCATCTCACAAAAGCAGAAGCTGAGAAGCGTCACCCAGAAGATTGCCCTGCAGATCAACTGCAAACTTGGAGGAGAGCTCTGGGCTCTGGACGTCCCATTGAGCAAACTGATGGTGATTGGTATCGACGTGTATCACGATCCCAACCGAGGCAAGAAGTCCATCGGAGCATTCGTAGCCAGTATGAACCGTGATCTAACCAGCTGGTTTTCAAGGGTATGTATTCAGACCCCACATCAGGAGTTGATCGGTGGTCTCAAGCTCTGCTTCACATCATCTCTCAAGAAGTACCATGATATCAACCATGCTTTGCCTGAGAAGATTGTGATCTTCAGAGACGGCGTTGGTGATGGGCAGCTTAACGTGGTAGCGACCTACGAACAGGAACAGCTCTCTCAATGCTTCAGTATGTTTGGTGCAGACTACAAACCCCAGCTATGTATTGTAGTCGTCCAGAAGAGAATCAACACAAGGATATTCTCTGTCGCGGGCGGTAATTACGAGAACCCGTACCCTGGTATGGTCATAGATCACACCATCACACGCCCCACGTGGTACGACTTCTTCCTAGTATCCCAGCACGTTAGACAAGGCACAGTCACACCGACTCACTACGTAGTCGTTCATGACAGCACCCAACTAAAACCTGATCACATGCAAAGGTTGGCCTACAAACTGACTCACCTGTACTACAACTGGCCAGGAACCGTCCGGGTGCCCGCACCCTGTCAGTACGCACACAAGCTTGCCTACCTGGTGGGACAGAACCTCCACAAGGAACCCTCGTTGGAACTGTGCGACAAGCTCTTCTTCCTGTGA---------------------------------------------------------------------------------------------------------------------------------------------------------------------------------------------------------------------------------------------------------------------------------------------------------------------------------------------------------------------------------------------------------------------------------------------------------------------------------------------------------------------------
>XM_030990960.1_Piwil1_SeaUrchin
ATGTCGCAACCAACAGGCAGAGCCAGGGGAAGGGCAAGGGGAAGGGGGAGAGCTACAGCCCCACCTCAAGGAGCGGGGGCACCAAGCATGGATCGTCGGCCGGGAGAACAAGCACCCCCACCGATGCAGCAGGCAGCACCCCCACAGGAGGCATCCAGTGGCATGCCGGTACCTGGGAGAGGGAGGTCACGTGGAGGAACGACTCAACCAGGACCTGGAGCTGTGCCCAAGCAGGAACCTAGAGGGGAGCTCACGAGTCAGATTGCTAAGTTGGCCATTGGAGCCAGCGGTGAAGGAGGAGTCGGGGGCGTGGTGCAGGATAGGCGCAGGAGAAGGGACGAGATTGAACTAGAGCCGACCACTCGACCTGAGAACTTTGTCAAGCAGGCAATTGCTGGAGATAAGATTGCACTGATCGCAAACGGCTTCAAGTTGAAGACTAAACCAGACTGGCAACTCTACCAGTACCGGGTTGACTTTGAGCCTGAGATCCTGAACCCCAGAGCTCGTTTTGCCCTCCTGAAGGGCCACAGTGCTCTTCTTGGTAAAGGGTTAACGCTTGATATGGACACCATGTATTCTCTTTTCAAGCTAGCAGAAAAGGTAACCAACCTGAGCGCAGAGAGGAAGGATGGGTCTAATGTGAATATCTGTGTGACTCATGTTGCTACTCTGAACCCCATGGCACCAAACACCCTGCATCTCTATAACGTCCTCTTTAGAAGGTGTTTGAAGATGATCAACATGGAGCAAGTTGGACGCAACTACTATGATCCTACGGCCGCCATTGACATCAAGCAGCATGGGCTGCAGCTGTGGCCAGGGTTCGTGACATCCATCCTTCAGTACGAGTACGACGTGATGCTGCTGTCTGACATCAGCCACAAGGTTCTGCGTACCCAGACCGTCTGGGAGGTCATGAATGATCTCTTCAACAAAGCTAGGGGCAGGTTCAAGGAGGAAATCACAAAGCTCATGATTGGACAGATTGTCCTCACAAAGTACAACAACAAGACCTACCGGGTAGATGATATCGACTTTGACACTACTCCAGCGGATACTTTTGAGACCCGTTCCGGACCAGTATCATATGTCGATTACTTTAAGAAGTCCTATGAGAGGGTCATTCACGACGTGAACCAACCCATGCTGGTGTCTCGCCCAAAGAAGAGGGAGGAAAAGAAGGGAGTTGGTCCAGCCTACCTACCACCAGAGCTGTGCTTCCTGACTGGCCTAAGCGATGACATGCGCGCCGATTTCAACGTTATGAAGGACATGGGCCAACACACTCGTGTTGGACCCCAAGACAGATGTAGAACGCTCAGCGGCTTCATCAAAAAGCTCAGCAGCAACGAAGAGGTGAAGACTTACCTAGATTCCTGGGGCATGGAGTTTGACAAAGAGCAGGTCAAACTGACTGGGCGTGTCCTGCCACCTGAGAAACTATTCCAGAGGGGTAAACAGTTCAGTTACAATCCCAGCAATGCAGACTGGTCCAGAGACACCAGGGGTAATGCCCTCACTGATGCAAAGATCCTCAACAACTGGAAGATCTTCTACACACGCCGGGATGCCAACAGGGGCCAGGACTTCATCAAGTCACTTGTACGAGTCGCAAACCCAATGGGTATGAACGTACGAGGACCAGAAATAGTGGAACTTCCAGATGATCGTACAGAGACCTACACAAGATCCCTACAGTCACAAATCGCACAGGATACACAGATTGTGGTGGTGATCCTGCCAACGAACAGAAAGGACCGCTACGATGCCATCAAGAAGACGTGCGTGGTGACCCATCCATGCCCTAGCCAGGTGATCGTCTCCAGGACCCTGTCCAAGCAGCAGATGCTCATGTCTGTAGCCACCAAGATTGCCATGCAGATGAACTGCAAGATGGGCGGAGACCTCTGGCGAGTCGAGATCCCGCTGAGCAACCTGATGATCATCGGTATTGACAGCTACCATGACTCTCTGACCAAAGGCCGCTCCGTCCTGGGATTCGTCGCTTCCATGAACAAGTCTCAAACCAGCTTCTTCTCTAGTTGTGCATTCCAGCACGCACAGGGAGAATTCGGTGCTAACCTGAGTACCCTCATGAACAATGCCCTGAAGCGATACTATCAGATCAACGAGAAGTTTCCTGAGCGTATCATCATCTTCCGTGATGGTGTTGGTGACAGCCAAGTCAATCTGGTCGTTGACTATGAGCTCAAACAAATCAAGGACACCTTGGACAAAGTCTACCCTCAAGGGACTGTTCACAAGCTGGCCGTTGTGGTCGTCAAGAAGCGCATCAATAACCGCTTCTTTGCCAATCTGAGAGGAGGCCTGTCCAACCCTCCCCCTGGAACCGTCATCGATGATGTCGTCACCAAGCCCCACCTCTATGACTACTTCATCATCAGTCAGAGCGTCCGCCAGGGCTCCGTGTCCCCCACGTCCTACAACGTTGTCTATGACACCACTGGTCTCAAGCCGGACCACATGCAGAGGTTGACCTACAAGCTGACCCATCTCTACTTCAACTGGCCGGGAACGGTGCGTGTTCCTGCCCCGTGCATGTATGCGCACAAGCTGGCATTCCTGATCGGGCAGAGCGTCCATGAAGTGCCCAACAACAGACTAGCCGACACCCTCTTCTATCTCTAG---------------------------------------------------------------------------------------------------------------------------------------------------------------------------------------------------------------------------------------------------------------------------------------------------------------------------------------------------------------------------------------------------------------------------------------------------------------------------------------------------------------------------------------------------------------------------------------------------------------------------------------------------------------------------------------------------------------------------------------------------------------
>NM_001168160.1_Piwil1_SaccoglossusKowalevskii
ATGTTGATGTCTGTAGCCACCAAAATAGCCATGCAGTTGAACTGCAAGCTTGGTGGTGAGTTGTGGGCACTAGAAATACCAATCAAGAATATGATGATTGTTGGCATCGATTGCTATCATGACAGTGCAACAAAGGGACAGTCTATTGGAGCATTTATTGCAAGTACTAACAGGACAATAACCAGATTCTATTCCCGTGTCACATTCCAGCATACTGGACAGGAGTTGATTGATGGACTCAAAGTGTGCTTGCAAGCTTCTTTGAAGAAATACCATGAAATCAATAAAACACTGCCAGAGAGAATATTTGTCTACCGTGATGGTGTTGGAGATGGTCAATTGCCAGCTGTCGTTGAACACGAGATCCCCCAGCTGTTGGACTGCTTCAAACAACTTGGATCTGATTACAATCCCAAGGTGGCTGTTGTGATTGTCAAGAAGCGTGTCAATGCTAGATTCTTCCACATGGCTAGACAAGATCTGAGCAATCCTCCTCCAGGCACAGTTGTGGACAGTGAAGTAACAAGACCTGAATGGTTTGACTTCTACTTGGTATCTCAGTCTGTACGCCAAGGCACAGTAACACCTACACATTACCACGTTGCATGGGAGACTACTGGCTTAAAACCCGAACATATCCAGAGATTGACTTACAAAATGTGTCACCTGTACTTCAATTGGCCAGGTACTATTCGTGTGCCAGCTCCTTGTCAGTATGCTCACAAATTGGCTTTCCTGGTTGGTCAGAGTTTACACAAAGAACCTCATGCTGAGTTGTCTGATCGTCTGTACTTCTTGTAA------------------------------------------------------------------------------------------------------------------------------------------------------------------------------------------------------------------------------------------------------------------------------------------------------------------------------------------------------------------------------------------------------------------------------------------------------------------------------------------------------------------------------------------------------------------------------------------------------------------------------------------------------------------------------------------------------------------------------------------------------------------------------------------------------------------------------------------------------------------------------------------------------------------------------------------------------------------------------------------------------------------------------------------------------------------------------------------------------------------------------------------------------------------------------------------------------------------------------------------------------------------------------------------------------------------------------------------------------------------------------------------------------------------------------------------------------------------------------------------------------------------------------------------------------------------------------------------------------------------------------------------------------------------------------------------------------------------------------------------------------------------------------------------------------------------------------------------------------------------------------------------------------------------------------------------------------------------------------------------------------------------------------------------------------------------------------------------------------------------------------------------------------------------------------------------------------------------------------------------------------------------------------------------------------------------------------------------------------------------------------------------------------------------------------------------------------------------------------------------------------------------------------------------------------------------------------------------------------------------------------------------------------------------------------------------
>XM_006820494.1_Piwil2_SaccoglossusKowalevskii
ATGTCTGGTCCATCTGGATATGGAAGAGGAGGTCGGGGTGCAGCACTAAGAGAGTTGTTTAATGCTCCTGCAAGAAAGCCAGGACAAGTTGAAGAACCGTCGCAACCACAGCAGCCTCCTCCACAAGCTGCTCAACAGGAATATGTTGGCAGGGGTTTAAGTGCTGTCGGCAGAGCAAGTGTGGTAAGTACTATTGGTAGGGCCAGTCCATCCGGTGCAATTCCAAAAACAGGTATGTCACCTGTGGGACGAGGGTTAGCCAGTTTGCTCCATCAGATGAAAACTGAAGATCAACAGCAAAAAAGCAATGTTGCAGCTGCTCATACCCCTCCAAGGATATCGCCTGAGATGGTGACTCCAGTTCCTTCACCGAGCCATGTGTCTTCCTATTCATCATCATTATCCCCTTCACCAAGAGGGCGTGGTGTAGCAGGATTATATCAAACATCTGTTTCCTCTGTTTCCTCAACAGGCTCTGTTTCTCCTAAAATGCCAGAATCTCCTGTACAGAGAGTAGGACGTGGTGCTCTTGGCCTGGGAAGAGGACTGTTATCACCAACGTTGACATCACAGCCAGTCAGTCAGAGGGTTCCAGCTGTAGCCAAATCTCCAACTATGGGTTTAGGTGGAGATGATGGCATAACGTTACCAAAGACACCACCTCAAAGTTTTTTAGACAAACCATCTCCTGTTGGACCTGCAGGTGACGCAGGTATCTCAGCTACCGAAAAAATGCAGAAACTTGGGATTCAAGAAAAGAGAGAGAGGATTTCTAAGACTGGTTCAGTTGGTCAAAAGGTTCCAATAGCCTGTAACTATATCCATTTCAAGTGTCGTAATGAGGGAGTCTACCAGTATGCAGTGTCTTTTTCACCTCAAGTCGACAGTAAAAGTATGAGATTCAGTTTAGTAAATGCACATAGAGACACAATTGGTTTTGTTAAAGCATTTGATGGTGCTATATTATATTTACCAATTAAACTTGAAGAAGCAACTACAATATTCAAGTCTGAACGACCAACTGATGGTGTGGAAATAATTATCAAAATAGTATTGACTAAAATACTACCACCACAGCAGTGTATACAGCCATATAATGTTATCTTACGAAAGATAATGAGAATTCTTGATATGAAACAAGTAGCACGGCATTATTTTGATCCACATAAAGCAGTCTCTGTACCACAACACAAATTAGAGATTTGGCCAGGTTATGTAACTGCCATACATGAATTTGAAGGTGGTTTAATGATGTTAGCAGATGTCTCGCACAAGGTATTGCGTAACCAGAATGTATTGGATTATATGTATGAGCTATTTCATAAATATCCCAAGACCTTTCAAGAGGAATGTACTCGTCGACTTGTGGGTAATATTGTACTTACACGGTATAACAACAGGACTTATCGTATTGATGATATTGCATGGGATAAAAATCCCAACTCCACATTTAAGTATGGCAGAGATGATCAGGACATGTCATTTGTTGACTACTACATGAAATCATACAACAAGAAGATTTCCGATCTTGAGCAACCATTGTTGATCAACAGACCTAAAAAGAGAAGTGCTGAGGGATCAACAGCTGAGTTACCAGCACAACAAGAAATTATCTGTTTAGTTCCTGAGTTAGCTAGTTTAACTGGCCTCACAGATGAAATGAGACAGGATTTCAGAGTTATGAAGGACATTGCAAGTCATACCAGGGTAACGCCTGCACAGCGAAGGCTTGCTATGATGAACTACATTGAACGTGTCAATAATACACCAGAAGCCAAACAAGAACTAGCCAAATGGGGTTTGGAATTGGACACAGATATCATGAAGACTGAAGGACGTGCATTACCACCTGAGAAAATAATCTTTCAACGCAAGACCATTACAGCTAATGCTGAAGCTGATTGGGGTAGAGATCTAACTCGAGATTTGGTTATTTCTCCAGTGCATTTACAAAGTTGGATGGTAGTTTTCACAAAAAGAGATTCCAACAAAGCCATGGATTTTATTCAGATGATGAAACAAGTTGCTCCACAGATGGGTATCCAAGTGAATAACCCATTGCAGTTAGAAATAAGAGATGATAGAACAGAGACTTATCTGAGAACGATCAGAGAGAGTTTAAACCAGCAGATCCAGATGGTGGTTATTATTTTCCCAACATCACGTGATGATAGATACAGTGCAATCAGAGCTATGCTGTGTAGATCACCTGTTCTTACATAGGTGATTATTGGCAGGACCATAAGTCAACAACAAAAGTTGCGATCAGTCACTCAAAAAGTTGCACTTCAAATCAACTGCAAACTTGGAGGAGAACTTTGGGCGCTTGAAATACCATTGAAAAAAATAATGGTTGTTGGTATTGATGTTTATCATGATGCTGTTCGAAGTAATAAATCAGTGGGAGCAATGGTAGCATCTACTAATGAGTCAGCTATGGAGTATAGATCAGTTAAAGTGGGAGGGTCATCTCCTGGGCATGCGCAGCGTGGACAGTTAGAAAATCCTAATCCTGGCTTGGTGTTGGACCACTCTGTTACCAGATTAGATTGGTATGATTATTTCCTGCGTGGACAGTTAGAAAATCCTAATCCTGGCTTAGTGTTGGACCACTCTGTTACCAGATTAGATTGGTATGATTATTTCCTGGTGAGTCAGCATGTACGCCAGGGTACTGTGTCACCAACTCACTATGTGGTAGTGTATGATGGATCAGCATTAAAACCAGATCATATGCAAAGATTGTCTTACAAGTTGACCCATATGTATTACAACTGGCCTGGTACAGTGCGTGTACCAGCACCATGTCAGTACGCACATAAACTGGCTTACTTAGTTGGCCAGAATATCCACAAAGAACCAGCGCATGACTTATCAGATCGACTCTTCTTTCTGTGA---------------------------------------------------------------------------------------------------------------------------------------------------------------------------------------------------------------------------------------------------------------------------------------------------------------------------------------------------------------------------------------------------------------------------------------------------------------------------------------------------------
>XM_022253500.1_Piwil1_CrownOfThornsStarfish
ATGGCTGACAATCAGCAGGCCAGTGGAAGTGGGCGTGCCCGTGGGAGGGGCCGTGGGCGTGGCCGGGCTTCGCAGCAGCATGTCCAGCCCAGGCGTCCTGGCGAACCGGCAGGTGCAGCTACAGCCATGCCCAAGCCCCTGGGCGATCCGGATACCGTACCTGCACCGGGGAGGGGGCGATCTAGGGGTGGAGCTTCCCAAATCCCAGGCTCGGGAGCTGCCATTAGTAGCGAGCAGAAAGCAGGTGCAACAGTGCCCTTGGCAGAGCCTCCAACTACTCAAATGGCCGCACTGAGTATGGGCCAAGTGCAGGGTGCAGAGGGTGGGGGAGTTAGTGCTCGCAGGGGAGGGTTCCTTGAAGAGGAGCTCAAGACAAGACCAGAACACCTTACCGATAAGAGAGGCAAGAAAGGCAAGACTGTTGAACTCCTGACCAACTGTTTCCGTCTGAGAGCAGATGGCCAGTGGCTCCTGTACCAGTACGATGTGAAATTCTCTCCTGAAGTGGACAGTCGTAGGGCGCGCCATGCCCTGCTGCGGTCCCATTCAGAGATAGTGGACGGCCCCATGGCCTTTGATGGCATGATCCTCTTCTTGCTCAGGAGGCTGGACCAGCCGGTTACCAGGTTTGAAACGAAACGTCGAGACAGTGATGCCGTTGTTACAATCACCATTACTTTAACAAGCGAGCTGCCCCCAAACTCACCGACTTACCTCCAGGTCTACAATATCATCTTCCGCAAAATTCTTAGATTGGTTGGCTTTGAGCAAATTGGACGGAACTATTTCAATCCAGAGCTGAAAATAGATATTCAGCAGCACAAACTCCAGCTGTGGCCCGGCTTCATCACTTCCATCCTGCAGTATGAGGAGGAGGTCCTGCTGATGGCCGACGTCTCCCACAAGATCCTGCGGACGGAGACGGTGCTGGACCTGATCTATCACCTGAGCCAGACCAAGGAGGACTGGGCCGATAAGTTTAAGACACTCATCACTGGAGAGATCGTCCTGACAAAGTACAACAATAAGACCTACCGTGTCGATGACGTTGTATTTGATAAAAATCCCCTTGACGCCTTTGAGAAGTTTGACGGCACAACGATTACCTATGCTGAGTACTACCGGGACGCCTATGAGGTAGAGTTGAGGGATTTCAAACAGCCGTTACTGGTCGGCAAACGCAAGAAGAGGGACGAACGCCAGGGAGCAACTAATATCCACCTCATCCCAGAGTTGTGCACCATAACAGGCCTGAGCGACAACATGCGCAGTGACTTCCATGTCATGAGAGACCTTGCAACCATAACTCGCATCACGCCTAATGATCGCCTTCAGCAGTTATCCAGCTTTCTTGGCAGCTTTCCCAAGAACAAAGAGGCCTACAGTCACCTGCGGAGATGGCAGTTGAACTTTGACCCACAACCAGTCAGGATCAATGCTCGGATAATGGATCGAGAGACTATTATCACAGGAGACCGGGGAAGCACTCGCATTACGCTGGATGAGAATGCAGAATGGAGCCGACAGATGAGGAAGGAGTTACTGAACAGTGTTGGGCTGCTGGACTGGATGCTAATCTACATCGGACGGGACAGCAAGAATGCCATGGACTTCCTGACTTCCCTCAACCGTGTCGCGCCAAATTTGGGGATGGAGGTCAGGACACCCTTAAAATGCGAGTTAAGAGATGACCGAACCGAAAGCTTTATTCGCGCTATCAGAGACAATTTGACACCAAGGACACAGATGGTGGTGTGCATCTTGCCGACCTCCCGCAAGGATCGCTACGACGCCATCAAGAAGCTCTGCTGCCTGGAGGCACCAGTTCCCAGCCAGTGCATAGTGAGCCGCACCATCAGCAAGAAGCAGACCATCATGTCAGTGGCCACCAAGATTGCCATGCAAGTCAACTGTAAGATGGGCGGTGAGCTGTGGACGGTGGAAATTCCTTCCAAAATGCTGATGATGGTTGTTGGAATCGATTCTTACCACGACCTTAAGAATAAAGAGCAGTCTGTTGGTGGATTCGTCGCTTCCATGAACCACAGTCTGACCAGGTACTATTCACGATGCACCTTTCAGCATTCAGGACAAGAGCTTATTGATAGCCTCAAGGTCTGCATGACAAGTGCCTTGAAAAATTTCCATGAGATCAATGGGAGTTTGCCAGAGAGGGTTATCATCTATCGTGACGGGGTGGGTGATGGTCAGCTGGCTGCCGTGGTCAATTACGAGCTGCCCCAGCTGCTGAGCACCTTCCAGATGATAGGAAAAAATTACAAACCCAAAGGTGCCATGGTGGTCGTGAAGAAGCGCATCAACAATCGATTCTTCAGCCTGAAAGGAGGTCAGCTGCAGAACCCCTCCCCAGGAACCGTGATTGACTCTGGGGTCACCAAGCCAGAATTCTACGACTTCTTCCTTGTCAGTCAGTCTGTACGGCAGGGTACAGTCACCCCAACAAGCTACAATGTGATCTGGGACGTCTCGGGTCTGGCACCAGACCACATACAAAGCCTGACCTACAAGTTGACCCACCTCTATTTTAATTGGCCGGGAACCATTCGTGTACCGGCCCCCTGCCTCTACGCTCACAAGCTGGCTTTCCTAGTAGGCCAGAGCCTACACCGGGAGCCACGCATCGAATTGGCCGACCGATTGTTCTTCTTGTAA------------------------------------------------------------------------------------------------------------------------------------------------------------------------------------------------------------------------------------------------------------------------------------------------------------------------------------------------------------------------------------------------------------------------------------------------------------------------------------------------------------------------------------------------------------------------------------------------------------------------------------------------------------------------------------------------------------------------------------------
>XM_033772545.1_Piwil1_CommonStarfish
ATGGCAGATCAGCAGCCCTCAAGCGGTCGGGCCCGCGGACGTTCCCGAGGACGTGGACGTGCCTCGTCAGGACAACAGCAAGCCCAACCCCGACGTCCCGGTGAGACAGCACCTGCCCCACGTATGCCCCCAGCGGAACCGGACCCATTGCCCACCCCTGGGCGAGGCCGTGCTCGAGGAGGGTCATCACAAGTTCCTGGATCAGGAGCGCCCGTAGTTCAAGAAGGACCAAGAGAGCCGCCTACAGGCCAGATGGCAGCACTGAGCATGGGTGCAGCGGGTGAAGGGGGATTGGGTGGCATCAGTGGACGAAGCCAGCAATCGCGCCCAAGTTTTGGCGATCCAAAGACTCGCCCAGCGCACGTCGTCAGCAAAGAAGGATCTTCGGGGACCAAACTAGAGGTGTACACTAATTGCTTTCGGTTGAAGGCAGAGGACAGGTGGCTACTCTACCAGTACCATGTGGGCTTCAACCCCATGATTGAGAACCCTAGGGCTCGCCAGGCAATCCTGCGATTCCACTCTGAGATCCTTGGCAGTCCCTTGGCCTTCGACGGGATGACCCTGTTCTTGTTGAGAAAGCTTGAACAACCTGTGACAAAGTTGAGGACAAAGCGTAAAGATTCCGATGCTATCGTAGAAGTCACAGTAACCCTCACCAACGAGCTGGCTCCAACATCACCAACATGTATTCAGGTGTACAACATTATCTTCCGCAAGATCTTAGCTTTTGTCGGAATGGAACAGATTGGACGCCATTACTACAACCCCAAAACGCCAATAATGATCCAACAGCATGGTCTGCAAATGTGGCCCGGGTTCATCACTTCCATATTACAGTACGAGAAGGACGTCCTGTTGATGGCGGACGTTTCCCACAAGATCCTACGCTTGGACACCGTGCTTGACCTGATGACCGCCATATACAACAAAAAACCCAACACATTCCAGGATGAGGTTACTCGACTCCTTATAGGAGAAATTGTCCTCACTAGCTACAACAACAAGACATACCGTGTCGACGACATCGACTGGAGCAAGAACCCGTCCAACACCTTTGCCAAATTTGATGGGAGCCAGATATCCTATGCACAGTACTACCAGGACGCGTACGATCGCAAAATCATTGACATGAGCCAACCTCTCCTTATCAGCCGTCCAAAGAAGAAGGATGAGCGTCGAGGAATGACAGGTCCGATACATCTCATCCCGGAGCTGTGTATGCTGACCGGCCTGAGTGACGCTGTGCGCAGTGACTTCCACGTCATGAAGGACATCGCCACGCACACACGTATCTCACCTGGGGACCGTGTGAACACTCTCCGCTCTTTCATCACCGGCTTCCCTAAGAATAAAGACGCAAAGGAGTACTGCGATAAATGGAAGATTGGCTTCGAAAACGAACCTGTTAAAATCGCAGCGAGAGTACTTCCAGCTGAGACGATTCATCAGAAAACTGCCAAGATCAACTACAAACCGTCCGAGGCTGAATGGAGTCGAGAGCTACGCGGGAACGCGCTGATCAGTACGGTTAATCTGAACGACTGGATGCTCATCTACACTAGCAGAGACCAGGGGAATGCCATGGACTTCAAACAGACCCTCCCTAGAGTAGCCGGGCCGATGGGGATAACCGTTAGAGAGCCAAAAATGTGCGCTCTGAGAGACGAACGATCTGAGACCTACGTGAACGGTATAAGAAATAACCTGACCAGTTCAACACAGCTGGTGGTCTGCATCTTGTCCAGCAACCGTAAAGATCGTTACGACGCCGTCAAGAAGTTCTGCTGCAATGAATCGCCGGTGCCCAGTCAGTGTATCGTGAGTCGTACGCTCAGCAAGAAGCAAATGTTGATGTCCGTCTGCACCAAGATCTGCATGCAGATCAACTGCAAGCTCGGCGGGGAACTGTGGGCCGTGGAAATGCCTTTGTCCGGCATGATGGTGGTTGGAATAGACACATACCATGACTCCTCTTCTAAAGGTCGCTCCGTTGGAGGCTTCGTGGCAACCATGAACAAAACGCTCACCAGATACTACTCTCGATGCACATTCCAGCACAGTGGACAGGAACTCATTGATGGGCTTAAGGTCTGCATGAAAGCCGCACTCAAGATGTACCATGAAATCAACAACGCCCTTCCTCAGCGGATTGTCATCTATCGGGATGGTGTTGGAGACGGCCAGCTAGCGGCAGTCGTCGAACATGAACTCCCCCAGATATTAGATACTGTCAAAGCACTCGGCTCAGACTACGATCCCAAGGTAGTGGTGATCGTAGTGAAGAAGCGCATCAATAACCGTTTCTTCATGCAAAGCAGATCCGGTCTTTCCAATCCTCCCCCTGGTACTGTCATCGACTCTGTGGTGACGAGGCCAGACTTCTATGACTTCTTCTTGGTGAGTCAGTCTGTGCGACAAGGCACTGTCACCCCTACCAGCTACAATGTCATCTGGGATACCTGGGGTCTGAAACCAGACTACGTACAGCGCCTCACCTATAAACTCACACATCTGTATTTCAACTGGCCGGGTACAATTCGGGTACCAGCGCCCTGCCTGTACGCCCACAAGCTCTCCTTCTTGGTTGGCCAGAGTCTCCACAAGGCACCTCACCTAGACCTCGCTGATCGACTCTACTTCCTATAG------------------------------------------------------------------------------------------------------------------------------------------------------------------------------------------------------------------------------------------------------------------------------------------------------------------------------------------------------------------------------------------------------------------------------------------------------------------------------------------------------------------------------------------------------------------------------------------------------------------------------------------------------------------------------------------------------------------------------------------------------------------
>XM_033043911.1_Piwil1_ThornySkate
ATGACTGGAAGAGCCCGTTCTCGAGCCCGTGGCAGAACACGTGTCCCCGAAGTAAGCTCACAACCTCTTGCTCCAAGGATGGAACCTTCTCCAATACCGCCGCTTGCTGCCAGCGCAGGGGAGCCTGAACTACTTGGTCGTGGTCGACAGCGAGGTCCCTCTGGTGCACTACTACGCAAAGATGTTGAGGTGGTATCTGCTGGATTTAAAGAGATGTCTTTAACGGAAAGAGGTGGGCGGCGGCGAGATTTCCATGATCTTGGAGTTAACACCAGAAAGACTATGGAACATGTCAAGGAGTCCAAAACAGGTTCTTCTGGAAGTGCAATACGTCTGATAACAAACTATGTTCGCCTGAACTCTTGTGCCCAGTGGCTTCTATATCAATACCACGTGGATTATGAACCTCAGATGGAATCGAGACGTCTACGTACTGTACTATTGTTTATGCATGAGAACGTTCTTGGCAGAATTCGTGTTTTTGATGGTGGTGTGCTATTCCTTCCTAAAAGATTGGAAACAAGAGTGACCGAACTACGCAGCCAGACACGTGATGGACAAGATGTGAAAGTTACAGTTACCTTGACCAACGAACTGCCTCCCACATCTCCAACATGTCTGCAGTTTTACAACATTGTGTTCAGGAGGCTTTTAAAGATAATGTGCTTGCAGCAAATTGGCCGAAATTACTACAATCCTAAGGATCCCATAATGATTCCACAGCACAGAATCATGGTATGGCCAGGATATACCACTTCAATCCTGCAGTATGAGAGCAATGTCATGCTCTGTGCAGATGTTAGTCACAAAATCCTGCGTAGTGATACTGTACACGATGTCATGCATGAGTTATATGCTCAGTTTGGCGAACAACGGTTTCAGGAGGCATGCTCCAAGGAACTGGTTGGAGTAATAGTTCTAACCAGGTACAATAACAAGACTTATCGAATTGATGACATTGATTGGTTTCAGAATCCCCAAAGCACCTTTAATAAGGCAGGAACTCAAGTCAGCTACATTGATTACTACAAAAAGCAATACAGTATGGATATTGATGATGTGAATCAACCAGTGCTCGTTAGCCAGCCCAGAAGGCAAGGACCTGCTGGTACTAGTCTAGGACCTATTTGCCTCATTCCTGAGCTATGCTATCTTACAGGCATGACGGATAAAATGCGTTCCGATTTCAACGTGATGAGAGACCTATCTGCACATACAAGATTAACACCAGAACAGAGGGAGCAGCAGTTGTGGCGCTTCGTGGACTACATCCAAAGTGATGAAAATGTACAGAAAGAACTGTCAGATTGGGGCATCCAGTTCGATTCCAAATTGCACTCTCTCTCTGGCAGAGTTGTACCTACGGAGAAGATCCAACAAGGTGGAAAAATGTTTGATTATAATCCCCAAGCAGCAGAGTGGTCCAGAGAAACCAGAGGTTCCTTCCTGATCAACCCTGTTCCGCTGGAAAATTGGGTGTTGGTTTTTACCCGAAGAAATACTGATGTGGCTCGCAGTCTTTTTCAAACTTTGGGAAAAGTAGTGAAGGCAATGGGCATCAGGATGGAGAAGCCATTAATGGTTGAGGTGGAAGATCGCAGTGAGGCATTTTTGAGGGCACTTCAGTCCAACGTTACTCAGTCTACGAGAATTGTGGTTTGTGTTCTTCCATCTAACCGCAAAGACAAATACGATACAATCAAGAAATACTTGTGTGTTGAATGCCCAACTCCAAGTCAGTGTGTTGTTGCCCGGACCTTGAGCAAGCCTCAGGCACTGATGGCTATCGCCACAAAAATTGCTTTACAGATTAATTGTAAAATGGGCGGTGAACTGTGGAGTGTTGAGATACCGCTCAAACAGCTGATGGTGATTGGAATTGACTGTTACCATGATAATGCTGCTGGAAGAAAATCAATTGCAGGATTTGTTGCCAGTCTTAATCAGACAATAACCAGGTGGTTTTCCCGCTGTATCTTTCAAGATCGTGGACAAGAACTTGTAGACGGATTGAAAGTTTGCTTGCAAGCTGCGTTAAAGGCGTGGCACGCATGCAACAAGTGTCTGCCTGGTCGCATCATTGTGTACCGTGATGGAGTTGGTGATGGACAGCTCAACACAGTGGTAAATTACGAGGTTCCACAATTGCTGGATTGTTTGAAATACCTGCCCGACTACAATCCAAAGCTATCAGTGATTGTTGTGAAGAAGCGTGTCAATGCCAGATTTTTTTCACAAGCGGGAGGAAGATTACAGAACCCGCCACCCGGAACTGTCATTGATACAGATGTCACAAGACCAGAATGGTATGACTTCTATATAGTTAGCCAGTCGGTGAAGGTTGGTACTGTCACACCGACACACTATAACGTGGTGTTTGACAACAGTAACCTGAAACCAGATTATATGCAGCGGCTAACCTACAAGTTGTGCCACATGTATTACAATTGGCCGGGTGTGATCCGTGTGCCCGCCCCTTGCCAGTATGCCCACAAGCTGGCATTCTTGGTGGGGCAGAGTATTCATCGAGAGCCCAGTCTGGCGTTAGCTGACCGACTTTATTACCTATGA------------------------------------------------------------------------------------------------------------------------------------------------------------------------------------------------------------------------------------------------------------------------------------------------------------------------------------------------------------------------------------------------------------------------------------------------------------------------------------------------------------------------------------------------------------------------------------------------------------------------------------------------------------------------------------------------------------------------------------------------------------------------------------------------------------------------------------------------
>XM_033013887.1_Piwil2_ThornySkate
ATGTCTGATCGGGCTCGATTCTCTTTCCGCGGCGGCCTGCCTCATACAGCGATTGACCCACGATGTCCTGGCCGTCCACAACAGCCGCTGCCCGAACCTGCAGCAATGGGAGCGCGAGGGAGAACATACCTCAGTGGGAGACCTCTGCAGCCTGAGTCACTGGGAGATGAGCCACAGCAGCCTGCAACGTTTGCAACCTGTCCCAAACAGGCCTTCCAGTCACTGGGTCGTTCAGGCGAACTGCTCCGTAGTTTGACCTCCTTACCGCAGTTTGGGGCTTATGGTCGAGGAGATCACCTCGGCAACAAAACCCATGCTCCAGTCCCAGGCAGAGGGATCTTGGGACGAGGAATATCCAGCGAAACGTTAGGAGGATTTAAACATGAGAAGGAGCTGGGAGCCGGGGACGCCTTTCCACCGAGAGCAATACCACAGTGGAGCTATGGGCAAAGCAGTTCTCCCAATTGCAGAGGCCGAGGCAGGGTTCCCGAGCCATCTCTGTGCAGCGATGATGAGCTGGCAGCTTGCCTGCAGGGCTTGGAGATGGGGCGAGGCTCACTGGGGAAGAGCAGACTCCTTCCCCCCTCAGCTGTGCTCGCAGCAGGGGACCAGCGGTTCTCTCCTGCTCCGGATGTTGCAGCAGCCAAGGGAACGGAAAGCTATGGGGAGCCCGTTATGACAAGGGGGTCATCTGGAACGGCCATACCTCTGGCAGTAAACCACGTCAAGATATACTGCAGAAATGAAGCTGTATATCAATACCATGTCACCTTCAGCCCTGATGTAGAATGTCGGAATATACGCTTTGGAATGTTGAAGGAGCAGCAGGCGGTGACGGGGCGGGCCACCGCGTTTGATGGAACCATACTCTACCTGCCTGTGAAACTACCAGAGGTAATCCATCTCAAAGCAGAAAGAAGAACAGACGGTGCGGAGGTGGACATTAAAATCCAAATGACCAAAATCCTGCAGCCAAACTCTAATCTTTGCATTCCCTACTACAACGTGATATTCAGAAGAGTGATGAGAATTCTGGAATTAAAGTTAATTGGAAGAAATTTCTACGACCCAACAAACGCTAATGTTCTCCCTCAGTACAGGCTACAGATATGGCCTGGCTATTCTGCCAGCATCCGTAGGACAGAGGCAGGATTGATGTTACAGGTCGATCTGTCCCATAAAGTAATCCGCAATGACTCTGTCATTGACATGATGCAAGCTTTGTACCAGAAGAGCAGTGAGAACTTCCAGGACGACTGCATGAAGGAGCTGGTGGGCAGCATCATCATGACCAAGTACAACAACTGCACCTACCGCATTGACGACATCGACTGGCACAAGGCTCCGACCAGCTCCTTCCGCATGGCGGACGGGAGTGACATCACCTTCTGTGAATATTACAGGAAAAACTATGGGATTAGCATCCAGGATCACAACCAGCCTCTCCTGGTACATCGGCCGAAACAGAAGCTAGGGTCACAAGGACAGTTAATCGAGAATGAAATTCTTCTGGTGCCTGAGCTGTCCTACATGACTGGCATACCTGAGCCGATGAGGAAGGATTTCCGTGCAATGAGGAATCTGACTGCAGAGATAAACCTCAGCCCAGAGCAGCACCAACTGGCCCTTCGAAAACTCCTGAATGACATCAAGAAAAGTAGCGATGCGCAGGAGCAGCTGGGCCTCTGGGGTCTCCTCATTGATGATGATATCCATAAGACGGAGGCAAGAGTGTTGCCCCCTGAGAAGATCATCGTCCGGCACAAGTCATTTCCTAGCGGGCCTGATGTTAACTGGTCTAAAGAGGTTTCACGGGAGAAAGTCATCTCGGCGATTCCAATGCATTGCTGGACGCTCTTTTGCTCAAAGCAAAATGCAACGCGTGCGAAGGACCTGATCAGCTGCATGTCGAAGGTGGCGGAGCCCATCGGGATGACCTTCCTGCAGCCTGCCTACGTCGAGCTGAAGGACGACAGGACCCAGACCTACATCCGGTCCCTTCAGTCACACCTGGAGAGCAACACTTCGGTTAAGATTGTGGTGTGTCTAGTGACTGGTACCCGTGATGACCTGTACCACGCCATAAAGAAATTGTGCTGTGTCCAATCTCCAGTCCCCTCGCAGGTAATTAATGTGCGGACTATCTCTCAGACTGCACGAATGCGATGCATCTGTCAAAAGATCCTCCTGCAGATTAATTGTAAACTGGGCGGAGAGCTGTGGGGCGTGGACATTCCACTGAAACAGCTGATGGTGATAGGAATGGATGTGTACCATGACCCCGTAATGGGGAAGCGCTCTGTTGTTGGATTTGTTGCCAGCTTAAACAAAGCAATGACCAAGTGGTTTTCCAGAGTGGCCTTCCAGATGCCCAATCAGGAAATCATCGATGGCTTGAAGATCTGTATGGTGGCATCCTTAAAGAAATATTACGAGATCAACCACTGCCTGCCCGAGAAGATCGCTGTGTACCGGGATGGCGTGTCCGATTCGCAGTTGAGCACGGTGACAGATTACGAGATTCCACAGCTTCTGAAGTGCTTTGACGTGTTCAGTGATTATCACCCCAAGATGATGGTGATCGTGGTGCAGAAGAGGATTGGCACCAAACTGTACGCAGTGTCGGGGTCGGGGAGACTGGCTATCCCGCCTCCCGGCACTGTGCTGGACCACACCGTCAGCACAAAGGAATGGCCTGACTTCTTCCTGATGGCACACACTGTTCACCAGGGTTGTGGCATTCCCACCCGCTACATCTGTGTATTTAACAGTCTGAACCTCAGCCCTGACCACATTCAGAGGCTCACCTTCAAGCTGTGCCACATGTACTGGAACTGGTCGGGCACCATCCGGGTGCCAGCGCCCTGCAAGTACGCCCACAAGCTGGCCTTCCTGTGCGGCCAGTCCCTGCACCAGGAGCCGTCCGCCATGCTGTCCGAGCTGCTGTTTTACCTGTGA---------------------------------------------------------------------------------------------------------------------------------------------------------------------------------------------------------------------------------------------------------------------------------------------------------------------------------------------------------------------------------------------------------------------------------------------
>XM_033023425.1_Piwil4_ThornySkate
ATGAGGAGACAAGCAGTGTCTGCTGGTTTTGAGCAGCAAATAATGATGGAGAGAGGGCGCTCCAAGAGGCGCAATTTCTTTGATTATGGTGTAAATACGAGAAAAGAGATACAACACGTGAAGGATTCTAAATCAGGTTCCAGTGGGATTCCAGTGAAGATCATCACAAATCTTTTTGCCTTCAGATCTCCTCCAAAGTGGTTCATGTACCAGTATCATGTGACTTTCTTGCCTGACATTGAATCAAAACGCTTACGGATGGCACTACTCTTTAGCCATTGTGATCTGTTAGGAAAGATCAGGGGATTTGATGGAACTATACTTTTCCTTCCAAATAAACTGCAAAACCAGATAATGGAAGTGACAAGCATAATGAAAAATGGCCAGGCAGTGAATATAACCATTGCTCTGACAAGCCAATTTCCACAGGATTCTCCCACGTGCATCCAGTTTTTCAATATCACGATCAGAAAAGTTCTAAAAATGCTGTCTCTGTATCCAATTGGGCGAAACTTTTATAATCCATCAACTCCAATTCATATTCCTCAACACAGACTAGTTCTGTGGCCTGGGTTTGCTACCTCAATCCTGAGATATGAGACCAAGATATTATTGTCTGTTGATATAAGTCATAAGATTCTACGGAGCGAAACTGTATTGGATTTCATGACTGGGCTATACAACAGAAGTGGTGATCAGCATTTCATTGATACCTGTATGAAGGAATTAGTGGGATTCATTGTTCTTACAAGATATAATAATAAAACATATCGCATTGATGATATTGATTGGGCTGTGAAACCCACTCATACATTTAAAAAGAAAGATGGAACTGAAATCAGTTATGTTGATTATTATTCACAGCAATATGATGCCTCGATATCTGATTTGAATCAACCAATGCTAGTCAGCCAGTTAAAGATGAAGCATCTTGGAACAGATGCGGTGCCTCGTATTGCTCACCTCATACCAGAGTTCTGCTTTCTGACAGGGCTAAGCAAACAGACTCGCTCTGATTTCCGTATAATGAAGGATCTGGCTGCAGAAACACAGCTGACTCCTCAAAAGAGGCAACAGAGACTCCACGAATTGATAGATAGTATACAGAGGAATAAAGTAGCACGGACTGAGTTGGAAGGCTGGGGATTACGCCTTGATGAGCAGATTTCATTGTCGGGCCGTGTTCTTCCTCCTGAGAAAATTCACATGCATGATCATTCTTTCATGCCAGTATCGCCAGTCGACTGGTCCAGAAATCTGCAACATTCAAGGATTATTGGCAGTCACACACTCCAAAATTGGCTGATGGTTTTCAGCCAAAGAAGCTGTGATGCTGCTGGAAAGCTTTTGGCACTCCTCAGGAGAGTAGGACCATCAATGGGCTTTTCAATTGAGAATCCCAAAATGGTGCAAGTAAATGAAACGACCACGTCCTTTATACAGGCTTTGAGGCATAACATTGAGCCCAGTACACAATTGGTATTGTACATCCTATCCTCAAGTCAGAAGGATAAATATGATTCTGTAAAGAAATTCTTGTGCGTGGAAAAACCAACTTCCAGTCAATGTGTGGTGGCCAATACACTGAACAGAGCAAATATTATGAGTATTGTCACTAAAATTGCTTTGCAGATGGCCTGCAAAATAGGGGGAGAATTGTGGATGGTGGAAATTCCTTTAAAATCCCTGATGGTGATTGGTATTGACATGAACCGAGATGCACTTAGTAAAGGAACGTTTGTTGGATTTGTGGCAAGCATCAACTTCACGGTCACAAAATGGTTTTCTCGCTGCATCTTCCAGCCTCATGGTGCAGAAGCAGCTGATTGCTTGAAAGTTTGCATGAAAGGTGCGTTACGTAAATGGCTTGAGTTAAATCATGATTTGCCGGGCCGCATTGTGGTTTATCGTGATGGTGTAGGAGATGGGCAACTAATGACACTGGTGGACTATGAAGTGCCCCAAATACTTGACAGCTTCAAGGAAGTTAACTCAGATTATAGCCCCAAAGTTACCATCATTGTAGTTCGGAAGAAAGGGACCTGTCGATTCTTCGCTGACACGAATGGAATGCTTCAAAATCCACCAGTCGGAACCCTGATTGACAGTGAAGTGACTCGTCCTGAATGGTATGACTTTTTCCTAATCAGTCAGTGTGCACGTCAAGGTACAGTTTCCCCCACACACTACAATGTCGTTTACGATAACAGTTGCATGAAGCCAGATCACACACAACGGTTGACCTACAAGTTGTGTCACCTTTATTACAATTGGCCTGGTGTGATACGTGTTCCTGCTCCATGTCAATATGCGTGCAAGCTGACAAGATTGGTGGCCGAAAACATTCACAGAGAACCCGACCTCGAGTTGGCCGATCGCCTTTTCTTCCTGTGA---------------------------------------------------------------------------------------------------------------------------------------------------------------------------------------------------------------------------------------------------------------------------------------------------------------------------------------------------------------------------------------------------------------------------------------------------------------------------------------------------------------------------------------------------------------------------------------------------------------------------------------------------------------------------------------------------------------------------------------------------------------------------------------------------------------------------------------------------------------------------------------------------------------------------------------------------------------------------------------------------------------------------------
>XM_028824765.1_Piwil1_Reedfish
ATGACTGGAAGAGGAAGAGCAAGATCTCGTTCAAGGGGAAGAACCCGTACCTATGAAGTTCAGCCTACTGAAGCTCCTGGAGTGGCACCACTGGCACCTGGAGCTGCAGCAGCTGTGCCTCCTGCAGAAACTGAGCAACTTGGCCGAGGGAGACAGAAGAGGTCCACTGGGGCAGCTGTACCTGAAGGAGAAATAATTACAATTTCTGCTGGTTTTCAACAAATGACCATCGGGGAGAGAGGTGGAAGACGGAGAGATTTCCATGATGTAGGAGTTAATACTAGACAAGCTATTGAACATGTCCAGGAATCAAAGATGGGTGTTTCTGGTGCCCCAATTGAACTGAGAGCAAACTATTTTCGCATTCTTTCTCGACCTCAGTGGGTTTTGTATCAGTATCATGTTGATTATAATCCTCCGATGGAGTCTCGCCGTCTCAGGTCTGCTCTTCTCTTAAAAAATGAGGATCTGCTTGGAACCACTCGGACTTTTGATGGAAGCATTTTGTTTCTTCCACACAGACTACCCAATACCGTTACAGAGTTTGTTTCTGAAACACGGGATGGTCAGACTGTGAAAATAACTCTAACCCTGACTAATGAACTGCCACCGACCTCTCCCGTCTGTCTGCAGTTCTACAACATTATTTTCCGAAGAGTTTTGAGAATTTTGAATATGCAGCAAATTGGACGACACTACTACGATCCCAATGATCCTAAGAACATTCCTCAGCACAGGCTTATGGTTTGGCCAGGGTTTTCAACTTCTATTCTCCGATACGAAGTCAGCATCTTGCTTTCTTTAGATGTGAGTCATAAGGTCCTTCGTAGTGAAACTGTGCTAAACTTAATGTACCAGTTAAGACAGCAGTGTGGAGAAGCGAAATTTGAAGACGTGTGCACCAAGGAACTGGTTGGCTTAATTGTGCTAACTAGATACAACAACAAAACCTACAGGATTGATGGGATCGCCTGGGATCAGACTCCAAATAATACTTTTTCAAAAAATGATACCAGCATTTCTTTTAAGAATTATTACAAAACGCAATACAATTTGGACATAACTGACAACAATCAAGTACTGCTAATTAGCCGTGTCAAGAAAAGTGGCCCTGGTGGACGTCCATTGGGTCCTGCTTTGCTAATCCCAGAGTTCTGTTATCTTACAGGTCTTACAGATAAAATGCGCAGTGATTTCACTATCATGAAGGATCTCTCTGCACACACAAGGTTGACTCCAGAGCAGAGGGAACAGCGCTTGCTTGGATTCATTTCTAATATGCACAAAGATTCTGCTGCCAAAGCAGAAATGGCAAACTGGGGCTTACAGTTTGACAACAAACTTCTATCATTGAAAGGAAGAGTTCTTCCACCGGAGAAGATCTCTCAAGGGGGGAAAATTTATGAATATAGTCCATGGGTAGCAGACTGGACAAAGGAAATGAGAGGTGTGCAGCTGATGAGCACCCAGCCATTGGAAGACTGGATGATTCTGTTCATTCGCCGCAACAGTGACTGTGCATACTCTCTGGTTCAGTTTCTTGGTAAAGTGTGCAGTCCCATGGGTATCAGAATACAGAAACCTATCATGATTGAGGTTGAGGACCGACATGATTCCTTAATGAGAGCTTTACAGCAGAATGTTACTTCAAGCACCCAAATGGTGGTTTGCATTCTTCCCAACAATCGTAAGGATAAGTATGATGCAGTTAAGAAGTTTCTTTGTGTGGACCGTCCAACACCAAGTCAGTGTGTAGTAGCACGGACTTTGAGCAAGCCGCAAGCAATGATGACAGTGGCGACTAAAATTGCCTTGCAGATGAATTGTAAAATGGGTGGAGAATTGTGGAGTGTTGAAATACCGTTGAAACAGCTTATGATTGTTGGCATTGACTGTTACCATGATACCACTGCTGGACGAAGATCAATTGCTGGATTGGTGGCCAGTCTGAATCAAGGCATGACAAGATGGTTTTCCAAGTGTACAATACAAAGACCAGGACAGGAAATTATAGATGGGTTGAAATATTCGCTACAAGTTGCTTTGAAAGCCTGGTTTCGGCACAACAATTGTTTACCTTCACGTATAATTGTCTACAGAGATGGAGTTGGAGATGGACAGCTTCAAAGTGTTGTCAGTTATGAAGTGCCTCAGTTTCTTGAGTGCATTAAAGCACTTGGAGAGGATTACAATCCCAAACTTTCAGTGGTTGTTGTGAAGAAGCGTATTGGTGCAAGATTCTTTGCAAAAATTGATGGAAAACTGAGTAATCCACCTCCTGGAACAGTGGTTGATAATGAAGTGACAAGGCCAGAATGGTATGACTTCTACGTGATCAGCCAGGCAGTCCGCATTGGCAGTGTGTCTCCTACTCACTACAATGTTGTGTACGACACTAGCGGTTTGAAGCCCGATTACATGCAGCGACTCACACACAAGCTCTGCCACATGTACTACAATTGGTCGGGAATCATCGCAGTGCCAGCACCTTGCCAGTATGCACATAAACTTGCCTTCCTGATTGGGCAAAGCATCCACCGAGAACCCAATCCCAATATGGATGAATTGCTTTATTATTTATAA------------------------------------------------------------------------------------------------------------------------------------------------------------------------------------------------------------------------------------------------------------------------------------------------------------------------------------------------------------------------------------------------------------------------------------------------------------------------------------------------------------------------------------------------------------------------------------------------------------------------------------------------------------------------------------------------------------------------------------------------------------------------------------------------------------------------------------
>XM_028799022.1_Piwil2_Reedfish
ATGACAAGCATCCTTCCACCCAACTCGAATCTTTGCATTCCATTCTACAATGTTGTGTTGAGGAGAGTAATGAAGATACTGGATTTCAAACTAATTGGAAGGAACCATTATGATCCAAAACGTGCTGTTGTTCTAGGAAAACATAGATTACAGATATGGCCTGGATATTCTGCATGCATAAAGCGTACTGATGGAGGACTGTACCTGACAGTTGATATTTCCCATAAAATCCTCCGAAATGACTCCGTTTTAGATGTCATGAATATGATTTACCAAAATGGTAAAGAAAACTTTCAGGATGAATGTATGAAGGAATTGATTGGCTCCATTGCCCTTACCCGATATAACAATCGTACTTATCGTATTGATGACATCAACTGGAACATGAGTCCCAAAGACAAATTCACTCTTTTCAATGGAACAGAGACCACTTTTGTCGAGTATTACAGGAAAAATTATGGAATAACAATTAAGGAGTTAGATCAACCTTTAGTAGTCCATCGTCCAAAAGAAAGGTCCGGGGTTTCTGGAAAGACTCTTGCTGGTGAAATCCTCTTGATACCAGAACTGAGTTTCATGACTGGAATTCCTGAAAATTTGAGGAAAGATTTCAGGTCAATGAAGGATTTAACTATGCACATTAATGTGAGTGGAGAACAGCATACAAACCAGTTACGACAACTCCTTAAAAATATCAATACTAATGAGGCGGCGATAAATGAGCTTGATGGCTGGGGTCTCGCTATTAAAACTAATATTCTAATGGCAGAAGGAAGGAATTTACCTGCAGAAACTATCTATTTGCAGTCAAGTGCTTTTAAAACCTCTCCTGAAGTCAGCTGGACTAGAGAAATTGGGCGGGATCCAACACTTACCTGTGTTCCTTTAACTTGTTGGGGAATCTTTTATCCCCGACGCTGTTTTGACCAAGCAGAAGAACTCATAAATACATTTGTTAAAGTAGCACACCCAATGGGGCTAAAGCTAGAACGACCAGTCCGTATAGAGTTAAAGGATGACCGCACAGAGACCTACTTAAAAATCATCCATTCACACCTTGTTAGTGAGCCAAATGTCCAGATGATAGTTTGTATTCTCACTGGAAACAGAGAAGATTTGTACAGTGCCATTAAAAAGCTATGCAGTGTTCAATCCTCTGTACCCTCACAGGCTATTAATTTAAGAACCATCTCTCAGCCTCAGAAGCTGAGGGCTATTGCCCAAAAGATACTACTTCAGATTAACTGCAAATTGGGTGGAGCTCTATGGAGTGTTGCAGTTCCTTTGAAACGATTTATGATAATAGGAGTGGATGTTCACCACGACACAACCAAAGCAAATCGATCAGTTTTAGGATTTGTTGCAAGTCTCAATAGCTCTCTGACTAAATGGTATTCACGGGTGNGGTTTCAGATGCCAAATGAAGAGCTTATTGATGGGTTTAGAGTCTTACTTTTGGCATCTCTTCAGACATATCATAAGGAAAATCACTTTCTCCTGACAAGATAA------------------------------------------------------------------------------------------------------------------------------------------------------------------------------------------------------------------------------------------------------------------------------------------------------------------------------------------------------------------------------------------------------------------------------------------------------------------------------------------------------------------------------------------------------------------------------------------------------------------------------------------------------------------------------------------------------------------------------------------------------------------------------------------------------------------------------------------------------------------------------------------------------------------------------------------------------------------------------------------------------------------------------------------------------------------------------------------------------------------------------------------------------------------------------------------------------------------------------------------------------------------------------------------------------------------------------------------------------------------------------------------------------------------------------------------------------------------------------------------------------------------------------------------------------------------------------------------------------------------------------------------------------------------------------------------------------------------------------------------------------------------------------------------------------------------------------------------------------------------------------------------------------------------------------------------------------
>ENSLLET00000004078.1_Piwil1-b_SpinyToad
ATGGAAGCTGGTGCAGTTGCAAGGCCATCAGTCACACAGCTGTCTGCAGGCGTTCAAGACATTGTCATCAGTGAACGCGGTGGACGTCGACGTGATTTTCATGACCTCGGTGTGCTCACTCGACAGGAAATGGCACATGTCAAAGACTCTAAAACTGGTGCTACAGGGACACCACAGATGCTTATCACAAATCATATCAAACTTGTGTCGCGCCCACAGTGGGTACTGTACCAGTACCATATTGACTTTAAACCCCCGATGGAAGCCAGACGCTTAAGAACGGCCCTGCTGTACCAGCACGAGGAGCTCCTAGGCCTTGCTCGGGCTTTCGATGGAGCAATCCTATTTTTACCGCGAAGACTTAATAAGGTTACTGAGGTGGTTAGCCAGACCAGGAACAAGGAGAGCGTTAAAATCACCATCACCTTAACAAACGAATTGCCTCCCACTTCACCCACGTGCTTTCAGTTCTACAACATCATCTTCAAGAGGATTCTGAAGATACTGAATATGACGCAAATCGGGCGTAACTACTACAACCCCAAGGATGCCATTCTAATCTCAGCACACAGCCTGAACATCTGGCCAGGATTTACAGCATCTATCTTGCAATACGAGAGCAGCATCATGTTGAACATCGACGTGAGCCATAAAGTCTTGAGGAATGAAACTGTTTACGACATGCTGGCCAGCTATTTTGCAAGACACGGTCCAAAGGCCGGCAAGGATGTGTTGGCTAAGGAAACGCTAGGGCAAATCGTCCTCACACAGTATAACAATCGAACGTACCGCGTTGACGAGATCTTCTGGAACATGAATCCGCAGTCGACTTTCAAGAAATATGACGGCACAGACATAAGCTTTGTAGAATACTACAAAACGTGTCTTTTCTTTTCATCACTTGCTCCTCACTGTGTGGCTTTGGCCATAGAATGGGTCAGTCGCCGCCTCACATCGTTGTATTATGTGCAATATGGCATCCAAATTAAAGATCTGCAGCAGCCCTTGATCGCAAACATACCCAAAAAGGTGAAACCCGGAGAGAAGGCTGGACCCCTCCTCCTGATCCCAGAGCTGTGTCACTTAACAGGCTTGACTGACAAGATGAGGAGCGATTTTACGGTGATGAAAGATCTGGCTGTCTATACCAGGTTGGATCCTTCCCAGAGAGTAAACGTGGTGGATAAATTCTTAAATCGTATAAACAGGGATGTGATCGTTCAGAAGGAGCTTCGTGACTGGGGTCTAAGCTTTGATAGCAAGCTCTTGATGTTTCAAGGTCGAACTTTACCTGCAGAAAAGATTGTTACAACCGGAGGCAGCTATTCGTACGAGCCCGGATTTGCCGAGTGGACAAGGGCAATGAAAAGCTATAGCTTGGTCACCGCCATAAATCTGAACTCATGGTTGTTGCTGTTCACCAGGAGAAACTACGATGAGGCAAACCAACTCCTGCAACACCTGTTCAAGGTGTCCGGTCAGCTGGGAATCTATTTAAATAATGCAAACATGCTTGAAATAGAGGACAGTCAAGCTGCCTACATGCACGCTCTGAGGCAGCACGTCACAAACACTACACAAATGGTTGTCTGTGTTCTGTCCGGCGCTCAGAAGGCGAAATACGACTCCATAAAGAGATTCCTGTGCGTAGATCGTCCCACTCCAAGCCAGTGTGTGCTGGCAAAGACTCTCAGCAGGCCCAATACCATCCTGGCCGTAGCCTTGAAGATTGCCTTGCAGATGAACTGCAAAATGGGAGGTGCCCTTTGGTCTCTGGAGATCCCTTTACCAGAAGCGATGGTCGTTGGCATTGACTGCTATCATGACACCCTAGCTGGGAGAAAATCCATTGCTGCCTTTGTTGCGAGTATGAATAAAGGCCTGACCAGTTGGTTTTCTCGCTGTGTTGTTCAGGACCAGAGACAAGAAATTGTAGATGGATTGCTAGTATGCATGCTAGCGGCCTTGCAAGCCTATCGAAGTTATCAGCAAGTACTACCAAAAAAAATTCTCATTTACCGGGATGGAGTTGGAGATGGGCAGCTGAAAACCATTGTGAATTACGAGATAAAACAGTTCACGGATTGCATACGGTCTGTTGAACCAAACTACAACCCTAAACTGGTGGTGGTCGTGGTGAAAAAACGAATCAACGCGAGATTCTTTGGCTGTGGATCAGGCAGGCTGTACAATCCTTTACCCGGCACTATTATAGATACGGAAGTCACCCGGCCTGAATGGTACGACTTCTTCTTGATCAGCCAGTCTGTCAGGCAAGGCACGGTCTCGCCAACTCACTACAACGTCATTTATGACACGTTGGGTATGCCGCCGGACTATCTGCAAAGGTTTACCTACAAGCTTTGCCACCTTTACTACAACTGGTCTATTGAATTTCACCTCCTTCTCTGGTGCTGCTCAATGATGGTGAATTCCACAGATGTCCAGGCCAATGTTTCCCGTCCACTATCTCTCTTGGAGAACCTAAATATTGAAGTTATGTGGATAACCATTTTGACTCCAACGCTGGTCTGCTACTTCTGTTTTGTGTACATTATTGCAGTCATTCTAAGTGTCTATCTGTCCTCACCGCACATTCAAGACAATGGTCGCTATGTGCTCTTTGCCCACATGCTCATCAACGATTCCGTATATCTAAGCATAGGTGTCTTCCTGATGATTGTTTCTATATATAAAGTCTACTTCCCCGTCACAATCTGCTATCTTTTAGTTATGGTGACCTCTACGTCCTTCAAGGTGACACCCTATAACCTGGCCGTAATGTCTCTAGAACGTTACGTTGCCATCTGTTTCCCTTTGAGACACGCTGAGATTTGCACCCGGCAGAAATCTGGTGTGGCTATTGCACTAATATGGGTTATGGGTCTCATTCCAAACATTGTGGATTTCATTATTTTGGCCTCCTCTGCAAAATTTGGCTTTTTCTCTCAGTACGTCCTCTGCAGCCGAGCCTCGTTTCTGAATACAGCAGTACAAAATGTACTGAGGTCGTTGGTCCATGCTCTGACCTTTTCTCTGGTTGGACTCATAATATTGTTCACCTACATCAAGATCATGGTGGTCGCTACGAAGATCCACTCCGGCAAGGGTTCTGCCTCCAAGGCCAGTAAAACCGTCATTCTTCATGCTTTCCAGCTCCTGCTTTGCATGACAGCTTTCACTTACCCCATCACAGAGAAATATCTTATGCAGTATAGTCTTCTGATCCCGGCAATAAACTTCTGCCTCTTTATGTTCATGCCTCGGTTCCTCAGTCCTATCATCTATGGAATAAGAGATGATGCCTTCCGTGCCTGCATAGCGAGATATGTGTTTTGTAAACCTGTAAGAGTAGATAGTAACTTACTTAATGGCTAG---------
>ENSLLET00000048104.1_Piwil1-a-retro_SpinyToad
ATGTCTGGAAGAGCGAGGGCCCGTGGTAGAGCTCGTGGCCAAGAGAAGACTGCACCGGCACAGTTGCCACCACCTGGAGTTGTAACAAGTCCACCTATTGAACAACCCCCATCAGAAGCCTCTGAGCTTGTAGGACGTGGAAGGCAGAGAGGAGCTCTTCCAGGTACTGCACAAAAGACCAAGCCTGGAGTTTCAGAACTACAGCTTTCAGCTGGATTTCAGGACATATGTATTGGTGAGCGCGGCGGACGCAGACGTGATTTTAATGATACTGGTGTAAATACACGTCAGGCTATAGATCACGTCAAAGAGTCCAAAACAGGTTCTTCCGGGACCCCGATTCAACTTAGCACTAACCATATCAGACTGTTATCCAGGCCGCAATGGGTGTTATATCAGTATCACATTGACTACAACCCACAGATGGAATCCAGACTCTTGAGATCCGCTTTGCTGTTTCAACATGAGGAATTGATTGGAAAAGCACGTGCTTTTGATGGAGCAATATTGTTTTTACCAAGAAGACTTGATAAGGTTAATGAAGTCTTCAGCCAAACTCGTAATGGAGAGAATGTGAAGATTACTATAACTTTAACAAATGAGTTGCCCCCAACGTCTCCTACTTGCTTTCAGTTCTACAACATCATTTTCAGAAGGCTTCTAAAGATGATGAATATGAAGCAGATTGGACGCAATTATTACAACCCCAACGATCCTATTGACATCAAAACTCACCAGCTAACTGTCTGGCCTGGTTTCACAACTTCAATCCTACAATACGAAGCCAATATAATGTTGTGCATTGATGTAAGCCACAAAGTTCTAAGGAATGAGACTGTTCTGGACGTCATGTATAACTTACATTCAAGAGTTGGACCACATCATTTCCGTGACGAATGCAGCAAGGACCTGATCGGTCAAATTGTACTTACAAAGTACAATAACAAAACTTACCGTATTGATGATTTCAACTGGGACTTCTCAGCAGAATCGAAATTTAAAAAATCAAACGGAACGGAGATAAGCTACGTTGAATACTACAGAACCCAATATAATAAAGAAATTACAGACTTGACTCAGCCATCTGTGATTCACAATCCCAAAAAAACAAAGAACCAAGCCAGTGCTTTTCAAGGACCAATTGAACTGATCCCAGAGTTTTGTTACTTGACAGGTTTAACAGATAAAATGAGGAGTGATTTTAGTGTAATGAAAGATTTGGCTGTGCATACCAGGTTAGCACCTGAACAAAGAGAAAAGCAAATGGGAAAGTTCCTGAACTACATCCACAAGGACGAGAATGTTCAGAAGGAATTACGTGACTGGGGAATCAACTTTGATACCAAACTTATGCCTTTTAATGGTAGAATTGCTCCACCAGAAAAGATTTTGCAAGCTAGAGGAACAGTTGAGTACAATCCTCAATATGCTGACTGGTCCAGAGAGCTTAGAGGGCCTTCTTTAATCCATGTGAAACACTTGGAAAAATGGTTGCTGCTCTACACACGTAGGATTTATGATGCAGCTAACACACTTACACAGAATCTCTTTAAAGTGTCCCAACAAATGGGAATAAAATTGAACAAAGCAGTGATGGTTGAGGTTGATGACAATACGGATTCTTACGTGAGAGCTTTGCAACAAAAAGTTACTCCTGATATACAAATGGTGGTTTGCATTTTGTCAAACAACCGTAAGGACAGATATGATGCAATAAAGAAATTTCTGTGTGTTGACTGCCCCACTCCCAGCCAGTGTGTGATTGCCAAGACTCTGAACAAGCCACAGACTGTAGTTTCAGTTGCTACAAAAATTGCATTACAGATGAACTGCAAAATGGGAGGTGAACTTTGGAGCGTGGAAATCCCTTTAAAGGACTTGATGATTGTTGGGATCGATTGCTATCATGACACATTATCTGGACGGAGATCTATTGGTGGATTTGTCGCCAGTTTGAACCAAGGCATGACTCGTTGGTTTTCCCGATGCGTTATGCAGGATCAGAAGCAAGAAATCGTTGACGGTCTTACAATTTGCATGCAAGCTGCATTAAAAGCCTGGTATGCCAACAACAAAACTCTACCAGGTCGAATCATAATCTATCGGGACGGTGTTGGAGATGGCCAGCTAAAAACGCTGGTGGATTATGAAGTTAAACAGTTTCTGGATTGCATAAAATCTGCTGGAAAAGACTACAGCCCTAAATTGACTGTTATCGTGGTAAAGAAACGTATCAATGCCCGGTTCTTTGCACATTTCGGCGGCAAACTTAACAACCCTCCACCTGGGACCATTGTTGATGTGGAAGTCACCAGACCAGAATGGTATGACTTCTTCATAGTGAGCCAGTCTGTGAGAGCTGGCACAGTTTCGCCAACACATTACAATGTAGTGTACGACAGTGGTGCCTTGAAACCAGACCACATGCAACGACTAACCTACAAACTTTGCCATTTGTACTTTAACTGGCCTGGAGTAATAAGAGTACCAGCTCCGTGCCAGTACGCCCATAAACTTGTCTTCTTGGTGGGGCAGAGCATTCACAGAGAACCTCATGTAGCACTTTCTGACAAGCTCTACTACCTGTGA------------------------------------------------------------------------------------------------------------------------------------------------------------------------------------------------------------------------------------------------------------------------------------------------------------------------------------------------------------------------------------------------------------------------------------------------------------------------------------------------------------------------------------------------------------------------------------------------------------------------------------------------------------------------------------------------------------------------------------------------------------------------------------------------------------------------------
>ENSLLET00000031372.1_Piwil1-a_SpinyToad
CCCGAGTGTGGTACGGGGATACCGCTTTCAGTATTGAAAGTTAACCCCCGAGCCACACTACCACTAGGGGGCCAGAATATGTCCAAATCGGACCGCCAGGGAGTTTCAGAACTACAGCTTTCAGCTGGATTTCAGGACATATGTATTGGTGAGCGCGGCGGACGCAGACGTGATTTTAATGATACTGGTGTAAATACACGTCAGGCTATAGATCACGTCAAAGAGTCCAAAACAGGTTCTTCCGGGACCCCGATTCAACTTAGCACTAACCATATCAGACTGTTATCCAGGCCACAATGGGTGTTATATCAGTATCACATTGACTACAACCCACAGATGGAATCCAGACTCTTGAGATCCGCTTTGCTGTTTCAACATGAGGAATTGATTGGAAAAGCACGTGCTTTTGATGGAGCAATATTGTTTTTACCAAGAAGACTTGATAAGGTCGTGTTGTTCTTCAGCCAAACTCGTAATGGAGAGAATGTGAAGATTACTATAACTTTAACAAATGAGTTGCCCCCAACGTCTCCTACTTGCTTTCAGTTCTACAACATCATTTTCAGAAGGCTTCTAAAGATGATGAATATGAAGCAGATTGGACGCAATTATTACAACCCCAATGATCCTATTGACATCAAAACTCACCAGCTAACTGTCTGGCCTGGTTTCACAACTTCAATCCTACAATACGAAGCCAATATAATGTTGTGCATTGATGTAAGCCACAAAGTTCTAAGGAATGAGACTGTTCTGGACGTCATGTATAACTTACATTCAAGAGTTGGACCACATCATTTCCGTGACGAATGCAGCAAGGACCTGATCGGTCAAATTGTACTTACAAAGTACAATAACAAAACTTACCGTATTGATGATTTCAACTGGGACTTCTCAGCAGAGTCGAAATTTAAAAAATCAAACGGAACGGAGATAAGCTACGTTGAATACTACAGAACCCAATATAATAAAGAAATTACAGACTTAACTCAGCCATCTGTGATTCACAATCCCAAAAAAACAAAGAACCAAGCCAGTGCTTTTCAAGGACCAATTGAACTGATCCCAGAGTTTTGTTACTTGACAGGTTTAACAGATAAAATGAGGAGTGATTTTAGTGTAATGAAAGATTTGGCTGTGCATACCAGGTTAGCACCTGAACAAAGAGAAAAGCAAATGGGAAAGTTCCTGAACTACATCCACAAGGACGAGAATGTTCAGAAGGAATTACGTGACTGGGGAATCAACTTTGATACCAAACTTCTGCCTTTTAATGGTAGAATTGCTCCACCAGAAAAGATTTTGCAAGCTAGAGGAACAGTTGAGTACAATCCTCAATATGCTGACTGGTCCAGAGAGCTTAGAGGGCCTTCTTTAATCCATGTGAAACACTTGGAAAAATGGTTGCTGCTCTACACACGTAGGATTTATGATGCAGCTAACACACTTACACAGAATCTCTTTAAAGTGTCCCAACAAATGGGAATAAAATTGAACAAAGCAGTGATGGTTGAGGTTGATGACAATACGGATTCTTACGTGAGAGCTTTGCAACAAAAAGTTACTCCTGATATACAAATGGTGGTTTGCATTTTGTCAAACAACCGTAAGGACAGATATGATGCAATAAAGAAATTTCTGTGTGTTGACTGCCCCACTCCCAGCCAGTGTGTGATTGCCAAGACTCTGAACAAGCCACAGACTGTAGTTTCAGTTGCTACAAAAATTGCATTACAGATGAACTGCAAAATGGGAGGTGAACTTTGGAGCGTGGAAATCCCTTTAAAGGACTTGATGATTGTTGGGATCGATTGCTATCATGACACATTATCTGGACGGAGATCTATTGGTGGATTTGTCGCCAGTTTGAACCAAGGCATGACTCGTTGGTTTTCCCGATGCGTTATGCAGGATCAGAAGCAAGAAATCGTTGACGGTCTTACAATTTGCATGCAAGCTGCATTAAAAGCCTGGTATGCCAACAACAAAACTCTACCAGGTCGAATCATAATCTATCGGGACGGTGTTGGAGATGGCCAGCTAAAAACGCTGGTGGATTATGAAGTTAAACAGTTTCTGGATTGCATAAAATCTGCTGGAAAAGACTACAGCCCTAAATTGACTGTTATCGTGGTAAAGAAACGTATCAATGCCCGGTTCTTTGCACATTTCGGCGGCAAACTTAACAACCCTCCACCTGGGACCATTGTTGATGTGGAAGTCACCAGACCAGAATGGTATGACTTCTTCATAGTGAGCCAGTCTGTGAGAGCTGGCACAGTTTCGCCAACACATTACAATGTAGTGTACGACAGTGGTGCCTTGAAACCAGACCACATGCAACGACTAACCTACAAACTTTGCCATTTGTACTTTAACTGGCCTGGAGTAATAAGAGTACCAGCTCCGTGCCAGTACGCCCATAAACTTGTCTTCTTGGTGGGGCAGAGCATTCACAGAGAACCTCATGTAGCACTTTCTGACAAGCTCTACTACCTGTGA---------------------------------------------------------------------------------------------------------------------------------------------------------------------------------------------------------------------------------------------------------------------------------------------------------------------------------------------------------------------------------------------------------------------------------------------------------------------------------------------------------------------------------------------------------------------------------------------------------------------------------------------------------------------------------------------------------------------------------------------------------------------------------------------------------------------------------------------------------------------------------------------------------------------
>ENSLLET00000037306.1_Piwil2_SpinyToad
ATGGATCCCTTTCGGCACCCGTTCAGGGGCTCTTCTTTCCGCTTGCCTTGTGGAGTGAGACCTCCAAGTACTGAACCTCATGAAGAAGGTTTACGTGGAAGAGGTGTCCTGGCACGAGGTCAGACATTAGAGGGCACAGCTACACCTCAACATGGGCCTATGCAAATGGGTCGGGCAGAATCTATGACTGCACTGCCATCTATGTTTCGTGGACTAGGTTTTGAAACCAAACCTAGTGTTATCCCTGGTAGAGGCTTGCAAGTCATGGGCAGGGGGATCCTTGGAGCCATTTCAACCGCAGAGGGTGGTAATCATCTTTCCTCTGCAACCCCTCCTCAGAGTGTGCCCAAACCTCAGAGTGCAACAACTGAAGAAAGTGGTACTGGAAAAATGGGACTTGGGAGAGCTAGATTCTCCATGCCTTCATTAGACATTGGACAGTCCCATTGTCTTCCTGGTCGGGGTATTATGAAAGTACCAATGACCTCAAGCTTAGAGGAAAGATCCAAAGAGTATCCTGCAATGGCTGTGCCAGTGGAGGAAGAGGATAGGCCCAGAATCCCTGTCTCCACTTTGGGCGCAGGACAAGTCTTTGCTAGCCATGGCATGGGTGCTGCAAGTCCACATATGACACAGACACAGAGTTCCACCATGGCAGCCCCTGTAGAGAAAGAAGAAAAGAGAGAACCGCTACCTAAGCAGGGCTGTAAGGGTTCACCTTGTCCGCTAGCTCTGAATCTCGTTAAAATCCACTGCAAGAACGAGGCTGTGTATCAGTACCATGTCACATTCACTCCCAACGTGGAATGCCGCAGCATGCGTTTCGGAATGTTGAAAGATCACCGCTCTGTAACTGGAGAAGTGACTGCATTTGATGGCTCGATCCTCTACCTTCCTTTAAAGCTGGCAGAGATCCTCAGAGTTCTTTGTCATCAGGTGCCATGTCGAACTTCCAGTGACAAATATGAGAGAGTTGTCGAATTGGAGAGTGAACGCAGGACTGATGGGCAAAAGATAAAAATCACCATTCAGATGACCAAGATCCTGGAACCTAGTTCTGATCTATGTCTCTCTTTCTACAATGTAGTGATCCGAAGGGTGATGCGGATTTTAGATATGAAATTAGTTGGGAGGAATTTCTTTGACCCTTCTTGTCCTACAGTGTTGCAGCAGTACAGACTTCAGGTTTGGCCAGGATTTGTGGCTACCATACGCAGAACCGATGGGGGTCTTTTCCTTTTAGCTGACATCACACACAAGATTATCCGTAATGATTCTGTTCTGGATATCATGAATGTTCTGTATCAGGAGAGCAGAGCTCATTTTCAGGATGAGGTATCAAAGGAGCTTGTGGGAAATATAGTGATTACTAGATACAACAACCGCACCTATCGCATTGATGACATTGAGTGGAATAAGAACCCAAAAGATACTTTCACAATGTCTGATGGAACCTCTATAAGTTTTATAGAATATTACAGTAAAAACTACGGCATCGCTATAAAAGATGAGAACCAACCTTTGTTAGTTCACAGGCCAAACGAGAGAAAAGGTTCTCAGAATAAGTTTCAAGGTGTTGTACTGTTGCTCCCTGAACTTTCTTTCATGACTGGCATTCCTGAGAAAATGAGAAAAGACTTTCGTGCTATGAAGACTTTGACGCAGCAGATTCATCTTTCCCCAAAGCAACACCACATCTCCTTGTGTAAACTTCTCAAGAAAATTGAGAGCAGTGAAAGTGCCCAAACTGAATTGAAGCGCTGGGGTTTACATCTTGATTCAGATGTAGAAAAGACAGCTGGCAGGATCCTACCGGTGGAGAAAATCAACTTGAGGAATCGCTCATTTTCCCCAGGAGATGATCTCAATTGGACTAGGGAAGTAACCAATGAGCCGTGTATCTCTTCAGCTCCCTTACATTATTGGGTTCTACTGTACCCAAATCGTGCCTCAGGCCAAGTTCGAGAGTTTCTGAAAATGCTATGCAAGATCGCCAGTTCTCTTGGCATTCAAATAAATCAGCCAAGCTGCGTGGAGCTCAAAGAGGATCGTACAGAGTCTTATGCAAAAAAAATCATATCCGTGCTCGAAGGAGAGAGCAAAGTGCAGATGCTGGTGTGTATCATATCTGGGAATCGAGATGATCTGTATGGAATCATTAAGAAACTATGTTGTGTTCAGACACCAGTTCCATCACAGGTAATAAACACCAGAACGATTTCAAATCCCCAAAAGTTACGAAGTATTGTACAGAAAATCCTTCTTCAAATAAACGCCAAACTTGGAGGGGAGCTGTGGAGTGTGGACATTCCATTGAAACACTTGATGGTGATTGGAATGGATGTATATCATGATCCCAGCCGCGGCATGCGCTCTGTCCTAGGATTTGTAGCCAGCATCAATTACAACCAGTCCCAATGGTACTCCCGTGTAGTTTTCCAACTTCCCCATCAGGAGATCATGGACAGCTTGAAGCTTTGTCTTGTGGCTGCACTGCAGAAATTCTATGAGGTCAATCATCACCTCCCAGAAAAGATTGTAGTATACCGTGATGGTGTATCAGATGGACAGATTAATACTGTAGAGAATTATGAGATCCCACAGCTGCAGAAGTGCTTTGAAACATTTGAGAATTACTCCCCAAAAATGGTGTTTATCATAGTACAGAAAAGGATCTCCACTAATATGTACTCCTCTATCACAGGGGAGTTTCTTACTCCAGTTCCAGGAACAATCCTGGATCACACTGTAACTAACCATGATCGCATTGACTTCTTCCTGCTTTCTCACCATGTGAGGCAAGGATGTGGTATACCAACACACTATGTATGTGTTCTGAATACTGCTAACCTGAGTCCCGACCATTTACAGAGATTGACATTTAAGCTGTGCCACATATACTGGAATTGGCCTGGCACCATTCGGGTTCCAGCTCCTTGCAAATATGCCCACAAACTAGCATTTCTTTCTGGGCAATTTCTTCACCATGAACCATCTATTCAGTTATGCGACAAGCTTTTCTTCCTTTGA---------------------------------------------------------------------------------------------------------------------------------------------------------------------------------------------------------------------------------------------------------------------------------------------------------------------------------------------------------------------
>ENSLLET00000001604.1_Piwil4_SpinyToad
ATGTCTTCTCAACCTTTCTCCAAGAAGCTGAGATCAGACAGCGGGAATGGGCTGTTTTGTGCAACCTCCGTCTTGAGCCATTCAGATCATGAGGACTCCGCGGCTCTGCCGAGTACAAGTAAAGGAAATGCCGACAAGCTCAGTTCGAGTGGGACTCAAATAAAGCTTCTGACCAACCTGTTCAGCCTCGGAGTGCCTAATCACTGGCGTCTGTTCCAGTATCACGTGGATTTCAACCCTTCCTTTGCTTCACGAAGACTGAAGACTGCTTTGCTCTACAGTCATGAGGACATCCTGGGAGCAGCCAAAGCATTTGACGGAGCTATTCTTTTCCTGCCTCATCAGCTGCAAAATAAAGTGACCAAGCTCACCTGTAATACTAGAAAAGGAGAAGTTGTGGAAATAACTGTCACCATGACAAATCAGCTCCCGCCAGGCTCACCGACCTGCATCCAGTTTTTTAATATCATCTTCAAGAAGATTCTTAAAAGTCTCTCTATGTACCAAATTGGACGCAACTACTACAGTCCATCTGACCCAGTGGAAATCCCACAGCACAGGCTGATGCTGTGGCCGGGGTTCATTCTTTCTATAATGAAGCTGGAGAATCAGCTTGTAATGAGCGCCGATGTCAGCCACAAGGTTCTCCGCAACGAAACTGTTCTCGACCTAATGAACAACTTGTACTCTAGAGTTCCCCCTGACCGATTCACCGACGCCTGTGAGAAAGAAGTCTTGGGACAAGTTGTACTAACCAGATACAACAATAAAACATACAGAGTCGATGATTTTGATTGGTCAACGAAACCAACACACACGTTTCAGAAAAAGGATGGCTCCGAGATCTCATACGTCGACTATTACACACAGCAATACAGCGTGTCTGTGACGGATCTGCATCAGCCGATGTTGGTGAGCGCCCTGAAAATGAAGAAGACTGACACCTCCAACACTCCACGAGCTGTCCATCTGCTTCCAGAACTCTGCTATCTAACCGGACTGACAAGCCACGCTCTCTCCGATTTCCGCCTGATGAAGGACCTCTCGCTGGAAACTCAATTAGATCCGCAGCGCAGACAGGATAGGTTGCTGAAGCTGACAAGGAACATTGAAAGTAACCAAGTGGCTCACGCAGAACTGGTGAAATGGGGAATGCGTCTCGACAAGCAAGTCTCTCTCACCGGCCGCATCATCCCACCAGAGAAAATCATGATGAGAGATAACATGTACCAGCCTGCCTCTGCTGCTGATTGGTTTAGGGACACTCGTGATTCAAGGCCAATTAGCGTTCAGCCTTTGGAAAACTGGATGGTGCTTTGCAGCCGCCGCAATGGAGACTTAACGGACAATCTGCTGCATACCCTGAAGAGAGTGGGCTCCGGAATGGGACTAGACATGAGCTATCCCAAAATGGTACAAGTTGAAGATGGTGCCGCTTCCTTCTTACGCGCTCTTCAACAACACACGACTTCTGATCTTCAGCTGGTGCTCTGCGTGCTGCCCTCCAACCAAAAGGACAGCTACGATGTCATTAAAAGGTTCCTAACATTGGACCAGCCAGTGCCCAGCCAGTGTGTGCAGAGCCGCACAATTAGCAAGCAGCACATGCTTATGAGCGTTTCCACCAAGATTGCCATGCAGATTATCTGCAAGACCGGAGGGGAGCTGTGGGCCGTGGAGATCCCTCTTAAATCTCTCATGGTGGTCGGCATAGATGTGAACAAAGATGCTTTAAATAAGTCCCATTCCGTCGTTGGGTTTGTTGCAAGTACCAACTCAAGGCTCACCAGGTGGTTTTCGCGATGTGTCATTCAGAAAACATCATCAGATTTTGCTGATTGCCTGAAAGTGTGTATGAAAGGAGCCATCCAGAAGTGGGTGGAATGCAACAAGGATCTGCCCAACCGTATCATTGTTTATCGGGATGGTGTCGGGGACGGGCAGCTGAAGTTTGTTGTGGATTATGAAATTCCCCAGCTTGTTGGTAGTTTCAAGGAGACCCGCAGCAATTACAGTCCCAAGCTGTCTGTGGTGGTGGTGAGGAAGAGGTGCACCACGCGATTCTACCAGGAGACCAACAGAGGGATTCAGAATCCAGTGCTGGGCACTGTGGTGGACTCTGAAGCCACACGTGCAGAATGGTATGACTTCTACCTAATAAGCCAGAATGCTCGCCAGGGGACAGTGAACCCCACCTACTACAACGTTCTGTTTGATGACAATTGTCTGAAACCGGATCACATGCAGAGGTTAACGTACAAGTTATGCCACCTGTACTACAACTGGCCGGGAGTTATCCGCGTGCCAGCGCCCTGCCAGTATGCCCAAAAGCTGACCTTCCTCGTAGGGCAGAGCATTCACAAGGAGCCGGGGTTAGAGCTGGCAAGCACTCTGTATTACCTGTAA---------------------------------------------------------------------------------------------------------------------------------------------------------------------------------------------------------------------------------------------------------------------------------------------------------------------------------------------------------------------------------------------------------------------------------------------------------------------------------------------------------------------------------------------------------------------------------------------------------------------------------------------------------------------------------------------------------------------------------------------------------------------------------------------------------------------------------------------------------------------------------------------------------------------------------------------------------------------------------------------------------------------
>XM_034916826.1_Piwil2_SterletSturgeon
ATGGATCCTGACAAGACAAGGTTTAGAGGGTTCCCCATTGCGGCTAGAAAGACTGGTACGCAGCAGCAGGCTCCCGGGCTAAAAGATGCTGCGCCCGGACGGTCTGTCTCAATCGGACGGTCCAGGGGGCTACAGCAGCCCGAGGGCCCAGGCGTTGGGCGATCCTGGGGGCTACTGCTGGCTGCTGAAGATCAAAGCGTTGGGTGTGCGCGGGGGCTGCAAATACATGAAGACCCTGGTGTGGGGCGTGCCAGGGGGCTGGCGCTGCTTGAAGACCCTGACCCTGGTACAGGACGTGCCAGGGGGCTGGCACTGCTTGAAGACCCTGGTACGAGGCGTGCCAGGGGGCTGGCACTGCTTGAAGACCCTGGTACAGGACGTGCCAGGGGGCTGGCACTGCTTGAAGACCCTGGTACGAGGCGTGCCAGGGGGCTGGCGCTGCTTGAAGACCCGGTCATTGGCCGTGCTCGAGGTCTGCCATCGCTTGAGGAGGCTCTGCCGAGCGTACAGGTGGGAAGGGGTGTGCCAGCCCCTGCGAGGCAGGTGGAACGTCCCTCCTCAGCCCCTTCACTGGTGTCGATGTTCAGGGGAATGGGGGTAGAGCCTGCAGCAAAGGCTTGGGGTCGTGGTGCAGAACCAATAGTTGGGGCCCCCATGGGGAGAGGTGCCTTTGCAGATGTTGGAGCAGAGCCCAAACCTCACATTCCACAGAGACCTGTCACAGACAGGGGGCGGGCAGGGGACGCCAGTGTGGGGAAGGAGGCAGTGGGACGCAGCAGTTTCCTGGGGCGTGGGGAGCCAATCCCACAGGTGACAGGTGTGGGGAGAGCGACTATCATTGAGGGGCCCCCAAAGCCCTCCCCACCACCCCCAGCTGTGAAACCGGGGGGCGTTCAGAGAGAACAGCCGCACGAGCCACTGCAGAAGAAAGGTTTGAAGGGTAATCCGTTGACTGTGGGATCCAATTACATCACAATCCGCTGTAAAAACGAGGCTGTCTACCAGTACCACGTTACCTTCAGCCCTAACGTGGAGTGCAGAAGCATGCGCTTTGGTATGATGAAGGAACATCGTTCTCTCACCGGAGAAGTCACAGCCTTCGACGGATCAATTCTGTACCTCCCCGTCAAACTGGAAGAGGTTGTGAACCTGAAAAGTGAGAGGAAAACAGATGCCGCTGAGATTGATATCAAGATCCAGATGACTAAAATCCTGGAGCCCAACTCAGACCTGTGCATCCCCTTCTACAACGTGGTGCTGAGAAGGGTCATGAAGATCTTGGGTTTGAAACTTGTTGGACGAAATCACTACGACCCCAATAGTGCTGTGGTCCTCGGAAAGCACAGGTTGCAGGTGTGGCCTGGCTACTCCTCCTGTATCAAGCGCACAGACGGCGGCCTCTTCCTGACTGTTGACGTTTCCCACAAAGTGCTCCGAAACGACTCTGTGCTGGATGTCATGAATGTTATTTACCAGCAGAGCAGGGAGAGTTTTCAAGATGAATGCACCAAGGAGCTGATTGGTAGTATCGTCATCACCCACTACAATAACCGCACCTACCGCGTAGATGACATCGACTGGACTAAGTCTCCGAAGGACAAGTTCACCATGGCCGATGGATCTGAGACCACCTTCATTGACTATTACAGCAAAAACTATGGGATTATCATCAAGGAACTGGATCAGCCTCTTCTTGTCCATCGCCCTAAAGAGAGATTGAGACCAGGAGGAAAGGTTCTGACTGGCGAGATCCTGTTGCTTCCAGAGCTGTCCTTCATGACGGGGATCCCAGACAAGATGAGGAAGGATTTCCGAGCCATGAAGGATTTGACCATGCATATCAATGTGAGTGGGGAGCAGCACACAAACTCATTGAAACAGCTCCTGAAAAACATCAACACCAGCGAAGATGCCTTGACTGAGCTCGGCCGCTGGGGTCTGGTCATCGGCTCCGAGATCCTGCTGTGTGAAGGAAGGACCCTTCCGCTTGAGACGATTAGCTTGCAGTCTGCTTCGTTCGTGACCTCTGCTGATGTCCAGTGGTCCAGGGAAGTTGTGAGGGATGCATCTATTAGCTGTATCCCTCTGAACTGCTGGGCCATCTTCTACCCACGGCGCTGCTCAGAGCAGGCTGAGGAGCTGGTGGCCACCTTCAGGAAAGTGTCCGGGCCGATGGGCTTGAGGCTTGACCGGCCAATCCGCGTGGAGCTACGGGATGACCGCACCGAGACCTACGTGAAGAGCATCCACTCGCAGCTCACCAGCGAGCCGAATGTGCAGCTGGTTGTGTGTATTATCACGGGCAATAGGGATGACCTGTACGGTGCCATTAAAAAGCTATGCAGTGTTCAGTCTCCAGTGCCTTCCCAGGCCATAAATGTCAGGACCATCTCGCAGCCTCAAAAGCTCAGGAGCATCGCCCAAAAGATCCTGTTACAGATAAATGCAAAGCTGGGGGGTGAGCTCTGGAGTGTAAACATTCCTTTGAAACAGCTGATGGTGATCGGAGTCGACGTGCATCACGACGCCAGCAGAGGGAACAGATCGGTCATGGGTTTTGTGGCCAGTCTGAACGGCACGCTGACGAGGTGGTATTCCAGAGTGGTGTTCCAGATGCCTAATGAAGAGATTATCAACGGGTTCAGGATCTGCCTGCTAGCTTCTTTGCAGAAGTATTTTGAGGTTAACCACAACCTGCCCGAGAAGATCGTGGTGTACCGGGACGGCGTGTCGGACGGGCAGCTGAAAGCCGTGGAGGACTTCGAGATTCCGCAGCTGCTCAAGTGCTTTGAGACCTTCCCACGGTACGAGCCCAAGATGGCGTTTATTGTGGTGCAGAAAAGAATCAGCACCACCCTCTACTCTTGCAGTGGAGACCGATTTGGAACCCCTCCGCCTGGGACGATCCTGGATCACACTGTAACCAACAAGGAGTGGATTGATTTCTATTTGATGGCCCATCATATCCGACAAGGCTGTGGGCTGCCCACCCACTACATCTCCGTCTATAATACCGCCAATCTCAGCCCTGACCATTTGCAGAGGCTGACCTTTAAGATGTGCCACATGTACTGGAACTGGCCCGGGACCATCAGAGTACCAGCGCCGTGCAAATACGCACACAAACTGGCCTTCCTCTCCGGGCAGGTTCTACACAGCGAGCCAGCCATACAGCTGTCCGACAAGCTGCATTTCCTGTG-------------------------------------------------------------------------------------------------------------------------------------------------------------------------------------------
>XM_034925536.1_Piwil1_SterletSturgeon
ATGACTGGAAGAGCTAGAGCACGTTCAAGGGGGAGGGCCCGTGGACAGGAGCCCTCCCAGGCTGCAGCTCCTGGAATGGCCCCAAAGCCTGCAGCAGAAGTGGGTCTTCCCCAACCTTTAGGGGAAGGGGAGCTGCTTGGTCGTGGAAGGCAGAAGGGCCCTCCGGGAGCAGTCAGACCTGAAGGCATGCAGCTTCAAATTTCAGCCGGTTTTCAACAAATGAAGATTGGAGAAAGAGGTGGACGACGCAGCGATTTCCATGATACTGGAATTCACACCAGGCAAGCTATGGAGCATGTCAAGGAGTCAAAGACAGGTGTTTCTGGATCTACTATCGAATTAAGAGCAAATTATTTCCGCATCATCTCTCGGCCCCAGTGGGTTTTGTATCAGTACCATGTTGATTACAACCCCCAGATGGAATCCCGTCGGCTCCGCTCTGCTCTCCTATTCAAGCATGATGAAGTACTTGGTACGACACGTACCTTTGATGGAAGCATCTTATTCTTGCCTCATCGACTGCCAAACACTGTCACAGAATTATTCAGTGAAACACGATCTGGTGAGAATGTGAGGGTGACCGTAACATTGACGAATGAGTTGCCTCCAACCTCTCCTGTGTGCCTACAGTTTTACAATATTATATTCAGGAGGGTTTTGAGGATCTTGAATATGCAGCAGATAGGTCGTCATTACTATAACCCCAACGATCCCCTGAATATCCCTCACCACAGGTTAATGATTTGGCCAGGTTTCACAACCTCCATTCTGCAGTATGAATCCAGCATCATGCTCTGTACAGATGTAAGCCACAAGGTCCTTCGTAGTGAAACTGTCCTGAGCTTCATGTCCCAGTTGAGGCAGCAGTGTGGAGACCAGCGATTTCCAGAAGCTTGCACCAAGGAACTTGTTGGGTTAATTGTTCTGACCAGGTACAACAACAAAACCTATAGGATCGATGACATTGCTTGGGAAAAGACTCCAAATAATACTTTTAAGAAGGGAGATAAGGACATTTCTTTCAAGGAGTACTACAAGTCGCAATATAATCTGGATATCTGTGACAACAACCAGGTTCTCCTGGTCAGCCAACTGAAGAGGCAGGGCCCTGCTGGTGGTGCTCCACGAGGACCAGCCCTGCTTGTTCCTGAATTCTGTTACCTCACAGGTCTTACAGATAAAATGCGGAGTGACTTCAACATTATGAAGGACTTGTCATCTCACACAAGACTAACTCCGGAACAGAGAGAGCAACGGATGGACAGATTCATTACTAATATTAATAGGGATCCAAATGCACAGGCAGAGTTGACCAGCTGGGGCCTAAACTTTGACAACAAACTTCTGTCTTTGAAAGCAAGAGTTCTTCCTACAGAAAGGATCTCCCAAGGAGCAAAGATTTACGAATACAGTCCTTGGGTAGCAGAGTGGTCAAGGGAAATGAGGGGTGCTCCGCTGATAAGTACCAGACCACTGGAAAACTGGTTAATGCTGTATACTAGAAGAAACATTGATAGTGCCCAGGCTCTGCTTCAAGCTCTAAACAAAGTGTCACCACCACTAGGCATCAGGGTGCAAAGGGCATGCATGATCGAGATTGAGGATCGGCAGGAATCCCTAATGAGAGCCTTGCAGCATAATGTTAGTCCACAAACTCAGATGGTGGTTTGCATACTTCCTAACAATCGCAAGGACAAGTATGATGCTGTGAAGAAGTTCTTGTGTGTTGACTGCCCCACCCCAAGCCAGTGTGTTGTGGCACGCACCTTAAGTAAACCTCAAGCACTCATGACAATTGCAACCAAAATTGCTCTTCAGATGAATTGCAAGATGGGAGGAGAATTGTGGAGTGTTGAAATTCCACTAAAGCAGCTAATGATCGTAGGAATCGACTGTTACCATGACATTGTAGCTGGGAAACGATCAATTGCTGGATTGGTGGCCAGCCTGAACCAGGGAATGACAAGATGGTTTTCTAAATGTGTACTGCAAAGTCGAGGACAAGAGATTGTGGATGGACTAAAGATTTCCCTGCAAGCTGCGTTGAAGGCTTGGTACAAGCACAACAACTGCCTGCCGTCTCGTATAATTGTCTACCGGGACGGAGTTGGTGATGGACAACTTCAGAGTGTTGTCAGTTACGAAGTGCCACAGATAATGGGCTGTATAAAAGCTCTTGGACAGGATTACAATCCCAAGCTGACCGTAGTTGTTGTGAAGAAACGTGTCAGTGCAAGATTCTTTGCCCGCATTGATGGGAAGCCTTCTAATCCACCACCTGGAACAGTCATTGATAATGATGTCACTAGACCCGAATGGTATGATTTCTACATTGTGAGCCAAGCTGTGCGTGTTGGTAGCGTGTCACCAACCCACTACAACGTGATTTACGACAGCAGTGGTTTAAAGCCAGACTACATGCAGCGCCTGACGTACAAAATGTGTCACATGTACTACAACTGGTCGGGAATTGTAAGAGTACCAGCCCCTTGCCAGTATGCACACAAACTGGCATTCTTGGTTGGACAGAGTATTCATAGGGAACCCAACACAAACCTGGATGACTTTCTGTATTACTTGTAA------------------------------------------------------------------------------------------------------------------------------------------------------------------------------------------------------------------------------------------------------------------------------------------------------------------------------------------------------------------------------------------------------------------------------------------------------------------------------------------------------------------------------------------------------------------------------------------------------------------------------------------------------------------------------------------------------------------------------------------------------------------------------------------------------------------------------------
>ENSDART00000138019.3_Piwil1_Zebrafish
ATGACAGGACGAGCAAGAGCAAGATCGAGGGGCAGAGGTCGTGGTCAGGAGCCTGCTGCTCCTGGCGCACAACCACCTGTATCTCAAGAGGCTGCAAAGCCTGTTGTGTCCACTCCGTCTGAAGGACAACTGGTGGGCAGAGGGAGACAGAAACCTGCACCTGGAGCCATGTCTGAAGAAGCGATGCTCCAGATTTCTGCTGGCTTTCAGCAGGTGAAGATCGGGGAGAGAGGTGGACGCAGACGGGATTTCCACGATTCTGGTGTCCATACTCGTCAACTTATGGAACACGTGAAAGAATCCAAAACAGGTGTTTCTGGGACTGCCATTGAGCTGAGGGCCAATTTTATGCGTCTGCTTTCACGTCCTATGTGGGCTTTGTATCAGTATCATGTGGACTACAAGCCACCAATGGAGTCCAGACGACTGCGTTCGGCTTTGCTTTTCCAGCACGAGGAGACTCTGGGGAAAGCACACACCTTTGATGGAGCCATTCTCTTTCTCCCCAACAAACTGCGCAACGCTGAGACAGTCCTGTGCAGTGAGACCAGAAATGGAGAGAAGGTTGAGATCACTGTGACACTGACCAATGAGCTGCCGCCGTCCTCTCCTGTATGCCTGCAGTTTTACAACATCCTCTTCAGGAGAATCCTAAGAATACTAAACATGCAGCAGATCGGACGTCATTACTACAATCCTGATGACCCATTCAACATCCCACAGCACAGGCTGACAATTTGGCCTGGCTTCATGACCACCATCCTACAGTACGAGTCCAGCATCATGCTGTGCTCTGATGTGAGCCACAAGGTTCTGCGCAGTGAGACGGTTCTTGACTTTATGTACAGTCTGAGACAGCAGTGTGGAGACCAGCGCTTCCCTGAAGCCTGCACGAAGGAGCTTGTGGGCCTGATCATTCTGACCAAGTACAACAACAAGACATACAGGATTGATGACATTGCCTGGGATCATACTCCCAACAACACATTCAAGAAAGGAGATACAGAAATTTCATTCAAGAACTACTTCAAATCGCAATATGGTCTTGACATAACAGATGGCAACCAGGTTCTTCTCGTTAGCCATGTGAAGAGACTTGGCCCCTCAGGACGCCCTCCACCGGGACCAGCTATGCTTGTCCCCGAGTTCTGCTACCTCACTGGTCTAACCGATAAAATGCGTGCTGATTTTAACATCATGAAGGATCTTGCTTCACATACACGGCTAAGTCCTGAACAGAGAGAGGGCAGAATTAACCGCTTAATCTCCAACATCAACAGAAATGGAGACGTGCAGAATGAACTGACTACTTGGGGTCTGAGCTTTGAGAACAAGCTTCTTAGTCTTAATGGGAGAGTTTTGCCCTCTGAGAGGATCATACAGGGAGGCAGAGCATTTGAGTATAACCCATGGACAGCAGACTGGTCTAAAGAGATGAGAGGTCTCCCTCTGATTAGCTGCATGTCTCTGGACAACTGGCTCATGTTCTACACGCGCAGAAATGCAGATGTTGCCCAATCTCTGCTTCAGACTCTCAACAAAGTGTCTGGACCCATGGGGATCCGCATGCAGAGGGCTGTCATGATTGAGTATGAAGATCGTCAGGAATCTCTCCTTAGAGCTTTGCAACAAAACGTAGCACGTGAAACTCAGATGGTGGTGGTGATCTTGCCTACCAATCGAAAAGACAAGTACGACTGTGTAAAGAAGTACCTGTGTGTGGACTGCCCTACTCCTAGTCAGTGTGTGGTGTCTCGCACCATCAGCAAACCTCAAGCACTTATGACTGTGGCCACCAAGATTGCTTTGCAGATGAACTGCAAAATGGGAGGAGAGCTGTGGAGTGTAGAAATTCCACTCCGGCAGCTCATGATTGTAGGTATAGACTGCTACCATGATACCGCTGCTGGAAAAAGGTCCATCGGCGCAATGGTGGCCAGTCTAAATCAGGGCATGTCAAGGTGGTTCTCCAAGTGTGTCTTGCAAAACCGTGGACAGGAGATCATCGATGCACTGAAGGGGTCATTGCAGGGTGCTCTGAAGGCCTATCTGAAATACAACAATTCTCTGCCCTCGCGCATCATTGTTTACCGAGATGGAGTTGGAGATGGCATGCTGCAGAGCGTTGTGGACTATGAAGTTCCTCAGATCATGCAGTCTATCAAGACCATGGGGCAAGATTATGAGCCCAAGCTCTCAGTAGTGGTGGTGAAAAAGCGCATCAGCTCCCGATTCTTTGCTCGGATTGATGGCAAAATTGCCAATCCCCCTCCTGGGACAGTCATTGACACTGAAGTCACTCGTCCAGAGTGGTATGATTTCTTCATTGTAAGCCAGGCTGTGCGCTTTGGGTGTGTCGCACCTACTCACTACAATGTGGTGTTTGACAACAGCGGCCTTAAACCAGATCACATGCAGAGACTCACCTACAAACTTTGCCACATGTACTACAACTGGCAGGGGATTGTGCGAGTGCCAGCTCCATGCCAGTATGCCCACAAATTGGCCTTCCTGGTTGGCCAGAGCATTCACAAGGAGCCTAACATGAATCTGGATGACTTCCTGTATTACCTGTAA------------------------------------------------------------------------------------------------------------------------------------------------------------------------------------------------------------------------------------------------------------------------------------------------------------------------------------------------------------------------------------------------------------------------------------------------------------------------------------------------------------------------------------------------------------------------------------------------------------------------------------------------------------------------------------------------------------------------------------------------------------------------------------------------------------------------------------------
>ENSDART00000090695.7_Piwil2_Zebrafish
ATGGATCCAAAACGACCAACCTTTCCCAGTCCCCCAGGGGTCATCCGGGCACCATGGCAGCAGTCGACAGAGGATCAGAGTCAACTTTTAGATCAGCCCTCATTGGGACGGGCCAGAGGTCTTATCATGCCCATAGATGAACCTCTTCCTGGACGAGGTAGAGCTTTTAGTGTACCCGGAGAAATGCCGGTGAGATTTGGTAGAGGGATAACTCAGTCTATAGCTGCTGAGCCTCTGGTGGGCATGGCTAGAGGTGTGAGGTTACCTATGGAAGAGGGAGGTTTTGGGCGAGGACGAGGTTTTTTGCTGCCCACTCCTGAGCCCACTGTTGGGATAGGGAGAGGGGCTGCTATTGGACCAGTGCCTACACTGGACATTCAAAAAGCAGAGGTGGAGGAAAAGATGCCTGAGCTGCAAGCGGAGGTGGCTCCAACTGTTGCCAAGGTTGGTTCCCCTGGGACTGGATCGTCACTGGTGTCCATGTTCAGGGGTCTGGGAATTGAGCCAGGAAAGACATGGGGTAGAGGAGCTGCACCTGTTGGACGGGGTGCAGCAGGCGATATGGGGGCAGATTTGCAGCCAAAACCCACCATCATTGGAGCATCTCTGACTCCAGAAAGAGAAGAGGTTCGCTCAGAAGAATCGATCAGTTTCCTGGGAAGAGGCTTTACTGGTTTTGGCAGAGCAGCAATGCCTCATATGACTGTTGGGCGTGGACCGATTGGACCATTAAGTCCTTCACCTTCTGTCGCTGCCCCTTTCTCTTTGATTTCTGCTTCCTCTGCCTCTGAAGATGCCCCGGTTGCTCCAGGAACACCTCCTAAAGTTGAAGTCAAAATTGAGACAGTGAAGGAGCCTCTGCAGAAGATAGGAACTAAAGGCAGTCCCATACCCATTGGATCAAACTACATCCCTATCTGCTGCAAAAACGATGCAGTGTTTCAGTACCATGTTACTTTTACGCCGAACGTTGAATCACTTAGCATGCGCTTCGGAATGATGAAGGAGCATCGGCCCACTACTGGAGAAGTAGTGGCTTTTGACGGATCTATCCTCTACCTGCCAAAACGTCTGGAAGAGGTGGTTCATCTAAAAGCTGAAAGGAAAACCGACAATCAGGAGATCGACATCAAGATCCAATTGACGAAGATTCTGCCTCCCAGCTCTGACCTTTGTATCCCGTTTTACAACGTGGTCTTAAGGAGAGTGATGAAAATACTGGGGCTGAAGCTGGTGGGCAGAAACCATTACGACCCCAATGCGGTTGTGATCCTGGGCAAACACAGGCTTCAGGTGTGGCCTGGATACTCCACCAGTATTAAGCACACTGACGGTGGCCTCTACCTGGTTGTGGATGTCTCGCATAAGGTGCTGCGAAACGACTCTGTGCTGGATGTCATGAATCTGATTTACCAAGGAAGCCGTGAGAGCTTTCAGGATGAATGCACAAAGGAGTTTGTGGGTTCAATCGTCATCACACGCTATAATAACCGCACTTACCGTATTGATGACATCGAGTGGTCCAAGTCTCCCAAAGACACTTTCACCTTGGCTGATGGATCTGTGACCACGTTTGTCGATTACTACAGAAAGAACTATGGGATTACCATAAAGGAACTGGACCAACCGCTGCTCATTCATCGTCCAAAAGAGAGGTCCAGACCAGGAGGAAAGGTTATAACAGGTGAAATCCTTTTGTTGCCGGAGCTTTCCTTCATGACTGGCATCCCTGAGAAAATGAGGAAAGACTTCAGGGCCATGAAGGATCTGACCATGCACATCAATGTGGGAGCTCAGCAACACACCCAGAGTCTCAAGCAGCTGCTGCACAACATCAACAGCAACAATGAAGCTCTCTCAGAGCTGGGCCGCTGGGGCCTCAGCATCAGCCAGGAGATTCTAGTGACTCAAGGAAGAACTCTGCCCAGTGAGACCATCTGCTTGCATTCAGCCTCTTTTGTCACATCTCCGGCAGTAGACTGGTCCAGAGAGTTGGTTCGAGACCCCTCCATCAGCACTGTCCCTCTGAATTGCTGGGCTGTTTTCTATCCCAGACGGGCAACCGATCAGGCTGAGGAGCTGGTGACCACTTTTTCAAGGGTAGCTGGTCCTATGGGCATGAGAGTGGAACGACCCATCCGTGTAGAGTTGCGCGATGATCGAACCGAGACCTTCGTCAAGAGCATTCACTCTCAACTCACCAGCGAGCCTCGTGTACAGCTAGTCGTGTGCATCATGACAGGAAACAGAGATGACCTGTATAGTGCCATCAAAAAGCTTTGCTGCATCCAGAGTCCAGTACCATCACAGGCAATCAACGTTCGGACCATCTCACAGCCGCAGAAGCTCCGCAGTGTTGCTCAAAAGATCCTTTTGCAGATTAACTGCAAGCTTGGAGGAGAGCTGTGGACGGTGAACGTTCCTCTGAAATACTTGATGGTGATTGGAGTGGATGTTCACCATGATACCAGCAAGAAGAGCAGATCTGTCATGGGCTTCGTGGCAAGTCTCAACAGCATGTTGACCAAATGGTACTCCAGGGTGACCTTCCAAATGCCTAATGAGGAGATTATCAACGGCTTTAGAGTGTGTCTTCTCGCTGCCCTGCAGAAATACTATGAGGTGAACCATGCCTTCCCTGAGAAGATTGTCATCTATCGCGACGGTGTGTCTGACGGACAGCTGAAGACCGTGGAGCACTACGAGATCCCTCAGATTCTGAAATGCTTCGAGACCATCCCAAACTACGAGCCTAAGCTTGCATTCATCGTGGTGCAGAAAAGAATCAGCACAACCCTGTACTCCTACGGGTCAGACCACTTCGGGACACCCTCGCCAGGAACTGTGCTGGACCACACTGTGACAAACAGAGACTGGGTGGACTTCTACCTAATGGCACATTCCATTCGACAGGGTTGTGGCCTGCCCACTCATTACATAACAGTGTACAACACCGCAAACCTCACCCCTGACCACCTGCAGAGGTTGACCTTCAAGATGTGTCACCTGTACTGGAACTGGCCTGGAACAATACGCGTTCCTGCACCGTGCAAATATGCCCACAAACTGGCTTTCCTGTCTGGCCAGTACCTCCATTCAGAGCCTGCAATCCAGCTGTCAGAGAAACTGTTTTTTCTGTGA------------------------------------------------------------------------------------------------------------------------------------------------------------------------------------------------------------------------------------------------------
>ENSLACT00000021593.1_Piwil1_Coealacanth
ATGAGTGGAAGAGCTAGAGCCCGTGCCAGAGGAAGGGCCAGAGGGCAGGAGACTTCAACAAAGCCGCCTCCTGGACCCAGCATGATGTGCACGACAGTCCAAATATTTCACAAGCCTTCCAGTTTGTCTCAAGTTCCACGGGCTACACCTGCTCTCCCTCCCCCTACGATGGAGGGAGAGCATTTTGGGCGTGGACGGCAGAGAGGAGCTCCTCCAGTAGGAAGACTAGAAGAGCTCCAGATTTCTGCTGGCTTCAAGGAAATGTCATTAGGTGAAAGAGGTGGGCGTCGTAGGGATTTCCATGACCTTGGTGTTCATACTAGACAGGCGATGGAGCACGTGAAGGAATCTAAAACAGGTGCTTCTGGAACTTTAATCAGATTGACGGCTAACTATTTCCGACTCGCCTCACGTCCGCAGTGGGTGTTGTATCAGTATCATATTGATTATAACCCACAGATGGAATCAAGACGTTTACGCACTGCATTGCTCTTTCAGCATGAAGAACTGATTGGAAGAACCCATGCATTTGATGGATCCATATTATTTCTGCCTTGTAGACTAGAGAACAAGGTTACAGATGTTTTTAGTAAAACACGTGATGGTCAGAATGTGAAGATAACTATAACTTTAACAAATGAGCTGCCACCAACTTCTCCTACATGTCTGCAGTTTTATAACATCATCTTCAGAAGGCTGTTGAAGATTATGAACTTGCAGCAAATTGGACGCAACTACTACAACCCCAATGACCCCATATCTGTTCCAAATCACAGGATTATGATCTGGCCAGGTTTTACTACTTCTATTCTACAGTATGAAAATAGCATCTTGCTGTGTACAGATGTGAGTCACAAGGTTCTTCGCAGTGAAACTGTTCTGGACTTCATGTATAGCTTATATGAGCAGACTGGGGAACAGCGATTCCGTGAGGCATGCTCAAAGGAGCTAATTGGACTGATTGTTCTCACAAGATATAATAATAAAACCTACAGAGTTGATGACATTGACTGGGATAAAAATCCAGAATCCAAATTTAAGAAGGCAGATGGTACTGAAATCAGCTTTGTGGACTACTACAAAATGCAATACAATCAAGTTGTTAGTGATCTGAGTCAGCCTGTTCTGGTCAGTCAGCCCAGAAGGCAAAGGGGTCCTGGTGGTGGTGTAGCAGGACCTATTGTACTTATTCCAGAGCTGTGTTCCTTAACAGGTTTAACTGACAAAATGCGAGCTGATTTCAGTGTCATGAGGGACTTGTCATCCCATACAAGGTTAACACCAGAACAGAGAGAGCATCGTGTGGGGAAATTTATCGACTACATCCACAAAGATGAGAGTGTGCAAAAGGAGCTGAGAGACTGGGGCCTAGGCTTTGATTCCAAATTACTCTCTCTAACAGGAAGAGTTGTTCAGCCAGAAAAAATATACCAAGGAGGACAGGCTTTTGATTACAATCCTCAGGCAGCAGACTGGTCAAGAGAGACCAGGGGAGCTCAGCTCATTAGTGCAAAGCCACTAAGTAATTGGATTTTGGTCTATACACGCAGAAATTCTGATGTTGCCAACGCTTTACTACAGAATTTATTCAAGGTAGCGCCTCCTATGGGAATCAAGATGAACAGAGCAGTCATGATTGAAGTGGAAGATAGAATAGAAGCTTTTTTGAAAGTGCTGCAGCAGAATGTTACTTCACAAACTCAGATGGTGGTATGTGTCCTTCCTTCTAATCGTAAAGATAAGTATGATGCAATCAAGAAATTCTTGTGCACGGACTGCCCTACTCCAAGCCAGTGCGTGATTGCTCGCACCCTGAGCAAACCACAGGCTCTTATGACGATTGCTACAAAAATTGCATTACAGATCAACTGCAAAATGGGTGGAGAGTTGTGGAGTGTTGAAATACCACTGAAGTTTCTGATGGTAGTTGGCATTGATTGCTACCATGATACTACAGCTGGGAAGAGATCTATTGCTGGGTTTGTAGCCAGTCTGAACCAAGGAATGACTAGATGGTTTTCACGCTGTGTGTTCCAGGATCGAGGACAGGAGCTAATTGATGGCCTCAAAGTCTGTCTCCAAGCTGCATTAAGGTCCTGGTACACATACAATAACCAGTTGCCTCAACGTATTATTGTTTATCGCGATGGAGTGGGGGATGGTCAATTGAAGACTGTGGTCAATTATGAAGTACCACAACTTTTGGACTGCTTAAAAACGATTGGCTCAGATTACAATCCAAAGCTATCCCTGATAGTAGTGAAAAAGCGTGTCAGTGCCAGGTTCTTTGCACATGCAGGGGGAAAGCTGCAGAACCCACCACCTGGCACAGTTATTGATACAGAGGTCACGAGACCGGAATGGTATGTGTATGACTTTTATATTGTGAGCCAGTCCGTGCGTGTTGGTAGCGTTTCACCAACACACTACAATGTAGTTTATGATAGTAGCGCTTTGAAACCAGACTACATGCAGCGCTTAACTTACAAGCTTTGCCACATGTATTATAACTGGCCGGGTGTGATTCGAGTTCCTGCACCTTGCCAATATGCTCACAAACTGGCTTTCCTTGTCGGACAGAGCATCCATAGAGAACCTAGTTTGGCTCTGGCAGATTACCTGTATTATCTCTGA---------------------------------------------------------------------------------------------------------------------------------------------------------------------------------------------------------------------------------------------------------------------------------------------------------------------------------------------------------------------------------------------------------------------------------------------------------------------------------------------------------------------------------------------------------------------------------------------------------------------------------------------------------------------------------------------------------------------------------------------------------------------------------
>ENSLACT00000001204.1_Piwil2_Coealacanth
ATGGATCCAACAAGGCCTTCTTTCAGGGGTGCTTTTGCTCAGAGGCTGGGTCCTCGGCTGCAGTCTCCGTTTCCTGGGGAGGAAGCTCGTGGTAGGACTCTTCCCTTTGCCCGAGGCCGTAGCTTCCAACCAGATGATTGGAGCAGTCAACAAGACCAAAGTCAACAGAGAGAGAATACTGTGGCAGGACTTACCTGTGCCATGTTCCGAGGTCTGGGATTTGAACCAAAGGCAGGTGACACTCCTTTTAAAGCACACGTCCCACCCCTTTGTAGAGGATTCATAGGAAGAGGAATGTTTGGTGACGCACAAGGGGATGTAAAACGAGATGCTCCTATACAGCAAGCACCAAGTATGGTGGGAGACAGTGGGATGCAGAGAGCTGGAGCTGCCAGGGGTCTATCAGGCGGCCGAGGTGAAATGGCGGCTTCAGTTGCCATGCTTGGAAGGGGATCACTTGGACGTGGTAGAGCACCTCCTTCCTCCCTCTCCCCTCCAGCTCTTGTTGCCAGCAGAGGGCCACAACCATTGCCAGAAATTCCAGCTGATATCCCTACTGTGGAGGTTCAGGAAAAAGAGCCACTGGAAAAGCAAGGATCCAAAGGAATACGAAGTCAAGTAGCAGTAAACCTGATAAAAATTCACTGCCAAAATGAAGCTGTCTATCAGTACCATGTGACTTTCAGCCCAAATATAGAGTGCAAAAGCATGAGATTTGGAATGCTGAAGGAACACAAGTCTGTAACTGGAGATGTAACTGCTTTTGATGGATCCATTTTGTACCTCCCTGTGAAATTGGAGAAGGCTGTTAGCCTCAAATGCCAGAGGAGGACTGATGGTTCAGAAGTAAACTTGCAGATACAAATGACTAAAATTCTTGAACCTAATTCTGATCTTTGCATCCCTTTCTATAATGTTGTCTTTAGAAGGGTGATGAGAATTTTGGAAATGAAACTAGTTGGGAGAGATTTCTTTGATCCTGCAAGTGCTATTGTTCTCCACCAGCACAGGTTACAAATATGGCCGGGCTATTCTGCCAACATCAAAAGGACAGATGGGGGACTTTTCTTAATAGCTGATGTTTCCCACAAAGTTATCCGCAATGATTCTGTGTTAGATGTCATGCATGCAATTTACCAACAAAGCCGGCAGAACTTCCAAGATGAATGTACAAAACAGCTGATTGGCACTATTATCATAACACGGTACAACAACCGCACTTACCGCATTGATGATATTGACTGGAACAAGTCCCCGAGACACTCCTTTACCATGGCTGACGGAACGGAGATCACCTTTCTAGATTATTACAGCAAAAATTATGGGATAACAATTAAAGAAATGGACCAGCCGTTGCTAATTCATAGACCCAAGATAAAACGGGGGCCTGAAGGACAGATTTTAAAAGGAGAGATCCTCCTCCTGCCTGAGCTTTCATTTATGACTGGGATTCCAGAGAAGATGCGGAAAGATTTTCGTGCCATGAAGGACCTTACTCAGCAGATAAACTTGGGCCCGGAGCAGCACCGTATGACATTAAACAAGCTCCTACAAAGAATTGACAAGAGTGAGGCTAGCTGTACTGAGCTGATGCGTTGGGGCCTTGTCCTTGACAAGGAAATCATCAGGACTGAGGGTCGAATTCTACCAGTGGAGAAAGTCAGCTTAAATAATGTTTCGTTTATGGTAAGCTCGGATGTGAACTGGTCCAGGGAAGTCACAAGAGATGCATCAATCCATGCAGTACCTCTGAACCACTGGGCACTCTTCTACACAAAACGTTGTGCAGATCAAGCAAGGGAGCTGGCTACTACCTTAATGAGAGTAGCTGGGCCCATCGGGATGAAGGTGAATCAGCCAGCATGGGTGGAGTTAAAGGATGACCGAACAGAGACTTATGTCCGGAACATAAAATCTCAGTGTGGTGCTGAGGGAAGGTTGCAGATGGTGGTTTGCATCATTGTTGGGGATCGAGATGACTTGTATAGTGCTATTAAAAAGTTATGCTGTGTGCAGTTTCCAATTCCTTCACAGGTTATCAATGCGAGAACCATTTCCCAATCCGCTAAACTAAAGAGTATAGCCCAGAAAATCTTGCTACAAATTAATTGCAAGATTGGAGGAGAACTTTGGCGTGTAGACATACCACTGAGAAGTCTCATGATAATTGGGATGGATGTGTATCATGATCCCAGCAGGGGCATGAGATCTGTCCTTGGGTTTACTGCTAGTATCAATAGCACACTTACAAAATGGTATTCTAGAGTTGTGTTCCAGATGCCAAATCAAGAGATTATGGATAGCTTGAAACTTTGCTTAGTGTCTTCCCTTCAGAAATTTCATGAGGTGAACCACTTCTTACCTGAAAAGATCATTGTTTATCGTGATGGGGTGTCAGATGGACAGCTAAAGACGGTTGCAGACTATGAGATCCCCCAGCTTCAAAAGTGTTTTACTACGTTTGAGAACTACCACCCCAAAATGGTGGTAATTGTAGTACAGAAGAGGATTAGTACCAATATATACTCTGTATCGGGAGGACGGTTTGAAACCCCACCTCCAGGGACAGTAATTGATCACACAGTAACCAATAGAGGATGGGTTGACTTTTTCTTGCTGGCGCATCATGTACGACAGGGCTGTGGGATCCCTACTCATTATGTTTGTGTGTTAAATACAGCTAATCTGAGTCCTGACCACATGCAGAGGTTGACCTATAAGCTGTGCCATATGTATTGGAACTGGCCTGGGACCATTCGAGTGCCTGCTCCCTGCAAGTATGCTCATAGACTGGCGTTCCTCTCAGGACAAACCCTTCACCATGAGCCACACAGAGCACTTTGTGAATTCCTTTTCTTCTTGTAA------------------------------------------------------------------------------------------------------------------------------------------------------------------------------------------------------------------------------------------------------------------------------------------------------------------------------------------------------------------------------------------------------------------------------------------------------------------------------------------------------------------------------------------
>ENSLACT00000001318.1_Piwil4_Coealacanth
TTTGCTATGCTTGAAATAAAAAGCAGAGGTGACATAAGCTGTGTTTTGAAAAAAAAAAAAAGATCTACTGGCATTCCAGTGAACTTACTTACAAACCTTTTCAGCTTCAGTTTACCTAAAGAATGGAGACTGTATCAGTACTTTGTAACCTACAATCCAGAGACTGAATCGAAGCGGCTGCGGATTGCCTTGTTGTATTCTCATGAGGAGCTGTTGGGGAAGACCAAAGCATTTGATGGAGTCGTTCTTTTTCTTCCTCAGAAGCTGGAAAATAAGGTAACAGAGTTGTCGAGTGTGACGAGACAAGGTCAAACTGTAAAACTAACCATCACTTTCACAAACGAATTGCTGCCAGGCTCTCCTGCCTGTATCCAGTTCCTTAATGTGGTTTTCAAAAATGTTCTGAAAAAACTGTCGATGCACCGGGTTGGAAGACACTTCTATAGTCCATCTGATCCAATACAGATTCCTCAACACAAGTTGACTCTCTGGCCAGGATTCATCACTTCTATTATGCAGTATGAATCAAGACTAATGCTGAGCGTTGATGTGAGTCACAAAGTTTTGCGTAATGAGACTGTACTCGAGTTCCTAAGTGATTTGTATGACCGAAGTAACAGAGAGTGTTTTATGGAGACTTGTGAGAAGGAGCTATTGGGACTCATTGTCCTAACAAGGTACAATAACAGAACGTACCGTATAGATGATATTAACTGGACTGTGAAACCGACTGACACTTTTAAGAGAGCCGATGATACTGAAATCAGCTATGTTGATTATTATAGTCAGCAATATGATGTGACCCTCACAGACCTCAATCAACCAATGCTTGTCAGCCAACTAAAAAGGAAAGGTGACAAGAGTTTAGTGGCACGAGTTGTCCATCTGATCCCTGAATTGTGCTTTCTTACAGGTCTGAGCAAGAAGGCTCTTGGTGATTTTCGACTGATGAAGGATCTAGCTTCAGAAATTCAGCTCTCTCCTCAGCGCAGGCAACAGGAGCTGTATCAGCTTGTTGATAACATTCAGAGAAACAGAGAAGCTGGTTTTGAATTGGAAAGGTGGAGATTACACCTTGATCAGCAGATGTCTTTGACCGGTCGAGTTATCCCAAAAGAGAAAATCCTTATGCTGGACCAGATGATTCAATATGTTTCTTGGAGCAAAATAACCTCATCTTTCATTTTTTTTAAAAACTTCTTGTACTTTCCTTTTGTCTCTTATCTTCTTCTTTTCCTTCTCTTTTTGTTGCAAGTCCAGGGAATTTGGTCCCATTATTCTGATGCAACAGCATTAGATGTGATGCTGAAAAAAAAAAACAGTATACAGGTGGATGAAGGTGCATCGGCTATGCTGAGAGCTTTGCAACATCATGTACAGCCTGATACACAGTTGGTGGCCTTTCTTTGTATATTTTATCTCATGTTCCAAGTGTTATGCATCCTGTCATCAAACCAAAAGGACACCTATGACACCATTAAAAAATTCCTATGCGTGGATTGTCCTACCCCAAGTCAGTGTGTGCTAGCCCGTACCCTCAGCAAACAGAATATGCTTATGAGTGTTGCCACTAAACTTGCCATGCAGATCAACTGTAAACTTGGAGGAGAGCTCTGGGCAGTGGAGATTCCACTGAAATCCCTCATGGTAATCGGGATTGATGTTAACAGAGATACAGTTAGCAAGAAGCATGCAATAGTTGGGTTTGTAGCAAGCATCAACACCTCAATTACAAGGTAG---------------------------------------------------------------------------------------------------------------------------------------------------------------------------------------------------------------------------------------------------------------------------------------------------------------------------------------------------------------------------------------------------------------------------------------------------------------------------------------------------------------------------------------------------------------------------------------------------------------------------------------------------------------------------------------------------------------------------------------------------------------------------------------------------------------------------------------------------------------------------------------------------------------------------------------------------------------------------------------------------------------------------------------------------------------------------------------------------------------------------------------------------------------------------------------------------------------------------------------------------------------------------------------------------------------------------------------------------------------------------------------------------------------------------------------------------------------------------------------------------------------------------------------------------------------------------------------------------------------------------------------------------------------------------------------------------------------
>ENSPTXT00000006761.1_Piwil4_EasternBrownSnake
ATGCCACGCCCACCAAGCCACACCCACAGAACCAATGGCTTTTCTGTTGGTCCTTCTGGTTATACAGTGATGGAGAGAGGGGGGAGGATCCAGTGTAAATTTCGGGACCTGGAAGTGAATACCAGAAAAGCAATGGTACATGTAAAAGATTCTAAAACAGGATCCAGCGGCATTCCGGTGAACGTGATTACCAACCTGTTTAGTTTAGGCTTGCCCAGGGAATGGCAGCTATACCAGTACCATGTAACATTTAACCCAGAGCTGGAATCGAGACGTTTACGGATTGCCCTGCTGTATAACCATGTTGAATTTCTTGGAAAAGCCAAAGTATTTGATGGAGCAACCCTATTTCTTGCACATAAGCTTGAGAACCAGGTCACAGAACTGTCTTGTGAAACCCGAAGAGGGGATATGGTAAAGATAACAGTCCAATTAACTCACCAGCTTTTTTCCAGCAATCCTGTGTGCATTCAGTTCTTAAACCTCCTCTTTAAAAAGGTTTTACAAAAGCTGTCAATGTATCAGATTGGACAAAACTTCTACAGTCCCTCTGATCCCGTGGAAGTCCCTCAACACAAGCTGGTTCTTTGGCCAGGATTTGCGGTTTCTGTTGGACACTTTGAGAACAAAGTCATGCTTTGTGCAGATGTGAGCCACAAAGTCCTTCGGAGTGAAAATGTTTTGGAGTTCATGACTAATCTGTATAATAATTCAGAGAGGACCTGTTTTCCAGAAAACTGTGAGAAGGAATTGGTGGGGCTTATTTTTCTTACAAGGTACAACAACAAAACATATCGTATTGATGATATTGAATGGTCTATAAAACCAACAGATACGTTCCAGAAGCGTGATGGCACCCAGATCTCTTATGAGGATTATTACAAACAGCAATACGATGTAGTCATAACTGATCTGAATCAACCAATGCTTGTTAGCCAACTGAAGAATAGAGGCAACTGTTCTGCTGAGCCCCGTGTGGTGCATCTAATCCCAGAACTTTGCTACATGACAGGGCTTAGCAGACATGCAACTTCAGACTTTCGCTTGATGAAAGATCTCGCTCAACACACTCACTTATCCCCACAACAGAGACATCAACGGCTGTCTAGACTTGCTGACAACATTCAGAGAAATAAAGACGCTCGCTTTGAATTAGAAAATTGGGGGTTGCAGATGGGATGCCAGGCTTCCTTGACCGGACGTGTGGTCTCCCCAGAGAAAATCCTCATAACTACTTCCTTCAAAGATTTGCGCAATATGAAGACAATCAGCGAGACTCGTCTGGAGAGATGGCTCGTCCTGTGTAGTTACAACCATACAGATCTGACCCATAATTTTTTGAATTGCTTGAGAAGAGTAGGAAGTCCCATGAATTTTCATCTTCAATATCCCACAATTTTGCCAATAAAAGAGGGCCCAATGTCATTTGTGAAAGTCCTACAACAGCACGTGAATCCTGAGCTACAGCTGGTGTTATGCATATTGTCTTCCAACAAGAAGGACTGTTACGATTCTGTGAAGAAGTTCCTGAGTCTTCACCAGCCCATCCCTAGCCAGTGTGTGCTCGTCCGTACATTGTCTAAACAAGGAATGATGATGAGTGTGGCTACAAAAATTGCTATGCAGATCATCTGTAAGCTTGGAGGGGAGCTCTGGGCAGTTGAAATACCATTGAGGTCCCTCATGGTCGTCGGCATTGATGTCAATAAAGACACTCTGACCAAAGGAAGTTCAGTTGTTGGATTTGTGGCCAGCCTGAATGCCTCAATAACTAAGTGGCATTCGCGTTGCATTTTCCAGTGTGCAGGAACCAGTATGGCAGATTGTTTAAGGATCTGCATGGAAGGTGCTATAAACAATTGGGAGAAATGTAATGGGCATCTACCTGCACGCATAATCATATACCGGGATGGTGTAGGAGATGGGCAGTTGAAGATGGTGATGGATTATGAAGTCCCACAGTTGCTAAGTGTCCTTGATGAATGCAGTGGCGGACCCAAGATGACATTAATCATTGTGAAAAAGAAATGCCTTTCTCGCTTCTTCGTTGAGTCTAATGGGGGCCTGAGGAATCCTCCTGTTGGAACGGTTATTGATACGGAGGCCACCCAACCTAGCTGGTATGACTTTTTCTTGATTAGCCAACTTGCACGCCAAGGGACTGTCAATCCCACGTACTATAATGTGGTTTATGATGAGAACAAGTTAAGTCCAGACCATATGCAGCGGTTCACTTTCAAGATGTGTCACCTCTACTATAATTGGCCTGGGTTAATCAGAGTGCCAGCACCTTGTCAATATGCCAACAAGCTGACGTTTTTGGTCAGCCAGAGCATCCACCAAGCGCCAAGCCTGGAACTTGCAAACAAGCTTTTCTATTTGTAA------------------------------------------------------------------------------------------------------------------------------------------------------------------------------------------------------------------------------------------------------------------------------------------------------------------------------------------------------------------------------------------------------------------------------------------------------------------------------------------------------------------------------------------------------------------------------------------------------------------------------------------------------------------------------------------------------------------------------------------------------------------------------------------------------------------------------------------------------------------------------------------------------------------------------------------------------------------------------------------------------------------------------------------
>ENSPTXT00000027453.1_Piwil1_EasternBrownSnake
CTTAAGATTTCAGCAGGCTTTCAAGAAATGAGTTTGGGAGAACGAGGTGGACGCCGCAGAGACTACCATGATCTTGGTGTAAACACCCGTCACTTAATGGAACATGTCAGAGAATCCAAAACAGGTGTATCGGGGAATTTAATCAGATTGAGCACCAACCACTTCCGGCTGTCGTCTCGCCCGCAATGGGCTTTGTACCAGTACCACATTGACTACAACCCACAGATGGAAGCCCGTCGTCTTCGGGCAGCCTTGCTGTTCCAACACGAGAACTTGATTGGCAAGACGCATGCTTTCGATGGGTCCATTTTGTTCTTACCCAAGAAGTTGGAAAACAAGGTTACAGAGGTGTTAAGCCAGACACGGCAGGGAGAGACTGTGAAGATCACCATCACATTAACCAATGAACTTCCATCGACTTCGCCAACATGCCTACAATTCTACAACATTATTTTTAGAAGATTGTTGAAAATCATGAACTTGCAGCAGATTGGGCGTAATTACTACAACCCAGGTGACCCGATCAATATTCCTAAGCACAGGCTGATGATTTGGCCTGGCTTCACCACATCCATTCTGCAGTACGAGACCAGCATCATGCTTTGCACAGATGTGAGCCACAAAGTCCTCCGAAGCGAGACCGTCCTGGATTTTATGTACACCTTGTATGATCAAGTTGGAGAACAGCGATTCCGAGAATTATGCACAAAGGAACTCATCGGTGTGATTGTCCTTACCCGGTATAACAACAAAACGTACCGGGTAGACGATATTGATTGGGAATCAAGTCCTAAGGATTCCTTCAAAAAATCTGATGGAACCGAGATCAGCTTTGTGGATTACTACAAGATGCAATACACCCAAGAAATCACCGACTTGAACCAACCCGTTTTGATTAGCCAGCCAAAGAGGACGAGAGGCCCTTCCGGTACCTTGGCAGGACCAGTAATACTCATCCCTGAACTCTGCTATCTTACAGGCCTGACTAATAAGATGCGAAGTGATTTTAACGTAATGAAAGATCTGTCTGTTCACACAAGGCTTGCGCCCGAACAAAGAATGCGTGAAGTTGGACGGCTTATCAGTTACATTAATAAAGATGACAACGTTCAGAAAGAGCTACGCGATTGGGGGCTAAGCTTTGAATCTAAACTGCTTTCCTTTTCGGGGCGAGTGGTCCAATCTGAAAAAATTCGTCAGGGAGGGAAAGCGTTTGACTACAACCCGCAGCTTGCAGACTGGTCCAGGGAAACAAGAGGTGCTCCCCTCACCAGTGTAAAACCCCTGGAAAACTGGCTGCTGATCTACACCCGCCGGAATTACGACGCCGCTAATATTCTGGTCCAAAACCTTTTCAAAGTCACACCCGCAATGGGCATAAGAATGAACAAAGCCATCATGGTTGAAGTTGATGACAGAACAGAGGCGTACCTGAGAATCTTAAAGCAGAAGATTACCTCCGATACTCAGATGGTGGTGTGTATCCTGTCCAGTAACCGTAAAGACAAATACGACGCAATCAAGAAATACTTGTGTACTGATTGTCCCACACCCAGCCAGTGTGTTCTGGCTCGCACCTTGAGCAAGCAGCAAACAGTCATGGCCATAGCCACCAAAATCGCCTTACAGATGAACTGTAAAATGGGGGGAGAACTCTGGAGCGTTGAAATCCCAATGAAGCAGCTCATGATCGTGGGCATCGACTGTTACCATGACATTTCGGCTGGACGGCGATCAGTGGCAGCATTTGTTGCAAGCTTGAATCATGGAATGACCCGTTGGTATTCACGCTGTGTGCTTCAAGATCGTGGGCAAGAAATTGTGGATGGACTCAAAGTGTGCCTACAAGCGGCACTCAGGACTTGGTATTCCTACAACGAACACATGCCTACCCGTATCATCGTGTATCGCGATGGTGTCGGTGACGGTCAGTTAAAAACCTTGGTGAGCTATGAAATCCCACAATTCTTGGAGTGCTTGAAAACAGTTGGATCTGACTATCGTCCCAAACTGACAGTGATCGTGGTAAAGAAACGTGTGAACAGCAGATTCTTTGCTGAAATTGAAGGAAAGCTACAGAATCCACCACCTGGCACAGTTATTGACTTGGAAGTTACCAGACCAGAGTGGTACGATTTCTTCATTGTGAGTCAGTCTGTGAAAAGTGGCACAGTTGCACCCACCCATTACAACGTAATCTACGACAGCAGCGCGCTGAAGCCTGACTACATGCAGAGGCTAACATATAAGCTGTGTCACATGTACTACAATTGGCCGGGAGTCATTCGGGTGCCAGCTCCTTGCCAGTATGCCCATAAACTGGCTTTCCTCGTAGGGCAAAGTATCCACAGAGAGCCAAATTTAACCCTTGCGGAGAAACTTTATTATCTGTAG---------------------------------------------------------------------------------------------------------------------------------------------------------------------------------------------------------------------------------------------------------------------------------------------------------------------------------------------------------------------------------------------------------------------------------------------------------------------------------------------------------------------------------------------------------------------------------------------------------------------------------------------------------------------------------------------------------------------------------------------------------------------------------------------------------------------------------------------------------------------------------------------------------------------------------------------------------------------------------------------------------------------------------
>ENSPTXT00000021999.1_Piwil2_EasternBrownSnake
ATGGACCAGTCCTGGAGTCTGGGGAAGGCTCTGATGAGTGCTTTGCATCGGAGGCAGAGATGGGGTCAGGGCCATCTGACAGTTATCAGCTGCATTCAGAGTCAGTGGGGCAGAAGAACAGCTGGAGCCTGTTCCCTATGTGTGCATGCGCAGAGCTGTCAGGAGAAGGGAAGAGGTAAGCAACAAAGGTCGACTCGGGAATACAGCCCGATGTTCACGAGGTTCAGCTTCCTTACTGTCTTTCTCTTAAACAAAGCAGAGAAATTATTACAATTACACTTTCATCCTTCCAGAGAACCACTTAAGAAGCAAGGGTCAAAAGGAGTAACGATCCCTTTGGCGCTGAATCTGATTCAAATACACTGTAAAAATGAAGCTGTGTATCAGTACCACGTGACATTCAGCCCAAACATAGAATATAAAAGCATGCGCCTTAAGATGCTAAAGGAACATCAGTCGGTGATAGGAGACATTTCCGCATTTGATGGCTTTCTTCTCTATTTACCCATCAAGTTGCCTCAAAATATTAACCTGAAGTGTGAAAGAAAGACAGATGGAACAGAAGTCAATTTAAAGATTCAGATGACCAAAATTCTGGAACCTAGTTCAGAGTTGTGCATCCCATTTTACAATGTTATTTTCAGAAAAGTGATGAGGATTTTAGATATGAAACTTGTCGGGAGAAATTTCTATGATCCTACTAATGCTACTGTACTTCAGCAGTACAGGTTGCAAATATGGCCTGGCTATGCAACCAGTATCCGAAGGACAGATGGTGGCCTGTTTTTGTTGGTTGATGCTGTTCATAAGGTTATTCGGAATGATTCAGTCCTGAATGTGATGCACAGAATTTATCAACAGAATCGGGATAATTTCCAAGATGAGTGTACAAAGCAACTTATTGGCAACATTATACTTACCCGTTACAACAATAAAAATTACCGAATTGATGACATTGATTGGAACAAGACACCACAGAACAGTTTCACCATGTCGGATGGGAAGGAAATCACTTTTCTAGAGTATTACAGTAAAAATTATGGGATTACCATTAGAGAGCTTGACCAGCCACTGTTGATTTACAGAGTTGAAAAAAGAAAAAATCCTCCAGGAAAGCTTCAGGAAGGTGAAATCCTGCTAGTGCCAGAGCTTTCCTTCTTGACAGGCATTCCCGAGAAGATGAGACAAGATTTTAGAATTATGAAGGATCTTACGCAGAAAGTCAACATGAGTCCCGGACAGCATCATGCCGCTCTGCTCCAACTTCTCAGCAGAATTAAGAAGAATGAGAATGCCCATAAGGAATTGTCCCGGTGGGGGCTTTTCTTGGATGGGGATGTTTACAGGACCACCGGGCGCATCCTTCCCATGGAAAGAATAAACCTGAAGAAAACCTCCTTCACTACCTCGGAAAGCCTAAACTGGACTAAAGAAATCAGCAGAGAAGCCTGCATCTCTGCAATTCCAATTCATTTCTGGGCACTCTTTTACCCAAAGCAGACGATGGAGCAAGCACATGAACTAGTCAGCATGCTGCAAAAAATTTCAGGACCCCTTGAAATCCCGTTAGCTGCACCTATTTGGAAAGAATTGAAAGATGACCGAATAGAGACTTACGCCAGAGCTATCAAATCATTGCTAAGTAGTGAGGGATCAATACAATTAGTCGTTTGTATTATCACAGGAACTAAAGACGATTTGTACAGGGCTATTAAAAGACTGTGCAATGTACAGAACCCAGTTCCTTCCCAGGTTATTAATGCTCGAACCATTACAACTCAATATGTTAAACTGAGAAGTATAGCCCAGAAGATTCTGTTGCAAATTAATTGTAAGTTAGGTGGAGAGCTGTGGAGTGTGGACATTCCATTGAAACAGCTGATGGTGATTGGCATAGATGTGTATCATGATCCCACCAGGGGGAAGCGCTCCATGTTGGGCTTTGTGGCAAGTACCAGTCCAATTGTGACACAATGGTATTCCAAGGTTATATTCCAGACGCCTCATCAAGAAATAATAGACAGCCTAAAGGTCTGTTTAGTAGCTGCTTTGCAGAAATTCCACGAGGTCAACCATCATCTCCCGGAGAAGATAGTGATTTATAGAGACGGCGTTTCGGATGGCCAGCTGAAAATAGTAGAAAGCTATGAAATCCCCCAGCTGGAGAAATGCTTTGAAGCTTTTAATAATTACAACCCTAAAATGGTGGTGTTTGTGGTTCAGAAACAGATCAGCACCAACATCTATTCATCAGCTGCTCAGCAGCTTTCATCCCCTCCTCCAGGGACGGTGTTGGACCATACAGCCACCTCTCGAGACTGGGTGGATTTTTATTTGATAGCCCACTACTCGCCACAAGGTTGCGGCATCCCTACTCACTACGTCTGTGTAAGGAATACAGCCAATCTCACTCCTGATCACATGCAGAGGCTGACTTTCAAACTTTGCCACCTCTACTGGAACTGGCCAGGAACTATCCGGGTGCCTGCCCCGTGCAAATATGCGCATAAGGTGGCTTTTCATTCAGGGCACATTCTCCACCACGAGCCATCAAATGAGCTGTGCGAGACGCTCTTCTTCCTGTAG---------------------------------------------------------------------------------------------------------------------------------------------------------------------------------------------------------------------------------------------------------------------------------------------------------------------------------------------------------------------------------------------------------------------------------------------------------------------------------------------------------------------------------------------------------------------------------------------------------------------------------------------------------------------------------------------------------------------------------------------------------------------------------------------------------------------------------
>XM_006260910.3_Piwil1_Alligator
ATGACGGGCAGGGCCCGAGCCCGTGGGAGAGCCCGCGGCCAGGCGCTTCACACGACCTCCCTAGCAGCAGCTGTCGGTCCACCAGGTTTCCAAAGTCAGCAGCCTGGACAACCTAGACTGCAGCTGCAACCACAGCCACCCCCACCAGCAGAAGGAGAATATGTTGGCCGTGGGCATCCGAAAGGGATCCCAGCTGTACCAGAGCCACCAAGTGAAGCAGGAAAACTTGAGATATCAGCTGGCTTTCAGGAGCTGTCATTAGGAGAGAGGGGTGGACGTCGTCGAGATTTCCATGACCTTGGAGTAAATACTCGCCAAGCCATAGAACATGTTAAAGAATCAAAAACAGGTACTTCAGGTGCTATCATAAAATTAAGTACAAACCACTTCCGGTTGACCTCTCGTCCGCAGTGGGCTTTATATCAGTACCATATTAACTACAATCCTCAGATGGAAGCGCGACGTCTCCGCTCAGCTTTACTGTTTCAGCATGAAGAACTAATTGGAAGAACACGTGTGTTTGATGGAACAACATTATTCTTACCAAAAAAATTAGAAAACAAGGTTACTGAGGTGTGTAGTCAGACCAGGAATGGAGAGATCGTGAAGATTACTATCACTTTAACCAGTGAGCTGCCACCTACTTCACCTACCTGCCTACAGTTTTACAACATTATTTTCAGGAGGCTTTTGAAGATGATGAACTTGCAGCAAATTGGACGTAATTATTACAACCCAAATGACCCAATCAGCATCCCTAATCACAGGGTAATCATCTGGCCAGGTTTCACTACTTCTATTCTTCAGTATGAGACAAGCATCATGTTATGTACAGATGTGAGCCATAAGGTTCTCCGGAGTGAAACTGTGTTGGATTTCATGTACAATCTGTATAGTCAGGTTGAAGAACAAAGATTTAGAGATATCTGTGCTAAAGAACTCATAGGTCTAATTGTTCTTACAAAATACAACAACAAAACTTACCGAGTTGATGACATTGACTGGGATGCCAATCCAAGATGCACCTTTAAGAAAGCAGATGGATCTGAAATCAGCTATGTAGACTACTACAGAATGCAATATAACCAAGAAATCACTGACTTGAACCAGCCAGTTTTGGTCAGTCAGACAAAGAGGAAGAGGGGGCCAGGAGGTGTAATGCCAGGGCCTGCAGTACTTATTCCTGAGCTGTGCTACCTGACAGGGTTAACTGATAAGATGCGTAGTGATTTTAATGTGATGAAAGACTTGTCTCTTCATACAAGACTGACGCCGGAGAGAAGAGAGCGTGAAGTTGGAAGACTTATTAACTACATTCAACAGGATGACAGTGTTCAGAAGGAACTTCGTGACTGGGGTTTAAGCTTTGATTCCCGTTTACTATCTTTTACTGGAAGAGTAATTCAAGCCGAAAAGATCCATCAATCAGGGAGAGCGTTTGAATACAACCCTCAATTTGCAGACTGGTCAAAAGAAACTAGAGGAGCCCCCTTAATAAGTGTAAAGCCACTGGACAACTGGTTACTAGTATATACACGGCGCAACTATGATGCAGCCAATGCACTTGTTCAGAATCTTTTCAAAGTCACACCATCCATGGGCATACGAATGAACAAAGCAATCATGGTTGAAGTAGAAGATAGAACAGAAGCTTATTTGAGGACTTTGAAACAAAAAGTTACTTCTGACATACAGATAGTAGTTTGCCTTTTGTCCAGTAATCGCAAAGATAAGTATGATGCTATCAAGAAGTACTTGTGCACGGATTGTCCCACTCCAAGTCAATGTGTGATAGCTCGCACATTAAGTAAGCCACAGACTATAATGGCCATAGCAACAAAAATTGCATTACAAATGAACTGCAAGATGGGTGGAGAGCTCTGGAGTGTTGAAATTCCACTGAAACAACTCATGGTTGTGGGGATTGACTGTTACCATGATAATACAGCTGGGAGGAGGTCAGTTGCAGGATTTGTTGCTAGCCTGAATCAGGGAATGACACGGTGGTTTTCACGCTGTATCTTACAAGATCGTGGACAAGAACTTGTGGATGAGCTCAAGGTCTGTTTACAAGCTGCTTTAAGAGCCTGGTTCAGCTGCAATCAACAAATGCCTTCTCGCATTATTGTGTATCGTGATGGGGTAGGAGATGGTCAGCTAAAAACCTTGTTCTCTTATGAAGTTCCTCAGCTTTTGGATTGCTTGAAATCTGTTGGTAAAGACTACAATCCAAGACTTACAGTGATAGTTGTGAAGAAGCGAGTGAATGCCAGATTCTTTGCCCAGGCTGGTGGAAAACTTCAGAATCCACCCCCTGGTACAGTTATTGATGTGGAGGTCACCAGGCCAGAATGGTATGATTTCTTCATTGTGAGCCAGGCTGTGAGAAGTGGTAGCGTGTCACCAACTCACTACAATGTAATTTATGACAGTAGTGCATTGAAACCAGATCATATGCAACGTTTAACTTACAAGTTGTGCCACATGTATTATAACTGGCCAGGTGTTATCAGAGTGCCTGCTCCCTGCCAGTATGCCCATAAATTGGCTTTCCTCGTAGGTCAGAGCATTCACCGAGAACCCAATCTGTCACTGTCGGACCGTTTGTATTACCTGTGA------------------------------------------------------------------------------------------------------------------------------------------------------------------------------------------------------------------------------------------------------------------------------------------------------------------------------------------------------------------------------------------------------------------------------------------------------------------------------------------------------------------------------------------------------------------------------------------------------------------------------------------------------------------------------------------------------------------------------------------------------------------------------------------------
>XM_019483637.1_Piwil4_Alligator
ATGCTTAAAGATTACTCTAGGAGTGATGATTCCCAAGTTGGTGGGACTTTTGTGTCTGAGGAAGAGGCCTCAACCAGCTCTGCCCATGGTGGCGCAGCAAGACTTTCTCAGAGATGTGACCTTTCTGCTGGACAGTCCAAGTCTCAGTGTGCAGTGTTGGGGAAAGGGGGAAGGACCCGATATGACTTTCCAGATTTGGGAATAAATACTAGAAAGACTATAGCACATGTCCGAGACTGTAAAACAGGCTCCAGTGGAATCCCGGTGAAAGTAATTACAAATCTCTACAGCTTATTGCTTCCTAGGGAATGGCAGCTTTACCAGTACCATGTGACTTTTAACCCAGAGTTTGAGTCAAGGCGTCTACGCTCTGCATTGCTCTACAGCCATGCTGAATTTCTTGGAAAAGCTAAAGCTTTTGATGGAGTCATTCTTTTTCTTTCTCAAAAGCTGGAAAACCAGGTCACAGAATTGTTGACTGAAACAAAAAGGGGCGAGACAGTAAAAATCACCATTACACTAAAAAGCAAGTTACCACCCAGTTCTCCAGTCTGCATTCAGTTTTTCAATATCATCTTCAAGAAGGTTTTGAAAAAGTTGTCCCTGTATCAAGTTGGACAGAACTTCTACAGTCCTTCAGAACCAGTGGTAATTCCCCAACACAGGCTGACTCTCTGGCCAGGATTTGCCATTTCCATTTCACAGTTTGAGAGCAGAGTAATGTTAAGTGCTGATGTGAGCCATAAAGTGCTTTGCAATGACACTGTTTTGGAGTTCATGACTGACCTGTATACAAGGTGTGACAGAGCACGCTTCACCGAAACATGTGAAAAGGAGCTAATTGGGCTCATTGTCTTGACCAGGTATAACAACAAAACCTACCGTATTGATGATATCAATTGGTCTGTGAAGCCAACTGACACTTTTCCAAAACGAGATGGCACTGACATCTCTTATGTTGATTATTATAAACAGCAGTATGAAGTTGTCCTGAGTGATCTAAATCAGCCAATGCTTGTTAGCCGGTTGAAAAATAAACAGAAAGACAGCATTGAGCCTCGTATCGTCCACCTGATCCCTGAGCTGTGCTATCTAACAGGTTTGACCAGTCGGGCAAGAGCTGACTATCGACTGATGAAGGATTTGGTTCAGGAAACTCACCTGAATCCTGAGCGTAGGCAGCAGAGGTTGTCAAGACTCACTGACAACATTCAGAGAAACAGTGACGCTCGTTTAGTACTGGAGACCTGGGGGCTGCAGCTCGGGTGCCAAATTTCCCTGACTGGCCGCATTGTCCCAACTGAAAAAATCCTGATGCAGGGGGAGATGTGTCTGCCAATGAGTGCCGGTGATTGGTCAAAGGATATGCGTAACATGAAGATGCTTGGAGTACCGTCTCTGGACACCTGGTTAATAGTGTGCAGTAACAGAAATGCAGAAGTAATGAACAATCTTCTGAATTGCCTGAGAAGAGTTGGTGGTCCCATGGGGTTTCGCATTGAATATCCCAAAATACTGCACGTACAAGAAAGTACCCTGGCCTTCCTGAGGGCATTGCAGCAGCACGTGACTCCTGAAGTACAGCTGGTGATGTGTGTGTTGTCTTCTAATCAGAAGGACTGCTACGACTCGATTAAAAAGTTCTTGATCCTTGACCGACCTGTCCCAAGCCAGTGTGTATTAGCACGCACCCTAACTAAGCCGGGTATGATGATGAGTGTTGCCACAAAAATTGCTATGCAGATTATTTGTAAACTCGGAGGAGAGCTGTGGGCAGTAGAGATCCCTCTGAAATCACTTATGGTGATAGGTGTCGATGTCAATAAAGATGCCCTCAACAAAGGAAGCTCAGTAGTAGGTTTTGTGGCTAGCACCAATTCCAGAATTACAAGATGGTCCTCTCGCTGCATCCTTCAGACAACAGGGACTGATGTTGCAGATTGTTTAAAAGTCTGCATGAAAGGTGCTCTCAGCAAATGGCTCAAGCATAACCAAGAGTTACCTGCACGGATTATAGTATACCGTGGCGGTGTTGGGGATGGCCAGCTGAAGATGGTAGTGGATTATGAAGTTCCACAACTTCTTAGTAGCCTGACAGAACTTAGTACTAACTACAGACCCAAAGTATCAGTCGTCGTGGTCAGGAAGAAATGTATTGCTCGATTCTTTGCTGAGGCAGATGGAAGTTTGAGGAACCCACCAATTGGTACAGTTGTTGACACAGAGGCTACTCGTCCTGAATGGTATGACTTTTATCTGGTCAGCCAACTAGGACATCAGGGGACTGTCAATCCCACACACTACAATGTTGTGTATGATGACAGTGGGTTGAAGCCAGACCACATGCAGCGACTCACATACAAGATGTGTCACCTGTACTACAACTGGCCAGGTCTAATCAGAGTGCCAGCACCCTGTCAGTATGCCCACAAGCTGACCTTCCTCGTGGGACAGAGTCTTCACAGACAGCCAAGCCTGGAGCTGGCTGAAAAACTTTTTTATCTATGA---------------------------------------------------------------------------------------------------------------------------------------------------------------------------------------------------------------------------------------------------------------------------------------------------------------------------------------------------------------------------------------------------------------------------------------------------------------------------------------------------------------------------------------------------------------------------------------------------------------------------------------------------------------------------------------------------------------------------------------------------------------------------------------------------------------------------------------------------------------------------------------------------------------
>XM_019491532.1_Piwil2_Alligator
ATGGACCCCCTGTGGCGTCCCCCGATCCCGGGCGCAGCCCCCTACCGCATGCCACTCAGTGCTTCCCTGCCCAGGGCTGAGCCCCGCTCATCCTGCACCAAGAGCCAGCCCTGGGGCCCGGCGGGCAGGTGGCCCCCAGGGGAGCCCCGGCTGCCCCCAGCACCCAGGGGGTGTAGCCAGCAGGAGCCTCTTGCATCTGATCTGTCTTCCATGTTCCGAGGGATTGGGTTTGAGACAGTCCCGAGACCTACGCTGGGACGGGCGACTCAGCCTTTGGGTCGCGGAGTCTTGAGCTGGGCCACAAGTGGTATGGAGGCCAAACCCGGCACATCAGTGCAGCCCGGTCTTCCAGCGCCAGAAGCCATGGCAGCTGGGGACAACAATGCGGGGAGGACATCTGTTGCTTGTGGCATGGTTTTTGCCCAAAAGGAAGCAGCTGCCCCACCTGTCCCTTTTGGAAGAGCAGCCCTGGCGCTTGGCAGGGCCATGCCCAAAGCTTCTGGAGACCTCCCTTTCCTGAATGCAAATATATCTCGGCCTTCTGCTTTACAGCCAGCATCTCCCATGTTCACACACAGGGCAGAGATTCCCCCAGCCATCTCTGTTGAGCAGTTGGAAAGAAAGGACCCAGTAGTGAAGAAAGGATCGAAAGGAACTGCTTTCCCCTTGGCTCTGAACCTGATTAAAATACATTGCCAAAATGAAGCTGTTTACCAGTATCATGTGACTTTCAGTCCTAATGTGGAGTGTAAGAGCATGCGGTTTGGTATGCTGAAGGAGCACAGATCGGTGACAGGAGATGTAACTGCATTTGATGGCTTGATCCTCTACCTGCCCATCAGGTTGCCTCAAACTTCTGATCTGAGAAGTCAGAGGAAGACTGATGGAGTTGAGATCAGCATAAGGATTCAGATGACCAAAATTCTTGAACCCAGTTCGGACCTATGCATTCCATTTTACAACATTGTTTTCAAAAGGGTGATGAAGATTTTGGAGATGAAACTTGTTGGGAGAAACTTTTATGACCCCACCAGTGCTACAGTGCTGCCCCAGTACAGGTTGCAGATCTGGCCAGGTTACTCGGCTAGCATCCGGAGGACAGATGGAGGACTCTTCCTGTTGGCTGATGTCTCCCACAAGGTCATCAGGAATGATTCTGTCCTGGATGTCATGCAAGCAATCTACCAGCAGACCAGAGAGAACTTCCAGGATGAGTGTACCAAGCAGCTGCTTGGCAACATTGTCATTACCCGCTATAACAATCGCACGTACCGCATTGATGACATTGAGTGGAGCAAGACTCCAAAGGACAGTTTCACCACGTCCGATGGGAAGGAGATTACTTTCATAGACTATTACAGCAAAAACTATGGGATAGCCATTAGAGACCTGGGCCAGCCACTACTGATTCACAGACCCAAGGAAAAGCAGAGTCCTGATGGGAAGCTGCTGAGGGGTGAGATTCTGCTGTTGCCAGAGCTCTCCTTCATGACGGGGATCCCTGAGAAGATGAGGAAGGACTTCAGAGCCATGAAGGACCTGACCTATCAAATCCACCTGAGTCCAAAGCAACACCACACCTCTCTGAGTGCTCTCCTGCAACGAATTAAGCAGAATGAGGCTGCCAGCGAAGAATTGTTGCGATGGGGTCTACGTTTGGACACAGACGTCTCTAGAACACAGGGGCGTGTTCTTCCCATGGAAAGAATCAACATGAGGAACAGCTCGTTTGTGACTTCTGAAGACCTCATTTGGACCAAAGAAATAACAAGAGAACCCTCCCTCTCCACAGTTCCCCTGCATTACTGGGCATTGTTTTATCCCAAACGTGCTCTGGACCAGGCACGCGAGCTGGTCAGCATAATGGAAAGGATCTGTGGCCCACTTGGCATGAAGTTAAATCAGCCTGCCTGGGTGGAACTGAAGGATGACCGGATAGATACCTATGCTAGGACCATCAAATCTGTCTTGGGTTCAGAGGGCAAATTGCAGTTGGTCGTGTGCATAATCACGGGGACCAGAGATGACTTGTATGGGGCCATTAAAAAGCTGTGCTGTGTGCAATGTCCAGTACCCTCTCAGGTTGTCAATGCCAGAACCGTCACTGGCCAGCCAAGCAAACTAAGGAGCGTGGCACAGAAAATTCTGCTGCAGATGAATTGCAAGCTAGGTGGGGAGCTCTGGGGAATAGACATCCCACTGAAACTGCTGATGGTGATTGGCATGGATGTGTACCATGACCCTAACCTAGGCATGCGTTCGGTCGTCGGCTTTGTCGCAAGCACCAATCATACTCTTACCAAGTGGTACTCTAGGGTTGTGTTCCAGATGCCTCATCAGGAAATCGCAGATGGCTTAAAGCTGTGCCTGGTGGGCGCTTTACAGAAGTTCCACGAGGTGAACCACTGTTTACCCGAGAAGATAGTGGTTTACAGAGACGGGGTATCAGACAGCCAGCTGAAAATGGTGGCCAACTACGAGATCCCACAGCTCCAAATGTGCTTCCAAGCCTTTACAAACTACCAGCCCAAGATGGTGGTCTTTGTGGTTCAGAAGAAAATCAGTGCAAACTTCTATTCAGCTTCTTCAGAGGACTTTGGGTGTCCTCCCCCCGGGACAGTCATTGACCACACGGTTACCAGCAGAGAGTGGGTAGATTTTTATTTGTTGGCTCACCACGTCCGTCAAGGCTGCAGCCTCCCCACCCACTACATCTGTGTGCTCAACACTGCCAACTTGAGTCCTGATCACATGCAGAGGTTGACTTTCAAGCTCTGCCACATGTACTGGAACTGGTCAGGTACTATCCGTGTACCAGCCCCATGCAAATATGCCCACAAGTTGGCCTTCCTCTCGGGGCAAGTACTGCACCATGAGCCGGCAATTCAGCTGTGTGACAAGCTCTTCTTCCTGTAA---------------------------------------------------------------------------------------------------------------------------------------------------------------------------------------------------------------------------------------------------------------------------------------------------------------------------------------------------------------------------------------------------------------------------------------------------------------------------------------
>ENSCPBT00000041920.1_Piwil1_PaintedTurtle
ATGACTGGAAGAGCTAGAGCTAGAGCGAGAGGAAGAGCTCGTGGCCAGCAAATTTCTGTACCTCCTGTAGGAGCAGCTTCTGTGAGTGTTCATTTTTCACATCCAGCACATCTACATTTTGAAATATTAAAATTCAGAGTTGTCTGCTTCCCATATAAGATTTCAGTTGGTTTTCAGGAATTGTCATTAGCAGATAGGGGTGGACGTCGCAGAGATTTCTATGACCTTGGGGTAAATACGCGGCAAGCCATAGAACATGTTAAAGAGTCAAAAACAGGTACTTCAGGTACCACAATAAGATTAAGTACGAACCATTTTCGGTTGACGTCTCGTCCACAATGGGCTTTATATCAATACCATATTGATTATAATCCTCAGATGGAAGCTCGGCGTCTTCGTTCAGCTTTACTCTTTCAGCATGAAGAAATTATTGGGAGGACACATGCATTTGATGGAACAATATTATTCTTACCAAAAAAACTACAAAATAAGGTTACTGAAGTGTTCAGTCAGACCCGAAATGGAGAGAATGTCAAGATTACTATCACCTTGACCAATGAGCTACCACCTACTTCACCTACATGCTTGCAGTTTTACAACATTATTTTTAGAAGGCTTCTGAAAATAATGAACTTGCAGCAAATTGGACGTAATTATTACAATCCAAGTGACCCAATCAGCGTTCCCAATCACAGGTTGATGATTTGGCCAGGCTTCACTACTTCTATTCTCCAGTATGAAACAAACATCATGTTGTGTACGGATGTGAGCCATAAAGTTCTCCGCAGTGAAACTGTGTGGGATTTTATGTACAACCTGTATAAGCAGGTTGAAGAACAAAGATTTAGAGAAACTTGTGCTAAGGAACTGATAGGGCTAATTGTTCTTACAAAGTATAACAACAAAACATACAGAGTTGATGATATTGACTGGGATTCCAATCCAAAATGCACCTTTAAGAAAGCAGACGGTTCTGAAATCAGCTTTGTAGACTACTACAAAATGCAGTATAACCAAGAAATCACTGACTTGAATCAACCAGTTTTGGTCAGTCAGCCTAAGAGGAGGAGAGGGCCAGGAATGCCAGGACCTGCGGTACTCATTCCTGAACTGTGCTACCTCACAGGATTGACTGATAAGATGCGTAGCGATTTTAATGTAATGAAAGACTTGGCTGTTCATACAAGACTGACACCTGAGCAAAGACAGTGTGAAGTTGGAAGACTCATTGATTACATTCACAGGGATGATAATGTTCAGAAGGAACTTCGTGACTGGGGTTTGAATTTTGATTCCAATTTACTATCCTTTACGGCAAGAGTTGTTCAAGCAGAAAAAATTCATCAAGCGGGAAAAGTGTTTGACTACAATCCTCAATTTGCAGACTGGTCAAAAGAAACTAGGGGAGCTCCCTTAATTAGTGTAAAACCACTGGATAACTGGTTATTAATATACACACGGCGCAATTATGATGCTGCCAATGCATTAGTTCAAAATCTATTTAAAGTCACACCAGCCATGGGCATCCAAATGAACAAGGCAATTATGATTGAAGTAGATGATAGAACAGAAGCTTATTTGAGGGTCTTGCAACAAAAGGTTACCTCTGACACACAGATAGTAGTTTGCATTCTATCCAGTAATCGTAAAGATAAGTATGATGCTATCAAGAAATACTTATGTACTGATTGCCCGACTCCAAGTCAGTGTGTGATAGCTCGCACTCTAAGCAAGCCACAAAGTGTAATGGCTATAGCAACGAAAATTGCTTTACAAATGAACTGCAAGATGGGTGGAGAGCTCTGGAGTGTTGAAATCCCATTGAAACAAGTTATGATTGTTGGAATTGACTGTTATCATGACACTACAGCTGGGCGGCGATCAATTGCAGGATTTGTTGCTAGTCTGAATCAGGGAATGACACGGTGGTTCTCTCGCTGTGTCTTCCAAGATCGTGGACAAGAACTTGTGGATGGACTCAAGGTCTGCTTGCAAGCTGCTTTAAGATCCTGGTTCAGCTGCAATAATCATATGCCGTCTCGCATTATCGTGTATCGTGATGGTGTAGGAGATGGTCAGCTAAAAACCTTGGTTAACTATGAAGTACCCCAGTTTTTGGATTGCTTGAAATCTGTTGGTAAAGATTACAACCCAAGACTTACAGTAATAGTGGTGAAGAAACGAGTGAATACTAGGTTCTTTGCACAGGCTGGTGGAAGACTTCAGAATCCACCCCCTGGCACAGTTATTGATGTAGAGGTTACCCGGCCAGAATGGTATGATTTTTTTATTGTGAGTCAGGCTGTGAGAAGTGGTAGTGTTTCACCAACCCACTACAATGTAATCTATGACAACAGTGCATTGAAACCAGATCATATGCAACGTTTAACTTACAAGCTCTGCCACATGTACTATAACTGGCCAGGTGTTATCAGAGTGCCTGCACCTTGCCAATATGCCCATAAACTGGCTTTTCTTGTGGGTCAGAGCATTCACAGAGAACCGAATCTGTCACTCTCAGACCGTTTATACTACCTTTGA------------------------------------------------------------------------------------------------------------------------------------------------------------------------------------------------------------------------------------------------------------------------------------------------------------------------------------------------------------------------------------------------------------------------------------------------------------------------------------------------------------------------------------------------------------------------------------------------------------------------------------------------------------------------------------------------------------------------------------------------------------------------------------------------------------------------------------------------------------------------------
>ENSCPBT00000003125.1_Piwil2_PaintedTurtle
TATGGATTCAGAATTCTTGGCCGCGGGCAAATGGAAGCTCCACCTGTCCCTCTTGGAAGAGCAGCCATGTCACTCGGCAGGGGGTTGTGCAATGTTCCTACAGTCTTGACTTTCCTGCGCACAGGTGTGCTTCAACAAAACTATTATGGGCTTTTGTCTTCCTTCCCTTCATATCTTTACAGAGAACCGCTAATGAAGCAAGGATCTAAAGGAACTCCTTTCCCCTTAGGATTGAACCTGATTAAAATACACTGCAAAAATGAAGCAGTTTACCAGTACCATGTGACTTTCAGTCCTAATGTGGAATGCAAGAATATGCGGTTTGGAATGATGAAGGAGCAGAGATCAGTGACAGGAGACGTTACAGCATTTGATGGCTCTATCCTCTACCTGCCTATCAAGTTGCCTCAAACTGTTGATCTGACGTGTCAGAGAAAGACAGATGGAGCTGAGATCACCATAAAGCTTCAGATGACCAAAATCCTAGAGCCCAGCTCGGACCTGTGCATTCCGTTTTACAATGTGGTCTTCAGGAGGGTGATGAGGATTTTAGATCTGAAACTTGTTGGGAGAAATTTCTATGATCCCACCAATCCTACAATGCTGCAGCAGTATAGGTTGCAGATATGGCCAGGTTACTCAGCCAGTATCCGGAGGACGGATGGAGGTCTCTTCCTGTTGGCAGATGTCTCCCACAAGGTTATCCGGAATGATTCTGTCCTGGATGTAATGCATGTAATCTACCAGCAGAGCAGAGAGAACTTCCAGGATGAGTGCACCAAGCAGCTAATTGGCAATATCATCATTACCCGCTATAATAATCACACGTACCGTATTGATGACATTGACTGGAACAAGTCTCCGAAGGACAGTTTCACCATGTCTGATGGGAAAGCGATCACCTTCATAGACTATTACAGCAAAAATTATGGTATAACAGTCAGGGAGCTGGACCAGCCGCTGCTGATTCACAGACCCAATGAAAGGCGGACTCCCCAAGGGAAGCTTCCGAGGGGTGAGATTCTGCTGCTGCCAGAGCTCTCCTTCATGACCGGGATCCCTGAGAAGATGAAGAAGGACTTCAGAGCCATGAAGGACCTAACCCATCAAATTAATCTGAGCCCTAAGCAGCACCACGCATCTCTGAGTAATCTCCTGCACAGGATTGAGGAGAATGAGGCTGCTAGCAAGGAACTGTCACGGTGGGGACTATGTTTGGATAAGGATGTGTATAAGACACAAGGGCGCGTTCTCCCCATGGAAAAAATAAACCTGAGGACCAGTTCTTTTATGACTTCTGAGGACCTAAACTGGGCCAAAGAAATAACAAGAGACGCTGTCATCTCTGCGATTCCCATGCATTACTGGGCATTGTTTTATCCGAAACGGGCCGTGGACCAAGCACGAGAGTTGGTCAGCATGCTGGAGAAGGTCTCTGGCCCAATTGGCATGCAGATAAACCAGCCCGCCTGGGTGGAATTGAAAGATGATCGAATAGAGACCTATGCCAGGACTATCAAATCCATCTTGGGCACTGAGGGTAAGATGCAGATGGTCGTATGTATCATCACTGGGACCAGAGATGACTTGTACGGAGCCATTAAAAAGCTGTGCTGTGTGCAATCTCCAGTACCCTCTCAGGTCATCAATGCCCGAACCATCATGACCCAGCCCAACAAATTAAGGAGCGTAGCACAGAAAATTCTACTGCAGATTAATTGCAAGCTAGGTGGGGAACTCTGGGGAGTGGACATCCCATTGAAACAGCTGATGGTGATTGGCATGGATGTGTACCATGATCCCAGCAGGGGAATGCGCTCTGTGGTTGGCTTCATTGCAAGCACCAATCTTGTTCTCTCGAAGTGGTATTCTAGGGTTGTGTTCCAGATGCCTCATCAGGAAATTGTAGACAGTTTGAAGCTTTGTCTGGTCGGGGCCTTACAGAAGTTCTATGAGGTGAACCACTGTCTGCCTGAGAAGATAGCAGTTTATAGAGATGGAGTGTCAGACAGCCAGCTGAACACAGTGGTCAGCTACGAGATCCCACAGCTCCAGCAATGTTTTGAAGCCTTTGAGAACTACCAGCCCAAGATGGTGGTCTTTGTGGTTCAGAAGAAAATCAGCACCAATCTCTACTCTGCGTCCACTGAGCACTTTGTAGCCCCCGCTCCAGGGACTGTAATTGACCATACTGTCACCAGTAGAGATTGGGTGGATTTTTACTTGTTGTCTCATCGCATCCGACAGGGTTGCGGCATCCCGACTCACTATATCTGTGTGCTTAACACAGCCAACCTCAGTCCTGACCACATGCAAAGGTTGACTTTCAAGCTTTGCCACATGTACTGGAACTGGCCAGGCACTATCCGAGTTCCAGCCCCCTGCAAATATGCTCACAAGGTGGCCTTTCTCGCAGGACAGTTTCTGCACCATGAACCAGCTATTCAGCTCTGTGAGAGACTCTTTTTCCTGTAA------------------------------------------------------------------------------------------------------------------------------------------------------------------------------------------------------------------------------------------------------------------------------------------------------------------------------------------------------------------------------------------------------------------------------------------------------------------------------------------------------------------------------------------------------------------------------------------------------------------------------------------------------------------------------------------------------------------------------------------------------------------------------------------------------------------------------------------------------------------------------------------------------------------------------------------------
>ENSCPBT00000040421.1_Piwil4_PaintedTurtle
ATGAATACATTTTACAGTTCTTTCCACATTTCTGTTCAAGATGGCTTTTCTGCTGGGGTTTCTGGATGCACACTGCTGGAGAGAGGGGGAAAGACCCGATGTAACTTTCAAGATTTGGGAGTAAATACTAGAGAGACTATGGCACATGTGAAAGACTGTAAAACAGGCTTCAGTGGAATTCCAGTGAAAGTGATCACAAACCTATATAGCTTAGGCTTGCCCAGGGAATGGCAGCTTTACCAATACCATGTAACATTTAATCCAGAGTTGGAATCAAGGCGCTTGCGCCTTGCTTTGCTTTACAGCCATACCGAACTTCTTGGAAAAGCCAAAGCATTTGATGGAGCTATCCTTTTTCTTTCTCAAAAGCTGGAAAATCAGGTTACAGAATTAACGAGTGTAACAAAAAGAGGTGAGACTGTAAATATCACCATTACACTAACAAATCAGCTAGCATCAAGTTCCCCTGTATGCATTCAGTTTTTCAATATCATCTTCAAAAAGGTTTTGAAAAAGCTGTCCATGTACCAAGTTGGACGGAACTTCTACAGTCCTTCAGACCCGGTGGAAATTCCCCAGCACAAACTGACTCTTTGGCCAGGATTTGCTGTTTCCATTACACAGTTTGAGAACAGAGTGATGTTAAGTGCTGACGTGAGCCATAAAGTCCTTCGCAGTGAGACTGTTCTGGAATTCATGACAAGTCTGTATACCAGGACTGACAGCGCGTGCTTCATACAAACATGTGAAAAGGAGCTGGTAGGGCTTATTGTGCTTACGAGATATAATAATAAAACCTACCGTATTGATGATATTGACTGGTGTGTGAAGCCAACTGACACATTTCCGAAACGTGATGGCACTGAAATCTCTTACGTTGATTATTATAACCAGCAGTATGATATAGTCCTGACTGACCTAAATCAGCCTATGCTGGTTAGCCGATTGAAAAGTAAGCAGAATAGCACAGTTGAACCACGTGTTGTCCACCTGATCCCTGAGCTGTGCTATCTAACAGGTTTGACCAGCCGGGCAATTTCTGACTTTCGTCTGATGAAGGATCTGGCTCAAGAAATGCATCTGAATCCTGAGCAAAGACAGCAAAGGCTGTCTCGACTTGTTGACAACATTCAGAGAATCAAAGAGGCTCGTTTAGAGTTGGAGATGTGGGGGCTGCAGCTTGGGTGCCAAGTTTCCCTGACAGGCCGTGTTGTCCCAACTGAAAAAATCCTAATGCAGGAGCAGATATGTCTGCCAATGAGTGCTGGTGACTGGTCAAAGGATATGCGTAATATGAAGATAATTGGAGTGCAGCCTCTGGACAACTGGTTAATGTTGTGCAGTAACAGAAATGGAGAACTAGCTGAGAACCTTTTGAATTGTCTGAAAAGAGTGGGAGGTCCTATGGGATTTCACATTGAATATCCCAGAATACTACAAGTACAAGAAAGCCCAATGGCATTCCTGCGAGCAGTGCAACAGCATGTAAATCCTGAAGTACAGCTGGTAATGTGTATACTGTCTTCCAATCAGAAGGACTGTTATGATTCGATTAAAAAGTTCCTGAGCCTTGACCGACCTGTCCCAAGCCAATGTGTACTAGCACGCACGCTGAACAAGCAGGGCATGATGATGAGTGTCGCCACGAAAATCGCAATGCAGATTATCTGTAAACTCGGAGGGGAGCTATGGGCAGTCGAGATCCCTCTAAAATCACTCATGGTGATAGGTATTGATGTCAATAAAGATGCCCTTAACAAGGGAAGTTCAGTAGTTGGATTTGTGGCTAGCACTAATTCAAAAATTACAAGGTGGTTCTCTCGCTGCATCCTTCAGAATACAGGGACTGATATCGCAGATTGTTTAAAAGTCTGCATGAAAGGTGCTATCAGCAAGTGGCACAAGTATAATTGTGAGTTGCCTGCGCGCATCATAGTATACCGTGATGGTGTTGCAGATGGCCAGCTGAAGATGGTGGTGGATTATGAGGTCCCCCAACTACTTAGTGTCCTCACAGAATTAACTACTAATTACAGTCCCAAAGTGTCAGTGATTGTGGTCAGGAAGAGATGCATTCCTCGATTCTTCGCAGAGGCAAACAGAAGCCTGCAAAACCCACCTGTTGGCACTATTGTTGACACAGAGGCTACTCGTCCTGAATGGTATGACTTTTACCTAATCAGCCAATTAGCACGTCAGGGAACTGTCAATCCCACATACTATAATGTTGTGTATGATAACAGTGGATTAAAACCAGATCACATGCAGCGCCTCACGTACAAGATGTGCCACCTGTACTACAACTGGCCAGTGAGTAAATAG---------------------------------------------------------------------------------------------------------------------------------------------------------------------------------------------------------------------------------------------------------------------------------------------------------------------------------------------------------------------------------------------------------------------------------------------------------------------------------------------------------------------------------------------------------------------------------------------------------------------------------------------------------------------------------------------------------------------------------------------------------------------------------------------------------------------------------------------------------------------------------------------------------------------------------------------------------------------------------------------------------------------------------------------------------------------------------------------------------
>ENSACAT00000015740.3_Piwil1_GreenAnole
ATGTCGGGCCGCGCCAGGGCCAGAGCCAGGGGTCGAGCGCGGCCTACTCAGCCGGAGGAGGACTCCGCCGCCGCCTCAGGCGCAGCCACGCTTCGTCCCCTCCTGGGTTATGGAGCCCCTCGGCCTGGGCAGCAGCAGCCTCAGCCAGAGCCACCGGCAGAAGGGCCACTCATTGGTCGCGGGCGCCAGAGAGGAGGGGTGCCTGCACAGGGCCCCTCCAAGGAACTGGAAATCTCAGCAGGGTTTCAAGAAATGACATTGGGTGAGAGAGGCGGGTATAGAAGGAATTACAATGACATCGGTGTTTATACCCGGCGGTCGATTGAGCATGTCAAGGAGGTTAAGACAGGTGTTTCGGGGACTGCAATCGCCTTGAGCACCAACCACTTCCGCCTGACTTCGCGCCCCCAGTGGACCTTGTACCAGTACCACATTGATTTCAGCCCACCCATGGAGTCTCGGCGCCTGCGCTGCGCCCTCCTGTTCCAGCATGAGGACATCCTTGGGAGGACACACGCCTTTGACGGGACCATCTTGTTTCTGCCAAAGAAAGTGGGGAACAAGGTTACCGAGGTTTATAGCCAGACCCGGCAGGGAGAGACGGTGAAGATTACCATCACCTTAACCAATGAGTTGCCATCGACCTCACCAACGTGCCTCCAGTTCTACAACATTATTTTCAGGAGAGTGCTGAAAATAATGAATTTGCAACAAATTGGGCGGAATTACTACAATCCCAGTGACCCCATCAGTGTTCCAAAACACCGGCTGATGGTGTGGCCGGGCTTCACCACCTCCATCTTGCAGTACGAGACCAGCGTCATGCTCTGCTCTGACGTGAGCCACAAGGTCCTCCGGAGCGAGACCGTCCTGGACTTCATGTACTCCTTGTATGAGCAAGTGGGGGAGCAGAGGTTCAAGGAGGCGTGCGCTAAGGAACTGGTCGGCCTGATTGTCCTCACGAGGTATAATAACAAAACGTATCGTGTGGATGACATTTCTTGGGATTCCAGTCCTAAGGATAGATTCAAGAAGGCCGATGGGTCAGAGATCAGCTTTGTGGATTACTACCAAATGCAATACAACCAGGAAGTCAAGGACCTGAACCAGCCTCTGCTGCTGAGCCAGCCAAAGAGGAAGAGGGGCCCCGGAGGCGCAGTGCCCGGCCCAGCTGCCCTCGTCCCCGAGCTCTGCTTCCTGACCGGGCTGACGGATAAAATGCGGAGTGACTTCTCCGTCATGAAGGACCTCGCTGTCCACACCCGGCTTGCACCGGAACAAAGGATGCGTGAGATTGGGAAGCTGGTGGATTACATCAATAAGGATGCGAACGTTCAGCAAGAACTGCGAGACTGGGGTTTGAGCTTTGACTCCAACTTGCTGTCCTTCTCGGGGCGAGTCGTTCAGTCCGAGAGGATCCACCAGGGAGGGAAAGTGTTCGACTACAACCCGCAAGCGGCCGACTGGTCCCGGGAGACGAGGGGCGCCCCCCTGATGAGAGCGAAGCCCCTGGACAACTGGCTCCTGCTCTTCCCCCGCCGGAACTACGACGCGGCCAACGCGCTGGTGCAGAACCTCTTCAAGGTCACCCCCGCCATGGGCATCCAGATGAAGAAAGCCACCATGGTTGAAGTGGAAGACAGGACAGAGGCCTACCTGAGAGCCTTGAAGCAAACCGTTACCTCTGATACGCAAATGGTGGTCTGCCTCCTGTCCAGCAGCCGCAAGGACAAGTACGACACCATCAAGAAGTTCCTCTGCAGCGACTGCCCCACTCCCAGCCAGTGCGTCCTCGCCCGCACTTTGGGCAAGGCCCAGACGGTGATGGCCGTCGCCACCAAGATCGCTCTGCAGATGAACTGCAAGATGGGAGGAGAGCTCTGGAGCGTGGAGGTTCCCCTGAAGCAGCTCATGGTTGTGGGCATAGACTGCTACCACGACACCTCGGCCGGCCGGCGGTCCATCGCAGCATTTGTTGCCAGCTTGAACCAGGGAATGACACGCTGGTATTCGCGCTGCGTCCTCCAGGACCGAGGGCAGGAAGTGGTGGACGGGCTCAAAGTTTGCTTCCAGGCTGCCCTGAGGACGTGGTACACCCACAACCAGCACTTGCCGTCCAGAATAATAGTCTACCGGGACGGAGTGGGAGATGGCCAGCTGAAGACGCTGGTCTCCTATGAAGTGCCTCAGTTCCTGGAGTGCCTGAAAACCATAGGCCAGGACTACAGCCCAAAACTGACTGTGATTGTGGTGAAGAAGCGCCTGAACAACAGGTTCTTTGCACGCATCGATGGGCGACTCCAGAACCCGCCGCCCGGCACCGTGGTGGACGTGGAGGTGACCCGGCCAGAATGGTACGATTTCTTCATCGTAAGCCAGGCCGTGAAATGTGGGACCGTGGCGCCAACACATTACAATGTGATTTATGACAGCAGCGCCTTGAAGCCGGACCACATGCAACGGCTCACTTACAAGCTCTGCCACATGTATTATAACTGGCCGGGCGTGATCCGTGTGCCAGCCCCGTGCCAGTATGCGCACAAGCTGGCCTTCCTGGTCGGGCAGAGCATCCACCGGGAGCCCAACCTGGCCCTGGCCGAGAATCTTTACTACCTTTGA------------------------------------------------------------------------------------------------------------------------------------------------------------------------------------------------------------------------------------------------------------------------------------------------------------------------------------------------------------------------------------------------------------------------------------------------------------------------------------------------------------------------------------------------------------------------------------------------------------------------------------------------------------------------------------------------------------------------------------------------------------------------------------------------
>XM_003227041.3_Piwil2_GreenAnole
ATGCATCCCACAAAAATGCCGCTCCCAGGGCATGCCTCTAGCCATAGTTCTTCTCGTGACCATGCGCCTGGGCAGCCTGTATATTCCAGAGGACGGGCCTTGTTCTCAAGGGGCGGGATGCAAGGAGAGTTGGAGATGGGGCAACCAGTCCCAGGACGTGAGCGGCAGGAGCCTTTTGTGACTGCTGCAACTCTGCCCTCCATGTTCCAGGAACTTGGTTTTGAGATTCCTCCTACACCTGTTTTTGGACGAGGATTTTTAGGACGAGGCGTAGCAAGTATCGACACCAAAGTGGTCGCAAAACCACAGGATGCACATACACAGTTGAGAGCTGGTCCAGCTGGAGACAGCAAAATAGAGGGGGCAGTTTGGGGCAGTGGCATGGTCCCTTGTCATGGAAGAGGTGACATGGCTTCATTGGGACATATAAGGGCAGCCGTGGAGCCTGACAGAACCTGTGCAGCTCCTTCTGCTTCCATCACAGGAGTTCTGCAGCCAGCAGCGTTGGATCAGCCCAGTCCAGAGACTCCAACAGCAGTTTTTGATGAACACACAGAGAAAAGAGAACCATTAATAAAACAAGGCTCAAGCGGAACAACAGCCCCATTAGCACTGAACGTAATTAAAATCCACTGTCAGAATGATGCTGTGTATCAATATCATGTGACATTCAGCCCTGAAGTGGAATGCAAGAGTATGCGGTTTGGAATGTTGAAGGAACATAAGTCTGTGACAGGAGACGTTACTGCATTTGATGGCTATATTCTCTACTTACCTCTCAGATTGCCCCCAAATGAAGACCTGAAATGTCAAAGGAAAACAGATGGGGTGGAGGTTACAATAAAGATTCAAATGACCAAAATCCTGGAGCCTAGCTCAGACTTGTGCATTCCATTCTACAATGTTGTTTTCAGAAGGGTTATGAGAATTTTAGATATGAAGCTGGTTGGAAGGAATTTCTTTGATCCGACAAGTGCTTCTGTATTGCAGCAGTATAGGTTGCAAATATGGCCTGGCTATGCAGCTAGTATCCGGAGGACAGACGGGGGACTGTTTCTGTTGGCGGATGTTGTTCACAAGGTGGTTAGGAATGATTCTGTTTTGGATTTCATGCATGCAGTTTACCAACAGAGTCAAGGGAATTTCCAAGATGAGTGTACAAAGCAGCTGATTGGTGACATTATATTAACCCGCTACAACAATAATACTTACCGTATTGATGATATTGACTGGAATAAGACACCAAAGGACAGTTTTACCTTGTCAAATGGAAAAGAGACCACTTTCATAGACTATTACAGCAAAAACTATGGGATCACAATCAAGGACCTTGACCAGCCACTGCTAATTCACAGACCCAAAGAAAAAAAGAATCCCCCAGGAAAGTTGCAAAGGGGTGAAATCCTACTGGTGCCAGAACTCTCATTCTTGACTGGAATCCCAGAGAGGATGAAGAAAGATTTCAGAATTATGAAGGAGCTTTCTCAGCAAATCAACCTGAGTCCTAAACAACACCATATATCTTTGAGGCAGCTTCTGAACAGAATTCAGAAGAACGAGGATGCTCACAATGAATTGTCACGGTGGGGACTTCGCTTGGACAATGACATTTGTAAGGCAAATGGCCGTGTTCTCCCCTTGGAAAGAATCAACCTAAAGAAGACCACTTTCACTACCTCAGAGGACCTAAACTGGACCAAAGCAGTCACAAGGGAAGCCTGCATCTCTGCAATTCCAATCCGTTACTGGGCGCTATTTTATCCAAAGAGGACAAGGGAGCAAGCCACTGAACTGTTCACAATGCTGCATAAGATCTCAGGCCCACTTGATATCCCATTAACCCCACCTATTTGGTCAGAACTGAAGGATGACAGGATAGAGACTTATGCCAGGGCCATCAAATCATTACTCAGTAGTGAGAACACCATTCAGCTGGTAGTCTGCATTATCACTGGGACCAGAGATGACTTATATGGAGCTATTAAAAAACTGTGCTGTGTACAATCTCCAGTCCCTTCTCAGGTTATTAATGCACGAACCATTACCACTCAACCCGCCAAACTTAGAAGCATAGCACAAAAAATTCTGCTGCAGATTAACTGCAAGTTAGGTGGAGAACTCTGGAGTGTTGATATTCCTCTGAAACAGTTGATGATGATTGGGATGGATGTTTATCATGACCCTGGCAGAGGAAAGCGATCAGTTGTTGGTTTCGTTGCAAGCACCAACCACACTTTGACCCAATGGTACTCCAAGGTTGTATTCCAAATGCCTCATCAGGAAATGGTGGATAGCCTAAAGGTCTGCCTGGTGGGTGCCTTGCAGAAGTTCTATGAGGTCAACCACTTCCTCCCTGAGAAGATCGTGTTTTACAGAGACGGAGTGTCAGATAGCCAAATAAAAATGGTAGAGAACTATGAGGTCCCACAGCTGCAGAAGTGCTTTGAAGCTTTTCACAATTACAATCCTAAAATGGTCGTGTTTGTAGTCCAAAAGAAAATAAGTGTTAACATCTATTCGGCAGCCACTGATAACTTCACAACTCCTGCTCCTGGCACAGTGATAGACCATATGATCACCAGCCGAGACTGGGTGGATTTTTACTTGATGGCTCATTCACCACGACAAGGTTGTGGCGTCCCTACTCGCTACATCTGTGTACTAAATACGGCTAATCTTAGTCCTGATCACATGCAGAGGTTGACTTTCAAGCTTTGCCATATGTACTGGAACTGGCCAGGGACTATAAGAGTGCCAGCTCCTTGTAAATACGCTCACAAGTTGGCCTTTCTCTCAGGACAAGTTTTACATCACGAACCAGCCATTGAGCTCTACGAAAAGCTCTTCTTCTTATAA---------------------------------------------------------------------------------------------------------------------------------------------------------------------------------------------------------------------------------------------------------------------------------------------------------------------------------------------------------------------------------------------------------------------------------------------------------------------------------------------------------------------------------------------------
>ENSACAT00000014102.3_Piwil4_GreenAnole
ATGAGTGGAAGAGCTCGTGCTAAAGCCCGAGGGGTTTATAGAGGAGAAGGGACATTAGAACAACCTGGCTCCCCCAGAGCGACCTTGGGCACAGGAAATCAGTTCTTCCCTGAACAGCCTACTAGCAGAGACAGGAAATATATGAGTAAGTGTAACAGTGGTCCCTTAGCTTTGGAGAGTGGGAGAGATGATGGCAGTAGCCACACGAGAGCTGGAAATAGTCCTCCAAAATCTCTTCAAGTTGGCTTTTCTGCTGGAAGTGCTGGCTATAAAGTGATGGACAGAGGAGGAAAGATCCGTTGTAACTTTTCAGACATGGGAGTAAATACCAGGGAGAAAATGGAACATGTCAGAGATTCTAAAACAGGCTCCAGTGGAATTCCTGTAAAGGTTGTTACCAACCTATTTGGGTTAAGCATGCCTAGAGAATGGCAGCTATATCAGTATCATGTGAAATTTAACCCAGAGCTGGAATCAAAGCGCCTGAAGGCTGCACTCGTCTACAACCATCCTGTTTTTAAAGGGAAACCAGTGGTTTTTGATGGTGTATCAACACTGTTTCTTGCACACAAGCAGGAAAACGAGGTTACAGAACTGTTTTGTGAAACTCAAAGAGGTGAAACCGTGAAGATCATCATTACTTTAACCCACCAGCTTCAGTCCAGCAGCCCTGTGTCCATTCAGTTTTTAAACGTTACCTTTAAGAAGGTTTTGAAAAAGTTATCAATGCATCAAATTGGACAAAACTTCTACAGTCCTTCAGATCCTGTTGAAATCCCCCAGCACAAGCTGACACTTTGGCCAGGCTTTGCTGTGTCTGTCGGACAGTATGAAAATAGAGTGATGGTCTGTGCAGATGTGAGCCACAAAGTACTCCGAAATGAAAGTGTTTTAGAGTTCATGACCAGCCTGTATCAAAACGTGGATAGGGCACGTTTTCCAGAAATGTGTGAAAAGGAACTGGTAGGGCTTATTGTTCTTACAAGATACAACAACAAGACTTACCGCATTGATGATATTGAGTGGTCTGTGAAGGCAACAGATTCATTTGAGAAACGTGATGGTACACAGATCACATATGAACAGTACTATAAGCAGCAATATGATTTAGTTTTGACTGACTTAAATCAACCAATGCTGGTGAGTGAACTAAAAAAGGGCAGGAACATTGACAAACCTCGTGTGGTCCATCTGGTACCTGAACTCTGTTATATGACAGGTTTGAGCAGCCGTGCAAAGTCAAATTTCCATTTGATGAAGGATTTGGCTCAAGAAATGCACTTGTCTCCTGAAACTAGACATCAGCGTCTGTCTAGGCTTGCTGACAACATTCAAAGAAACAAAGATGCTCGCTTAGAATTAGAAAACTGGGATTGCAGCTTGGATGCCATGATTCCCTCATTTATGGAGAACATATTGGAAGGTAAAGTGTTTTTAAAATCAATTTTAATCTTACAGTGTATGCCAATGAATGCTGGCGATTGGCTCAGAGATATGCGGAACATGAAGATAATTAGAGTGGCTCGTTTGGAGAACTGGATGGTGGTGTGCACTCACAGGAACATGGATATGACCCATGACCTTGTGAACTGTTTGAGAAGAGTGGGAGGTCCTATGGGCTTTCACATTGAATATCCCAGAGTTGTTCAAGTACCAGATAGCCCCCTGGCCTTTGTGCGAGTCCTGCAACAGAATGTGAATCCTGAACAACAGTTGGTGCTGTGTGTCCTGCCCTCGGATCAGAAGGACTGTTATGATTCTGTAAAGAAGTTTGTGAGTCTTGAGCAGCCGATACCTAGTCAATGTGTGCTTGCTCGTACCTTGAGCAAGCAAAGGATGATGATGAGCGTGGCCACAAAAATGGCTCTGCAGATCGCCTGTAAGCTTGGAGGAGAGCTATGGGCAGTTGAGATACCTCTAAAATCACTCATGGTGGTTGGCATTGATGTCAACAAAGATGCTGTGGCCAAAGGAACCTCAGTTGTTGGATTTGTGGCCAGCACGAATGCCTCAATAACTAGAATTAGATGGTACTCGCACTGCGTAATACAAAAAGCAGGAACCATGACTGCAGATTGTTTAAAGGTCTGCATGGAAGGTGCTATCAACAAATGGCAAACGTGTAATGGAGAGCTGCCTGCACGGGTAATTGTATACCGCGATGGCATAGGAAATGGGCAGCTGAGGATGGTGGTGGACTATGAGGTCCCACAGTTACTGAGTGTTCTTAATGAATGCAGTGGTGGTTTCAGAAGACCCAAACTGTCTGTGGTTATAGTCAGGAAGCAAACCCTTTGTCGCTTCTTCACTGAAGCCAACAGGAACCTGCAAAATCCTCCTGTTGGGACAGTTATTGACACAGAGGCCACTCGACCTGAATGGTATGACTTTTTTCTTATAAGTCAAAATGCTCGACAAGGTAGCGTGAATCCTACCTATTACAATGTAATCTATGACGACAATGGATTAAAGCCAGACCATATGCAGCGCCTCACATACAAATTGTGCCATCTGTACTTCAACTGGACTGGCCTAATCCGAGTCCCGGCCCCCTGCCAATATGCCAGCAAATTGACTTTTTTGGTGGGCCAAAGTATCCACAGAGAACCAAGTTTGGAACTTGCTGACAAGCTTTATTATTTGTGA---------------------------------------------------------------------------------------------------------------------------------------------------------------------------------------------------------------------------------------------------------------------------------------------------------------------------------------------------------------------------------------------------------------------------------------------------------------------------------------------------------------------------------------------------------------------------------------------------------------------------------------------------------------------------------------------------------------------------------------------------------------------
>ENSGALT00000004171.6_Piwil1_Chicken
ATGACAGGAAGAGCTAGAGCCAGAGCGAGAGGGAGACCTCCAGGACAGGAGGCTGCCATTCCTCCTGTGGGAGCTGCATCTGCTCAAAAGACTTTGCCAAGTCATCCATCTGAACAGCGGCAATCTCTGCAGCCATGTCATCCTCCACCACTGACAGAAGAACCTGGTGGCCGTGGGCGACAGAGAGGCCCTCAGGATGCTCCAAAGACACTAGGATTACAGATTTCAGCAGGGTTTCAGGAACTGTCTTTAGCAGATAGGGGCGGACGTCGTCGGGATTTCCATGACCTCGGGGTAAATACTCGACAAGCCATAGAACACGTTAGAGAATCAAAAACTGGCTCTTCAGGTGCTATGATAAAATTAATTGCAAATTTTTTTCGTCTCACATCTCGACCCCAATGGGCTTTATATCAATACCATGTAGACTATAATCCTGAGATGGAAGCACGCCGCCTTCGATCAGGTTTGCTCTTTCAGCATGAAGACCTAATTGGAAAAACGCATGCATTTGATGGATCAATATTATTCTTGCCAAAAAGACTGCCAAATAAGGTTACTGAAGTATATTCTAAGACCCGAAATGGAGAAGATGTGAGGATCACGATCACATTGACTAATGAATTACCACCTACTTCACCTACATGTCTGCAGTTTTACAACATCATTTTTAGAAGGCTTCTGAAGATGATGAATTTTCAGCAAATTGGACGTAACTATTACAACCCTAAGGACCCAGTCAGCATCCCTAATCACAGGTTGATGGTTTGGCCAGGCTTCACAAGTTCTATTCTCCAGTATGAGGAGAGCATTATGTTATGTGCAGATGTGAGCCATAAGATTCTTCGTAGTGAAACAGTTTTGGATTTTATGTACAGTCTCTATGAACAGGTTGAAGAGAGAAGATTTAGAGATGCCTGTGCAAAGGAGCTGATAGGTGTAATTGTTCTTACGAAGTACAATAACAGAACATACAGAGTTGATGACATCGACTGGGATGCCAATCCACAGTGTACTTTTAGACGAGCAGATGGCTCTGAAATCAGCTATATAGACTACTACAAAAGGCAATATAACCAAGATATCAGTGACTTGAACCAGCCTGTCTTGATCAGTCAGTATCGGAGGAAGAGAGGAAATGTGACGGTAGGACCTGTGGTTCTAATCCCAGAGCTGTGCTACCTAACAGGATTAACTGAGAAGATGAGGAATGATTTTAACATGATGAAAGACTTGGCTGTTCATACACGACTTTCACCTGAGCAAAGACAACGTGAAATTGGAAAGCTTGTTGACTGCATGAAAAAAGATGAATGTGTTCAGAAGGAACTCCGGGACTGGGGTTTAAGCTTTGATTCTAGCTTACTGTCCTTTACGGGAAGAGTTGTTCAAGCAGAAAAGATCCTTCAAGCAGGAAATGTGTTTGATTACAATCCTCAGTTTGCTGATTGGTCACGGGAAACCAGGGTAGCTCCCTTAATCCATGCAAAGCCTTTGGACAACTGGTTACTGATATACACACGGCGCAACTATGATGCTGCTAATATGTTACTTCAGAATCTGTTTAAAGTCACACCATCTATGGGAATCAGAATGAACAAGGCAACCATGATTGAAGTGGATGATAGAACAGAAGCTTATTTAAGGGTTTTGCAACAAAGTATTACTCCGGACACAAACATAGTAGTTTGTATTTTGTCTAGTACCCGAAAGGATAAGTATGATGCTATCAAGAAATACCTATGTACGGATTGTCCCATTCCAAGTCAGTGCGTGGTTGCTCGTACTTTAAGCAAGCCTCAGACTGCTCTGGCCATAGTGACAAAAATTGCCTTGCAGATGAACTGTAAAATGGGTGGAGAACTCTGGAGTGTTGAGATCCCTCTGAAGCAGTTAATGATTGTGGGCATTGATTGTTACCATGATACTTTATCTGGAAAGCAGTCAATTGCTGGATTTGTGGCTAGCCTGAATGAAAAAATGACACGGTGGTTTTCACGCTGCGTTGTTCAAAGCCGTGGGCAGGAAATTGTGGATGGGCTCAAAGCCTGCTTGCAAACTGCTCTAAGGGAATGGTTCAAGTGGAATAAGTATTTGCCCTCTCGTATTATTGTGTATCGTGATGGTGTAGGAGATGGACAGCTCAATACTTTAGTGAACTATGAAGTGCCTCAGTTTCTGGATTGCTTGAAGACTGTTGGTAAAGACTACAATCCAAGACTGACTGTGATCGTTGTGAAGAAACGAGTGAGTACCAGATTCTTTGCGCAGGCTGGTGGAGGACTTAAAAACCCACCCCCTGGTACTGTCGTTGATATAGAGGTGACCAGACCAGAATGGTATGATTTCTTTATTGTGAGTCAGGCAGTGAGAAATGGTTGTGTCGCACCCACTCATTATAACGTAGTGTATGACACTAGCAAACTGAAACCAGATCATGTACAACGTTTAACCTACAAACTTTGCCACATGTACTATAACTGGTCGGGTGTTATCAGAGTACCTGCTCCTTGCCAGTATGCCCATAAACTGGCTTTCCTTGTGGGTCAGAGCATTCACAGAGAACCAAACCTGTTGCTCTCAGACAGACTTTACTATCTCTAA---------------------------------------------------------------------------------------------------------------------------------------------------------------------------------------------------------------------------------------------------------------------------------------------------------------------------------------------------------------------------------------------------------------------------------------------------------------------------------------------------------------------------------------------------------------------------------------------------------------------------------------------------------------------------------------------------------------------------------------------------------------------------------------------------------------
>XM_025142807.1_Piwil2_Chicken
ATGCCCCGGGCCCTCATAGTTGCCCTGTTCCCGCCCCCCGCTCACAGTTTCCGCCCCTTTCGACCAATCTCAGCGCCGCGCCCGCGGGGCGTGACCGGCAGGCCAGCCAATGGGAAGCGGGCGGGTCGCGTAGGCGCGCAGCGGGGTGTTGCGCTGTCCCGTGTGGTGGCGGCGGCCTCGAGCGGGCGGTGCCGCCATGGAGCCGCTGCGGCCCTTCCACCATCGCGCGGCCCCGGGCGGCGTGCCGGGTGCGCGGGGCCGCGGTTTGCCTCCGGACGTGGCCGCCGTTCGGCCTCCGGGCCCGGGCCGCGGTTTGCCTCCGGGCCCGGCCTCCCCTCGGGCCGAACTAGGCCGCGGTGTCCCCGCGCGGCCCTCGCCCCCCCCGTGCCGGAGCCCGCGCCCAGCCCGGAGCCGCTCTCGTCCCTCCTGTGGAGTTTGGGCTTCAGCACGCGGCCCTCCTCGCTGGAGCCGGGGGAGCGGCCCGTCGGCCGTGGGGCGTTCAGCCACGCTGCGGACCCCCCGACGCCCCCCAGCCCGGCTGGCAGTGACAGAGAGGTGGGGGCAGCGCTGCCCACGCGCGGCCGGATCCAATGGCACAGTGGTGGAGGGGATGTGCTGCCCGCTGTTACCTCCCCTGAGAGAGCCACAGCGTTGCCCTCTGCTGAGCTGTGCCCTCCCGTGCCTGGACTGCAGGCTGCAGCACCGCCGGGACCCCCCCAGGCTGCCAGCAAACAAGCACCCACCACGAAGCCGGCGCCGAAGGGAACAGCTGTGCCCGTGGGGCTGAATTTGGTGCAGATCCACTGCCAGAACGACTCCGTCTATCAGTACCACGTCACCTTCAGCCCCGAGGTGGAGTGCAGGAGCGCGCGCTTCGCCATGCTGAAGGAGCAGCGGGCGGTGACGGGAGATGTGACGGCGTTCGATGGCTCCATCCTCTTCCTGCCCATCCTGCTGCCTCAGCCGCTCAGCCTGAAGGCGCTCAGGAGGACGGACGGGGAGGAGATCAGCATCACCATCCAGATCACCAAAGTGCTGGAGCCGAGCTCCGACCTCTGCATCCCCTTCTACAACGTGGTGTTCCGCAGAGCCATGAGGATCCTGGACATGAAGCTGGTGGGCAGGAATTTCTACGACCCGTCGAAGGCCAACGTGCTGCAGCGGTACAGGCTGCAGATTTGGCCGGGTTACTCCGTCAGCATCCGCAAAAAGGACGGCGGGCTCTTCCTGATGGTGGACACCGTCCATAGGATCATCCGGAGCGAATCCGTGCTGGCTTTAATGCAGTCCATCTGCAAGCAGAGCCCCAGCAGCTTCCACGACGAGTGCACCAAGCAGCTGGTGGGCAGCACGGTGCTGACCCGCTACAACAACCGCACGTACCGCATCGACGACATCGACTGGGAAAAGACCCCCCGGGACAGCTTCACGTTGGGCAGCGGGGAGGAGATCACCTTCGTGGATTACTACAGCAAAACGTATGGGATCACAGTGCGGGAGCTGGAGCAGCCGCTGCTCGTCCACAGGCCCAAGGAGAAGCTGATGCTGGGGGGCAAGCCGCGGCTGGACATGGTGCTGCTGCTGCCGGAGCTCACCTTCCTGACCGGCATCTCGGAGATCAAGAAGGACACCCGCGTGCTGAAGGACGTGATGCGGGAGATGCTGCAGAGCCCCCAGCAGCACTACGAGTCTCTGTGCAGTTTGCTGCGCCGCATCCAATGCAACCAGGAGGCGTCGCGGGAGCTGTCGCGTTGGGGGCTCATCCTGAGCCCCGACATCCACAGGACCCAGGGACGCGTTCTGCCCTCGGAGCGGGTCAACCTGCGGCACTGCTCCTTCATCCCCGCCGAGGACGTGAGCTGGGGCAGGGAGGTGGTGCGGGAGGCCGCCATCTCCACGGTCGACATGAACTGCTGGCTCCTGGTGTACCCGCGGCGCCTGCAGGACGTGACCAAGAATTTGGTGGCTCTGCTGAGGAGCGCCTGCGGCCCCATCGGCATGCAGGTCAACCAACCCGCCCTGGTGGAGCTGAAGGATGAGCGCCTCGAGACCTACGTGCGAACCATCCGCAGCATTCTGGGCAATGAGGACAAAGTGCAGCTGCTGCTGTGCATCACCACCGGCACCAAAGCAGACGTGTACAGCGCCATCAAGAAGCTGTGCTGCGTGCACAGCCCGGTGCCCTCCCAGGTCATCAACGCGCACTCCCTCCTGGGCCACTCGGCCAAACTGAAGAGCATCGTGCAGAAGGTGCTGCTGCAGATGAACTGCAAGCTGGGCGGAGAGCTCTGGGGGGTGGACGTCCCTCTGAAGCAGCTGATGGTGGTCGGGATGGATGTGAGCCACGGCAAAGGGATGCGCTCCGTCATCGGCTTCGTGGCCAGCACCAATCAGGTGCTCACCAAGTGGTATTCCCGCGTCGTGTTCCAGCTGCCCCAGCAGGAGATCGCTGACAGCCTGCGGCTCTGCCTGGCCAACGCGCTGCAGCAGTTCCATGAGATGAACCACTGCCTGCCCAAGAAGATCGTGGTGTACCGCGACGGCGTGTCGGACAGCCAGCTGGACACGGTGCTCAGATACGAGATCCCCCAGCTGCAGAAATGCTTCGACACCTTTGAGAACTACAGCCCCAGCATGGCCGTGCTGGTGGTGCAGAAGCAGATGGGCACCAATTTCTACACCGTCTCCTCGGAGCAGCATTCGGCCGCGCCGCCGGGGACGGTGGTGGACCACAGCATCACCAGCACCCAGTGGCAGGACTTCTTCCTGCTGGCGCACTGCCCCCGGCTGGGCTGCAGCGTCCCCACGAGGTACATCTGTGTGCTGAACACCGCCAACCTGAGCGCGGAGCACCTGCAGAGGCTGACCTTCAAGCTGTGCCACCTGTACTGGAACTGGCCCGGCACCATCCGCGTTCCGGCGCCCTGCAAATACGCGCACCGGTTGGCCTTCCTGGCCGGCCAGGTGCTGCAGCACGAGCCCCACGCGCGGCTCTGCAACAAACTCTTCTTCCTTTAA---------------------------------------------------------------------------------------------------------------------------------------------------------------------------------------------------------------------------------------------------------------------------------------------------------------------------------------------------------------------------------
>ENSTGUT00000034625.1_Piwil2_ZebraFinch
GCCCCGGCCGCGAACCCGCCGGCCCGGGACCCGCCGGACACGGACCCGCAGGACACGGACACGGCCATGGACCCGCCGCGGCCCTTCCGCCTGGCCGCGCCCTCCGTCACCGCCGCGGCCCGGGGGCTCCGCGGGCTCCGCGGGCTCGCCGCCTTCTCCCCCCGGCTGCCCTCACCCGGTCCCGCCCAGCCCCAAGAGGCGGCGTCGCCGCTGCCCGCGCTGTTCCGCGGGCTGGGCCTGCATGAGCGGCCTCTGGAGAGGCCCCTGGGTGGGTGCCGGGTCGGGCGGGCCCCGCTGTGCCGCTCACGGTGGTGCTGCTCCCGCAGGCCGCGGCGGCGGCCCCCTGTCCCCCGCAGGGCGCAGGGCACCAAGGCGGTGGTGAAGGGAACCACCGTCCGCGTGGGGCTGAACTTTGTGAAGATCCACTGCCAGAACGAAGCTGTCTACCAGTACCACGTCACCTTCAGCCCCGAGGTGGAGTGCAAGGCTGCCCGCTTTGCCATGGTGAAGGAGCAGCGCGCCGTGACCGGGGACGTGATTGCCTTCGACGGCTCCATCCTCTTCCTAACCCCTCTGGCCCTGCCAAAGGTCAGCCTGAAGGCTCAGAGGAACAGCGACGGGCAGGAGATCATCATCAGCATCCAGATGACCAAAATCCTGGAGCCCAGCTCGGATCTCTGCATCCCCTTTTACAACGTGGTGTTCCGCAGAGTGATGAAAATCTTAAATATGAGCTTGGTTGGGAGAAATTTCTTTGAGCCTGCCCAGGCCACCACCCTGCAGAAATACAGCCTCCATATCTGGCCAGGCTACGCTGTCAGCATCGGGAGGAAGGACGGGGGGCTCTTCCTCATGGTGGACGCCATCCACAAGATCATCCGCAGCGAGTCCGTGCTGAGCATGATGCAAACCATCCACTCGCAGAGCCAGAGGACGTTCCAGGACGAGTGCATCAAGCAGCTGGTGGGGAGCGTGGTCATGACTCGCTACAACAACCGCACCTACCGCGTGGATGACATCGACTGGGACAAGACCCCCAGGGACACTTTCACCCTGGCCAGCGGGCAGGAGATCACCTTCGTGGACTACTACAGGAAGACCCATGGGATCACCATCAGGGAGTTGGACCAGCCTCTACTCGTCCACAAGCCCAAGGAGAAACAGATGCCAGAGGGGAAGGCTGGGGGAGCCCTCCCTGATCTCTGGGTGTTGCTGGTTCAGGAGGTGACGTGGGAGATGATGCAGAACCCCCAGCAGCACTACCAGCGCCTCGCCGGCCTCCTGCGCCGCATCCGCGACAGCGCCGAGGCGTCCCGGGAGCTGGAGCGCTGGGGGCTGCTCCTGGACACGGATATCCACAGGACCCAGGGTCACATCCTGCCCGCGGAGAGGATCAACCTCCGGCACCGCTCCTTCCTTCCCGCCGAGGAGCTGGGCTGGCACCGCGAGGTGACGAAGGAGGTGCCCATCGCCGTGATCTCCATCAGTTCCTGGCTCCTGGTCTATCCCAAGCGGCTGCAGCCGCTGGCCAAGGAGCTGCTGGCAGCCATGAGGAGCAGCTGTGGGGCCATGGGAATGCAGGTGGGGCACCCCTCGCTGCAGGAGCTGCGGGACGACCGCATCGAGACCTACGTCAGGGCCATCCAGGGCTCCCTGGGCAGCCAGGACAAGGTGCAGCTCCTCCTGTGCATCATCCCTGGCGGCCGGGACGACGTCTACGGGGCCATCAAGAAGCTTTGCTGCGTGCAGACCCCTGTGCCCTCCCAGTCCCTCACGGGCCATCCTGGCAAGATCAGGAGCGTGGTGCAGAAGGTTCTGCTGCAGATGAACTGCAAGCTGGGCGGGCAGCTCTGGGGGGTTGATATCCCACTGAAGCAGCTGATGGTGGTGGGCATGGACGTCCACCACAGCAGGAGCATGGGGATGCGCTCTGTCGTCGGCTTCGTGGCCAGCATGAACCCCATCCTCACCAAGTGGTACTCCAGGGTGGTTTTCCAGATGCCCCACCAGGAAATCGCCGACAGCCTCCGCCTCTGCCTCTCCCAAGCCCTCAAGCGTTTCTACGAGCTGAACCACACCCTGCCCATGAAGATCGTGGTGTACAGAGATGGGGTGTCCGACCCCCAGCTGGACACGGTGCTCAAGTACGAGGTGCCTCAGCTCCAGAAGAGCTTCGAAACCTTCCAAAATTACCAGCCCAGCCTCGTGGTCATCGTGGTGCAGAAACAGCTGAGCACCAACTTCTACTGCCTGATAGGAGAGGAGTTGGTGTCCCCTCCCCTGGGCACCGTCATCGACCACAGCATCACCAGCTCGGGCTGGCAGGATTTCTTCCTGCTGGCCCATCACTCCCGGCAGGGCTGCAGCATTCCCACGCGCTACATCTGCATGTGGAACACGGCCAACCTCAGCTCCGAGCACCTCCAGAGGCTGACCTTCAAGCTGTGCCACCTCTACTGGAACTGGCCGGGCACCGTGCGCGTCCCTGCGCCCTGCAAGTACGCGCACAAGCTGGCCCTGCTGGTGGGCCAGGTCCTGCACCACGAGCCCAGCGCCCACCTCTGCGAGCAGCTCTTCTTCCTCTAA---------------------------------------------------------------------------------------------------------------------------------------------------------------------------------------------------------------------------------------------------------------------------------------------------------------------------------------------------------------------------------------------------------------------------------------------------------------------------------------------------------------------------------------------------------------------------------------------------------------------------------------------------------------------------------------------------------------------------------------------------------------------------------------------------------------------------------
>ENSTGUT00000004991.2_Piwil1_ZebraFinch
ATGACTGGACGAGCCAGAGCCAGAGGAAGACCTCCCAGACAGACACCTGCTGCAGGAGATGCACCTCAGTGGCAGGGGCAGCAGGACGTGCCCGGCCCGCTGCGCGGCCGGTGGCAGCCGCAGCAGCTCCGGCAGCCGCAGCAGCTCCGGCAGCCGCAGCAGCTCCAGCAGCTCCAGCAGCCGCAGCAGCTCCAGCAGCCGCAGCAGCCGCAGCAGCTCCAGCAGCTCCATGTCCTTCCAGCACCGGCACAAGAGCCCGGGGGTCACGGGCGCCCGCGTGGCCCTGAGAACCCCCCGCAGGAGAGGCGGCCAGAAGGGTTACAGGTTTCCTCAGGACTCCAGGATTTGTCTTTAGGAGATAGGGGTGGACGTCGCAGAGATTTCCAAGACCTTGGGGTAAACACTCGGCAAGCCATGGTGCACGTGCAAGAATCCAAAACTGGCTTTTCAGGAAAAGCGATCAAGCTGACCACCAACCACTTCCAGCTGACGTCGCGCCCGCAGTGGGCTCTGTACCAGTACCACGTTGGCTACAGCCCCGAGATGGAGGCGCGGCGCCTGCGCTCGGCTCTGCTCCTCCAGCACGAGGACACCATTGGCAAGACCCACGCCTTCGATGGGTCAATACTGTTCCTGCCAAAGAAACTCGAGAAAAAGGTTACTGAGCTGTTCAGTAGGACTCGAAACGGGGAGGATGTGAAGATAACAGTCACACTCACTAATGAGTTGCCACCCACTTCACCTACTTGCCTGCAGTTTTACAACATCATTTTTAGAAGGCTTTTGAAGATGCTGAATTTGCAGCAGATTGGACGTAATTATTACAACCCTAGTGATCCAGTCAGCATCCCTAACCACAGGCTGATGGTGTGGCTGGGCTTCACCAGTTCCATCCTGCAGTATGAGGAGAACATCATGCTGTGTGCAGACGTGTGCCATAAGGTTCTCCGTGGGGAGACAGTGCTGGACACTATGCACAGCCTTCACTCCCAGGTTGGAGAGGAGAGATTCAGAGACGCCTGTGCTAAAGAGCTGATCGGTTTAATTGTTCTCACAAAGTACAATAACAGAACGTACAGAATCGATGACATCAACTGGGATAGCAATCCAAAGAGTACCTTTAGAAAATCAGATGGTTCTGAGATGAGCTTTGTGGACTACTACAAAAAGCAATATAACATAGAAATTAGTGATTTGATGCAGCCTGTCCTGATGAGTAAGATGAAGAGGAAGAGCGGGAACATACAAGGATCTGTGGCTCTGATTCCAGAGCTCTGCTCCCTAACAGGACTGACGGACAAGATGCGCAGCGATTTCAATATGATGAAAGACTTGGCCATCCACACGCGGCTGCCACCTGAGCAGAGGCAGCGTGAGCTTGGGAGATTTCTGGGCTACATCCAAAAAGATGACAATGTTCAGAAGGAGCTCCGAAACTGGGGTTTAAGCTTCGATTATAAATCAGTGTCCTTCACAGGAAGAGTTGTTCAAGGAGAAAAGATCTTTCAGTCAGGAGCCATGTTCGGGTACAACCCTCATGTCGCCGACTGGACCAAGGAGACGCGCGGCCTGCCCCTGATCCGCCCGGTGCCCATGGACACCTGGCTGCTCATCTACACCCGCCGCAACTACGACGTGGCCATCACCCTGCTGCAGAGCCTCTTCAAGGTCACGCCGTCCATGGGCATCCACATGAACAGGCCAAGCATGATTGAAGTAGATGACAGAACAGAAGCATATTTAAGGGTTTTACAGCAAAGGGTTACCCCTGACATAAACATAGTAGTTTGTATCTTGTCTAGTTCCCGGAAGGATAAATATGATGCCATCAAGAAATACCTGTGTACAGACTGTCCCATCCCCAGCCAGTGTGTGCTGGCTCGCACTTTGAGCAAACCCCAGACTATCATGACGGTAGCAACAAAAATCGCCTTGCAAATGAACTGTAAAATGGGTGGAGAACTCTGGAGTGTTGAGATCCCCCTGAAGCAGGTGATGATTGTGGGCATTGATTGTTACCATGACACCCTCTCTGGGAAGCAGTCGGTTGCGGGCTTTGTCTCCAGCCTGAATCAAACAGTCACCCGGTGGTTCTCCCGCTGCGTTGTTCAAAGTCGTGGGCAGGAACTTGTGGATGGACTCAAAACCTGCTTGCAAACTGCTCTGAGGAACTGGGCTAAATGGAATAAGTGCTTGCCCTCTCGTATTTTTGTGTATCGTGATGGTGTTGGAGATGGACAGCTCAACACTTTGGTTAATTATGAAGTGCCTCAATTTCTGGATTGCTTGAAGAGTATTGGTACTGACTACAGCCCGAAACTCACTGTGATTGTGGTGAAGAAACGAGTGGGTGCCAGGTTCTTTGCAGAGATTGGTGGAGGACTCAGAAACCCACCCCCTGGGACTGTTGTTGATACGGTGGTGACCAGACCAGAGTGGTATGATTTCTTCATCGTGAGCCAGACGGTGAAGAGCGGCTGCGTTGCACCGACCCATTACAACGTGGTGTACGACACCAGCCAGCTGAAACCCGACCACATGCAGCGCCTCACCTACAAGCTGTGCCACATGTACTACAACTGGTCGGGTATTATCAGAGTACCTGCTCCTTGCCAGTACGCTCATAAATTGGCTTTCTTTGTGGGTCAGAGTATTCACAGAGAGCCGAACATGGTGCTTTCAGACAGACTGTACTACCTTTGA------------------------------------------------------------------------------------------------------------------------------------------------------------------------------------------------------------------------------------------------------------------------------------------------------------------------------------------------------------------------------------------------------------------------------------------------------------------------------------------------------------------------------------------------------------------------------------------------------------------------------------------------------------------------------------------------------------
>ENSOANT00000018941.4_Piwil1_Platypus
ATGACTGGACGAGCTCGAGCCAGAGCTAGAGGAAGAGCCCGTGGTCAGGACACAACCCCGGTTGTGGGACCCCCAGCCACTCAACAATCCAGTTATGGCCACTCAAAGCCTCAGCAGCCCCCCTCAGAGGGTGAATTTGTGGGTCGTGGACGACAAAGAGGAGCCATGGGAGCCCCCAAGTCGCAAGGGCAAGAATTCCAGATTTCAGCTGGATTTCAAAGTCTGTCACTGGGCGAGAAAGGAGGCCGTCAAAAAGATTTCCATGACCTTGGAGTGAATACTCGAAAGGGCATAGAGCACGTTCAAGAGTCCAAAACAGGTTCATCAGGAATTGTGGTTAGATTAAGCACTAACCACTTCCGATTGACATCTCGTCCTCAATGGGCCCTATATCAGTACCATGTTGACTATAATCCCCAAATGGAAGCCAGAAGACTGCGCTCAGCTTTACTTTTTCAACATGAAGAGCTGATTGGAAAGACCCACGCATTCGATGGAACAATATTATTCTTACCCAAAAGGCTTCCAAATAAGGCCACTGAGGTGTTTAGCCAGACTCGCAGTGGAGAAAATGTGAAGATAACTATAACTTTAACTAATGAGCTACCGCCTACTTCACCAACTTGTTTGCAGTTTTACAACATTATTTTCAGAAGGCTTTTGAAGATCATGAACCTGCAACAGATTGGACGCAATTATTACAATCCAAGTGACCCAATCAGCATTCCAAATCATAGGCTGGTGATTTGGCCAGGTTTCACTACTTCTATTCTTCAATACGAGAATAATATTATGCTGTGTACTGATGTGAGCCATAAAGTTCTCCGAAGTGAAACTGTGTTGGATTTCATGTATACCATATATAATCAATCTGGAGATCGTAGATTTCAAGAACAAGTTTCCAAGGAATTAGTAGGATTGATTGTTCTGACAAAGTATAACAATAAAACCTATAGAGTTGATGACATTGATTGGGAGCAAAATCCAAAGAGCACCTTTAAAAAAGCAGATGGCTCTGAAATCAGCTTTTTAGAGTACTACAGAATGCAATACAACCAAGAAATTACTGATTTGAAACAGCCAGTTTTAGTTAGCCAGCCTAAGCGGAGGAGGGGACCTGGTGGTGCTTTACCGGGACCTGCATTACTCATCCCTGAGCTCTGCTACCTTACAGGCCTAACCGATAAAATGCGAAGTGATTTTACAGTGATGAAAGATTTGGCTGTTCACACAAGATTAACTCCTGAACAAAGGCAACGTGAAGTAGGAAGGCTGATTGACTACATTCATAAAGACGACAATGTTCAAAAGGAGCTTCGAGACTGGGGCTTAAGTTTTGACTCTAATTTACTGGCCTTCTCGGGAAGAATTATGCAAACAGAGAAGATCATCCAATCAGGAAAAACCTTTGACTACAATCCAGCACTTGCAGATTGGTCGAAAGAAACAAGGGGTGCACCTTTAATTAGTGTTAAACCACTGGACAATTGGCTGTTGATCTATACAAGGAGAAATTATGATGCTGCCAATTCCCTAATTCAGAATCTCTTTAAAGTTACACCTGCAATGGGAATACAAATGAAAAAAGCAATAATGATTGAAGTGGATGACAGAACTGAAGCTTACCTGAGAGTCTTACAACAAAAGGTTACCTCAGATACTCAGATAGTAGTTTGCCTTTTGTCCAGTAATCGGAAGGACAAATACGATGCTATCAAGAAATACTTGTGTACGGACTGTCCCACGCCAAGTCAGTGTGTGGTCGCTCGCACCTTAGGCAAACCACAGACTGTGATGGCCATTGCGACAAAAATTGCTCTTCAGATGAATTGCAAGATGGGAGGAGAGCTCTGGAGTGTGGAAATTCCTCTAAAGAATGTGATGATAGTTGGGATTGATTGTTACCATGATACAACTGCTGGGCGACGGTCAATTGCAGGATTTGTTTCCAGCCTCAATCAAGGAATGACACGTTGGTTCTCTCGCTGTGTCTTTCAAGATCGAGGGCAAGAGCTTGTAGATGGACTCAAAGTTTGCCTGCAAGGGGCATTGCGCAAATGGTTGGCCTGTAATGGCTTTTTGCCTACAAGAATTATCGTGTACCGAGATGGTGTAGGAGATGGACAGCTGAAAACTTTGGTTAATTATGAGGTCCCACAATTTTTGGATTGCTTGAAATCTGTTGGAGAAGATTACAGCCCAAAACTAACAGTGATTGTGGTGAAGAAAAGAGTGAATGCCAGATTCTTTGCACAGTCTGGAGGAAGACTTCAAAATCCACCTCCTGGAACCGTTATTGATGTTGAGGTCACTCGCCCAGAATGGTATGACTTTTTTATTGTGAGCCAGGCTGTGAGAAGCGGCAGTGTGTCGCCCACACATTATAACGTAATCTATGATAACAGTGCCCTGAAACCGGACTATATGCAACGTTTAACATACAAGCTTTGCCATATGTATTATAACTGGCCAGGTGTTATTCGAGTTCCAGCCCCTTGCCAGTATGCTCACAAACTGGCTTTCCTGGTAGGTCAGAGCATTCACAGAGAACCAAGCCTGTCACTCACAGACCGCCTTTATTACCTCTGA------------------------------------------------------------------------------------------------------------------------------------------------------------------------------------------------------------------------------------------------------------------------------------------------------------------------------------------------------------------------------------------------------------------------------------------------------------------------------------------------------------------------------------------------------------------------------------------------------------------------------------------------------------------------------------------------------------------------------------------------------------------------------------------------------------------------------
>ENSOANT00000017089.2_Piwil2_Platypus
ATGGATCCTTTGAGACCTTCATTCAGGGGCAGTGCCCTTTCCCATCTGCCTGCCGGTGTACGGATGCCAGGATCTCTGGCACAGGCTCCAACAGCCCAGGGGGTGGCTCTGGGCAGGGCAGAGCTCTCCGCGGGCTCTTCGACTCTCACCCCCAAGCGTGGGCCGACGCCTCAGGAGAAGACTGCGGGCTTGTCCTCTCTCTTCCGTGGGCTGGGGTTTGAGACGGTGCCTCGGGCCCCATTAGGACGAGGGATCCCGACGTTAGGGAGAGGCATTTTGGGTAGAGGCCTGCAATGTGCCCAGGAGTCCAAGGATGAAAAAGAGCTTCCGAGGGAGCCACCCTTCTCCGTGCCCGCAGCGGTGGCAGCTGGCGACAGCAGGATCGTCTCGCTTGGCCGGAGCAGGATTCTCGGACGCGGAGACAAGGGTGTTCCTTGGCTCCCTCCTGGAAGAGCGACGGTCGGATTAGGCAGAGCGTCTCCTAAAATCCACAATGACATCTTTATGCCTTCTTTGACTTCTACACCGTTACTGCTGCCCCGACCCCAATCCTCCCACCTACCGTATCTAGAGAGTCATCCAGCCAAGCCCCTTGAAGAGAAAGAGAAGACGCAGGCCCTTAAAAAACATGGATGTAAGGGAACATCCAACCCCCTCGGACTGAACCTAATCAAAATACACTGTCAGAATGAGGCTGTGTACCAGTACCACGTGACTTTCAGCCCCGCTGTGGAGTGCCGAAGCATGCGGCTCGGTATGCTGAAAGACCATCAGTCTGTCACCGGAGATGTCACCGCCTTTGACGGGACGATTCTCTACCTGCCGGTTAAACTGCAGCAAACGGTTGAATTGAAGACAGTGAGAAGGACTGACGGAGTTGAAGTCACCATCAAGATTCAGTTGACCAAGATCCTTGAGCCTAGCTCTGATCTGTGCATTCCATTCTATAATGTGGTCTTCAGACGAGTGATGAAACTTTTAGATATGAAGCTGGTGGGGAGAAATTACTATGATCCGACAAATGCGATGTTTCTGCAGCAGCACAGGTTACAGATCTGGCCGGGCTACGCCGCGAGCATCCGAAGGACAGACGGAGGGCTCTTCCTGCTAGCGGATGTCTCCCACAAGGTCATTCGGAATGACTGCGTCCTAGATATCATGCAAGCTTTGTGTCAGCAGAACAGAGGGAACTTCCAGGATGAATGCACCAAACAGTTGTGTGGCCATATTGTGATAACCCGTTACAATAACCATACCTACCGCATTGATGATATCGACTGGAGTAAGACACCCAAAAACACTTTCATAATGTCTGACGGGAAGGAAATCACCTTCTTAGAGTACTACAGCAAAAACTATGGGATCACAGTCAAGGATGAGGAGCAGCCCCTCTTGATCCACAGGGCCACCCTGAAGCGGAATGTCCCCGGGAAGCCGCTGTTGAGAGAGATCCTGCTCCTGCCAGAGCTGTCCTTCATGACCGGGATCCCAGAGAAAATGAGGAAGGACTTCCGAGCCATGAAGGATGTGATCCAACAGATCAACCTCAGCCCTAAGCAGCACCACATTTCACTGCAAATCCTGCTGCAAAAAATCACCCAAAACGAGGCCGCCAGCCACGAATTGACACGCTGGGGCCTGTGCCTAGATAAAGATATATATAAGACAGAAGGGCGACTTCTCCCAGTGGAAAGGATCAACCTGCAAAGTTCTTCATTTCTCCCATCCCAAGAATTAAACTGGACCAAGGAGATAACTAGAGAAGCTTCCATCTCGACTGTCCCCATGCATTTCTGGACACTGTTTTACCCTAAACGAGCGGTGGATCAAGCTCGCGAGCTGGTCAGCATGTTAGAGAAAGTCTCCGGCCCCATTGGCATGCAGATAAGCCCCCCTGCCTGGATAGAGCTGAAGGATGAACGGACCGAGACCTACATCCGGACCCTCAGATCCGTGCTGGGAGTTGAGGGGAAGGTGCAGATGGTGGTTTGCATCATAATGGGCTCAAGGGACGACCTCTATGGAGCCATCAAAAAGTTATGCTGTGTGCAGAAACCGGTACCCTCACAGGTCATTAATGCCCGAACCATAGCCCAACCTACCAAGCTCAGGAGTGTGGCTCAGAAAATCCTGCTGCAGATTAACTGCAAATTAGGGGGAGAGCTCTGGAGCCTGGACATTCCGCTGAAACAACTGATGGTGATCGGGATGGATGTTTACCATGACCCCAACAAGGGCATGCGTTCTGTGGTTGGCTTTGTCGCAAGCATCAATCTCTCCTTCACCAAGTGGTATTCCAGGGTGGTTTTCCAGATGCCGCATCAGGAGATCGTGGACAGTCTGAAACTGTGTCTGGTGGGATCTTTACAGAAGTTTTATGAGGTGAACCACTGCCTGCCGGAAAAGATTGTGGTGTACCGGGATGGGGTGTCAGATGGCCAAATGAAGATGGTTGCCAGTTACGAGGTCCCCCAGCTACAGATGTGCTTCGAAGCTTTCGATAATTACCAGCCTAAGATGGTGGTGATCGTGGTTCAGAAGAAAATCAATACCAACTTGTATTCAGCTACCACCGAGCACTTTGTGACCCCCGCCCCGGGCACCGTGGTGGACCACACCATCACCTGCCGTGAATGGGTGGACTTCTACCTGCTCGCCCATCATGTCCGGCATGGCTGCGGCATCCCCACCCATTATGTCTGCGTACTCAACACTGCCAACCTGAGCCCAGACCACCTGCAGAGGTTGACTTTCAAGCTTTGCCATATGTACTGGAATTGGCCCGGCACCATCCGGGTCCCAGCCCCCTGCAAGTACGCTCACAAGCTAGCTTTCCTGTCCGGCCAAATCTTGCACCATGAACCCGCCATCCAGCTGTGTGAACAGCTCTTCTTCTTATAA------------------------------------------------------------------------------------------------------------------------------------------------------------------------------------------------------------------------------------------------------------------------------------------------------------------------------------------------------------------------------------------------------------------------------------------------------------------------------------------------------
>ENSMOCT00000019847.4_Piwil1_Opossum
ATGGACAGCCTTGACTCCCTGGGGATTTCACGCCTTGGGGGGATCCGATCACACCAATCCCACCACTGGCAAGGGTCGACCACCACCTTCCCACACCGAGATGAGACTTACACATTTTCAGAAAAAATGAGTGGACGAGCACGGGCCAGAGCAAGAGGAAGGGCTCGAGGTCAGGAGACATCACAACTTGTGGGACCTGTTGCAAGTCAGCAACCTGGATATTTAAAGCCAAGACCTCAACAGCCAACATCTGAAGGTGAACTTGTTGGACGTGGACGACAGAGAGGAGCACTAGGAGCAACAAAATCTCAAGAGCTTCAGATTTCGGCTGGATTCCAGGAGCTATCTTTGGGGGAGAGAGGAGGCCGTCGAAGAGATTTTCATGACCTTGGGGTGAATACCAGACAGAACTTAGAACATGTTAAAGAGTCAAAAACAGGTTCTTCAGGCATTGTTGTAAGATTAAGCACAAACCACTTTAGACTGACATCTCGTCCCCAGTGGGCTTTGTATCAGTACCATGTTGACTATAACCCACAGATGGAAGCCAGAAGACTCCGTTCAGCTTTACTTTTTCAACATGAAGAGCTAATAGGAAGGTGTCATGCTTTTGATGGAACAATATTATTTCTACCCAAAAGACTACAAAACAAGGTTACAGAAGTGTTTAGTCAGACTCGGAATGGAGAAACTGTGAAGATAACAATTACTTTAACCAATGAACTTCCACCCACTTCACCAACTTGTTTACAGTTTTATAATATTATTTTCAGAAGGCTTTTGAAGATCATGAATTTGCAACAAATTGGACGTAATTATTATAACCCAAGTGATCCAATCAATATCCCAAATCATAGGTTGGTGATTTGGCCAGGATTCACTACCTCTATTCTTCAATATGAGAATAATATTATGCTATGCACTGATGTAAGCCATAAAGTTCTTCGAAGTGAAACTGTTTTAGATTTTATGTTCAGCCTGTATCAACAGTTTGGTGAACATCGATTTCAAGAACAAGTCTCAAAAGAATTAATAGGATTAATCGTTCTTACCAAGTACAACAATAAAACCTATAGAGTAGATGATATTGACTGGGAGCAGAATCCAAGAAGCACCTTTAAAAAAGCAGATGGCTCTGAAATCAGCTTTTTAGACTACTACAGAAAGCAATATAATACAGAAATCACTGACTTAAAACAGCCGGTTTTGGTCAGCCAGCCCAAGCGGAGGAGGGGCCCTGGTGGTGTATTACCAGGACCTGCTTTGCTCATGCCTGAACTCTGTTTCCTCACAGGTCTAACTGATAAAATGCGCAATGATTTTAATGTGATGAAAGATTTAGCTGTTCATACAAGATTGACACCAGAACAAAGGCAGCGTGAAGTTGGAAGACTCATTGACTATATTCACAAAGATGACAATGTACAGAAGGAACTTCGTGACTGGGGTTTGAGCTTTGACTCCAACTTACTGTCATTCTCAGGAAGAATACTGCAAGCAGAAAAAATTCACCAAGGAGGAAAAACATTTGACTACAATCCACAGTTTGCAGATTGGTCAAAAGAAACAAGAGGTGCTCCGTTAATTAGTGTCAAACCACTAGATAATTGGCTATTGATTTATACCCGAAGAAATTATGAGGCAGCCAATTCACTAATCCAAAACCTATTTAAAGTTACACCTGCCATGGGAATACAAATGAAAAAAGCAATAATGATTGAAGTGGATGATAGAACTGAAGCCTATCTTAGAGTCTTGCAGCAAAAGGTTACATCAGATACTCAGATTGTAGTTTGTCTGTTGTCTAGTAATCGGAAAGACAAATATGATGCTATAAAAAAATACTTGTGTACAGACTGTCCCACACCAAGCCAGTGTGTGATTGCAAGAACCTTAGGCAAGCAACAAACAGTAATGGCTATTGCCACAAAAATTGCCCTTCAGATGAATTGCAAGATGGGAGGAGAACTTTGGAGGGTTGATATGCCTCTAAAGCTAGCAATGATCATTGGTATTGATTGTTACCATGACACTACAGCTGGGCGAAGGTCAATTGCAGGATTTGTTGCTAGCATCAATGAAGGAATGACACGCTGGTTTTCACGTTGTGTCTTTCAAGATAGAGGGCAAGAGCTAGTAGATGGGCTCAAGGTCTGCTTGCAAGCTGCATTGAGGGCCTGGAATAGCTACAATGAATATATGCCAAGTCGAATTGTTGTATATCGGGATGGTGTAGGTGATGGCCAGCTGAAAACCTTGGTTAACTATGAAGTACCACAGTTTTTGGACTGCCTAAAATCTGTTGGTAAAGGTTACAACCCAAGATTAACAGTAATTGTGGTGAAGAAACGAGTGAATGCCAGATTTTTTGCACAGTCTGGAGGAAGACTACAGAATCCTCTTCCTGGGACAGTTATTGATGTAGAAGTTACCAGACCAGAATGGTATGACTTTTTTATTGTGAGCCAGGCTGTGAGAAGTGGTAGTGTTTCTCCTACACATTATAATGTAATCTATGACAACAGTGGCCTGAAACCAGACCATATACAACGATTAACTTACAAACTCTGCCATGTGTATTATAACTGGCCAGGTGTCATTCGAGTTCCAGCTCCTTGCCAGTATGCTCACAAACTGGCTTTCCTTGTTGGCCAAAGTATTCACAAAGAACCTAATCTGTCACTGTCAAATCGTCTTTATTACCTCTGA------------------------------------------------------------------------------------------------------------------------------------------------------------------------------------------------------------------------------------------------------------------------------------------------------------------------------------------------------------------------------------------------------------------------------------------------------------------------------------------------------------------------------------------------------------------------------------------------------------------------------------------------------------------------------------------------------
>ENSMODT00000012071.3_Piwil2_Opossum
ATGGATCCTATTCGACCTCCATTCAGAGGAACTCCTCCTTTCCATTCACTTCCATATCTACGGCTACCAGGATCTCGGCCACATGTTCCTAAACTTATGGACACGACTATGGGCAGAGCAGGACAGACAGTCCAAGGCAATTCATTTGGGAGGCCAAAGGAACCAAATCTACATTGTGAGCTATTACAACAGGAGTCTGTTGGTTTACCATCTATGTTCCGTGGACTGGGTTTTGAAACAGCTCCCCACTCCCCTTTGAGAAGAGAGATACCAACCTTGGGTAGAGGCATTTTAGGCCGAGGTTTGAGTTTTAATAAGGCCTCTAAAGGCCAAGAAGAGCTTCTAAAACAGCCAACTTTTCCTGGCCCTTCAGTGTTGGCAGCTGGGGACAGCAAGATGGCTTCAGTCTCCCTTGGTTGGAATAGGTGGGTGATGCTTGGAAGAGGGAATATGGAAGTCCCTTTGGGAAGACCAGCTATTGGCGTAGGCAGAGCAATATATAAAGCACCAAGTGATTTATTACCTCCAGATAATCCACCATTATCATCATCATCATCACTACCATCATCCAAATCCTCCTTCCCACTCTATCAAGATCATGCTCCAGATATTCCTTTTGAACAAATGGAGAAAAAAGAGCCCCTTGTGAAACAAGGATCCAAAGGAACCCCCCAACCCTTGGGATTGAACCTAGTCAAAATACACTGTCAGAATGAAGCTGTGTATCAGTATCATGTGACTTTCAGCCCCAATGTAGAATGTAAGAGTATGAGGTTTGGCATGTTGAAGGACCATCGATCTGTCACTGGAGATGTCACTGCTTTTGATGGATCCATCCTCTATCTGCCCATTAGACTTCAGCAGGCTGTTGAGTTGAAGAGTCAGAGGAAGACTGATGGTACTGAGATCAGCATCAAAATTCAGATGACCAAGATCTTGGAACCTAGCTCTGACTTGTGTATTCCTTTCTACAATGTTGTTTTCCGGCGGGTGATGAAACTTTTAGATATGAAGCTTGTGGGAAGAAATTTCTATGATCCTACAAGTGCTATGATACTACAACAACATAGGTTGCAAATCTGGCCAGGGTATGCAGCTAGCATCAGGCGGACAGATGGAGGACTGTTCCTGCTGGCTGATGTCTCCCACAAAGTCATTCGAAATGACTCAGTGTTGGATGTTATGCATGCCATATATCAGCAGAGCAGTGAGAATTTCCAGGATGAATGTACCAAGCTGCTGGTTGGCAATATTGTCATAACTCGATACAACAATCGTACCTATCGGATCGATGATATTGACTGGAATAAAACTCCAAAAGATAGCTTCATAATGTCTGATGGGAAGGAGATTACATTCTTGGAATACTACAGCAAAAACTATGGAATCACAGTCAAGGAGGAGGATCAGCCACTTCTAATCCACAGGCCCAGCGAGAGGCAGAATAATCAAGGGAGGCTGTTAAAAGGAGAGATCTTGCTGCTTCCAGAGCTATCCTTCATGACTGGGATCCCAGAAAAAATGAAGAAAGACTTTAGAGCCATGAAGGATTTGACCCAACAGATCAACCTAAGCCCTAAGCAACACCACACTGCCCTGGGAAACCTCCTTCAGAAAATTTCAAAGAATGAGATGGCCAACAATGAAATGATACGCTGGGGACTCTGTCTAGATACAGATGTGCATAAGATTGCAGGGCGTGTCCTACCAATGGAAAGAATAAACTTGAGAAATAGTTCATTCATCACATCTCAAGAATTAAACTGGACTAAGGAAGTAACTCGAGAAGCTTCCATTTTAACAGTTCCTATGCATTTCTGGGCACTGTTTTACCCAAAGCGAGCTGTTGACCAAGCCAGAGAGTTGGTTGGTATGTTGGAGAAGATATCTGGCCCCATTGGTATGCAAATGAGCCCACCTGCCTGGATTGAACTAAAGGATGACCGAATAGAGACCTACATTAGAACCATTAAATCCATGCTGGGAGTTGAGGGGAAAGTTCAGATGGTGGTTTGTATCATCACAGGCACAAGAGACGATCTCTATGGAGCCATCAAGAAACTGTGCTGTGTGCAGTCTCCAGTTCCCTCACAAGTCATCAATGCCCGTACTGTTGCCCAGCCTACCAAACTATGGAGTGTGGCCCAGAAAATTTTATTACAGATTAACTGTAAATTAGGTGGAGAACTTTGGGGAGTAGACATTCCATTGAAACAACTGATGGTGATTGGGATGGATGTTTACCATGACCCCAGCAGGGGGATGCGCTCTGTGGTTGGCTTTGTTGCAAGTATCAGTCTCTCCCTCACTAAATGGTATTCCCGAGTAGTATTCCAGATGCCTCATCAAGAGATTGTGGACAGCCTAAAGTTGTGCCTAGTGGGTTCCTTAAAGAAGTACTATGAGGTAAACCACTGCCTGCCAGAGAAAATTGTGGTGTACAGAGATGGGGTATCAGATGGCCAGCTAAAGACAGTCACCAGCTACGAGATCCCCCAGTTACAGAAGTGCTTTGAAGCTTTTGAAAATTACCAGCCCAAGATGGTAGTATTTGTAGTCCAGAAAAAAATTAGCACTAACCTATACTCAGCTGCTACAGAGAATTTTGTAACTCCCTCCCCAGGTACTGTAGTGGACCACACCATCACAAGCAGAGAGTGGGTGGATTTCTACCTACTTGCCCATCATGTTCGGCAGGGCTGTGGCATTCCTACACATTATGTGTGTGTTCTGAACACTGCAAACCTGAGCCCTGACCATATGCAGAGGTTAACTTTCAAGCTTTGCCATATGTACTGGAATTGGCCTGGCACCATCAGAGTCCCAGCACCCTGCAAGTATGCCCACAAGCTAGCTTTCCTGTCTGGACAAGTCTTACATCATGAACCAGCCATCCAGTTGTGTGAGAAGCTCTTCTTCCTATAA------------------------------------------------------------------------------------------------------------------------------------------------------------------------------------------------------------------------------------------------------------------------------------------------------------------------------------------------------------------------------------------------------------------------------------------------------------------------------
>ENSMODT00000000262.4_Piwil4_Opossum
ATGACTGGAAGAGCCAGAGTGAGAGCCCGAGGAGTCTACAGAAGTTCAGAATCCAGGCTATCTGGACAATCGCAGTCTTCGGCATGGAGTCATCTTGCTGCGAGAGACAGAGAAGCTGCGACCAGCTCCGGTCTCCTGGGAATTAAGAGGATTCCACAGAAATCTGAAGAAGGCATATCTGCTGGAGATGGGGCCGAATGTACTCTTGTCCAAAGAGGAGGGAGAACCCAGCACAGAAATTTTCTGGAATTGGGAATCCACACCAGAGAGAAGTTGGAACACGTCAAAGACTGTAAAACAGGTACCAGTGGTGCTCCGGTGAAACTGGTCACTAACATCTTTAATCTAGCTTTGCCCAGAGAGTGGCATCTCTTCCAGTACCATGTGACCTTCAGTCCTGAGTTAGCATCCAAACGCCTGAGAATTGCCTTGCTTTGCAGTCACAGTAAATTCCAGAAAAAGGCCAAAGTCTTTGATGGTTCCATACTTTTTCTATCAGAAAAGCTAGAAGAAAAGGTCACAACATTGTCAGGTGAAACTAGACCAGGCATTTGTATAACAATTACTGTTACATTAACCAGTGAGCTGCCATCGTGTTCCCCTGTGTGCATTCAGTTTTTCAATATTATCTTCAGAAAGATCTTAAAGAAGCTGTCTATGTACCAAATTGGACGGAACTTCTACAGCCCTGTAGATCCAGTGGAAATTCCTCAACACAAACTGTCCCTGTGGCCTGGATTTGCCATTTCTGTCTCACAGCTTGAAAATAAGCTCATGTTTACTGCCAACGTGACCCATAAAGTCTTGCGCAATGAGACCGTTCTGGAATTCATGACCGATCTCTATAACAGGAAGGACAAGTCACGCTTCATAGAGACGTGTGAAAAGGAGTTGCTCGGATCCGTTGTCCTCACCAGGTACAATAACAAAACGTACCGGATCGATGACATTGACTGGTCTGTGAAACCGACCGACACCTTTCAGAAACGAGATGGCACCAGGATCACCTATTTTGATTATTATAAACAGCAATATGATATCAAGTTGTCCGACCTAAACCAGCCAATGCTTGTTAGTCAGTTGAAACGTAAGGGAACTGGCAATGAGGAAGCCCGGATTGCTCACCTGATTCCTGAGCTCTGCTATTTTACAGGTTTGAGCAAAAGAATGACTTCAGATTTCCGCTTGATGAAAGACCTGGCTACAAATACTCATCTAAACCCTCTTTTAAGGCAACAGAGATTATCTAGACTTGCAGATAACATTCAGAGAAACAAGGAGGCTCGTTTTGAACTAGAGACCTGGGGGCTACAGTTTGGATGCCAGATGTCTCTCACAGGCCGAGTAGTACCTTCAGAAAAAATACTAATGCAGGACACTATATGTCAGCCCATGTCTTCTGCTAATTGGTCGAAGGACATGCGCAACTGCAAGCTATTGGGAGCACGGGCTTTGAACAACTGGCTAATCGTGTGTAGCCACAGAAATGAAGATGTAGCCGAGAACCTCCTGAATTGCTTGAGAAGAGTGAGCGGTCCTATGGGATTTCACATTGAGAAGCCCAAAATCACAAAAGTACAAGAAAACACAACTGCATTTATACGAGCAATACAACAGCATACAAATCTTGACCTACAATTGGTAATGTGTATCCTTCCTTCAAATCAGAAGGACTGCTATGATTCAATTAAAAGATTTTTGAGCCTGGATCATCCAGTCCCAAGCCAATGTGTTCTAGCTCGAACCCTGATCCGGCAGGGAATGATGATGAGTATCGCCACAAAGATTGCAATGCAGATGGTTTCCAAGCTTGGAGGAGAGTTGTGGGCAGTAGAGATACCGCTCAAGTCGCTCATGGTTGTTGGGATTGATGTCAACAAAGAAGCATGTGCTAAAGGACGTTCGGCGGTCGGATTTGTAGCCAGCAGCAACTCCAGAATTACTAGGTGGTTTTCCCGTTGTATCCTTCAGAACACAAAGACGAATATTGCAGATTGTTTGAAAGTTTGCATGAAAGGAGCACTTGACAAATGGTATAGATATAATCATTGTTTTCCAACACGCATCATAGTATATCGTGATGGTGTTGGGGATGGTCAGCTACAGACCATTGTGGATTATGAAGTTCCACAGCTACTGAGCAGCCTCAGAGATTCCAATCCTAATTATAGCCCCAAAGTGTCAGTGATTGTGGTGAGAAAGTCGTGCATGCCCAGATTCTTTACTGAAATGAACAGCACACTGCAAAATCCACCACTGGGTACTGTGGTAGATTCGGAGGCAACACGTCCTGAATGGTATGATTTTTACTTGATCAGTCAGGCTGCTTATCAGGGAACTGTTACTCCAACATATTATAATGTGATCTACGATGATAATGGATTAAAACCAGACCACATGCAGCGGCTGACCTATAAGTTATGCCACCTCTATTACAACTGGCCTGGCTTAATTAAGATCCCAGCACCATGTCAGTATGCTCATAAACTGACCTTTTTGGTGGGACAAAGTATCCACAGAGAACCCAGCATGGAATTAGCTGACTATCTTTTCTACCTGTGA---------------------------------------------------------------------------------------------------------------------------------------------------------------------------------------------------------------------------------------------------------------------------------------------------------------------------------------------------------------------------------------------------------------------------------------------------------------------------------------------------------------------------------------------------------------------------------------------------------------------------------------------------------------------------------------------------------------------------------------------------------------------------------------------------------------------------------------------------------
>ENSMODT00000059476.1_Piwil3_Opossum
ATGGATCCTTCAAAGGAAAAAAATAAAGGCCGAGCCAGACAGCAATCTAGGCCAGCTCCAAGGCCATCTCCAAGGCCAGCTCCTGGACCAGCTGGAGGGCCAGCTCCAGGACCAGCTCCAGGACCAGCTCCAGGACCAGCTCCAGGACCAGCTCCAGGACCAGCTGGAGGGCCAGCTCCAGGACCAGCTGGAGGGCCAGCTCCAGGGCCAGCTCCAGGGCCAGCTCCAAGGCCAGCTCCAAGGCCAGCTCCAGGACCAGCTCCAGGACCAGCTCCAGGGCCAGCTCCAGGGCCAGCTCCAGGGCCAGCTCCAGGGCCAGCTCCAGGGCCAGCTCCAGGGCCAGCTCCAGGGCCAGCTCCAAGGCCAGCTCCAGGACCAGCTCCAGGACCAGCTCCAAGGCCAAGTGGGCCAGCTCCAAGGCCAAGTCGAGGGCCAGCTCCAAGGCCAAGTCGAGGGCCAGCTCCAAGGCCAAGTCGAGGACCAGCTCCAGGGCCCTCCGGAGGGCCAGCTAGACAGCCTGCAGGAAGACGGCCAGCCCGATGGACAGCACGATGGCCAGCACCAGAGCCAGCCCTGTCTCTGGCTCAGACACCAAGCTTGCTTCAGACACCACCAACACCCCAGAGCTTAAAGTGGTCAGAAATAGTAAAAGCTAAGGCACAGACTAGTTCAGAAACATTGACTCAGTCACAAGGATTGATTCAGCCATCAGGACGGGCTAGGCCACAAACAACCTCTTGTGAACCTAAGCTCAGGAGTCGTGGAGAGCAAAGTGAAGGAGAAGGAGCTGCTGAGCAGGGAGCATCAGCATTTCCAGAACAAAAGGGTGAAGCCTCAGTTAGAAGGAAGGAGCCATTGCAGAGGAAGAAACAATCAGATCTATCGAAAATTTATGATGTTGGTGTGAATACTCGGCAACAACTGCATCATTTCATAGAGTCCAAAAGAGGTACTTCAGGAAGGGCAGTCTGCTTGAAGACAAACTATTTCAGGTTGACATCGCTTCCCCAATGGGCCCTGTACCAGTACCATGTTGACTTCAGCCCACAGATGGATTCTAGAAAACTCCGTTCAGCTTTACTTGACATGCAAAAAGCACATCTAGGACAACGTTATTCTTTTGATGGGACAATATTATATTTACACCACAGACTACAAAACAAGGTTACTGAACTGTTCAGTCAGACATACAGTGGAGAGAAAGTGAGAATAACTATCACTTTAACCAGTGAACTCTCACCTAATTCCCCAACTTGTTTACAGTTTTACAATGTTATTTTCAAAAGACTTTTGAATGTCATGAAGCTAGTACAAATTGGACGCAATTTTTATGACATTTACAATGGAATAGAAGACACCAAAGAGTCAAGGATGAATATTTGTCCAGGTTTCATTACCTCTATTCTTCAGTATGAGAATGACATTATGCTGTGCACTGATGTAAGTCATAAAATTGTCCGAAAGGATACTGTCTTAGACTTAATAAATGACTTTCAGAGGTCTTGGAAATCCACATCCCAAGAAGGCATTATGTCAGAAATACTAGGACAGATTGTTTATACCAAACACAATAATAGGACATACAGAATTGATAGCATTGACTGGGAGCAGAATCCAAGAAGCACCTTTAAAAAAGATGGCTCTGATATCAGCTTCTTAGACTACTATAAAGAGCAATATGGGGCAAAAATTTCAGACTTGAGGCAACCAGTCTTGGTCAGCCTGCCCAAGCGGAAAAAAGGGCCTGATGGAAGACCCACAGGCCCTGCTCTGCTTGTTCCTGAACTCTGTAACCTCACAGGTCTAACCCAATCAATGCGAAAGAATGTTAATATTACCAGGAACATAGCTGAGCGTACAAGGTTGTCACCTAAAAGAAGATATGATGAGCTCAAAAAACTCATCGACAATATTCATAGAAATACTGATGTCCAGAGAGAGCTTCAGGAATGGGGTTTAGGCTTTGACCAAGAACCATTGTCTGTTACTGGAAGGATTTTGCCTGTGCAGATACTGAATGAAGATAGAAGAGCGACATTTATCCGGTGTACAGATTGGTCAAAAGAAATGAGAAATGTGAAGTTGACTGGTCCTAGGACATTAAATAATTGGCTGTTTGTCTTTAATCATAAAAATTCAAGACTGGCAGAAATTTTATTGGAGAAATTAAGTTCAGTTACACATTCCCTAGGCATAACATTAACATCCCCCACACAATGTCCAGTGAGAGATAACACTGAAGAGTATCTTCAAGCCTTTAAGGACTATGTTACACCAAATACTCAAATTGTTGTTTGTCTGCTGTCCGGGAATCAAAAATCCAAGTATGATGCTATAAAAAAATACCTATGTATTGAGTGCCCAGTTCCAAGTCAGTGCATACTAGATGAAACCTTAAAGAGGTCCAACATTCTCAAGGGAATTGTTACCAAATTGGCCCTACAAATGAACTGCAAGATTGGAGGACATCTTTGGAAGGTTTCTGTCTCTCTCACAGATGCTATGTTCGTTGGAATTGATTGTTATCATGACACTACATCGAAACTTAAATCAGTCGCAGGATTTGTTGCTAGCATGGATTCAACATTGACGAAGTGGTACTCTTGCTGTCGCCTTCAAAACCCAGGGCAGGAATTTTTAGATGGACTCAAATTTTGCTTGGAAAATGCATTAAAGGCCTGGGAGAATAACAATAAACAGTGCCCATTACCTAAGTATATATTTGTCTATCGGGATGGTGTAGGAGATGGTCAACTTCAAACCATGGTGGATTATGAAGTACCACAGATATTGCAATGTCTAAATTCTCTTCGTAATTATTCTTACAAACTTGTAATCATCATTGTGAAGAAACGAGTGAATGCCAGATTTTTTTTAGAGCTAAATGGACACCTTGATAATCCAAGTGCTGGGACAGTCATTGATGTAGGGGTTACCAGACCTGAATGGTATGACTTCTTTATCATAAGCCAGGCTGTAAGGGCAGGTACTGTGACGCCGACACATTATAATGTAGTCTTTGATAATACCACCTTAACCCCTGACCAAATACAATGCTTAACTTACAAGCTATGCTACATGTATTATAACTGGACAGGTGTCATTCGAGTCCCAGCTCCATGCCAGTATGCCCACAAACTGGCTTTCCTGGTTGGCCAGAGTATTCATGACCGTCCCAGTAGCCAACTGTCAGATCGTCTTTATTACCTTTA-------------------------------------------------------------------------------------------------------------------------------------------------------------------------------
>ENSDNOT00000015265.3_Piwil1_Armadillo
ATGACTGGGCGCGCCAGAGCCAGGGCACGAGGAAGGGCACGTGGCCAGGAGCCCGTGCACCACATGGGCGCTGCTGCCAGGCAGCAACCTGGTTATATTCAACCTAGACCTCAGCAGCCACCAGCAGAGGGGGAGCTAGCTGGCCGTGGACGACAGAGAGGCACAGGAGGAGCAGCAGCCAAAGCACAAGAACTCCAGATATCTGCTGGATTTCAGGAGTTATCGTTGGCAGAGAGAGGAGGTCGTCGTAGAGATTTTCACGATCTTGGTGTAAACACAAGACAGAACCTAGACCATGTTAAAGAATCAAAAACAGGCTCTTCAGGCGTGATAGTGAGGTTAAGCACTAACCATTTTCGGCTGACATCCCGTCCCCAGTGGGCCTTGTATCAGTATCACATTGACTACAACCCGCTGATGGAAGCCCGGAGACTCCGCTCAGCACTGCTTTTTCAACATGAAGATTTAATTGGAAGGTGTCATGCATTTGACGGAACGATATTATTTTTACCTAAAAGACTCCAGCATAAGGTTACTGAAGTTTTTAGTCAGACCCGAAATGGAGAGCATGTGCGGATAACAATCACTTTAACAAATGAACTTCCCCCTACGTCACCAACTTGTTTGCAGTTCTATAATATTATATTCAGAAGGCTTCTGAAGATAATGAATTTGCAACAAATTGGACGGAATTATTATAACCCAAGTGATCCAATTGATATTCCAAATCATAGGTTGGTGATTTGGCCTGGTTTCACTACTTCTATTCTTCAGTATGAAAATAACATCATGCTTTGCACCGATGTCAGTCATAAAGTCCTTCGAAGTGAAACTGTTTTAGATTTCATGTTCAACTTATATCATCAAACTGAAGAACATAAATTTCAAGAACAAGTTTCTAAGGAACTAATAGGTTTAATTGTTCTTACCAAGTATAACAATAAAACATATCGAGTAGATGATATTGACTGGGACCAGAATCCAAAGAGTACCTTTAAGAAGGCAGATGGCTCTGAAGTCAGCTTCTTAGAATACTACAGGAAGCAATATAACCAAGAAATCACCGACTTGAAGCAACCTGTTCTGGTCAGTCAGCCTAAGAGGAGACGGGGCCCCGGTGGCACCCTCCCAGGGCCTGCCTTGCTCATCCCGGAGCTTTGCTACCTGACAGGTACCCTTGAGGTTTGTTTGCTTGGGACAAAACCAATGAATCTCAATGCTCCTTTACTCCCCATCCCCACTCCCCAAGAAAAGCAAGCCTTAACGACTGCTTCTTCTACTTGGAATGTTCTTTGTTCATTCATCACTACCCTGCGCTCCAAATGTTATTTAAACTTGATTCTTGTTTTATTTCAAGGTCTAACTGATAAAATGCGTAATGATTTTAATGTGATGAAAGACTTAGCTGTTCACACAAGATTAACTCCAGAACAAAGGCAGCGGGAAGTAGGGAGACTCATCGATTATATTCATAAAGATGACAATGTTCAGAGGGAGCTCCGAGACTGGGGTTTGAGCTTTGACTCCAACTTACTGTCCTTCTCAGGAAGAATTTTGCAAGCAGAAAAGATTCACCAAGGTGGAAAAACATTTGATTACAATCCACAATTTGCAGATTGGTCAAAAGAAACAAGAGGTGCACCATTAATTAGTGTTAAGCCGCTAGATAACTGGCTGTTGATCTATACTCGAAGAAATTATGAAGCAGCCAATTCATTGATACAAAATCTATTTAAAGTTACACCAGCCATGGGCATACAAATGAAAAAAGCAATAATGATTGAAGTGGATGATAGAACTGAAGCATACTTAAGAGTCTTACAGCAAAAGGTTACATCTAATACCCAGATTGTTGTCTGTTTGTTGTCTAGTAATCGAAAGGACAAGTACGATGCTATAAAAAAATACTTATGCACAGACTGCCCTACTCCAAGCCAGTGTGTGGTAGCCCGGACCTTAGGCAAACAGCAGACTGTCATGGCCATCGCCACCAAGATTGCCCTGCAGATGAACTGCAAGATGGGCGGAGAGCTGTGGAGGGTCGACATGCCTCTAAAGCTAGCGATGATAGTTGGCATCGATTGTTACCACGATACCACAGCTGGACGGAGGTCAATTGCAGGATTTGTTGCCAGCATCAATGAAGGGATGACCCGCTGGTTCTCTCGCTGTGTATTTCAAGACAGAGGACAAGAGCTAGTTGATGGCCTGAAGGTCTGCTTGCAAGCTGCTCTGAGGGCTTGGAATAGCTGCAATGAATACATGCCTAGTCGAATTATTGTGTACCGGGATGGTGTTGGAGATGGTCAGCTTAAAACGCTGGTTAACTATGAAGTACCACAGTTTTTGGATTGCCTAAAATCTGTTGGTAGAGGTTACAACCCAAGATTAACAGTAATTGTGGTGAAGAAACGAGTGAATGCCAGATTTTTTGCTCAGTCTGGAGGAAGACTTCAAAATCCACTTCCTGGAACAGTTATTGATGTCGAGGTCACCAGACCAGAATGGTATGATTTTTTTATCGTGAGCCAGGCGGTGAGAAGTGGTAGTGTTTCTCCCACACATTATAATGTTATCTATGACAGCAGTGGCCTGAAACCTGACCACATACAGCGGCTAACTTACAAGCTATGCCATGTATATTATAACTGGCCAGGTGTCATTCGCGTTCCTGCGCCTTGCCAGTATGCCCACAAGCTGGCGTTCCTTGTTGGCCAGAGTATTCACAGAGAACCCAACCTGTCACTCTCAAATCGCCTTTACTACCTCTAA---------------------------------------------------------------------------------------------------------------------------------------------------------------------------------------------------------------------------------------------------------------------------------------------------------------------------------------------------------------------------------------------------------------------------------------------------------------------------------------------------------------------------------------------------------------------------------------------------------------------------------------
>ENSDNOT00000001469.3_Piwil2_Armadillo
ATGGATTCTGTTCGACCACCGTTCAGAGGTCCTGCTCCTGTCCACCCATCTCAGTGTGTACGGATGCCAGGCCCTTGGCCACAAGCTCCTAAACACTTGGACTCAGTTCTGGGCAGAGCAGGATCTGCAGGTAGAGGCAATGTCTTTGGAAAGCCAGAGGAAGCAAGTCTACGGAGTGGACCAGCACAAAGGGAATCTGTGGATTTGGTCTCCATGTTCAGAGGACTGGGCCTTGAAACAGGGTCCCGGAACCCTCAGAAACGAGAAATGCCTCCTTTAGGTAGAGGCATTTTAGGTCGAGGCTTGCCCACTGGTATGGTGCGCAAAGACAAAGAAGAGCCTCATCGCGCTTTTCCAGATGCTTCAGTGCTGGCAGCTGGGGATAGCAAGATGGCAGAGACCTCCGTTGGTTGTAATAGAATGCTTGGAAGAGGGACTTCAGATGTTTCTTTATTGCCATTGGGAAGAGCAGCTGGTGGTATAGGCAGAGGAGTATACAAATCTCCCAATACATTCAGCCTCTCTTCCCAGGATTCTCCACAGTTGTCACCACCACCTCTGCCCCAGGCCTCAGTACACTCTCCAGACCACCCTCCAGCTTTGACTATAGAACGCAAGGAAAAGGAGATTTTTGTAAAGCAGGGATCAAAAGGAACACCTCAATCTTTGGGACTGAACCTCATCAAAATACAGTGTCATAATGAAGCAGTTTATCAATATCATGTGACTTTCAGCCCCAATGTAGAGTGCAAAAGCATGAGGTTTGGCATGTTGAAGGACCATCAAGCTGTCACCGGAAACGTCACTGCTTTTGATGGATCCATTCTCTATCTGCCTATTAAGCTTCAACAAGTTCTTGAGTTAAAAAGTCAAAGGAAAACTGATGGTGCCGAAATCAGCATTAAGATTCAGTTGACAAAGATCCTGGAGCCCTGTTCTGACTTGTGCATTCCTTTCTACAATGTTGTTTTCCGTCGGGTAATGAAACTTTTAGACATGAAGCTTGTGGGGAGAAACTTCTATGACCCTACAAGTGCTATGGTACTACAGCAACACAGGTTGCAGATCTGGCCAGGCTACGCAGCTAGCATCCGCAGGACTGATGGAGGTCTGTTCCTGCTAGCTGATGTCTCCCATAAGGTCATCCGGAATGATTCTGTCCTGGATGTCATGCATGCCGTATATCAACAGAACAAAGAAAACTTCCAGGATGAATGCACTAAGCTTCTGGTGGGCAATATTGTTATAACCCGGTACAACAACCGCACCTATCGCATTGATGATGTGGATTGGAATAAGACTCCAAAGGATAGCTTCACAATGTCCGATGGAAAGGATATCACATTTTTGGAATACTACAGCAAAAATTACGGGATCACAATTAAGGAAGAGAACCAGCCACTGTTGATCCACAGGCCCAGTGAGAGACAGAATAACCAAGGGATGCTGCTAAAAGGTGAAATCCTGTTGCTGCCTGAGCTTTCTTTCATGACTGGAATCCCAGAGAAAATGAAGAAGGACTTCAGAGCCATGAAGGATTTGACCCAGCAGATCAACCTGAGCCCCAAACAGCACCATAATGCTTTGGAAAACTTGCTACAGAGAATTTCAAAGAATGAGACAGCCAGAAATGAAATGACACGTTGGGGTCTTTGTCTACAAAAAGATGTACATAAGATTGAAGGACGTGTTCTGCCAATGGAAAGAATTAACTTAAGAAATACTTCATTTATCACATCTCAGGAACTAAACTGGGTTAAGGAAGTAACCAGAGACCTTTCCATCTTGACTGTCCCTATGCATTTCTGGGCACTGTTTTACCCAAAGCGAGCAATGGATCAGGCTCGAGAGCTGGTTAACATGTTAGAGAAGATAGCTGGCCCCATTGGCATGCGAATGAGCCCACCGGCCTGGGTTGAATTAAAGGATGACCGAATAGAGACTTATATCAGAACCATTAAATCCATGGTGGGAGTCGAGGGGAAGATACAAATGGTTGTTTGCATCATCGTGGGCACACGTGATGATCTCTATGGCGCAATCAAAAAGCTGTGCTGTGTGCAATCTCCAGTGCCCTCACAGGTCATCAACGCCCGGACCATTGGTCAGCCCACAAGGCTTCGGAGCGTGGCCCAGAAAATTCTACTTCAGATCAACTGTAAACTGGGTGGTGAACTCTGGGGAGTGGATATTCCTTTGAAACAGCTAATGGTGATTGGGATGGACGTTTACCATGATCCCAGCAGAGGCATGCGCTCCGTGGTTGGCTTTGTGGCAAGCATAAATCTCACCCTCACAAAGTGGTATTCCCGAGTGGTATTCCAGATTCCTCATCAGGAGATTGTGGATAGCCTGAAGCTGTGTCTGGTGGGCGCCTTAAAAAAGTTTTATGAGGTGAACCACTGTCTACCAGAGAAGATAGTGGTGTACCGTGATGGAGTGTCTGATGGTCAACTAAAGACAGTTGCCAGCTATGAGATTCCTCAGCTACAGAAGTGCTTTGAAGCTTTTGAGAATTATCATCCCAAGATGGTGGTGTTTGTAGTTCAGAAGAAGATCAGCACCAACCTGTACCTGGCTGCCCCTGAGCACTTTGTGACTCCCTCCCCTGGGACGGTGGTAGACCATACAATAACAAGTTGCGAGTGGGTGGACTTCTACCTTCTTGCCCATCATGTACGGCAGGGCTGTGGCATTCCTACGCATTATGTCTGTGTTCTCAACACTGCAAACCTGAACCCTGATCATATGCAGAGGTTGACTTTCAAACTATGCCACATGTATTGGAATTGGCCTGGTACCATCAGAGTTCCAGCTCCTTGCAAGTATGCCCACAAACTAGCTTTCCTGTCAGGACAGATCTTGCATCACGAACCAGCCATCCAGCTGTGTGAGAACCTCTTCTTCCTGTGA------------------------------------------------------------------------------------------------------------------------------------------------------------------------------------------------------------------------------------------------------------------------------------------------------------------------------------------------------------------------------------------------------------------------------------------------------------------------------------------
>ENSDNOT00000016813.3_Piwil4_Armadillo
AGGCGAGGCCTCCTCGATTTGGATGTCTGTACTAGAGAGAAACTGGCCCATGTGAGAGAGTGTAAAACAGGTTCCAGTGGAATACCTGTGAAGCTGGTCACAAATCTCTTTAATTTAGATTTGCCGGAGGACTGGCAGCTATACCAGTATCATGTGACCTTTGTTCCAGATTTAGCCTCTCGAAGGCTGAGAATTGCCTTGCTTTATCGCCATAGTGAGCTTTCCAACAAAGCAAAAGCATTTGATGGTGTCATGCTTTTTCTCTCACAAAAGCTCAAAGAAAAGGTCACAGAATTATCAAGTGAAACTCAAAGAGGCGAGATTGTCAAGATTACGGTCACTCTGACGAGGGAGCTGCCGAAAACTTCCCCTGTGTGCATCCAGGTTTTCAATATCATCTTCAAAAAGATCTTAAAAAAGTTGTCCATGTACCAGATTGGACGGAACTTCTACAATCCTTCAGAGCCCGTGGAAATCCCCCAGTACAAGTTGTCGCTGTGGCCCGGGTTCGCCGTCTCCGTGTCCCAGTTTGAAAGCAGGCTGCAGCTCAGCGCCGACGTGAGCTACAAGGTCCTGCGCAGCGAGACGGCGCTGGAGCTCATGGCCGGGCTGCACCGGGCGGCCGGGCCGCGCTTCCCCCAGGCCTGCGAGCAGCAGCTGCTGGGCCGCGTCGTCCTCACCAGATACAATAACAAAACCTACCGTGTGAACGACATCGACTGGTCTTCCGGATGCAGAGACGGCACTGAGCTCACCTACGTGGACTACTACAGACAGCACTACGACATCACCCTGTCGGACCTGAACCAGCCGGTGCTCGTCAGCCTGTTGAAGAGCCGCAGAGGGGACGACACCGAGCCCCGCGTCGCCCACCTGCTGCCTGAGCTCTGCTTCCTAACAGGACTCACCGACCAGGCAGCCTCGGATTTCCAGCTGATGAAGGCTCTGGCCCAGAAGACGCGCCTCCCACCCTCGGACCGGCAGCAGCGCCTGGCCCGGCTGGCCGACGACATCCAGAGAAACAAGAATGCTCGTTTTGAACTAGAGACCTGGGGGCTGCGCTTTGGATGCCAGACGTCTCTAACTGGCCGTGTCGTGCCTTCGGAAAAAATACTAACGCAAGACCACGTATGTCAACCTGCGTCCGCTGCTGACTGGTCCAAGGACATGCGGAACTGCAAGATCTTGAGTGCCCGGTCCTTGAGCAAGTGGTTGGTGATATGCAGTAGCAGAGGCGAGGACGTGAGCGAGGGCTTTCTGAGCTGCCTGAGAAGAGCTGGGGCCTCCATGGGGTTTAACGTGGACTACCCCAAAATCATAACAGTGCAAGAAAATCCAGCTTCGTTCCTTCGAGCTATACAGCAACATACTGACGGTAATGTTCAGCTGGTGCTGTGTATCCTGCCTTCTATTCAGAAGGGTTATTATGATTCCATTAAAAAATACCTGAGCTGGGACTGCCCGGTCCCGAGCCAGTGTGTGCTTGCTCGGACGCTGAGCAGACAGGGCGTGATGATGGCCGTGGCCGCCAAGATCGCCATGCAGATGACCTGCAAGCTCGGGGGCGAGCTGTGGGCTGTGGAGATACCCCTGAAGTCCCTGATGGTGGTCGGTGTTGATGTCTGTAAGGATGCGCTCAACCGGGCGATGGTGGTGGTTGGATTTGTGGCCAGCGTGAACCCGGAAATCACGAGGTGGTTTTCGCGCTGTATCCTTCAGAGGACCACGACCAACATTGCGGATTGCTTGAAAGTTTTCATGATCGGAGCACTTAAAAAGTGGCACAGTTACAACCACGTTTTGCCGGCGCGCGTGGTTGTGTACCGCGATGGAGTGGGCGACGGCGAGCTCAGGACACTGGTCGAGTATGAAGTTCCCCAGCTGCTGAGCAGCGTGGCAGAATCCAGCTCCAGTGCCGGCTCCAGACTCTCAGTGGTGGTGGTCAGGAAGAAGTGCTCGCCGCGCTTCTTCACGGAAGTGAGTCGGGCTCTCCAGAACCCCCCGCTTGGCACCGTCGTGGACTCGGAGGCCACGCGCCCCGGATGGTATGACTTCTACCTGGTCAGCCAGGTGGCCAGGGAGGGCTGTGTCAGCCCCACGTACTACAACGTCATCTACGACGACAACGGCCTCAAGCCCGACCACATGCAGAGACTGACCTTCAAGCTGTGCCACCTGTACTACAACTGGCAGGGCTTGATCAGCGTCCCGGCCCCCTGCCAGTACGCACACAAGCTGACCTTCCTGGTGGCACAGAGCATCCACCGCGAGCCGAGCCTGGAGCTAGCCAGCTCCCTCCACTACCTGTGA---------------------------------------------------------------------------------------------------------------------------------------------------------------------------------------------------------------------------------------------------------------------------------------------------------------------------------------------------------------------------------------------------------------------------------------------------------------------------------------------------------------------------------------------------------------------------------------------------------------------------------------------------------------------------------------------------------------------------------------------------------------------------------------------------------------------------------------------------------------------------------------------------------------------------------------------------------------------------------------------------------------------------------------------------------------------------------------------------------------------
>ENSLAFT0000001e3815.3_Piwil1_Elephant
ATGACTGGGCGAGCCAGAGCCAGAGCCAGAGGAAGGGCCCGAGGGCAGGAGCTGGTGCAGCACGTTGGCCCTGCTGCAAGTCAGCCACCTGGTTATATCCAGCCTAGACCTCAGCAGCCACCAACAGAGGGGGAATTAGTTGGCCGTGGACGCCAGAGAGGACCAGTAGGAGCAACAGCCAAGTCACAAGAACTCCAGATATCCGCTGGATTTCAGGAGCTGTCGTTAGCAGAGAGAGGAGGCCGTCGTAGAGACTTTCATGATCTCGGAGTGAATACGAGGCAGAACCTCGACCATGTTAAAGAGTCAAAAACAGGTTCTTCAGGTATGATAGTAAGGCTCAGCACAAACCATTTTCGATTGACGTCCCGTCCCCAATGGGCCTTATATCAGTATCACATTGACTATAATCCTCTGATGGAAGCCAGAAGACTCCGGTCAGCTCTTCTTTTTCAACATGAAGATTTAATTGGAAGGTGTCATGCTTTTGATGGAACGATATTGTTTTTACCTAAAAGACTACAACACAAGGTCACGGAAGTGTTTAGTCAGACCAGAAACGGAGAGCACGTGAGGATAACGATCACGTTAACAAACGAGCTTCCACCCACGTCCCCAACTTGTTTGCAGTTCTATAATATTATTTTCAGGAGACTTCTGAAGATCATGAATTTGCAACAAATTGGACGGAATTATTATAACCCGAGCGACCCAATTGATATTCCAAATCATAGGTTGGTGATTTGGCCTGGCTTCACGACTTCGATTCTTCAGTACGAAAACAACATTATGCTCTGCACTGATGTCAGCCACAAAGTCCTTCGAAGTGAAACTGTGTTAGATTTCATGTTCAACTTGTATCATCAAACCGAAGAACATAAATTTCAAGAACAAGTTTCTAAAGAGCTAATAGGTTTAATTGTTCTTACCAAGTACAACAATAAGACATACAGAGTGGACGATATTGACTGGGACCAGAATCCAAAGAGCACCTTTAAGAAAGCAGATGGCTCGGAAGTCAGCTTTTTAGAGTACTACAGGAAGCAATATAACCAAGAAATCACGGACTTGAAACAACCAGTGTTGGTCAGTCAGCCTAAGAGGAGGAGGGGCCCTGGTGGCTCGTTACCAGGACCTGCCATGCTCATTCCTGAGCTCTGCTACCTGACAGGTCTAACTGATAAAATGCGGAATGATTTTAACGTAATGAAAGACCTAGCTGTCCATACAAGATTAACTCCAGAACAAAGGCAGCGCGAAGTAGGAAGACTCATCGATTATATTCACAAAGATGACAACGTGCAGCGAGAGCTTCGAGACTGGGGTTTGAGCTTTGACTCCAACTTACTGTCCTTCTCAGGAAGAATTTTGCCAACAGAAAAGATTCACCAAGGTGGAAAAACATTTGATTACAATCCACAATTTGCAGACTGGTCAAAAGAAACGAGAGGCGCTCCACTGATCAGCGTCAAGCCACTAGATAACTGGCTGTTGGTCTACACGCGGAGGAATTATGAAGCAGCCAATTCATTGATACAAAACCTGTTTAAAGTCACGCCAGCCATGGGCATACAGATGAAAAAGGCAGTCATGATTGAAGTAGACGATAGAACTGAAGCCTATTTGCGAGTCTTACAGCAAAAGGTTACATCAGATACCCAGATAGTGGTCTGTCTGCTGTCCAGTAATCGGAAGGACAAGTACGATGCTATCAAGAAGTACTTATGTACGGATTGCCCTACTCCCAGTCAGTGTGTGGTGGCCCGCACTTTAGGGAAGCAGCAGACGGTCATGGCCATTGCCACAAAGATCGCCCTACAGATGAACTGCAAGATGGGGGGAGAGCTCTGGAGGGTGGACATGCCACTGAAGCTAGCAATGATCGTTGGTATTGACTGTTACCATGATACCACAGCTGGACGGAGGTCAATTGCAGGATTTGTTGCCAGCATCAATGAAGGGATGACCCGCTGGTTCTCTCGCTGTGTATTTCAAGATAGAGGGCAAGAGCTGGTGGACGGGCTCAAGGTCTGCTTGCAAGCTGCTCTGAGGGCTTGGAATAGCTGCAATGAATACATGCCTAGTCGAATTATTGTCTACCGGGACGGTGTAGGAGACGGTCAGCTGAAAACATTGGTTAACTATGAAGTACCACAGTTCTTGGATTGCCTAAAATCTATTGGCAGAGGTTACAACCCAAGGCTAACAGTAATTGTGGTGAAGAAACGTGTGAATGCCCGATTTTTTGCTCAGTCTGGAGGAAGACTCCAAAATCCACTTCCAGGAACAGTCATTGATGTGGAGGTCACCAGACCAGAGTGGTATGACTTTTTCATTGTGAGCCAGGCTGTGAGAAGTGGCAGTGTTTCTCCTACACACTACAATGTCATCTACGACAGCAGTGGCCTCAAGCCAGACCACATACAGCGGCTCACGTACAAGCTGTGCCACGTGTATTATAACTGGCCGGGCGTCATTCGTGTGCCTGCTCCTTGCCAGTATGCCCACAAGCTGGCTTTCCTTGTCGGCCAGAGCATCCACAGGGAGCCCAACCTGTCGCTTTCTAACCGCCTCTACTACCTCTAA---------------------------------------------------------------------------------------------------------------------------------------------------------------------------------------------------------------------------------------------------------------------------------------------------------------------------------------------------------------------------------------------------------------------------------------------------------------------------------------------------------------------------------------------------------------------------------------------------------------------------------------------------------------------------------------------------------------------------------------------------------------------------------------------------------------------------------
>ENSLAFT00000032174.1_Piwil2_Elephant
ATGGATCCTGTTCGACCGCCATTCAGGGGCCTTTCTCCTATCCACCCATCTCAGTATGTACGGATGCCAGGCTCCTGGGCACAAGCTCCTAAACACTTGGAGTCAGCTCTGGGCAGGGCAGGACCTGCAGGCAGAGGCAGTGTATTTGGAAAACCAGAGGAACCAAGCCCACAGAATGGGCCAGCACAAAAGGAATCTGTGGGTTTAGTCTCCATGTTCCGGGGACTAGGCCTGGAAACTGTGTCCCATACCCCTCTGTTACGAGAAATGCCTCCTTTAGGTAGAGGCATTTTTGGCCGAGGCTTGTCTGCTAATATGGTGCGCAAGGACAAAGAAGAACCTCATCCCACTTCTCCAGATCCATCAGTGTTGGCAGGTGGGGATAGCACGTTGGCAGAGGCCACCATTGGTTGGAATAGAATGCTTGGAAGAGGAAGTTCAGATATTTCTTTATTACCATTGGGAAGAGCAGCTGGGGGGCTAGGCCGGGGAGTATACAGACCTCCCAGTGCACTCAGCCTGACTTCCCGGGACCCACCAGAGTTGTCTTCATCGCCACCTCTGCCCCAGTCCTCACTACACTCTCCAGATCGCCCTCCAGCTGTGGCTGTCGAACACAAGGAGAAAGAGCTTTTTGTGAAGCAAGGATCAAAAGGAAAACCTCAATCTTTGGGACTGAACCTCATCAAAATACAGTGTCATAATGAAGCAGTTTATCAATATCATGTGGCTTTCAGCCCCAACGTGGAGTGCAAAAGCATGAGGTTTGGGATGTTGAAGGACCATCAAGCTGTCACCGGAAATGTTACTGCTTTTGATGGATCCATTCTCTATCTGCCTGTTAAACTGCAACAAACTCTTGAGTTAAAAAGTCAGAGGAAAACTGATGGTGCTGATGTCTGCATTAAAATTCAGTTGACGAAGATCCTGGAGCCCTGTTCTGACTTATGCATCCCCTTCTACAATGTTGTTTTCCGTAGGGTAATGAAACTTTTAGATATGAAGCTTGTGGGGAGAAACTTCTATGACCCTACAAGTGCTATGGTACTACAACAACACAGATTGCAGATCTGGCCAGGCTATGCAGCTAGCATCCGGAGGACAGATGGAGGCCTTTTCCTGCTGGCTGATGTCTCCCATAAGGTCATTCGGAATGATTCTGTGCTGGATGTCATGCATGCTGTGTATCAGCAGAACAAAGAAAACTTCCAGGATGAATGCACTAAGCTTCTGGTTGGCAATATTGTTATAACCCGATACAACAACCGCACTTATCGTATTGATGATGTGGACTGGAATAAGACTCCAAAAGATCGCTTCACAATGTCTGATGGGAAGGAGATCACATTCTTGGAATACTACAGCAAAAACTACGGGATCACAGTTAAGGAAGAGGACCAGCCACTGCTGATCCACAGGCCCAGTGAGAGACAGAATAACCAAGGGATGTTGCTAAAAGGCGAAATACTGCTGCTGCCTGAGCTTTCCTTCATGACTGGAATCCCAGAGAAAATGAAGAAGGACTTCAGAGCCATGAAGGATTTGACTCAACAGATCAATCTGAGCCCTAAACAGCACCATAATGCTTTGGAATGTTTGCTACAGAGAATTTCAAAGAATGAGGCAGCCAGTAATGAAATGACACGTTGGGGTCTCTGTCTTCAAAATGATGTACATAAGATTGAAGGACGAGTTCTGCCAGTGGAAAGAATTAATTTAAGAAATACTTCATTTACCACATCTCAGGAACTCAACTGGATTAAGGAAATAGAGCAAAGTGATGAGTTGCTAGAGGTCCCCATGCATTTCTGGGCACTGTTTTACCCAAAGAGAGCAATGGATCAGGCCCGAGAGCTGGTTAACATGTTAGAGAAGATAGCTGGCCCCATTGGCATGCGAATGAGCCCACCAGCCTGGGTTGAACTAAAGGATGACCGGATAGAGACCTATATCAGGACCATTCAATCCATGCTGGGAGTTGAGGGGAAGATACAGATGGTTGTTTGCATCATCATGGGCACACGTGATGATCTCTATGGGGCCATCAAAAAGCTGTGTTGTGTGCAGTCTCCAGTGCCCTCGCAGGTCATCAATGTCCGAACCATTGGGCAGCCCACCAGGCTTCGGAGTGTGGCCCAGAAAATTTTACTTCAAATTAACTGTAAATTGGGTGGTGAGCTCTGGGGAGTGGATATTCCCCTGAAACAATTAATGGTGATTGGGATGGATGTTTACCACGACCCTAGCAGAGGCATGCGCTCCGTGGTTGGCTTTGTTGCGAGCATCAATCTCACCCTCACGAAATGGTATTCCCGAGTGGTATTCCAGATGCCTCATCAGGAGATTGTGGATAGCCTGAAGCTGTGCCTAGTGGGCTCCTTAAAAAAGTTTTATGAGGTGAACCACTGTCTACCAGAGAAGATAGTGGTGTACCGTGATGGAGTGTCTGATGGCCAACTAAAGACAGTTGCCAACTATGAGATTCCTCAGCTACAGAAGTGTTTTGAAGCTTTTGACAATTATCAGCCCAAGATGGTGGTATTTGTAGTTCAGAAGAAAATCAGCACCAATCTGTACCTGGCTGCTACTGAGCACTTTGTGACTCCCTCCCCTGGGACTGTGGTGGACCATACAATAACAAGTTGTGAATGGGTGGATTTCTACCTTCTTGCCCATCATGTACGTCAGGGCTGTGGCATTCCTACACATTATGTATGTGTTCTCAACACTGCAAACCTGAGCCCTGATCATATGCAGAGGTTGACTTTCAAACTGTGCCACATGTACTGGAATTGGCCTGGTACCATAAGAGTTCCAGCTCCTTGCAAATATGCTCACAAGCTAGCTTTTCTGTCCGGACAAATCTTGCATCATGAACCAGCCATCCAGCTGTGCGAGAACCTGTTCTTCCTGTGA---------------------------------------------------------------------------------------------------------------------------------------------------------------------------------------------------------------------------------------------------------------------------------------------------------------------------------------------------------------------------------------------------------------------------------------------------------------------------------------
>ENSLAFT00000008421.4_Piwil4_Elephant
ATGAGTGGACGGGCCCGCGTAAGAGCGCGAGGCATCGCCTGCCGCCCCAGCACCCCGGAAATAGGGCGCACTCAGGCCTCGCCATCGCCTGCATCTGTTGATGTTAGTGACAAGGACACACCCTCTAGCAGTGGCTACATGGGAACAAGCAGGATTTCACAGAAAATGGTTTTCCTCGGAGACTCAGACTCCACTCAGAAGGATAAAGATGGTGTATCTTCTGGTGATGTTGGATGTACCTTCCTGGGAAGAGGTGGAAGAATCAGAAGAGAGTTCATGGATTTGGGTGCCTGTACCAGGGAGAAATTGGCACATGTAAGAGATTGCAAAACAGGTTCTAGTGGAATACCTGTGAAACTGGTCACGAATCTCTTTAATTTAGACTTGCCCCAGGATTGGCAGCTCTATCAGTACTATGTGACATATATTCCAGATTTAGAATCTAGAAGACTGAGAATCGCTTTGCTTTACAGTCATAGTGAACTTTTCAACAAAGCAAAAGTATTTGATGGTGCCATCCTTTTTCTGTTAGAAAAACTAGAAGAAAAGGTCACGGAATTGTCAAGTGAAACGCAGAGAGGCGAGACTGTGAAGATTGTCATCACTCTGACGAGGGAGCTGCCGTCAAGTTCCCCCGTGTGCTTCCAGGTTTTCAGCATCATTTTCAAAAAGATCCTGAAAAAGCTATCCATGTACCAAATAGGACGGAACTATTATAATCCTTCAGAACCAGTGGAAATTCCCCAGTACAAATTGACCCTTTGGCCTGGATATTCCGTTTCTGTATCCCAGTTTGAAAGCAGTCTGCTGTTTAGTGCTGATGTGTGTTATAAAGTCCTCCGGAGTGAGACTGTTCTGGAATTCATGACTGATCTCTACCATAAAACTGGCCTGTCCTCCTTCACCCAGGCCTGTGAGAAAGAGCTGTTAGGACTCATTGTCCTTACAAGATACAATAACAAAACCTATCGCATTGATGACATTGACTGGTCTGTGAGGCCCACACATACCTTTCAGAAGCGGGATGGCGCTGAGATCAGCTATGTGGATTATTACAAGCAGCAATATGATATTACTTTATCTGACCTAAATCAGCCTGTGCTTGTTAGTCTGTTGAAAAGCAAGAGAAATGACAACACTGAGGCTCGGATTGCCCACCTGATCCCCGAACTCTGCTTTCTAACAGGACTGACTAGCCAGGCAATCTCTGATTTCCAACTGATGAAGGCTCTGGCTGAAGTAACACACCTTAGTCCTTTGGGCAGGCAGCAGCGGCTGGCCAGGCTTGCAGACGATATCCAGAGAAACAAGGATGCACGTTTCGAGCTGGAGACCTGGGGGCTGCATTTTGGATGCCAGATGTCTCTGACTGGCCGCATTGTGCCTTTGGAAAAAATATTAATGCAAGACCAAGTATTTTGTCAACCAATGTCTGCTGCTGATTGGTCCAAGGATGTGCGAACTTGCAAGATTTTAAGTGCACCGTCTTTGAATAAATGGTTGATTATATGTAATAACAGAGCTGAACATGTGAACGAGAGCTTTCTGAACTGCTTGAGAAGAGTCGGAAGTTCCATGGGATTTAATGTGGACTACCCCAAAATGATAAAAGTGCAAGAAGATCCAGCTGCATTTCTTAGAGCAATACAGCAACACGTTGACGCTGATGTTCAGCTGGTGATGTGTATTCTGTCTTCTAATCAGAAGAGCTACTATGATTCCATTAAAAAGTACATGAGCTCAGACTGCCCAGTGCCAAGCCAGTGTGTGCTTACTCGGACTCTGAATAAACAGGGAATGATGATGAGTGTTGCCACCAAGATTGCCATGCAGATGACCTGTAAACTTGGAGGCGAACTATGGGCTGTGGAGATACCTTTAAAGTCCCTGATGGTAGTCGGTATTGATGTCTGCAAAGATGCCCTGAACAAGGAAATGGCAGTGGTTGGATTTGTGGCCAGCATTAACACCAGAATTACCAGGTGGTATTCCCGCTGTATCCTTCAGAGAACGACGACTAATGTTGCAGATTGCTTAAAAGTTCTTATGATAGGAGCACTCAACAAATGGTACCAGTACAACCATGGTTTGCCAGCTCGAATAATTGTGTACCGTGATGGTGTGGGGGATGGTCAGCTAAAAACACTTATCGAATATGAAGTTCCCCAGCTGCTGAGCAGTGTGGCAGAATCCAGCTCGAATACCAGCTCCAAACTATCAGTGATTGTGGTGAGAAAGAAGTGCGTGCCGCGATTCTTTATGGAAATGAACCGTACCTTGCAGAACCCCCCGCTTGGCACTGTCGTGGATTCAGAGGCAACGCGTCCTGATTGGTATGACTTTTACTTGATCAGCCAGGTGGCCCATCAGGGGACCGTTAATCCCACTTACTATAATGTCATTTATGATAACAACGGCTTAAAGCCAGACCACATGCAGAGACTTACATTCAAACTGTGCCACCTGTACTACAATTGGTCGGGCTTAATCCGTATCCCAGCACCTTGCCAGTATGCACACAAGCTGACCTTTCTGGTGGCACAAAGCATTCATAAAGAACCAAGTTTGGAATTAGCCAATTCTCTCTTCTACTTGTGA---------------------------------------------------------------------------------------------------------------------------------------------------------------------------------------------------------------------------------------------------------------------------------------------------------------------------------------------------------------------------------------------------------------------------------------------------------------------------------------------------------------------------------------------------------------------------------------------------------------------------------------------------------------------------------------------------------------------------------------------------------------------------------------------------------------------
>ENSMUST00000086056.7_Piwil1_Mouse
[truncated: 178,002 more chars]
