# Supplementary material for: Evolutionary history of the vertebrate Piwi gene family
Source: PeerJ. 2021 Nov 5;9:e12451. doi: 10.7717/peerj.12451 (PMC8574217; doi:10.7717/peerj.12451)
Supplement: Supplemental Information 12 [file peerj-09-12451-s012.zip › rawData/dataS2_fig1data/ExaBayes.Consensus.Fig1.nwk]

(ENSLACT00000021593.1_Piwil1_Coealacanth:0.13471,(LT674429.1_Piwil1_Lungfish:0.213739,((ENSXETT00000095526.1_Piwil1-b_ClawedFrog:0.265129,ENSXETT00000096919.1_Piwil1-a_ClawedFrog:0.190769)1:0.160516,(ENSACAT00000015740.3_Piwil1_GreenAnole:0.25022,((XM_006260910.3_Piwil1_Alligator:0.123311,(ENSDNVT00000023295.1_Piwil1_Emu:0.0626771,(ENSGALT00000004171.6_Piwil1_Chicken:0.108863,(ENSACCT00020002073.1_Piwil1_GoldenEagle:0.048196,ENSTGUT00000004991.2_Piwil1_ZebraFinch:0.296901)1:0.0284252)1:0.0818607)1:0.0908582)1:0.0180613,(ENSCPBT00000041920.1_Piwil1_PaintedTurtle:0.0800126,(ENSOANT00000018941.4_Piwil1_Platypus:0.0874455,((ENSMODT00000059476.1_Piwil3_Opossum:0.762028,(ENSCAFT00000016829.4_Piwil3_Dog:0.363306,(ENST00000332271.9_Piwil3_Human:0.472051,(ENSOCUT00000017788.3_Piwil3_Rabbit:0.518781,(ENSCCNT00000019785.1_Piwil3_Beaver:0.577916,ENSCPOT00000024503.2_Piwil3_GuineaPig:0.653719)1:0.166505)1:0.0752209)1:0.144073)1:0.411172)1:0.177391,(ENSMOCT00000019847.4_Piwil1_Opossum:0.0327964,(ENST00000245255.7_Piwil1_Human:0.0434614,((ENSCPOT00000004881.3_Piwil1_GuineaPig:0.0265214,ENSOCUT00000028709.3_Piwil1_Rabbit:0.0144699)1:0.00522953,(ENSMUST00000086056.7_Piwil1_Mouse:0.0191417,(ENSCCNT00000022357.1_Piwil1_Beaver:0.0193297,(ENSLAFT0000001e3815.3_Piwil1_Elephant:0.0175564,(ENSDNOT00000015265.3_Piwil1_Armadillo:0.0176491,ENSCAFT00000010928.3_Piwil1_Dog:0.00715985)1:0.00239769)1:0.00106715)1:0.00096054)1:0.00399446)1:0.00505958)1:0.0361117)1:0.0295111)1:0.0262629)1:0.0614087)1:0.0149868)1:0.0243893)1:0.0505397)1:0.0662377)1:0.0451264,((XM_028824765.1_Piwil1_Reedfish:0.240272,(XM_034925536.1_Piwil1_SterletSturgeon:0.112711,(XM_006640394.2_Piwil1_SpottedGar:0.177093,(ENSDART00000138019.3_Piwil1_Zebrafish:0.157566,ENSTRUT00000028242.3_Piwil1_Fugu:0.313508)1:0.0814961)1:0.064067)1:0.0346375)1:0.236413,((XM_033043911.1_Piwil1_ThornySkate:0.135428,ENSCMIT00000035504.1_Piwil1_ElephantShark:0.203714)1:0.137836,((ENSPMAT00000010279.1_Piwil1_Lamprey:0.567322,((ENSCMIT00000029931.1_Piwil4_ElephantShark:0.20816,XM_033023425.1_Piwil4_ThornySkate:0.247463)1:0.273152,(ENSLACT00000001318.1_Piwil4_Coealacanth:0.511293,(ENSXETT00000014018.3_Piwil4_ClawedFrog:0.474379,((ENSACAT00000014102.3_Piwil4_GreenAnole:0.439778,(XM_019483637.1_Piwil4_Alligator:0.200755,ENSCPBT00000040421.1_Piwil4_PaintedTurtle:0.10559)1:0.0550018)1:0.0496802,(ENSMODT00000000262.4_Piwil4_Opossum:0.233663,(ENSLAFT00000008421.4_Piwil4_Elephant:0.108472,(ENSDNOT00000016813.3_Piwil4_Armadillo:0.251249,(ENSCAFT00000006660.4_Piwil4_Dog:0.142942,(ENST00000299001.11_Piwil4_Human:0.105971,(ENSOCUT00000002861.4_Piwil4_Rabbit:0.144097,(ENSCPOT00000000070.3_Piwil4_GuineaPig:0.176213,(ENSMUST00000115644.9_Piwil4_Mouse:0.239488,ENSCCNT00000003418.1_Piwil4_Beaver:0.100999)1:0.024129)1:0.0185211)1:0.0226494)1:0.0254374)1:0.0225562)1:0.0172999)1:0.180204)1:0.092559)1:0.0843113)1:0.132723)1:0.0725486)1:0.367226)1:0.0864325,(((NM_001168160.1_Piwil1_SaccoglossusKowalevskii:0.342523,KC516709.1_Piwil1_BranchiostomaFloridae:0.249485)1:0.12508,(XM_026836876.1_Piwil1_CionaIntestnalis:0.946166,(XM_030990960.1_Piwil1_SeaUrchin:0.786781,(XM_033772545.1_Piwil1_CommonStarfish:0.32954,XM_022253500.1_Piwil1_CrownOfThornsStarfish:0.486483)1:0.146739)1:0.143595)1:0.04835)1:0.0863064,((XM_006820494.1_Piwil2_SaccoglossusKowalevskii:0.587861,(KC516710.1_Piwil2_BranchiostomaFloridae:0.48455,NM_001114195.1_Piwil2_SeaUrchin:0.541974)1:0.0920249)1:0.111183,(XM_002130541.5_Piwil2_CionaIntestinalis:0.831989,(ENSPMAT00000001870.1_Piwil2_Lamprey:0.75798,((ENSCMIT00000021737.1_Piwil2_ElephantShark:0.217683,XM_033013887.1_Piwil2_ThornySkate:0.332021)1:0.183578,((XM_034916826.1_Piwil2_SterletSturgeon:0.121418,(XM_028799022.1_Piwil2_Reedfish:0.356441,(XM_015341309.1_Piwil2_SpottedGar:0.259295,(XM_011615388.2_Piwil2_Fugu:0.456853,ENSDART00000090695.7_Piwil2_Zebrafish:0.229806)1:0.0660117)1:0.0416398)1:0.0422999)1:0.339591,((ENSLACT00000001204.1_Piwil2_Coealacanth:0.270396,LT674430.1_Piwil2_Lungfish:0.335619)1:0.0403607,(ENSXETT00000023096.4_Piwil2_ClawedFrog:0.408995,((ENSDNVT00000014289.1_Piwil2_Emu:0.291615,(ENSACCT00020010037.1_Piwil2_GoldenEagle:0.183031,(ENSTGUT00000034625.1_Piwil2_ZebraFinch:0.391283,XM_025142807.1_Piwil2_Chicken:0.318697)1:0.0660734)1:0.115312)1:0.300261,((XM_019491532.1_Piwil2_Alligator:0.239865,XM_003227041.3_Piwil2_GreenAnole:0.358997)1:0.0459244,(ENSCPBT00000003125.1_Piwil2_PaintedTurtle:0.155653,(ENSOANT00000017089.2_Piwil2_Platypus:0.230648,(ENSMODT00000012071.3_Piwil2_Opossum:0.104787,(ENSDNOT00000001469.3_Piwil2_Armadillo:0.0530777,(ENSLAFT00000032174.1_Piwil2_Elephant:0.0558807,(ENSCAFT00000015020.4_Piwil2_Dog:0.0441008,(ENST00000356766.11_Piwil2_Human:0.0713747,(ENSOCUT00000006269.4_Piwil2_Rabbit:0.0429271,(ENSCPOT00000001119.3_Piwil2_GuineaPig:0.0948585,(ENSMUST00000048129.5_Piwil2_Mouse:0.0680565,ENSCCNT00000007195.1_Piwil2_Beaver:0.060928)1:0.0197592)1:0.00864492)1:0.0160349)1:0.0105234)1:0.00736824)1:0.00884689)1:0.112635)1:0.0556602)1:0.0835112)1:0.0160012)1:0.0619133)1:0.048574)1:0.0661437)1:0.0523244)1:0.0997173)1:0.424218)1:0.150141)1:0.11497)1:0.400057)1:0.209223)1:0.179619)1:0.0407945)1:0.0834169);
