# Supplementary material for: Evolutionary history of the vertebrate Piwi gene family
Source: PeerJ. 2021 Nov 5;9:e12451. doi: 10.7717/peerj.12451 (PMC8574217; doi:10.7717/peerj.12451)
Supplement: Supplemental Information 12 [file peerj-09-12451-s012.zip › rawData/dataS2_fig1data/Fig1.aa.aln.fas]

>ENSCAFT00000006660.4_Piwil4_Dog
------------------------------------------------------------
------------------------------------------------------------
---------------------------------------------------MSGR-----
--------------------------ARA-------------------------------
-------------RA------------------R--------------------------
------------------------------------------------------------
----GRAP----------------------GPGATEVG----------------------
----------------------------------RPSAAP--------------------
--------------------------------------------SPT-------------
--------------------------------------------------SVDTGDKEA-
SSSSGFVGTSRVS------------QQR------------------------------ED
G-----ISSGDA-G-----CTFIERG---------G------------------------
----KIRR-------------------DVMD-----LGICTREKLAH-------------
---------VR---DCKRGS--SGVPVKLVTNLFSLDLPQNWQLYQYHVAYVPELESRRL
RIALLYSHAEFSNKAKAFDG-TILFL-SQ--KLE-DKVTELSSETS-KGET-VKMTITLI
MELPASSPICIQVLNIIFKKIFKKLAMYQIGRNFYKPSEPVE-IPQHK--LSLWPGFAIS
VSQFESRLQFTADVSYKVLRNETVLEFMTGICQQ-TGM--SCFAQMCEKQLLGLIVLTRY
NNKTYRIDDIDWSVKPTHTFQK-QDGTEITYVDYYKQQYDITLSDLNQPVLVSLLKSKRN
DNT-E------ARMAHLIPELCFIT-----------------------------------
---------------------------GLTRQATT---DFQLMKVVAEKTRLSPLGRQQC
LARLADDIQRNKYARFELETWGLHFGCQ-MS------LTGRVLPSEKILMQ--DHV-C-Q
PVSAAEWSKDMRN---CKILSARPLNKWLIICSNRDKNVAEDFLHCLRRAGSSMGFNVDY
PKNIKV-QENPAAFLSALQKHV--DPD--VQL------------VMCILPSNQKSYYDSI
KKYLNSFCPVPSQCALTRTL---NKQQMMMSIATRIAMQMACKLGGELWAVEIPLKSL-M
VVGIDVCKDDFSKDMVVVGFVASINPRIT--RWFSRCILQRTTTDVADCLK-VFMTG---
-ALNKWYKHNHG--LPARIVVYRDGVGDGQLKTLIEYEVPQLLSSVTEA----SSNT-SP
KLSVIVVRKKCTPRFFTET-DRSVQNPPLGTVVDSEATRPEW--YDFYLISRAACRGTVS
PTHYNVIYDDNGLKPDHMQRLTFKLCHLYYNWPGLISIPAPCQYAHKLTFLVAQSIHKEP
SLELSNSLFYL
>ENSDART00000090695.7_Piwil2_Zebrafish
MD----------------------------------------------------------
---------PK-R-----------------------------------------------
--P-------------TFPSPPGVIRA-PWQQSTEDQS-------QLLDQPSLGRARGLI
MPID-EPLPGRGRAFSVPGEMP-VRFGRGITQSIAAEPLVGMARGVRLPMEEGGFGRGRG
FLLPTPEPTVGIGRGAAIGPVPTLD--IQKAEVEEKMPELQAE--VAPTVAKVGSPGTG-
--SSLVSMFRGLGIE------------P-GK-T-WGRGA-------AP------------
---VGRGAA---G----------------DMGADLQ------------------------
---------------------------------------PK-------------------
----------------------------------------PTIIGAS-------------
------------------------LTPEREEVRSEESI----S-------FLGRG-----
-F----------------------------------------------------------
------TGFGRA-A-----MPHMTVGR--------G------PIGPLSPSPSVAAPFSLI
SASSASEDAPV-----------------APGTPP-KVEV---KIET--------------
---------VKE-PLQKIGT--KGSPIPIGSNYIPICCKND-AVFQYHVTFTPNVESLSM
RFGMMKEHRPTTGEVVAFDG-SILYL-PK--RLE-EVVHLKAERKT-DNQE-IDIKIQLT
KILPPSSDLCIPFYNVVLRRVMKILGLKLVGRNHYDPNAVVI-LGKHR--LQVWPGYSTS
IKHTDGGLYLVVDVSHKVLRNDSVLDVMNLIYQ--GSR--ESFQDECTKEFVGSIVITRY
NNRTYRIDDIEWSKSPKDTFTL-ADGSVTTFVDYYRKNYGITIKELDQPLLIHRPKERSR
PGGKVI-----TGEILLLPELSFMT-----------------------------------
---------------------------GIPEKMRK---DFRAMKDLTMHINVGAQQHTQS
LKQLLHNINSNNEALSELGRWGLSISQEILV------TQGRTLPSETICLH--SAS-F-V
TSPAVDWSRELVR---DPSISTVPLNCWAVFYPRRATDQAEELVTTFSRVAGPMGMRVER
PIRVELRDDRTETFVKSIHSQLTSEPR--VQL------------VVCIMTGNRDDLYSAI
KKLCCIQSPVPSQAINVRTI---SQPQKLRSVAQKILLQINCKLGGELWTVNVPLKYL-M
VIGVDVHHDTSKKSRSVMGFVASLNSMLT--KWYSRVTFQMPNEEIINGFR-VCLLA---
-ALQKYYEVNHA--FPEKIVIYRDGVSDGQLKTVEHYEIPQILKCFETI-----PNY-EP
KLAFIVVQKRISTTLYSYG-SDHFGTPSPGTVLDHTVTNRDW--VDFYLMAHSIRQGCGL
PTHYITVYNTANLTPDHLQRLTFKMCHLYWNWPGTIRVPAPCKYAHKLAFLSGQYLHSEP
AIQLSEKLFFL
>ENSCMIT00000035504.1_Piwil1_ElephantShark
------------------------------------------------------------
------------------------------------------------------------
---------------------------------------------------MTGR-----
--------------------------ARA-------------------------------
-------------RA------------------R--------------------------
------------------------------------------------------------
----GRAR----VPE-------------VGAPGPA-------------------------
-------------------------------------PTPI-------------------
------------------------------P-----------ATVVA-------------
----------------------------VETELV------------------GRGRQRG-
PPGT------VRR------------RDE------------------------------SK
D-----VSAGFK-E-----LTLAERG---------G------------------------
-----RRR-------------------DFHD-----LGVYTRKAMEH-------------
---------VK---DSKAGV--SGSLIRLVTNYIRLNSRPQWALYQYHVDYKPQMESRRL
RTALLFMHDKILGRTRVFDG-CILFL-PK--KLE-KKVTELVSLTR-DGQN-VVVTVTLT
NELPPTSPTCLQFYNIVFRRVISFQLMHACG---------------NL--IMVWPGYTTS
ILQYESSVMLCADVSHKILRSETVLDVMYQLYEQ-FGE--YRFQEACSKELVGVIVLTRY
NNKTYRIDDIDWIQNPKNTFKK-ADGSEISYVDYYKKQYSTDITDLNQPVLISQPKRQGP
PG--IT-----LGPICLIPELCYLT-----------------------------------
---------------------------GMTDKMRS---DFNVMRDLSMHTRLTPEQREQR
LGSFMDYIQKDDNVQKELSDWGLQFDSKLLS------MSGRVVPSEKIHQG--GKM-VMW
AIE-SEWSRETRG---TRLINPIPLENWVMVFIRRNVDVARSLLNTLGKVVNAMGIRMEK
PLMNMF-SGGFLKAEKGLSKIS--SPCIFSWQ------------VVCILPSNRKDKYDTI
KKFLCVECPTPSQCVVARTL---SKPQALMAIATKIALQINCKMGGELWSVEIPLKQL-M
VVGIDIYHDNAAGRKSIAGFVASLNEAVT--RWFSRCIIQERGQELVDGLK-VCLQA---
-ALKAWYAQNNC--LPARIIVYRDGVGDGQLNTVVNYEVPQLLDCLKNL----G-DY-NP
KLSVIVVKKRVNARFFSRS-GGRLQNPPPGTIIDTEVTRPEW--YDFYIVSQSVRVGTVT
PTHYNVVYDSSNLKPDYMQRLTYKMCHMYYNWPGVIRVPAPCQYAHKLAFLVGQSIHREP
SLALAGQLFYL
>ENSGALT00000004171.6_Piwil1_Chicken
------------------------------------------------------------
------------------------------------------------------------
---------------------------------------------------MTGR-----
--------------------------ARA-------------------------------
-------------RA------------------R--------------------------
------------------------------------------------------------
----GRPP----GQE--AAI-------PPVGAASAQKT----------------------
---------------------------------LPSHPSEQRQS----------------
----------------------------LQP-----------CHPPP-------------
----------------------------LTEEPG------------------GRGRQRG-
PQDA--------P------------KTL------------------------------GL
Q-----ISAGFQ-E-----LSLADRG---------G------------------------
-----RRR-------------------DFHD-----LGVNTRQAIEH-------------
---------VR---ESKTGS--SGAMIKLIANFFRLTSRPQWALYQYHVDYNPEMEARRL
RSGLLFQHEDLIGKTHAFDG-SILFL-PK--RLP-NKVTEVYSKTR-NGED-VRITITLT
NELPPTSPTCLQFYNIIFRRLLKMMNFQQIGRNYYNPKDPVS-IPNHR--LMVWPGFTSS
ILQYEESIMLCADVSHKILRSETVLDFMYSLYEQ-VEE--RRFRDACAKELIGVIVLTKY
NNRTYRVDDIDWDANPQCTFRR-ADGSEISYIDYYKRQYNQDISDLNQPVLISQYRRKR-
-GN-VT-----VGPVVLIPELCYLT-----------------------------------
---------------------------GLTEKMRN---DFNMMKDLAVHTRLSPEQRQRE
IGKLVDCMKKDECVQKELRDWGLSFDSSLLS------FTGRVVQAEKILQA--GNV-FDY
NPQFADWSRETRV---APLIHAKPLDNWLLIYTRRNYDAANMLLQNLFKVTPSMGIRMNK
ATMIEV-DDRTEAYLRVLQQSI--TPD--TNI------------VVCILSSTRKDKYDAI
KKYLCTDCPIPSQCVVARTL---SKPQTALAIVTKIALQMNCKMGGELWSVEIPLKQL-M
IVGIDCYHDTLSGKQSIAGFVASLNEKMT--RWFSRCVVQSRGQEIVDGLK-ACLQT---
-ALREWFKWNKY--LPSRIIVYRDGVGDGQLNTLVNYEVPQFLDCLKTV----GKDY-NP
RLTVIVVKKRVSTRFFAQA-GGGLKNPPPGTVVDIEVTRPEW--YDFFIVSQAVRNGCVA
PTHYNVVYDTSKLKPDHVQRLTYKLCHMYYNWSGVIRVPAPCQYAHKLAFLVGQSIHREP
NLLLSDRLYYL
>ENSMUST00000115644.9_Piwil4_Mouse
MRLRI---------------------------------------LGVHRA----------
--------LPT-----------HARVAVCSNYLGKLEYSQTPSHSHTVSFAKEKTLLLRL
TSPGK----------------------------------------PLAPRNMSGR-----
--------------------------ARV-------------------------------
-------------RA------------------R--------------------------
------------------------------------------------------------
----GITT----------------------GHSAREVG----------------------
----------------------------------RSSRDL--------------------
--------------------------------------------MVT-------------
--------------------------------------------------SASPGDSEA-
GG-----GTSVIS------------QPY------------------------------EL
G-----VSSGDG-G-----RTFMERR---------G------------------------
----KGRQ-------------------DFEE-----LGVCTREKLTH-------------
---------VK---DCKTGS--SGIPVRLVTNLFNLDLPQDWQLYQYHVTYSPDLASRRL
RIALLYNHSILSDKAKAFDG-ASLFL-SE--KLD-QKVTELTSETQ-RGET-IKITLTLT
SKLFPNSPVCIQFFNVIFRKILKNLSMYQIGRNFYKPSEPVE-IPQYK--LSLWPGFAIS
VSHFESKLLFNADVNYKVLRNETVLDFMTDLCLR-TGM--SCFTEMCHKQLVGLVVLTRY
NNKTYRIDDIDWSVKPTQAFQK-RDGSEVTYVDYYKQQYDITLSDLNQPVLVSLLKRKRN
DNS-E------PQMVHLMPELCFLT-----------------------------------
---------------------------GLSSQATS---DFRLMKAVAEETRLSPVGRQQQ
LARLVDDIQRNPVARFELETWGLHFGSQ-LS------LTGRVVPSEKILLQ--DHT-C-Q
PAFAADWSKDMRS---CKVLSSQPLNRWLIVCCNRAEHLIEAFLSCLRRVGGSMGFNVGY
PKIIKV-DETPAAFLRAIQVHG--DPD--VQL------------VMCILPSNQKNYYDSI
KKYLSSDCPVPSQCVLTRTL---NKQGTMLSVATKIAMQMTCKLGGELWSVEIPLKSL-M
VVGIDICRDALNKNVVVVGFVASINSRIT--RWFSRCVLQRTAADIADCLK-VCMTG---
-ALNRWYRHNHD--LPARIVVYRDGVGNGQLKAVLEYEVPQLLKSVTEC----GSDARSC
RLSVVVVRKRCLLRLFAST-DHTVQNPPLGTVVDSEATRPEW--YDFYLISQTANRGTVS
PTHYNVIYDDNALKPDHMQRLTFKLCHLYYNWQGLISVPAPCQYAHKLTFLVAQSVHKEP
SLELANNLFYL
>ENSMODT00000000262.4_Piwil4_Opossum
------------------------------------------------------------
------------------------------------------------------------
---------------------------------------------------MTGR-----
--------------------------ARV-------------------------------
-------------RA------------------R--------------------------
------------------------------------------------------------
----GVYR----------------------SSESRLSG----------------------
----------------------------------QSQSS---------------------
--------------------------------------------AWS-------------
--------------------------------------------------HLAARDREA-
ATSSGLLGIKRIP------------QKS------------------------------EE
G-----ISAGDGAE-----CTLVQRG---------G------------------------
----RTQH------------------RNFLE-----LGIHTREKLEH-------------
---------VK---DCKTGT--SGAPVKLVTNIFNLALPREWHLFQYHVTFSPELASKRL
RIALLCSHSKFQKKAKVFDG-SILFL-SE--KLE-EKVTTLSGETR-PGIC-ITITVTLT
SELPSCSPVCIQFFNIIFRKILKKLSMYQIGRNFYSPVDPVE-IPQHK--LSLWPGFAIS
VSQLENKLMFTANVTHKVLRNETVLEFMTDLYNR-KDK--SRFIETCEKELLGSVVLTRY
NNKTYRIDDIDWSVKPTDTFQK-RDGTRITYFDYYKQQYDIKLSDLNQPMLVSQLKRKGT
GNE-E------ARIAHLIPELCYFT-----------------------------------
---------------------------GLSKRMTS---DFRLMKDLATNTHLNPLLRQQR
LSRLADNIQRNKEARFELETWGLQFGCQ-MS------LTGRVVPSEKILMQ--DTI-C-Q
PMSSANWSKDMRN---CKLLGARALNNWLIVCSHRNEDVAENLLNCLRRVSGPMGFHIEK
PKITKV-QENTTAFIRAIQQHT--NLD--LQL------------VMCILPSNQKDCYDSI
KRFLSLDHPVPSQCVLARTL---IRQGMMMSIATKIAMQMVSKLGGELWAVEIPLKSL-M
VVGIDVNKEACAKGRSAVGFVASSNSRIT--RWFSRCILQNTKTNIADCLK-VCMKG---
-ALDKWYRYNHC--FPTRIIVYRDGVGDGQLQTIVDYEVPQLLSSLRDS----NPNY-SP
KVSVIVVRKSCMPRFFTEM-NSTLQNPPLGTVVDSEATRPEW--YDFYLISQAAYQGTVT
PTYYNVIYDDNGLKPDHMQRLTYKLCHLYYNWPGLIKIPAPCQYAHKLTFLVGQSIHREP
SMELADYLFYL
>XM_034916826.1_Piwil2_SterletSturgeon
MD----------------------------------------------------------
---------PD-KTRFRGFPIAARKTGT---------QQQAPGL--------------KD
AAPGRSVSIGRSR-GLQQPEGPGVGRSWGLLLAAEDQSVGCARGLQIHEDPGVGRARGLA
LLEDPDPGTGRARGLAL-LEDPGTRRARGLAL--LEDPGTGRARGLAL-LEDPGTRRARG
LALLE-DPVIGRARG-----LPSL---------EEALPSVQVGRGVPAPARQVERPSSA-
--PSLVSMFRGMGVE------------PAAK-A-WGRGAEPIV--GAP------------
---MGRGAF---A----------------DVGAEPK------------------------
---------------------------------------PHI------------------
----------------------------------------PQRPVTD-------------
------------------------RGRAGDASVGKEAVGR-SS-------FLGRGEPIP-
QV----------------------------------------------------------
------TGVGRA-T-----IIE----------------------GPPKPS---PPP----
--PAVKP-----------------------------GGV---QREQ--------------
---------PHE-PLQKKGL--KGNPLTVGSNYITIRCKNE-AVYQYHVTFSPNVECRSM
RFGMMKEHRSLTGEVTAFDG-SILYL-PV--KLE-EVVNLKSERKT-DAAE-IDIKIQMT
KILEPNSDLCIPFYNVVLRRVMKILGLKLVGRNHYDPNSAVV-LGKHR--LQVWPGYSSC
IKRTDGGLFLTVDVSHKVLRNDSVLDVMNVIYQ--QSR--ESFQDECTKELIGSIVITHY
NNRTYRVDDIDWTKSPKDKFTM-ADGSETTFIDYYSKNYGIIIKELDQPLLVHRPKERLR
PGGKVL-----TGEILLLPELSFMT-----------------------------------
---------------------------GIPDKMRK---DFRAMKDLTMHINVSGEQHTNS
LKQLLKNINTSEDALTELGRWGLVIGSEILL------CEGRTLPLETISLQ--SAS-F-V
TSADVQWSREVVR---DASISCIPLNCWAIFYPRRCSEQAEELVATFRKVSGPMGLRLDR
PIRVELRDDRTETYVKSIHSQLTSEPN--VQL------------VVCIITGNRDDLYGAI
KKLCSVQSPVPSQAINVRTI---SQPQKLRSIAQKILLQINAKLGGELWSVNIPLKQL-M
VIGVDVHHDASRGNRSVMGFVASLNGTLT--RWYSRVVFQMPNEEIINGFR-ICLLA---
-SLQKYFEVNHN--LPEKIVVYRDGVSDGQLKAVEDFEIPQLLKCFETF-----PRY-EP
KMAFIVVQKRISTTLYSCS-GDRFGTPPPGTILDHTVTNKEW--IDFYLMAHHIRQGCGL
PTHYISVYNTANLSPDHLQRLTFKMCHMYWNWPGTIRVPAPCKYAHKLAFLSGQVLHSEP
AIQLSDKLHFL
>ENSDART00000138019.3_Piwil1_Zebrafish
------------------------------------------------------------
------------------------------------------------------------
---------------------------------------------------MTGR-----
--------------------------ARA-------------------------------
-------------RS------------------R--------------------------
------------------------------------------------------------
----GRGR----GQE-------------PAAPGAQ-------------------------
-------------------------------------PPVSQEA----------------
----------------------------AKP-----------VVSTP-------------
----------------------------SEGQLV------------------GRGRQKP-
APGA-------MS------------EEA------------------------------ML
Q-----ISAGFQ-Q-----VKIGERG---------G------------------------
-----RRR-------------------DFHD-----SGVHTRQLMEH-------------
---------VK---ESKTGV--SGTAIELRANFMRLLSRPMWALYQYHVDYKPPMESRRL
RSALLFQHEETLGKAHTFDG-AILFL-PN--KLR-NAETVLCSETR-NGEK-VEITVTLT
NELPPSSPVCLQFYNILFRRILRILNMQQIGRHYYNPDDPFN-IPQHR--LTIWPGFMTT
ILQYESSIMLCSDVSHKVLRSETVLDFMYSLRQQ-CGD--QRFPEACTKELVGLIILTKY
NNKTYRIDDIAWDHTPNNTFKK-GD-TEISFKNYFKSQYGLDITDGNQVLLVSHVKRLGP
SGR-PP-----PGPAMLVPEFCYLT-----------------------------------
---------------------------GLTDKMRA---DFNIMKDLASHTRLSPEQREGR
INRLISNINRNGDVQNELTTWGLSFENKLLS------LNGRVLPSERIIQG--GRA-FEY
NPWTADWSKEMRG---LPLISCMSLDNWLMFYTRRNADVAQSLLQTLNKVSGPMGIRMQR
AVMIEY-EDRQESLLRALQQNV--ARE--TQM------------VVVILPTNRKDKYDCV
KKYLCVDCPTPSQCVVSRTI---SKPQALMTVATKIALQMNCKMGGELWSVEIPLRQL-M
IVGIDCYHDTAAGKRSIGAMVASLNQGMS--RWFSKCVLQNRGQEIIDALK-GSLQG---
-ALKAYLKYNNS--LPSRIIVYRDGVGDGMLQSVVDYEVPQIMQSIKTM----GQDY-EP
KLSVVVVKKRISSRFFARI-DGKIANPPPGTVIDTEVTRPEW--YDFFIVSQAVRFGCVA
PTHYNVVFDNSGLKPDHMQRLTYKLCHMYYNWQGIVRVPAPCQYAHKLAFLVGQSIHKEP
NMNLDDFLYYL
>ENSLACT00000001318.1_Piwil4_Coealacanth
------------------------------------------------------------
------------------------------------------------------------
------------------------------------------------------------
------------------------------------------------------------
------------------------------------------------------------
------------------------------------------------------------
------------------------------------------------------------
------------------------------------------------------------
------------------------------------------------------------
------------------------------------------------------------
------------------------------------------------------------
------------------------------------------------------------
----------------------------FAM-----LEIKSRGDISC-------------
---------VL---KKKKRS--TGIPVNLLTNLFSFSLPKEWRLYQYFVTYNPETESKRL
RIALLYSHEELLGKTKAFDG-VVLFL-PQ--KLE-NKVTELSSVTR-QGQT-VKLTITFT
NELLPGSPACIQFLNVVFKNVLKKLSMHRVGRHFYSPSDPIQ-IPQHK--LTLWPGFITS
IMQYESRLMLSVDVSHKVLRNETVLEFLSDLYDR-SNR--ECFMETCEKELLGLIVLTRY
NNRTYRIDDINWTVKPTDTFKR-ADDTEISYVDYYSQQYDVTLTDLNQPMLVSQLKRKGD
KS--LV-----ARVVHLIPELCFLT-----------------------------------
---------------------------GLSKKALG---DFRLMKDLASEIQLSPQRRQQE
LYQLVDNIQRNREAGFELERWRLHLDQQ-MS------LTGRVIPKEKILML--DQM-I--
--QYVSWSKITSSFIFFKNFLYFPFVSYLLLFLLFLLQVQG--IWSHYSDATALDVMLKK
KNSIQV-DEGASAMLRALQHHV--QPD--TQLVAFLCIFYLMFQVLCILSSNQKDTYDTI
KKFLCVDCPTPSQCVLARTL---SKQNMLMSVATKLAMQINCKLGGELWAVEIPLKSL-M
VIGIDVNRDTVSKKHAIVGFVASINTSIT--R----------------------------
------------------------------------------------------------
------------------------------------------------------------
------------------------------------------------------------
-----------
>ENSCPBT00000041920.1_Piwil1_PaintedTurtle
------------------------------------------------------------
------------------------------------------------------------
---------------------------------------------------MTGR-----
--------------------------ARA-------------------------------
-------------RA------------------R--------------------------
------------------------------------------------------------
----GRAR----GQQ--ISV-------PPVGAASVSVH----------------------
----------------------------------FSHPAHLHF-----------------
------------------------------------------------------------
-------------------------------EIL--------------------------
---------KFRV------------VCF------------------------------PY
K-----ISVGFQ-E-----LSLADRG---------G------------------------
-----RRR-------------------DFYD-----LGVNTRQAIEH-------------
---------VK---ESKTGT--SGTTIRLSTNHFRLTSRPQWALYQYHIDYNPQMEARRL
RSALLFQHEEIIGRTHAFDG-TILFL-PK--KLQ-NKVTEVFSQTR-NGEN-VKITITLT
NELPPTSPTCLQFYNIIFRRLLKIMNLQQIGRNYYNPSDPIS-VPNHR--LMIWPGFTTS
ILQYETNIMLCTDVSHKVLRSETVWDFMYNLYKQ-VEE--QRFRETCAKELIGLIVLTKY
NNKTYRVDDIDWDSNPKCTFKK-ADGSEISFVDYYKMQYNQEITDLNQPVLVSQPKRRRG
PG---M-----PGPAVLIPELCYLT-----------------------------------
---------------------------GLTDKMRS---DFNVMKDLAVHTRLTPEQRQCE
VGRLIDYIHRDDNVQKELRDWGLNFDSNLLS------FTARVVQAEKIHQA--GKV-FDY
NPQFADWSKETRG---APLISVKPLDNWLLIYTRRNYDAANALVQNLFKVTPAMGIQMNK
AIMIEV-DDRTEAYLRVLQQKV--TSD--TQI------------VVCILSSNRKDKYDAI
KKYLCTDCPTPSQCVIARTL---SKPQSVMAIATKIALQMNCKMGGELWSVEIPLKQV-M
IVGIDCYHDTTAGRRSIAGFVASLNQGMT--RWFSRCVFQDRGQELVDGLK-VCLQA---
-ALRSWFSCNNH--MPSRIIVYRDGVGDGQLKTLVNYEVPQFLDCLKSV----GKDY-NP
RLTVIVVKKRVNTRFFAQA-GGRLQNPPPGTVIDVEVTRPEW--YDFFIVSQAVRSGSVS
PTHYNVIYDNSALKPDHMQRLTYKLCHMYYNWPGVIRVPAPCQYAHKLAFLVGQSIHREP
NLSLSDRLYYL
>ENSCPOT00000004881.3_Piwil1_GuineaPig
------------------------------------------------------------
------------------------------------------------------------
------------------------------------------------------------
------------------------------------------------------------
------------------------------------------------------------
------------------------------------------------------------
----------------------------------SPQP----------------------
---------------------------------GYPQPRTP-------------------
--------------------------------------------QPL-------------
----------------------------AEGDLV------------------GRGRQRG-
AAGA-------TA------------KSQ------------------------------EL
Q-----ISAGFQ-E-----LSLAERG---------G------------------------
-----RRR-------------------DFHD-----LGVNTRQNLDH-------------
---------VK---ESKTGS--SGIIVRLSTNHFRLTSRPQWALYQYHVDYNPLMEARRL
RSALLFQHEDLIGRCHAFDG-TILFL-PK--RLQ-HKVTEVFSQTR-NGER-VRITITLT
NELPPTSPTCLQFYNIIFRRLLKIMNLQQIGRNYYNPHDPID-IPNHR--LVIWPGFTTS
ILQYENNIMLCTDVSHKVLRSETVLDFMFNLYHQ-TEE--HKFQEQVSKELIGLIVLTKY
NNKTYRVDDIDWDQNPKSTFKK-ADGSEVSFLEYYRKQYNQEITDLKQPVLVSQPKRRRG
PGG-TM-----PGPAMLIPELCYLT-----------------------------------
---------------------------GLTDKMRN---DFNVMKELAVHTRLTPEQRQRE
VGRLIDYIHKDDNVQRELRDWGLSFDSNLLS------FSGRILQAEKIHQG--GKT-FDY
NPQFADWSKETRG---APLISVKPLDNWLLIYTRKNYEAANSLIQNLFKVTPAMGIQMKK
AIMIEV-DDRTEAYLRVLQQKV--TSD--TQI------------VVCLLSSNRKDKYDAI
KKYLCTDCPTPSQCVVARTL---GKQQTIMAIATKIALQMNCKMGGELWRVDMPLKLA-M
IVGIDCYHDTTAGRRSIAGFVASINEGMT--RWFSRCVFQDRGQELVDGLK-VCLQA---
-ALRAWNSCNEY--MPSRIIVYRDGVGDGQLKTLVNYEVPQFLDCLKSL----GRGY-HP
RLTVIVVKKRVNARFFAQS-GGKLQNPLPGTVIDVEVTRPEW--YDFFIVSQAVRSGSVS
PTHYNVIYDSSGLKPDHIQRLTYKLCHIYYNWPGIIRVPAPCQYAHKLAFLVGQSIHREP
NLSLSNRLYYL
>XM_011615388.2_Piwil2_Fugu
MDSNT-------------------------------------------------------
--------PPD-LERMTGVP----------------------------------------
--P-----LGRGR--AMQPLQVFAGHGRGLALSAGALGIGQTRSFPSSHDTSQG--RGET
LPPT-QPVCGRAQGLVAQSDQ-----GRGLLLS---------------------------
----TGEAKVGVARGAIFQGLKPQQ---QPGSLSDPITQHVTQ--EPAATKPVGLPAHAE
-RSALVSMFRGIGID------------H-AL-IPLGRGL-------CP------------
---VGRET------------------------GEVK------------------------
---------------------------------------PL-------------------
----------------------------------------EGSPVSG-------------
------------------------ISRPESRHQPEEMMGRGSS-------FRSPAFSHQ-
TM----------------------------------------------------------
------VGIGRA-A-----VPQMAAGR--------G------FLVGLTP------PGADK
QAHTICESQPTA------PTTEDVFD--VPAVEPVKKEL---KMEE--------------
---------VRK-PLDKSGT--KGTPLAIGSNHIPVNCRNE-AVYQYHVSFTPNIESMAM
RFAMMEAHRSTTGSVVAFDG-SILYL-PV--KLD-NEVNLKAVRRT-DGEE-IQIKIQMT
KILPPTSDLCLPFYNVVLRRVMKIIGLKLVGRNHYDPESAII-IGKHR--LQVWPGYSTC
IKHTDGGLYMCVDVSHKVLRNDSVMDIMNTLYH--QSK--ENFQEECTKELVGSIVITRY
NNRTYRVDDIKWNKSPKDTFTL-MDGTKTTFVEYYSKNYGITIKEVDQPLLLHWPKERSK
PGGKQIS----SGEILLVPELSFMT-----------------------------------
---------------------------GIPDKMRK---DFKAMKDLNMHISVTPEQHTHS
VKQLLKNISTNPESVKQLGQWGLEIGSQILM------IQGRSLPLETICLQ--TSS-F-T
TGTDFSWSREVVR---YVSISCIPLSIWAIFYPRRCAEQTEELVTTLKKVAGPIGVHMEK
PMWVELRDDHTDTYVKSIQSHLNSQPN--IQL------------VVCIIMGNRDDLYSAI
KKICCVKNPIPSQAINVRTI---SQQAKLKSIAQKILLQVNSKLGGELWTVGIPLKNL-M
VVGVDVHHDTSKRHHSVMGFVATVNGTLT--RWYSRVMFQTPNEELIHGFR-ICFVA---
-ALQKYYEVNHN--LPDKIVVYRDGVSEGQLSLVEQFEIPQLIKCFNNF-----PNY-AP
KLVFIVVQKRIATTLYSCA-ANNFGIPPPGTILDHTLTQRNW--VDFYLMSHHIRQGHGV
PTHYISLYNTTNLTPDHLQRLTFKMCHLYWNWPGTIPVPAPCKYAHKLAYLSGQYLHAEP
SIQLSDKLFFL
>ENST00000299001.11_Piwil4_Human
------------------------------------------------------------
------------------------------------------------------------
---------------------------------------------------MSGR-----
--------------------------ARV-------------------------------
-------------KA------------------R--------------------------
------------------------------------------------------------
----GIAR----------------------SPSATEVG----------------------
----------------------------------RIQASP--------------------
--------------------------------------------LPR-------------
--------------------------------------------------SVDLSNNEA-
SSSNGFLGTSRIS------------TND------------------------------KY
G-----ISSGDA-G-----STFMERG---------V------------------------
----KNKQ-------------------DFMD-----LSICTREKLAH-------------
---------VR---NCKTGS--SGIPVKLVTNLFNLDFPQDWQLYQYHVTYIPDLASRRL
RIALLYSHSELSNKAKAFDG-AILFL-SQ--KLE-EKVTELSSETQ-RGET-IKMTITLK
RELPSSSPVCIQVFNIIFRKILKKLSMYQIGRNFYNPSEPME-IPQHK--LSLWPGFAIS
VSYFERKLLFSADVSYKVLRNETVLEFMTALCQR-TGL--SCFTQTCEKQLIGLIVLTRY
NNRTYSIDDIDWSVKPTHTFQK-RDGTEITYVDYYKQQYDITVSDLNQPMLVSLLKKKRN
DNS-E------AQLAHLIPELCFLT-----------------------------------
---------------------------GLTDQATS---DFQLMKAVAEKTRLSPSGRQQR
LARLVDNIQRNTNARFELETWGLHFGSQ-IS------LTGRIVPSEKILMQ--DHI-C-Q
PVSAADWSKDIRT---CKILNAQSLNTWLILCSDRTEYVAESFLNCLRRVAGSMGFNVDY
PKIIKV-QENPAAFVRAIQQYV--DPD--VQL------------VMCILPSNQKTYYDSI
KKYLSSDCPVPSQCVLARTL---NKQGMMMSIATKIAMQMTCKLGGELWAVEIPLKSL-M
VVGIDVCKDALSKDVMVVGCVASVNPRIT--RWFSRCILQRTMTDVADCLK-VFMTG---
-ALNKWYKYNHD--LPARIIVYRAGVGDGQLKTLIEYEVPQLLSSVAES----SSNT-SS
RLSVIVVRKKCMPRFFTEM-NRTVQNPPLGTVVDSEATRNEW--YDFYLISQVACRGTVS
PTYYNVIYDDNGLKPDHMQRLTFKLCHLYYNWPGIVSVPAPCQYAHKLTFLVAQSIHKEP
SLELANHLFYL
>XM_019483637.1_Piwil4_Alligator
------------------------------------------------------------
------------------------------------------------------------
---------------------------------------------------MLKD-----
------------------------------------------------------------
-------------YS------------------R--------------------------
------------------------------------------------------------
------------------------------SDDSQVGG----------------------
------------------------------------------------------------
------------------------------------------------------------
---------------------------------------------------TFVSEEEA-
STSSAHGGAARLS------------QRC--------------------------------
D-----LSAGQS-KSQ---CAVLGKG---------G------------------------
----RTRY-------------------DFPD-----LGINTRKTIAH-------------
---------VR---DCKTGS--SGIPVKVITNLYSLLLPREWQLYQYHVTFNPEFESRRL
RSALLYSHAEFLGKAKAFDG-VILFL-SQ--KLE-NQVTELLTETK-RGET-VKITITLK
SKLPPSSPVCIQFFNIIFKKVLKKLSLYQVGQNFYSPSEPVV-IPQHR--LTLWPGFAIS
ISQFESRVMLSADVSHKVLCNDTVLEFMTDLYTR-CDR--ARFTETCEKELIGLIVLTRY
NNKTYRIDDINWSVKPTDTFPK-RDGTDISYVDYYKQQYEVVLSDLNQPMLVSRLKNKQK
DSI-E------PRIVHLIPELCYLT-----------------------------------
---------------------------GLTSRARA---DYRLMKDLVQETHLNPERRQQR
LSRLTDNIQRNSDARLVLETWGLQLGCQ-IS------LTGRIVPTEKILMQ--GEM-C-L
PMSAGDWSKDMRN---MKMLGVPSLDTWLIVCSNRNAEVMNNLLNCLRRVGGPMGFRIEY
PKILHV-QESTLAFLRALQQHV--TPE--VQL------------VMCVLSSNQKDCYDSI
KKFLILDRPVPSQCVLARTL---TKPGMMMSVATKIAMQIICKLGGELWAVEIPLKSL-M
VIGVDVNKDALNKGSSVVGFVASTNSRIT--RWSSRCILQTTGTDVADCLK-VCMKG---
-ALSKWLKHNQE--LPARIIVYRGGVGDGQLKMVVDYEVPQLLSSLTEL----STNY-RP
KVSVVVVRKKCIARFFAEA-DGSLRNPPIGTVVDTEATRPEW--YDFYLVSQLGHQGTVN
PTHYNVVYDDSGLKPDHMQRLTYKMCHLYYNWPGLIRVPAPCQYAHKLTFLVGQSLHRQP
SLELAEKLFYL
>XM_019491532.1_Piwil2_Alligator
MD----------------------------------------------------------
---------PLWRPPIPGAAPYRMPLS-----------ASLPRA--------------EP
RSSCT-------------------------------------------KSQPWGPA----
-----------------------GRWPPG-------------------------------
---------------------------------EPRLPPAPRG---CSQQE-----PLAS
---DLSSMFRGIGFE------------TVPR-PTLGRAT-------QP------------
---LGRGVL---SWA--T---------SG-MEAKPGTS----------------------
---------------------------------------VQ-------------------
----------------------------------------PGLPAPE-------------
------------------------AMAAGDNNAGRTSVAC-GM-------VFAQKEAAA-
PP----------------------------------------------------------
------VPFGRA---------ALALGR--------A------MPKASGDLPFLNA-----
--NISRPSAL---------QPASPMFTHRAEIPPA-ISV---EQLE--------------
---------RKD-PVVKKGS--KGTAFPLALNLIKIHCQNE-AVYQYHVTFSPNVECKSM
RFGMLKEHRSVTGDVTAFDG-LILYL-PI--RLP-QTSDLRSQRKT-DGVE-ISIRIQMT
KILEPSSDLCIPFYNIVFKRVMKILEMKLVGRNFYDPTSATV-LPQYR--LQIWPGYSAS
IRRTDGGLFLLADVSHKVIRNDSVLDVMQAIYQ--QTR--ENFQDECTKQLLGNIVITRY
NNRTYRIDDIEWSKTPKDSFTT-SDGKEITFIDYYSKNYGIAIRDLGQPLLIHRPKEKQS
PDGKLL-----RGEILLLPELSFMT-----------------------------------
---------------------------GIPEKMRK---DFRAMKDLTYQIHLSPKQHHTS
LSALLQRIKQNEAASEELLRWGLRLDTDVSR------TQGRVLPMERINMR--NSS-F-V
TSEDLIWTKEITR---EPSLSTVPLHYWALFYPKRALDQARELVSIMERICGPLGMKLNQ
PAWVELKDDRIDTYARTIKSVLGSEGK--LQL------------VVCIITGTRDDLYGAI
KKLCCVQCPVPSQVVNARTVT--GQPSKLRSVAQKILLQMNCKLGGELWGIDIPLKLL-M
VIGMDVYHDPNLGMRSVVGFVASTNHTLT--KWYSRVVFQMPHQEIADGLK-LCLVG---
-ALQKFHEVNHC--LPEKIVVYRDGVSDSQLKMVANYEIPQLQMCFQAF-----TNY-QP
KMVVFVVQKKISANFYSAS-SEDFGCPPPGTVIDHTVTSREW--VDFYLLAHHVRQGCSL
PTHYICVLNTANLSPDHMQRLTFKLCHMYWNWSGTIRVPAPCKYAHKLAFLSGQVLHHEP
AIQLCDKLFFL
>ENSCPOT00000000070.3_Piwil4_GuineaPig
------------------------------------------------------------
------------------------------------------------------------
---------------------------------------------------MSGR-----
--------------------------ARV-------------------------------
-------------RA------------------R--------------------------
------------------------------------------------------------
----GLAR----------------------SPDAQREQ----------------------
----------------------------------HTQALPLGRR----------------
--------------------------------------------MHT-------------
--------------------------------------------------PVDLSDSEA-
SGSSSVEETNRIL------------QHC------------------------------NK
G-----VSSGDV-E-----STIVEKG---------V------------------------
----KIRR-------------------DYMD-----LNICTREKLAH-------------
---------VR---DCKTGS--SGIPVKLVTNLFNLGLPQDWQLYQYHVTYIPDLASRRL
RIALLYNHRKFANHAKAFDG-TVLFL-SQ--KLE-EKVTELSAETQ-RGET-VKMTVTLT
RELPSSSPTCIQVFNIIFRKILKMLSMYQIGRNFYKPSEPVE-IPQHK--LSLWPGFAIS
VSHFESSLLFGADVSYKVLRNETVLEFMTDLCYK-IGI--SCFIQTCEQQLIGLVVLTRY
NNKTYRIDDIDWSVKPTHTFWR-RDGSEITYVDYYKQQYNITLSDLNQPVLVSLLKSKRN
DNI-E------PKIIHLIPELCFLT-----------------------------------
---------------------------GLSGPAAS---DYQLMKAVAEEMRLSPLSRQQQ
LARLADDIQRNKDTRFELETWGLYLGSQ-MS------LTGRVVPSEKILMQ--EHV-C-Q
PMSAADWSKDIRT---CKILNAESLNKWLIVCSNRAENLIEGFLSCLRRVGSSMGFNVDY
PKITKV-QENTAAYLRAIQQHA--DLD--VQL------------VMCILPSNQKNLYDSI
KKYLNSDCPVPSQCVLTRTL---SKQGMMMSVATKIAMQMTCKLGGELWAVEIPLKSL-M
VVGIDTCKDTFSKQ-VVVGFVASVNPRIT--RWFSRCILQKAATDLADCLK-VFMTG---
-ALKEWYKHNHD--LPARIIVYRDGIGDGQLKTVVEYEVPQLLSSVAES----GSKT---
------------------------------------------------------------
------------------------------------------------------------
----------R
>ENSDNOT00000001469.3_Piwil2_Armadillo
MD----------------------------------------------------------
---------SV-RPPFRGPAPVHPSQC-----------VRMPGP--------------WP
QAPKH-------------------------------------------LDSVLGRA----
-----------------------GSAGRG-------------------------------
-------------NVFG----------------KPEEASLRSG---PAQRE-----SVD-
----LVSMFRGLGLE------------TGSR-NPQKREM-------PP------------
---LGRGIL---GRG--L---------PTGMVRKDKEE----------------------
---------------------------------------PH-------------------
----------------------------------------RAFPDAS-------------
------------------------VLAAGDSKMAETSVGC-NR-------MLGRGTSDV-
SL----------------------------------------------------------
------LPLGRA---------AGGIGR--------G------VYKSPNTFSLSSQ-----
--DSPQL-SP---------PPLPQASVHSPDHPPA-LTI----ERK--------------
---------EKE-IFVKQGS--KGTPQSLGLNLIKIQCHNE-AVYQYHVTFSPNVECKSM
RFGMLKDHQAVTGNVTAFDG-SILYL-PI--KLQ-QVLELKSQRKT-DGAE-ISIKIQLT
KILEPCSDLCIPFYNVVFRRVMKLLDMKLVGRNFYDPTSAMV-LQQHR--LQIWPGYAAS
IRRTDGGLFLLADVSHKVIRNDSVLDVMHAVYQ--QNK--ENFQDECTKLLVGNIVITRY
NNRTYRIDDVDWNKTPKDSFTM-SDGKDITFLEYYSKNYGITIKEENQPLLIHRPSERQN
NQGMLL-----KGEILLLPELSFMT-----------------------------------
---------------------------GIPEKMKK---DFRAMKDLTQQINLSPKQHHNA
LENLLQRISKNETARNEMTRWGLCLQKDVHK------IEGRVLPMERINLR--NTS-F-I
TSQELNWVKEVTR---DLSILTVPMHFWALFYPKRAMDQARELVNMLEKIAGPIGMRMSP
PAWVELKDDRIETYIRTIKSMVGVEGK--IQM------------VVCIIVGTRDDLYGAI
KKLCCVQSPVPSQVINARTI---GQPTRLRSVAQKILLQINCKLGGELWGVDIPLKQL-M
VIGMDVYHDPSRGMRSVVGFVASINLTLT--KWYSRVVFQIPHQEIVDSLK-LCLVG---
-ALKKFYEVNHC--LPEKIVVYRDGVSDGQLKTVASYEIPQLQKCFEAF-----ENY-HP
KMVVFVVQKKISTNLYLAA-PEHFVTPSPGTVVDHTITSCEW--VDFYLLAHHVRQGCGI
PTHYVCVLNTANLNPDHMQRLTFKLCHMYWNWPGTIRVPAPCKYAHKLAFLSGQILHHEP
AIQLCENLFFL
>XM_025142807.1_Piwil2_Chicken
MPRALIVALFPPPAHSFRPFRPISAPRPRGVTGRP-ANGKRAGRVGAQRGVALSRVVAAA
SSGRCRHGAAAALPPSRGPGRRAGCAGPRFASGRGRRSASGPGP-------------RFA
SGPGL----------------------------------------------PSGRTR---
--------------------------PRC--------P----------------------
-------------RAALAPPVP-----------------------EPAPSP---------
--EPLSSLLWSLGFS------------TRPS--SLEPGE-------RP------------
---VGRGAF---SHA---------------------------------------------
-------------------------------------ADPP-------------------
--------------------------------------------TPP-------------
------------------------SPAGSDREVGAALPTR-GRIQW----HSGGGDVLP-
AV----------------------------------------------------------
------TSPERA-T------------------------------ALPSAELCPPVPG---
LQAAAPPGPP--------------------------------QAAS--------------
---------KQA-PTTKPAP--KGTAVPVGLNLVQIHCQND-SVYQYHVTFSPEVECRSA
RFAMLKEQRAVTGDVTAFDG-SILFL-PI--LLP-QPLSLKALRRT-DGEE-ISITIQIT
KVLEPSSDLCIPFYNVVFRRAMRILDMKLVGRNFYDPSKANV-LQRYR--LQIWPGYSVS
IRKKDGGLFLMVDTVHRIIRSESVLALMQSICK--QSP--SSFHDECTKQLVGSTVLTRY
NNRTYRIDDIDWEKTPRDSFTL-GSGEEITFVDYYSKTYGITVRELEQPLLVHRPKEKLM
LGGKPR-----LDMVLLLPELTFLT-----------------------------------
---------------------------GISE-IKK---DTRVLKDVMREMLQSPQQHYES
LCSLLRRIQCNQEASRELSRWGLILSPDIHR------TQGRVLPSERVNLR--HCS-F-I
PAEDVSWGREVVR---EAAISTVDMNCWLLVYPRRLQDVTKNLVALLRSACGPIGMQVNQ
PALVELKDERLETYVRTIRSILGNEDK--VQL------------LLCITTGTKADVYSAI
KKLCCVHSPVPSQVINAHSLL--GHSAKLKSIVQKVLLQMNCKLGGELWGVDVPLKQL-M
VVGMDVSHG--KGMRSVIGFVASTNQVLT--KWYSRVVFQLPQQEIADSLR-LCLAN---
-ALQQFHEMNHC--LPKKIVVYRDGVSDSQLDTVLRYEIPQLQKCFDTF-----ENY-SP
SMAVLVVQKQMGTNFYTVS-SEQHSAAPPGTVVDHSITSTQW--QDFFLLAHCPRLGCSV
PTRYICVLNTANLSAEHLQRLTFKLCHLYWNWPGTIRVPAPCKYAHRLAFLAGQVLQHEP
HARLCNKLFFL
>ENSDNOT00000015265.3_Piwil1_Armadillo
------------------------------------------------------------
------------------------------------------------------------
---------------------------------------------------MTGR-----
--------------------------ARA-------------------------------
-------------RA------------------R--------------------------
------------------------------------------------------------
----GRAR----GQE--PV--------HHMGAAARQQP----------------------
---------------------------------GYIQPRPQ-------------------
--------------------------------------------QPP-------------
----------------------------AEGELA------------------GRGRQRG-
TGGA-------AA------------KAQ------------------------------EL
Q-----ISAGFQ-E-----LSLAERG---------G------------------------
-----RRR-------------------DFHD-----LGVNTRQNLDH-------------
---------VK---ESKTGS--SGVIVRLSTNHFRLTSRPQWALYQYHIDYNPLMEARRL
RSALLFQHEDLIGRCHAFDG-TILFL-PK--RLQ-HKVTEVFSQTR-NGEH-VRITITLT
NELPPTSPTCLQFYNIIFRRLLKIMNLQQIGRNYYNPSDPID-IPNHR--LVIWPGFTTS
ILQYENNIMLCTDVSHKVLRSETVLDFMFNLYHQ-TEE--HKFQEQVSKELIGLIVLTKY
NNKTYRVDDIDWDQNPKSTFKK-ADGSEVSFLEYYRKQYNQEITDLKQPVLVSQPKRRRG
PGG-TL-----PGPALLIPELCYLTGTLEVCLLGTKPMNLNAPLLPIPTPQEKQALTTAS
STWNVLCSFITTLRSKCYLNLILVLFQGLTDKMRN---DFNVMKDLAVHTRLTPEQRQRE
VGRLIDYIHKDDNVQRELRDWGLSFDSNLLS------FSGRILQAEKIHQG--GKT-FDY
NPQFADWSKETRG---APLISVKPLDNWLLIYTRRNYEAANSLIQNLFKVTPAMGIQMKK
AIMIEV-DDRTEAYLRVLQQKV--TSN--TQI------------VVCLLSSNRKDKYDAI
KKYLCTDCPTPSQCVVARTL---GKQQTVMAIATKIALQMNCKMGGELWRVDMPLKLA-M
IVGIDCYHDTTAGRRSIAGFVASINEGMT--RWFSRCVFQDRGQELVDGLK-VCLQA---
-ALRAWNSCNEY--MPSRIIVYRDGVGDGQLKTLVNYEVPQFLDCLKSV----GRGY-NP
RLTVIVVKKRVNARFFAQS-GGRLQNPLPGTVIDVEVTRPEW--YDFFIVSQAVRSGSVS
PTHYNVIYDSSGLKPDHIQRLTYKLCHVYYNWPGVIRVPAPCQYAHKLAFLVGQSIHREP
NLSLSNRLYYL
>ENSMUST00000086056.7_Piwil1_Mouse
------------------------------------------------------------
------------------------------------------------------------
---------------------------------------------------MTGR-----
--------------------------ARA-------------------------------
-------------RA------------------R--------------------------
------------------------------------------------------------
----GRAR----GQE--TV--------QHVGAAASQQP----------------------
---------------------------------GYIPPRPQ-------------------
--------------------------------------------QSP-------------
----------------------------TEGDLV------------------GRGRQRGM
VVGA-------TS------------KSQ------------------------------EL
Q-----ISAGFQ-E-----LSLAERG---------G------------------------
-----RRR-------------------DFHD-----LGVNTRQNLDH-------------
---------VK---ESKTGS--SGIIVKLSTNHFRLTSRPQWALYQYHIDYNPLMEARRL
RSALLFQHEDLIGRCHAFDG-TILFL-PK--RLQ-HKVTEVFSQTR-NGEH-VRITITLT
NELPPTSPTCLQFYNIIFRRLLKIMNLQQIGRNYYNPSDPID-IPNHR--LVIWPGFTTS
ILQYENNIMLCTDVSHKVLRSETVLDFMFNLYQQ-TEE--HKFQEQVSKELIGLIVLTKY
NNKTYRVDDIDWDQNPKSTFKK-ADGSEVSFLEYYRKQYNQEITDLKQPVLVSQPKRRRG
PGG-TL-----PGPAMLIPELCYLT-----------------------------------
---------------------------GLTDKMRN---DFNVMKDLAVHTRLTPEQRQRE
VGRLIDYIHKDDNVQRELRDWGLSFDSNLLS------FSGRILQSEKIHQG--GKT-FDY
NPQFADWSKETRG---APLISVKPLDNWLLIYTRRNYEAANSLIQNLFKVTPAMGIQMKK
AIMIEV-DDRTEAYLRALQQKV--TSD--TQI------------VVCLLSSNRKDKYDAI
KKYLCTDCPTPSQCVVARTL---GKQQTVMAIATKIALQMNCKMGGELWRVDMPLKLA-M
IVGIDCYHDTTAGRRSIAGFVASINEGMT--RWFSRCVFQDRGQELVDGLK-VCLQA---
-ALRAWSGCNEY--MPSRVIVYRDGVGDGQLKTLVNYEVPQFLDCLKSV----GRGY-NP
RLTVIVVKKRVNARFFAQS-GGRLQNPLPGTVIDVEVTRPEW--YDFFIVSQAVRSGSVS
PTHYNVIYDSSGLKPDHIQRLTYKLCHVYYNWPGVIRVPAPCQYAHKLAFLVGQSIHREP
NLSLSNRLYYL
>XM_006260910.3_Piwil1_Alligator
------------------------------------------------------------
------------------------------------------------------------
---------------------------------------------------MTGR-----
--------------------------ARA-------------------------------
---------------------------------R--------------------------
------------------------------------------------------------
----GRAR----GQALHTTSL-----AAAVGPPGFQSQ----------------------
---------------------------------QPGQPRLQ-------------------
----------------------------LQP-----------QPPPP-------------
----------------------------AEGEYV------------------GRGHPKG-
IPAV----PEPPS------------EAG------------------------------KL
E-----ISAGFQ-E-----LSLGERG---------G------------------------
-----RRR-------------------DFHD-----LGVNTRQAIEH-------------
---------VK---ESKTGT--SGAIIKLSTNHFRLTSRPQWALYQYHINYNPQMEARRL
RSALLFQHEELIGRTRVFDG-TTLFL-PK--KLE-NKVTEVCSQTR-NGEI-VKITITLT
SELPPTSPTCLQFYNIIFRRLLKMMNLQQIGRNYYNPNDPIS-IPNHR--VIIWPGFTTS
ILQYETSIMLCTDVSHKVLRSETVLDFMYNLYSQ-VEE--QRFRDICAKELIGLIVLTKY
NNKTYRVDDIDWDANPRCTFKK-ADGSEISYVDYYRMQYNQEITDLNQPVLVSQTKRKRG
PGG-VM-----PGPAVLIPELCYLT-----------------------------------
---------------------------GLTDKMRS---DFNVMKDLSLHTRLTPERRERE
VGRLINYIQQDDSVQKELRDWGLSFDSRLLS------FTGRVIQAEKIHQS--GRA-FEY
NPQFADWSKETRG---APLISVKPLDNWLLVYTRRNYDAANALVQNLFKVTPSMGIRMNK
AIMVEV-EDRTEAYLRTLKQKV--TSD--IQI------------VVCLLSSNRKDKYDAI
KKYLCTDCPTPSQCVIARTL---SKPQTIMAIATKIALQMNCKMGGELWSVEIPLKQL-M
VVGIDCYHDNTAGRRSVAGFVASLNQGMT--RWFSRCILQDRGQELVDELK-VCLQA---
-ALRAWFSCNQQ--MPSRIIVYRDGVGDGQLKTLFSYEVPQLLDCLKSV----GKDY-NP
RLTVIVVKKRVNARFFAQA-GGKLQNPPPGTVIDVEVTRPEW--YDFFIVSQAVRSGSVS
PTHYNVIYDSSALKPDHMQRLTYKLCHMYYNWPGVIRVPAPCQYAHKLAFLVGQSIHREP
NLSLSDRLYYL
>ENSMODT00000059476.1_Piwil3_Opossum
MD----------------------------------------------------------
---------PS-------------------------------------------------
------------------------------------------------KEKNKGR-----
--------------------------ARQ-------------------------------
-------------QS------------------RPAP-RPSPR---PAPGPA-GGPAPGP
------------------------APGPAPG---------------PA------------
---PGPAPGPAGGPA----PGPAGGPAPGPAPGPAPRPAP-RPAPGPAPGPAPGPAPGPA
PGPAPGPAPGPAPGPAPGPAPRPAPGPAPGPAPRPSGPAPRPSRGPAPRPSRGPAPRPSR
GPAPGPSGGPARQPAGRRPARWTARWPAPEPALSL-AQTPSLLQTPPTPQSLKWSEIVKA
KAQTSSETLTQSQGLIQPSGRARPQTTSCEPKLR------------------SRGEQSE-
GEGA------------------------------------------------------AE
Q-----GASAFP-E---------QKGE--------A------------------------
---SVRRKEPL-------QRKKQSDLSKIYD-----VGVNTRQQLHH-------------
---------FI---ESKRGT--SGRAVCLKTNYFRLTSLPQWALYQYHVDFSPQMDSRKL
RSALLDMQKAHLGQRYSFDG-TILYL-HH--RLQ-NKVTELFSQTY-SGEK-VRITITLT
SELSPNSPTCLQFYNVIFKRLLNVMKLVQIGRNFYDIYNGIEDTKESR--MNICPGFITS
ILQYENDIMLCTDVSHKIVRKDTVLDLIND-FQR-SWK--STSQEGIMSEILGQIVYTKH
NNRTYRIDSIDWEQNPRSTFKK--DGSDISFLDYYKEQYGAKISDLRQPVLVSLPKRKKG
PDG-RP-----TGPALLVPELCNLT-----------------------------------
---------------------------GLTQSMRK---NVNITRNIAERTRLSPKRRYDE
LKKLIDNIHRNTDVQRELQEWGLGFDQEPLS------VTGRILPVQILNED--RRA---T
FIRCTDWSKEMRN---VKLTGPRTLNNWLFVFNHKNSRLAEILLEKLSSVTHSLGITLTS
PTQCPV-RDNTEEYLQAFKDYV--TPN--TQI------------VVCLLSGNQKSKYDAI
KKYLCIECPVPSQCILDETL---KRSNILKGIVTKLALQMNCKIGGHLWKVSVSLTDA-M
FVGIDCYHDTTSKLKSVAGFVASMDSTLT--KWYSCCRLQNPGQEFLDGLK-FCLEN---
-ALKAWENNNKQCPLPKYIFVYRDGVGDGQLQTMVDYEVPQILQCLNSL-----RNY-SY
KLVIIIVKKRVNARFFLEL-NGHLDNPSAGTVIDVGVTRPEW--YDFFIISQAVRAGTVT
PTHYNVVFDNTTLTPDQIQCLTYKLCYMYYNWTGVIRVPAPCQYAHKLAFLVGQSIHDRP
SSQLSDRLYYL
>XM_033013887.1_Piwil2_ThornySkate
MSDRA-------------------------------------------------------
------------RFSFRGGLP-HTAID-----------PRCPG---------------RP
QQPLP-------------------------------------------EPAAMG------
--------------------------ARG-------------------------------
-------------RTYLSG-----------RPLQPESLGDEPQ--QPATFA---------
--TCPKQAFQSLGRSGELLRSLT----SLPQFGAYGRGDHLGNKTHAPV-----------
---PGRGIL---GRG--I---------SSETLGGFKHEK---------------------
------------------------------------------------------------
------------------------------------------------------------
------------------------ELGAGDAFPPRAIPQW-SYGQSSSPNCRGRGRVPE-
PSLC---------------------SDD------------------------------EL
AACLQGLEMGRG---------SLGKSR----------------LLPPSAVLA--------
--AGDQRFSP---------------------APDVAAAK---GTES--------------
---------YGE-PVMTRGS--SGTAIPLAVNHVKIYCRNE-AVYQYHVTFSPDVECRNI
RFGMLKEQQAVTGRATAFDG-TILYL-PV--KLP-EVIHLKAERRT-DGAE-VDIKIQMT
KILQPNSNLCIPYYNVIFRRVMRILELKLIGRNFYDPTNANV-LPQYR--LQIWPGYSAS
IRRTEAGLMLQVDLSHKVIRNDSVIDMMQALYQ--KSS--ENFQDDCMKELVGSIIMTKY
NNCTYRIDDIDWHKAPTSSFRM-ADGSDITFCEYYRKNYGISIQDHNQPLLVHRPKQKLG
SQGQLI-----ENEILLVPELSYMT-----------------------------------
---------------------------GIPEPMRK---DFRAMRNLTAEINLSPEQHQLA
LRKLLNDIKKSSDAQEQLGLWGLLIDDDIHK------TEARVLPPEKIIVR--HKS-F-P
SGPDVNWSKEVSR---EKVISAIPMHCWTLFCSKQNATRAKDLISCMSKVAEPIGMTFLQ
PAYVELKDDRTQTYIRSLQSHLESNTS--VKI------------VVCLVTGTRDDLYHAI
KKLCCVQSPVPSQVINVRTI---SQTARMRCICQKILLQINCKLGGELWGVDIPLKQL-M
VIGMDVYHDPVMGKRSVVGFVASLNKAMT--KWFSRVAFQMPNQEIIDGLK-ICMVA---
-SLKKYYEINHC--LPEKIAVYRDGVSDSQLSTVTDYEIPQLLKCFDVF-----SDY-HP
KMMVIVVQKRIGTKLYAVSGSGRLAIPPPGTVLDHTVSTKEW--PDFFLMAHTVHQGCGI
PTRYICVFNSLNLSPDHIQRLTFKLCHMYWNWSGTIRVPAPCKYAHKLAFLCGQSLHQEP
SAMLSELLFYL
>ENSDNVT00000023295.1_Piwil1_Emu
------------------------------------------------------------
------------------------------------------------------------
---------------------------------------------------MTGR-----
--------------------------ARA-------------------------------
-------------RA------------------R--------------------------
------------------------------------------------------------
----GRPR----GQE--TAV-------PPVGAASVLCH----------------------
---------------------------------SYSFP----------------------
------------------------------------------------------------
------------------------------------------------------------
-----------IF------------KTT------------------------------EF
Q-----ISAGFQ-E-----MSLGDRG---------G------------------------
-----RRR-------------------DFHD-----LGVNTRQAIEH-------------
---------VR---ESKTGS--SGIMIRLSTNYFRLTSRPQWVLYQYHVDYNPQMEARRL
RSALLFQHEELIGRTHAFDG-TILFL-PK--KLG-NKVTEVFSRTR-NGED-VKITVTLT
NELPPTSPTCLQFYNIIFRRLLKMMNLQQIGRNYYNPSDPVS-IPNHR--LMVWPGFTTS
ILQYEKSIMLCTDVSHKVLRSETVLDFMYSLYNQ-VEE--QRFRDVCTKELIGLIVLTKY
NNKTYRVDDIDWDANPKCTFIK-AD-SEISYIDYYKMQYNQEITDLNQPVLVSQPRRRR-
-GS-IM-----PGPAVLIPELCYLT-----------------------------------
---------------------------GLTEKMRN---DFNMMKDLSIHTRLTPEQRQRE
VGRLIDYIQKDDSVQRELRDWGLSFDSNLLS------FTGRVVQAEKIQQG--GRA-FDY
NPHFADWSKETRG---APLINAKPLDNWLLIYTRRNYDVANALLQNLFKVTPSMGIRMNK
AIMIEV-DDRTEAYLRVLQQNV--TSD--TNI------------VVCVLSSSRKDKYDAI
KKYLCTDCPIPSQCVIARTL---SKPQTIMAIATKIALQMNCKMGGELWTVDIPLKQL-M
VVGIDCYHDTVSGKRSIAGFVASLNQGMT--RWFSRCVLQDRGQELVDGLK-ACLQT---
-ALRDWFKWNKF--LPSRVMVYRDGVGDGQLKTLVNYEVPQLLDCLKSV----GKDY-NP
RLSVIVVKKRVNTRFFAQS-GGRPQNPPPGTVVDIEVTRPEW--YDFFIVSQAVKSGSVA
PTHYNVVYDSSGLKPDHVQRLTYKLCHMYYNWSGVIRVPAPCQYAHKLAFLVGESIHKEP
NLSLSDRLYYL
>ENSCCNT00000003418.1_Piwil4_Beaver
------------------------------------------------------------
------------------------------------------------------------
------------------------------------------------------------
------------------------------------------------------------
------------------------------------------------------------
------------------------------------------------------------
------------------------------------------------------------
------------------------------------------------------------
------------------------------------------------------------
------------------------------------------------------------
-----FMGTSTIS------------QQR------------------------------KC
N-----VSPGDV-G-----GTVMERA---------V------------------------
----KMSR-------------------SFMD-----LGICTRKKLAH-------------
---------VR---DCKTGS--SGIPVKLVTNLFNLDFPQNWQLYQYHVTYIPDLASRRL
RMSLLYSHSELSNKPKAFDG-VILFL-SQ--KLE-KKVTELSSETH-RGET-VKMTVTLT
SELNASSPVCIQFFNIIFKKILKQLSMYQIGRNFYKPSEPVE-IPQHK--LSLWPGFAIS
VSHFESRLLFSADVSYKVLRNETVLEFMTDLCYN-TGM--SCFTQICEKQLIGLIVLTRY
NNKTYRIDDIDWTVKPTHTFQR-RDGSEITYVDYYKQQYDITLSDLNQPVLVSLLKRKRN
DNT-E------AQIVHLMPEFCFLT-----------------------------------
---------------------------GLTEQATS---DFHLMKAVAEETRLSPLDRQQQ
LGRLADNIQRNKIARFELETWGLHFGSQ-MS------LTGRVLPSEKLLMQ--DHI-C-H
PVSAANWSKDIRT---CKILSAQCLNKWLILCSNRAENVIEGFLNCLRRVGSSMGFNVGY
PKIINV-QENPAAFLRAIQQHV--DPD--VQL------------VMCILPSNQKNYYDSI
KKYLSSDCPVPSQCVLTRTL---SRPGMVMSISTKIAMQMACKLGGELWAVEIPLKSL-M
VVGIDICKDALSKEVLVVGFVASVNPRIT--RWFSRCILQRTTTDIADCLK-IFMTG---
-ALKKWYKHNHD--LPARILVYRDGVGDGQLRAVIEYEVPQLLSSVTES----SS---ST
RLSVIVVRKRCMPRFFTEM-DHTLQNPPLGTIVDSEATRSEW--YDFYLISQTACRGTVS
PTYYNVIYDDNGLKPDHMQRLTFKLCHLYYNWQGLISIPAPCQYAHKLTFLVAQSIHKEP
SLELANYLFYL
>ENSLACT00000001204.1_Piwil2_Coealacanth
MD----------------------------------------------------------
---------PT-RPSFRGA------------------FAQRLGP--------------RL
QSPFP-------------------------------------------GEEARGRT----
-----------------------LPFARG-------------------------------
-------------RSF-----------------QPDDWSSQQD--QSQQRE---NTVAGL
----TCAMFRGLGFE------------PKAGDTPFKAHV-------PP------------
---LCRGFI---GRG--M---------FGDAQGDVKRD----------------------
--------------------------------------APIQ------------------
-------------------------------------------QAPS-------------
--------------------------MVGDSGMQRAGAAR-GL-------SGGRGEMAA-
SV----------------------------------------------------------
------AMLGRG---------SLGRGR--------A---------PPSSLSPPAL-----
--VASRGPQP------------------LPEIPAD-IPT---VEVQ--------------
---------EKE-PLEKQGS--KGIRSQVAVNLIKIHCQNE-AVYQYHVTFSPNIECKSM
RFGMLKEHKSVTGDVTAFDG-SILYL-PV--KLE-KAVSLKCQRRT-DGSE-VNLQIQMT
KILEPNSDLCIPFYNVVFRRVMRILEMKLVGRDFFDPASAIV-LHQHR--LQIWPGYSAN
IKRTDGGLFLIADVSHKVIRNDSVLDVMHAIYQ--QSR--QNFQDECTKQLIGTIIITRY
NNRTYRIDDIDWNKSPRHSFTM-ADGTEITFLDYYSKNYGITIKEMDQPLLIHRPKIKRG
PEGQIL-----KGEILLLPELSFMT-----------------------------------
---------------------------GIPEKMRK---DFRAMKDLTQQINLGPEQHRMT
LNKLLQRIDKSEASCTELMRWGLVLDKEIIR------TEGRILPVEKVSLN--NVS-F-M
VSSDVNWSREVTR---DASIHAVPLNHWALFYTKRCADQARELATTLMRVAGPIGMKVNQ
PAWVELKDDRTETYVRNIKSQCGAEGR--LQM------------VVCIIVGDRDDLYSAI
KKLCCVQFPIPSQVINARTI---SQSAKLKSIAQKILLQINCKIGGELWRVDIPLRSL-M
IIGMDVYHDPSRGMRSVLGFTASINSTLT--KWYSRVVFQMPNQEIMDSLK-LCLVS---
-SLQKFHEVNHF--LPEKIIVYRDGVSDGQLKTVADYEIPQLQKCFTTF-----ENY-HP
KMVVIVVQKRISTNIYSVS-GGRFETPPPGTVIDHTVTNRGW--VDFFLLAHHVRQGCGI
PTHYVCVLNTANLSPDHMQRLTYKLCHMYWNWPGTIRVPAPCKYAHRLAFLSGQTLHHEP
HRALCEFLFFL
>XM_006820494.1_Piwil2_SaccoglossusKowalevskii
MSG---------------------------------------------------------
---------PS-------------------------------------------------
---------------------------------------------------GYGRG----
--------------------------GRGAAL----------------------------
-------------RELFNAP------------AR-----------KPGQVEE--------
-------------------------P-SQPQ--------------QPPPQAAQQEY----
---VGRGLS-AVGRA--SVVSTI----GRASPSGAIPKTG----MSPVGRGLASLLHQMK
TEDQQQK------------------------SNVAAAHTPPRIS----------------
------------------PEMVT---PVPSPSHVS-SYSSSLSPSPRGRGVA--------
-------------GLYQTSVSSVSSTGSVSPKMPESPVQRVGRGAL----GLGRGLLSP-
TLTS-----QPVS-----------------------------------------------
----QRVPAVAK-S-----PTMGLGGDD-------G------------------------
--ITLPKTPPQS------FLDKPSPVGPAGD-----AGISATEKMQK-LGIQE-------
---------KRE-RISKTGS--VGQKVPIACNYIHFKCRNE-GVYQYAVSFSPQVDSKSM
RFSLVNAHRDTIGFVKAFDG-AILYL-PI--KLE-EATTIFKSERPTDGVE-IIIKIVLT
KILPPQQ--CIQPYNVILRKIMRILDMKQVARHYFDPHKAVS-VPQHK--LEIWPGYVTA
IHEFEGGLMMLADVSHKVLRNQNVLDYMYELFH--KYP--KTFQEECTRRLVGNIVLTRY
NNRTYRIDDIAWDKNPNSTFKYGRDDQDMSFVDYYMKSYNKKISDLEQPLLINRPKKRSA
EGS-TAELPAQQEIICLVPELASLT-----------------------------------
---------------------------GLTDEMRQ---DFRVMKDIASHTRVTPAQRRLA
MMNYIERVNNTPEAKQELAKWGLELDTDIMK------TEGRALPPEKIIFQ--RKT-I-T
ANAEADWGRDLTR---DLVISPVHLQSWMVVFTKRDSNKAMDFIQMMKQVAPQMGIQVNN
PLQLEIRDDRTETYLRTIRESL--NQQ--IQM------------VVIIFPTSRDDRYSAI
RAMLC-RSPVLT-VIIGRTI---SQQQKLRSVTQKVALQINCKLGGELWALEIPLKKI-M
VVGIDVYHDAVRSNKSVGAMVASTNESAM--EYRSVKVGGSSPGH---------------
--------------------AQRGQLENPNPGLVLDHSVTRL------------DWY---
-------------DYFL---RGQLENPNPGLVLDHSVTRLDW--YDYFLVSQHVRQGTVS
PTHYVVVYDGSALKPDHMQRLSYKLTHMYYNWPGTVRVPAPCQYAHKLAYLVGQNIHKEP
AHDLSDRLFFL
>ENSLAFT00000032174.1_Piwil2_Elephant
MD----------------------------------------------------------
---------PV-RPPFRGLSPIHPSQY-----------VRMPGS--------------WA
QAPKH-------------------------------------------LESALGRA----
-----------------------GPAGRG-------------------------------
-------------SVFG----------------KPEEPSPQNG---PAQKE-----SVG-
----LVSMFRGLGLE------------TVSH-TPLLREM-------PP------------
---LGRGIF---GRG--L---------SANMVRKDKEE----------------------
---------------------------------------PH-------------------
----------------------------------------PTSPDPS-------------
------------------------VLAGGDSTLAEATIGW-NR-------MLGRGSSDI-
SL----------------------------------------------------------
------LPLGRA---------AGGLGR--------G------VYRPPSALSLTSR-----
--DPPELSSS---------PPLPQSSLHSPDRPPA-VAV----EHK--------------
---------EKE-LFVKQGS--KGKPQSLGLNLIKIQCHNE-AVYQYHVAFSPNVECKSM
RFGMLKDHQAVTGNVTAFDG-SILYL-PV--KLQ-QTLELKSQRKT-DGAD-VCIKIQLT
KILEPCSDLCIPFYNVVFRRVMKLLDMKLVGRNFYDPTSAMV-LQQHR--LQIWPGYAAS
IRRTDGGLFLLADVSHKVIRNDSVLDVMHAVYQ--QNK--ENFQDECTKLLVGNIVITRY
NNRTYRIDDVDWNKTPKDRFTM-SDGKEITFLEYYSKNYGITVKEEDQPLLIHRPSERQN
NQGMLL-----KGEILLLPELSFMT-----------------------------------
---------------------------GIPEKMKK---DFRAMKDLTQQINLSPKQHHNA
LECLLQRISKNEAASNEMTRWGLCLQNDVHK------IEGRVLPVERINLR--NTS-F-T
TSQELNWIKEIEQ---SDELLEVPMHFWALFYPKRAMDQARELVNMLEKIAGPIGMRMSP
PAWVELKDDRIETYIRTIQSMLGVEGK--IQM------------VVCIIMGTRDDLYGAI
KKLCCVQSPVPSQVINVRTI---GQPTRLRSVAQKILLQINCKLGGELWGVDIPLKQL-M
VIGMDVYHDPSRGMRSVVGFVASINLTLT--KWYSRVVFQMPHQEIVDSLK-LCLVG---
-SLKKFYEVNHC--LPEKIVVYRDGVSDGQLKTVANYEIPQLQKCFEAF-----DNY-QP
KMVVFVVQKKISTNLYLAA-TEHFVTPSPGTVVDHTITSCEW--VDFYLLAHHVRQGCGI
PTHYVCVLNTANLSPDHMQRLTFKLCHMYWNWPGTIRVPAPCKYAHKLAFLSGQILHHEP
AIQLCENLFFL
>LT674430.1_Piwil2_Lungfish
MD----------------------------------------------------------
---------PT-RLPFRGSPS-------RL------QFGPMPGP--------------RR
PVPAS-------------------------------------------EEQVPSRG----
-----------------------LPFSRG-------------------------------
-------------PRFDM---------------KGEWTSHQEE---KREEE-----PLSS
-DHTVASMMQKLGFE------------TKSA-LFGRGTT-------LP------------
---LGRGVF---GRG--K---------PDDDAATPSEV----------------------
-----------------------------------SSAVPLA------------------
----------------------------------------TTVPAPP-------------
--------------------------MSLATRLERPFLGR-GS-------IFGRGEPEP-
PV----------------------------------------------------------
------VTLRRA---------FIGRGI--------A------PLSASVSS----------
--SLPQLSKP---------AAQSRELLPTQGAPSS-AVT---GEVA--------------
---------KRE-PLLKKGS--KGLPRKLAVNLIRIHCQNE-AVYQYHVTYSPCVESMNM
RFGMLKEHKSVTGDVTAFDG-TILYL-PV--KLE-KIVNLACQRKT-DGET-INLKIQLT
KVLEPNSDLCIPFYNVVFRRVMKILDLKLVGRNFYDPTNATV-LQQYR--LQVWPGYAAS
IRRTDGGLFLLADVSHKVIRNDSVLDIMQAIFH--QGK--ENFQDECTKQLLGNIIITRY
NNRTYRIDDIEWKKCPQDRFTM-SDGKSITFLEYYRTNYGITIKEKEQPLLVHRPKAKVG
PKGEVL-----KGEILLLPELSFMT-----------------------------------
---------------------------GIPDKMRK---DFRAMKDLTQQINLSPEQHHIS
LMKLLMNINKCEAARNELGRWGLIVDEDIYK------TEGRVLPAEKINFR--ESS-F-I
TNQEADWNREIGR---EISISTIPMNFWVLFYPKRCLDQARELINVLVKIAGPVGMQVGQ
PACVELKDDRVESYIRSIRTHLGSEGR--FQM------------VVCIITGNRDDLYSAI
KKLCCVQSPVPSQVINARTV---SQPNRLRSIAQKILLQINCKMGGELWGVDIPLKQL-M
VIGVDVYHDPSRGMRSVLGFAASMNSTLT--RWYSRVVFQLPQQEIMDSLK-LCFLS---
-SLQKYYEVNHC--LPDKIAVYRDGVSDGQLTTVAEYEVPQLQKCFETF-----VNY-HP
RMVVMVVQKRVSTNLYLAE-GGRLETPPPGTILDHTVTKRNW--IDFYLLAHHVRQGCGI
PTHYICVLNTANLSPDHLQRLTYKLCHMYWNWPGTIRVPAPCKYAHKLAFLAGQVLHHEP
AMQLCEKLFFL
>ENSLAFT0000001e3815.3_Piwil1_Elephant
------------------------------------------------------------
------------------------------------------------------------
---------------------------------------------------MTGR-----
--------------------------ARA-------------------------------
-------------RA------------------R--------------------------
------------------------------------------------------------
----GRAR----GQE--LV--------QHVGPAASQPP----------------------
---------------------------------GYIQPRPQ-------------------
--------------------------------------------QPP-------------
----------------------------TEGELV------------------GRGRQRG-
PVGA-------TA------------KSQ------------------------------EL
Q-----ISAGFQ-E-----LSLAERG---------G------------------------
-----RRR-------------------DFHD-----LGVNTRQNLDH-------------
---------VK---ESKTGS--SGMIVRLSTNHFRLTSRPQWALYQYHIDYNPLMEARRL
RSALLFQHEDLIGRCHAFDG-TILFL-PK--RLQ-HKVTEVFSQTR-NGEH-VRITITLT
NELPPTSPTCLQFYNIIFRRLLKIMNLQQIGRNYYNPSDPID-IPNHR--LVIWPGFTTS
ILQYENNIMLCTDVSHKVLRSETVLDFMFNLYHQ-TEE--HKFQEQVSKELIGLIVLTKY
NNKTYRVDDIDWDQNPKSTFKK-ADGSEVSFLEYYRKQYNQEITDLKQPVLVSQPKRRRG
PGG-SL-----PGPAMLIPELCYLT-----------------------------------
---------------------------GLTDKMRN---DFNVMKDLAVHTRLTPEQRQRE
VGRLIDYIHKDDNVQRELRDWGLSFDSNLLS------FSGRILPTEKIHQG--GKT-FDY
NPQFADWSKETRG---APLISVKPLDNWLLVYTRRNYEAANSLIQNLFKVTPAMGIQMKK
AVMIEV-DDRTEAYLRVLQQKV--TSD--TQI------------VVCLLSSNRKDKYDAI
KKYLCTDCPTPSQCVVARTL---GKQQTVMAIATKIALQMNCKMGGELWRVDMPLKLA-M
IVGIDCYHDTTAGRRSIAGFVASINEGMT--RWFSRCVFQDRGQELVDGLK-VCLQA---
-ALRAWNSCNEY--MPSRIIVYRDGVGDGQLKTLVNYEVPQFLDCLKSI----GRGY-NP
RLTVIVVKKRVNARFFAQS-GGRLQNPLPGTVIDVEVTRPEW--YDFFIVSQAVRSGSVS
PTHYNVIYDSSGLKPDHIQRLTYKLCHVYYNWPGVIRVPAPCQYAHKLAFLVGQSIHREP
NLSLSNRLYYL
>ENSLACT00000021593.1_Piwil1_Coealacanth
------------------------------------------------------------
------------------------------------------------------------
---------------------------------------------------MSGR-----
--------------------------ARA-------------------------------
-------------RA------------------R--------------------------
------------------------------------------------------------
----GRAR----GQE--TSTK------PPPGPSMMCTTVQIFHKPSSL------------
--------------------------------SQVPRATPA-------------------
------------------------------------------LPPPT-------------
----------------------------MEGEHF------------------GRGRQRG-
APPV--------G------------RLE------------------------------EL
Q-----ISAGFK-E-----MSLGERG---------G------------------------
-----RRR-------------------DFHD-----LGVHTRQAMEH-------------
---------VK---ESKTGA--SGTLIRLTANYFRLASRPQWVLYQYHIDYNPQMESRRL
RTALLFQHEELIGRTHAFDG-SILFL-PC--RLE-NKVTDVFSKTR-DGQN-VKITITLT
NELPPTSPTCLQFYNIIFRRLLKIMNLQQIGRNYYNPNDPIS-VPNHR--IMIWPGFTTS
ILQYENSILLCTDVSHKVLRSETVLDFMYSLYEQ-TGE--QRFREACSKELIGLIVLTRY
NNKTYRVDDIDWDKNPESKFKK-ADGTEISFVDYYKMQYNQVVSDLSQPVLVSQPRRQRG
PGG-GV-----AGPIVLIPELCSLT-----------------------------------
---------------------------GLTDKMRA---DFSVMRDLSSHTRLTPEQREHR
VGKFIDYIHKDESVQKELRDWGLGFDSKLLS------LTGRVVQPEKIYQG--GQA-FDY
NPQAADWSRETRG---AQLISAKPLSNWILVYTRRNSDVANALLQNLFKVAPPMGIKMNR
AVMIEV-EDRIEAFLKVLQQNV--TSQ--TQM------------VVCVLPSNRKDKYDAI
KKFLCTDCPTPSQCVIARTL---SKPQALMTIATKIALQINCKMGGELWSVEIPLKFL-M
VVGIDCYHDTTAGKRSIAGFVASLNQGMT--RWFSRCVFQDRGQELIDGLK-VCLQA---
-ALRSWYTYNNQ--LPQRIIVYRDGVGDGQLKTVVNYEVPQLLDCLKTI----GSDY-NP
KLSLIVVKKRVSARFFAHA-GGKLQNPPPGTVIDTEVTRPEWYVYDFYIVSQSVRVGSVS
PTHYNVVYDSSALKPDYMQRLTYKLCHMYYNWPGVIRVPAPCQYAHKLAFLVGQSIHREP
SLALADYLYYL
>XM_022253500.1_Piwil1_CrownOfThornsStarfish
MADNQ-------------------------------------------------------
------------------------------------------------------------
------------------------------------------------QASGSGR-----
--------------------------ARG-------------------------------
-------------RG------------------R--------------------------
------------------------------------------------------------
----GRGR----ASQ--QHV-------QPRRPGEPAGA----------------------
---------------------------------ATAMPKPL-------------------
------------------------------------------------------------
----------------------------GDPDTVP---------------APGRGRSRG-
GASQIPGSGAAIS------------SEQ------------------KAGATVPLAEPPTT
QM----AALSMG-Q-----VQGAEGG---------G------------------------
--VSARRG-------------------GFLE-----EELKTRP--EH-------------
---------LT----DKRGK--KGKTVELLTNCFRLRADGQWLLYQYDVKFSPEVDSRRA
RHALLRSHSEIVDGPMAFDG-MILFL-LR--RLD-QPVTRFETKRR-DSDAVVTITITLT
SELPPNSPTYLQVYNIIFRKILRLVGFEQIGRNYFNPELKID-IQQHK--LQLWPGFITS
ILQYEEEVLLMADVSHKILRTETVLDLIYHLSQT-----KEDWADKFKTLITGEIVLTKY
NNKTYRVDDVVFDKNPLDAFEK-FDGTTITYAEYYRDAYEVELRDFKQPLLVGKRKKRDE
RQG--------ATNIHLIPELCTIT-----------------------------------
---------------------------GLSDNMRS---DFHVMRDLATITRITPNDRLQQ
LSSFLGSFPKNKEAYSHLRRWQLNFDPQPVR------INARIMDRETIITGDRGST-RIT
LDENAEWSRQMRK----ELLNSVGLLDWMLIYIGRDSKNAMDFLTSLNRVAPNLGMEVRT
PLKCELRDDRTESFIRAIRDNL--TPR--TQM------------VVCILPTSRKDRYDAI
KKLCCLEAPVPSQCIVSRTI---SKKQTIMSVATKIAMQVNCKMGGELWTVEIPSKMLMM
VVGIDSYHDLKNKEQSVGGFVASMNHSLT--RYYSRCTFQHSGQELIDSLK-VCMTS---
-ALKNFHEINGS--LPERVIIYRDGVGDGQLAAVVNYELPQLLSTFQMI----GKNY-KP
KGAMVVVKKRINNRFFSLK-GGQLQNPSPGTVIDSGVTKPEF--YDFFLVSQSVRQGTVT
PTSYNVIWDVSGLAPDHIQSLTYKLTHLYFNWPGTIRVPAPCLYAHKLAFLVGQSLHREP
RIELADRLFFL
>NM_001168160.1_Piwil1_SaccoglossusKowalevskii
------------------------------------------------------------
------------------------------------------------------------
------------------------------------------------------------
------------------------------------------------------------
------------------------------------------------------------
------------------------------------------------------------
------------------------------------------------------------
------------------------------------------------------------
------------------------------------------------------------
------------------------------------------------------------
------------------------------------------------------------
------------------------------------------------------------
------------------------------------------------------------
------------------------------------------------------------
------------------------------------------------------------
------------------------------------------------------------
------------------------------------------------------------
------------------------------------------------------------
------------------------------------------------------------
------------------------------------------------------------
------------------------------------------------------------
------------------------------------------------------------
------------------------------------------------------------
---------------------------MLMSVATKIAMQLNCKLGGELWALEIPIKNM-M
IVGIDCYHDSATKGQSIGAFIASTNRTIT--RFYSRVTFQHTGQELIDGLK-VCLQA---
-SLKKYHEINKT--LPERIFVYRDGVGDGQLPAVVEHEIPQLLDCFKQL----GSDY-NP
KVAVVIVKKRVNARFFHMA-RQDLSNPPPGTVVDSEVTRPEW--FDFYLVSQSVRQGTVT
PTHYHVAWETTGLKPEHIQRLTYKMCHLYFNWPGTIRVPAPCQYAHKLAFLVGQSLHKEP
HAELSDRLYFL
>ENST00000245255.7_Piwil1_Human
------------------------------------------------------------
------------------------------------------------------------
---------------------------------------------------MTGR-----
--------------------------ARA-------------------------------
-------------RA------------------R--------------------------
------------------------------------------------------------
----GRAR----GQE--TA--------QLVGSTASQQP----------------------
---------------------------------GYIQPRPQ-------------------
--------------------------------------------PPP-------------
----------------------------AEGELF------------------GRGRQRG-
TAGG-------TA------------KSQ------------------------------GL
Q-----ISAGFQ-E-----LSLAERG---------G------------------------
-----RRR-------------------DFHD-----LGVNTRQNLDH-------------
---------VK---ESKTGS--SGIIVRLSTNHFRLTSRPQWALYQYHIDYNPLMEARRL
RSALLFQHEDLIGKCHAFDG-TILFL-PK--RLQ-QKVTEVFSKTR-NGED-VRITITLT
NELPPTSPTCLQFYNIIFRRLLKIMNLQQIGRNYYNPNDPID-IPSHR--LVIWPGFTTS
ILQYENSIMLCTDVSHKVLRSETVLDFMFNFYHQ-TEE--HKFQEQVSKELIGLVVLTKY
NNKTYRVDDIDWDQNPKSTFKK-ADGSEVSFLEYYRKQYNQEITDLKQPVLVSQPKRRRG
PGG-TL-----PGPAMLIPELCYLT-----------------------------------
---------------------------GLTDKMRN---DFNVMKDLAVHTRLTPEQRQRE
VGRLIDYIHKNDNVQRELRDWGLSFDSNLLS------FSGRILQTEKIHQG--GKT-FDY
NPQFADWSKETRG---APLISVKPLDNWLLIYTRRNYEAANSLIQNLFKVTPAMGMQMRK
AIMIEV-DDRTEAYLRVLQQKV--TAD--TQI------------VVCLLSSNRKDKYDAI
KKYLCTDCPTPSQCVVARTL---GKQQTVMAIATKIALQMNCKMGGELWRVDIPLKLV-M
IVGIDCYHDMTAGRRSIAGFVASINEGMT--RWFSRCIFQDRGQELVDGLK-VCLQA---
-ALRAWNSCNEY--MPSRIIVYRDGVGDGQLKTLVNYEVPQFLDCLKSI----GRGY-NP
RLTVIVVKKRVNTRFFAQS-GGRLQNPLPGTVIDVEVTRPEW--YDFFIVSQAVRSGSVS
PTHYNVIYDNSGLKPDHIQRLTYKLCHIYYNWPGVIRVPAPCQYAHKLAFLVGQSIHREP
NLSLSNRLYYL
>ENSCPBT00000003125.1_Piwil2_PaintedTurtle
YG----------------------------------------------------------
------------------------------------------------------------
------------------------------------------------------------
------------------------------------------------------------
------------------------------------------------------------
------------------------------------------------------------
------------------------------------------------------------
------------------------------------------------------------
------------------------------------------------------------
-----------------------------------------FR-------ILGRGQMEA-
PP----------------------------------------------------------
------VPLGRA---------AMSLGR--------G------LCNVPTVLTFLRT-----
--GVLQQNYY---------GLLSSFPSYL-------------------------------
---------YRE-PLMKQGS--KGTPFPLGLNLIKIHCKNE-AVYQYHVTFSPNVECKNM
RFGMMKEQRSVTGDVTAFDG-SILYL-PI--KLP-QTVDLTCQRKT-DGAE-ITIKLQMT
KILEPSSDLCIPFYNVVFRRVMRILDLKLVGRNFYDPTNPTM-LQQYR--LQIWPGYSAS
IRRTDGGLFLLADVSHKVIRNDSVLDVMHVIYQ--QSR--ENFQDECTKQLIGNIIITRY
NNHTYRIDDIDWNKSPKDSFTM-SDGKAITFIDYYSKNYGITVRELDQPLLIHRPNERRT
PQGKLP-----RGEILLLPELSFMT-----------------------------------
---------------------------GIPEKMKK---DFRAMKDLTHQINLSPKQHHAS
LSNLLHRIEENEAASKELSRWGLCLDKDVYK------TQGRVLPMEKINLR--TSS-F-M
TSEDLNWAKEITR---DAVISAIPMHYWALFYPKRAVDQARELVSMLEKVSGPIGMQINQ
PAWVELKDDRIETYARTIKSILGTEGK--MQM------------VVCIITGTRDDLYGAI
KKLCCVQSPVPSQVINARTIM--TQPNKLRSVAQKILLQINCKLGGELWGVDIPLKQL-M
VIGMDVYHDPSRGMRSVVGFIASTNLVLS--KWYSRVVFQMPHQEIVDSLK-LCLVG---
-ALQKFYEVNHC--LPEKIAVYRDGVSDSQLNTVVSYEIPQLQQCFEAF-----ENY-QP
KMVVFVVQKKISTNLYSAS-TEHFVAPAPGTVIDHTVTSRDW--VDFYLLSHRIRQGCGI
PTHYICVLNTANLSPDHMQRLTFKLCHMYWNWPGTIRVPAPCKYAHKVAFLAGQFLHHEP
AIQLCERLFFL
>LT674429.1_Piwil1_Lungfish
------------------------------------------------------------
------------------------------------------------------------
---------------------------------------------------MIGR-----
--------------------------ARA-------------------------------
-------------RA------------------R--------------------------
------------------------------------------------------------
----GRAR----GQE--TSA-------QPPGPLPTAQP----------------------
---------------------------------TPQMPGPR-------------------
------------------------------------------QTVTH-------------
----------------------------AESELV------------------GRGRQRG-
PPGG-------V-------------TPE------------------------------EL
QV--SKISAGFQ-E-----MTLGERG---------G------------------------
-----RRR-------------------DFHD-----TGLNTRQSMEH-------------
---------VR---ESKTGT--SGSVIKLTTNFFRLTSRPQWTLYQYHVEYNPVMESRRL
RTALLLYHEELLGRTNAFDG-AILFL-PK--RLE-KKVTEVVSQTR-SGQT-VRITITLT
NELPPTSPVCLQFYNIMFRRFLKMMNLQQIGRNYYNPNDPIL-IPNHR--IMIWPGFVTS
ILQYETSILLCTDVSHKVLRNETALDFMHNLHQQ-TGD--ERFREACMKELVGLIVLTRY
NNKTYRIDDIAWNLSPRSKFKK-TDGSEISFVEYYKMQYNEEITEVNQPLLVSQVRSRRG
PGG-ET-----QRPVNLVPEFCFLT-----------------------------------
---------------------------GLTERMRN---DFSVMRDMSVHTRLSPEQREQR
IGRFIDYLQRDDNVQKQLRDWGLGFDSKLLS------LSGRVVQPEKIHQA--GQV-FEY
NPQVAEWSRETRG---AALISVKPLDKWIMIYTRRNSDAANALIQNLFKVVPSMGVRINR
AVMIEV-EDRTESFLRALQQNV--SDD--TQM------------VVCVLPSNRKDKYDAI
KKYMCIDRPTPSQCVVARTL---SKPQGLMSIATKIALQINCKMGGELWSVEIPLKQL-M
VVGIDCYHDTTAGRRSIAGFVASLNQGMT--RWFSRCVFQSRGQELVDGLK-VCLQA---
-ALKAWYSVNKQ--LPSRIVVYRDGVGDGQLNTVVNYEVPQLMDCLKSV----GTDY-NP
RLSVIVVKKRVSTRFFAHS-GGRLQNPPPGTVIDVEVTRPEW--YDFFIVSQSVRVGTVT
PTHYNVVYDSSALKPDHMQRLTYKLCHMYYNWPGIIRVPAPCQYAHKLAFLVGQSIHKEP
NLKLADKLYYL
>ENSMODT00000012071.3_Piwil2_Opossum
MD----------------------------------------------------------
---------PI-RPPFRGTPPFHSLPY-----------LRLPGS--------------RP
HVPKL-------------------------------------------MDTTMGRA----
-----------------------GQTVQG-------------------------------
-------------NSFG----------------RPKEPNLHCE---LLQQE-----SVG-
----LPSMFRGLGFE------------TAPH-SPLRREI-------PT------------
---LGRGIL---GRG--L---------SFNKASKGQEE----------------------
-------------------------------------LLKQ-------------------
----------------------------------------PTFPGPS-------------
------------------------VLAAGDSKMASVSLGW-NR-----WVMLGRGNME--
------------------------------------------------------------
------VPLGRP---------AIGVGR--------A------IYKAPSDLLPPDN-----
--PPLSSSSSLP-------SSKSSFPLYQDHAPD--IPF---EQME--------------
---------KKE-PLVKQGS--KGTPQPLGLNLVKIHCQNE-AVYQYHVTFSPNVECKSM
RFGMLKDHRSVTGDVTAFDG-SILYL-PI--RLQ-QAVELKSQRKT-DGTE-ISIKIQMT
KILEPSSDLCIPFYNVVFRRVMKLLDMKLVGRNFYDPTSAMI-LQQHR--LQIWPGYAAS
IRRTDGGLFLLADVSHKVIRNDSVLDVMHAIYQ--QSS--ENFQDECTKLLVGNIVITRY
NNRTYRIDDIDWNKTPKDSFIM-SDGKEITFLEYYSKNYGITVKEEDQPLLIHRPSERQN
NQGRLL-----KGEILLLPELSFMT-----------------------------------
---------------------------GIPEKMKK---DFRAMKDLTQQINLSPKQHHTA
LGNLLQKISKNEMANNEMIRWGLCLDTDVHK------IAGRVLPMERINLR--NSS-F-I
TSQELNWTKEVTR---EASILTVPMHFWALFYPKRAVDQARELVGMLEKISGPIGMQMSP
PAWIELKDDRIETYIRTIKSMLGVEGK--VQM------------VVCIITGTRDDLYGAI
KKLCCVQSPVPSQVINARTV---AQPTKLWSVAQKILLQINCKLGGELWGVDIPLKQL-M
VIGMDVYHDPSRGMRSVVGFVASISLSLT--KWYSRVVFQMPHQEIVDSLK-LCLVG---
-SLKKYYEVNHC--LPEKIVVYRDGVSDGQLKTVTSYEIPQLQKCFEAF-----ENY-QP
KMVVFVVQKKISTNLYSAA-TENFVTPSPGTVVDHTITSREW--VDFYLLAHHVRQGCGI
PTHYVCVLNTANLSPDHMQRLTFKLCHMYWNWPGTIRVPAPCKYAHKLAFLSGQVLHHEP
AIQLCEKLFFL
>ENSXETT00000023096.4_Piwil2_ClawedFrog
MD----------------------------------------------------------
---------PT-RPPFRG-SPFHTPLG-----------VRPPVL--------------ET
KE-----------------------------------------------EGPHGRA----
-----------------------VLLPRG-------------------------------
-------------RALLGA-------------SAPSSDTTQRD---PSDSR---------
--NVLPALFRGMGIE------------TKPS-GIPGRGG-------PV------------
---FGRGFL---STM--S---------SGDG-----------------------------
---------------------------------------PD-------------------
----------------------------------------QPLSEPS-------------
------------------------IRPSLSTRVQQASDFS-TER-----VALGRARFPI-
PP----------------------------------------------------------
------VSMEKP---------HVPTGR--------G------LLFPSVL-----------
-------------------PTLTSDPVPKESPIAT-LQI---EKEE--------------
---------KWE-PLPKKGS--KGSPCQLGLNLIKINFQNE-AVYQYHVTFTPIVECRSM
RFGMMKDHRSVTGPVTAFDG-SILYL-PV--KLA-QTVELESERRT-DGQK-IKITIQMT
KILDPSSDLCLPFYNVVMRRVFKILDLKLVGRNFYDPASSTV-LQQYR--LQVWPGYAAN
IRKTDGGLFLLVDITHKIIRSDSVLDIMNILYQ--QSP--ENFQDEVTKQLVGSIVITRY
NNRTYRIDDIEWNMSPKDSFSM-SDGSKVSFIDYYSKNYGITVKELDQPLLLHRPSERKA
PKGKAL-----D-IVLLLPELAFMT-----------------------------------
---------------------------GIPEKMRK---DFRAMKDLTQQIHLSPKQHHIS
LGKLLKRIESSADAKNELQRWGLFLDTDIHM------TTGRILPIEKINLR--NNS-F-P
AGEDLNWNREVTR---EACRSSVHLLYWAMIYPKRASAQAQELSSMLERIGGPIGIRVNH
PNCVELRDDRVETYARSIKSLLEGEGK--VQL------------LVCLISGTRDDLYGAI
KKLCCVQNPVPSQVINTRTI---SQPQKLRSIAQKILLQINCKLGGELWGVDIPLKSV-M
VIGMDVYHDPSRGMRSVLGFVASINSCLT--AWYSRVVFQLPNQEIMDSLK-LCLVA---
-ALQKFFEVNHS--LPEKIVVYRDGVSDGQLNTVENYEIPQLQTCFQTF-----DNY-NP
RMVVIVVQKRVSTNLYSTA-TGQFLTPQPGTVIDHTVTNRKW--IDFFLMSHHVRQGCGI
PTHYICVMNTANLGPDHLQRLTFKLCHMYWNWPGTIRVPAPCKYAHKLAFLSGQFLHHEP
SIKLCDKLFFL
>ENSCAFT00000016829.4_Piwil3_Dog
MSI---------------------------------------------------------
---------PS-----------N-----------------M-------------------
------------------------------------------------QTQQTSR-----
------------------------------------------------------------
------------------------------------------------------------
------------------------------------------------------------
------------------------------------------------------------
------------------------------------------------------------
-----------------------------------------IPPSPWPLQ----------
----------------------------PESQVVKPAQRR-----------RPRRASRP-
PGDN-----GERE------------GYE------------------------------EL
Q-----LATRLQ-A-----TSLKERKR-------FG------------------------
--------------------------GIFRD-----HVVDTRQYLEH-------------
---------VR---ESTTGT--LGRPVKLFTNHFRVTSRPQQVTYKYNIDYLPDIEDGKV
RSELLLQHKAFIGECHIFDG-SSLLL-PH--KLL-LPKTELVSLLK--NQV-VKLTIEFI
SELSPNSPDCLRYYNILFRRILKQMNLKQVGRNYYNKQEATE-FFDHK--LVIWPGYVTS
ILEYETSITLCADVNHKLLRMQTAYDLITGLRDP-QTK--KEDVEQVSKELIGSIVFTLY
NNKTYRVDAINWEDNPRTKFKK-SGGAEITFVDYYREQYNTEVTDLTQPLLISKGKWKKS
QQD-TP-----HKPIMLVPELCYLT-----------------------------------
---------------------------GLSDKMRK---DYRVMRDLALHMRLDPEKRQHE
LRKLMNTIQTNREVQRELQLWDLKFDTNFMS------FSGRILKEVRIFQG--RRA-FDS
HPQFADWSRETRS---GPLLNVKSLDHWLILYPTRNYGAASSLVQSLRKVTPTMGIAMRE
AKMLEV-SDTVQSYTTVLENHV--SSK--TQM------------VLCVLSSEKKDLYDGI
KQYLCVNCPTPSQCVVARTL---DKPQTLMTIATKIAQQMNCKMGGALWKVETGLQNA-M
FIGIDCFHDIVNRRKSIAGFVSSINQELT--QWFSQCIFQESGQELVNGLK-TCLEA---
-ALKLWCKHNQF--LPQAIIVYRDGVGDGQLQALMDHEVPQIESSLRSV---YPKDS-GV
KLTFIVVKKRINTRFFVES-QGRLQNPLPGTVIDVEVTKRQW--YDFFIVSQSVKDGTVT
PTHYNVIHDTVCFTPDRIQYLTYRLCHMYYNLPGVIRVPAPCHYAHKLAYLVGQSIHQEP
HHSLASRLFYL
>XM_033023425.1_Piwil4_ThornySkate
M-----------------------------------------------------------
------------------------------------------------------------
------------------------------------------------------------
------------------------------------------------------------
-------------R----------------------------------------------
------------------------------------------------------------
------------------------------------------------------------
------------------------------------------------------------
------------------------------------------------------------
------------------------------------------------------------
----------------------------------------------------------RQ
A-----VSAGFE-Q-----QIMMERG---------R------------------------
----SKRR-------------------NFFD-----YGVNTRKEIQH-------------
---------VK---DSKSGS--SGIPVKIITNLFAFRSPPKWFMYQYHVTFLPDIESKRL
RMALLFSHCDLLGKIRGFDG-TILFL-PN--KLQ-NQIMEVTSIMK-NGQA-VNITIALT
SQFPQDSPTCIQFFNITIRKVLKMLSLYPIGRNFYNPSTPIH-IPQHR--LVLWPGFATS
ILRYETKILLSVDISHKILRSETVLDFMTGLYNR-SGD--QHFIDTCMKELVGFIVLTRY
NNKTYRIDDIDWAVKPTHTFKK-KDGTEISYVDYYSQQYDASISDLNQPMLVSQLKMKHL
GTD-AV-----PRIAHLIPEFCFLT-----------------------------------
---------------------------GLSKQTRS---DFRIMKDLAAETQLTPQKRQQR
LHELIDSIQRNKVARTELEGWGLRLDEQ-IS------LSGRVLPPEKIHMH--DHS-F-M
PVSPVDWSRNLQH---SRIIGSHTLQNWLMVFSQRSCDAAGKLLALLRRVGPSMGFSIEN
PKMVQV-NETTTSFIQALRHNI--EPS--TQL------------VLYILSSSQKDKYDSV
KKFLCVEKPTSSQCVVANTL---NRAN-IMSIVTKIALQMACKIGGELWMVEIPLKSL-M
VIGIDMNRDALSKG-TFVGFVASINFTVT--KWFSRCIFQPHGAEAADCLK-VCMKG---
-ALRKWLELNHD--LPGRIVVYRDGVGDGQLMTLVDYEVPQILDSFKEV----NSDY-SP
KVTIIVVRKKGTCRFFADT-NGMLQNPPVGTLIDSEVTRPEW--YDFFLISQCARQGTVS
PTHYNVVYDNSCMKPDHTQRLTYKLCHLYYNWPGVIRVPAPCQYACKLTRLVAENIHREP
DLELADRLFFL
>ENSTRUT00000028242.3_Piwil1_Fugu
------------------------------------------------------------
------------------------------------------------------------
---------------------------------------------------MTGR-----
--------------------------ARA-------------------------------
-------------RS------------------R--------------------------
------------------------------------------------------------
----GRAR----GTE-------------TAAPGAV-------------------------
-------------------------------------SVSSLPT----------------
----------------------------REPAT-------ATSAAPE-------------
----------------------------AEGDLV------------------GRGRQKG-
VPGQ-------LA------------QKT------------------------------VV
E-----MSVGFQ-Q-----VKLGERG---------G------------------------
-----RRR-------------------DFND-----TGVNTRQFIEH-------------
---------VK---ESKSGS--SGSVVPLIANFFRIVSRPQWVLYQYHVDYQPPIESRRL
RTALLFQH-EVLGIARTFDG-ALLFL-PH--RLP-DKATVLHSETR-NGEK-IQITVTLT
NELPPSSPMCIQLYNIIFRRILKILNMQQIGRNFYNPNDPLD-IPQHR--LTIWSGYTST
ILPYESAIMMCTDVSHRVLRSETVLDFMINLRQQ-CGS--HNFIDICTKELIGLIILTKY
NNKTYRIDDIAWDHTPSNTFTR-GE-TNISFRDYYKNQYGVEITDGNQALLVSHVKRLGP
SGS-PP-----RGPAMLLPELCYLT-----------------------------------
---------------------------GLTDKMRS---DFNIMRDLSVHTRLTPEQREQR
LNRFMSNIQRNADARAELEKWGLNFERKLLN------LNGRLLPGEKILQG--SAS-YEY
DPVVADWTREMRG---VNVISAPPLENWLLFYTRRNTNEAQNLLQNLHKVAGPLGITLQR
AKMIEY-EDQQDSLLKAMKQNV--GPR--TQM------------VVVVLPSSRKDKYDNI
KKYLCVDCPVPSQCVVSRTL---SRPKALMTVATKIALQMACKMGGELWSVEIPLKHL-M
IVGIDCYHDTSAGKRSIGALVASLNQRMS--RWFSRCVLQHKGQEIMDGLKTLCLTA---
-ALKEYLKCNNC--LPSRIIVYRDGVGDGQLLSVATFEVAQILESIKSL----GADY-AP
KLSVVVVKKRIASRFFSVI-GGKMSNPLPGTVIDTEVTRPEW--YDFYIVSQAVRSGSVS
PTHYNVIHDSSGLKPDHMQRLTYKLCHMYYNWQGVIRVPAPCQYAHKLAFLVGQSIHKEP
NMQLDNLLFYL
>ENSXETT00000095526.1_Piwil1-b_ClawedFrog
------------------------------------------------------------
------------------------------------------------------------
---------------------------------------------------MTGR-----
--------------------------ARA-------------------------------
-------------RA------------------R--------------------------
------------------------------------------------------------
----GRAR----GQE-------------RGPPGQQ-------------------------
-------------------------------------PFPQ-------------------
--------------------------------------------APP-------------
----------------------------AEPELV------------------GRGRQRG-
AAAA-----AVRP------------RAEGKLFLLSHDLYFVIIWTCETECLMSLSDP-VQ
E-----ISAGFQ-E-----VTISERG---------G------------------------
-----RRR-------------------DFHD-----LGVNTRQTIEH-------------
---------VK---ESKTGV--SGSTIQLSTNHIKLVSRPQWVLYQYHIDYNPQMESRRL
RTALLYQHEELIGKARAFDG-TMLFA-PK--RL--NKATEVFSQTR-NGEN-VKITITLT
NELPPTSPTCFQFYNIIFRRLLKMMNMKQIGRNYYNPSDPIE-ISQHN--LTIWPGFTTS
ILQYETSIMLSLDVSHKVLRSETVLDVMTKLYRM-HGD--RDFADAVTKELLGQIVLTKY
NNKTYRIDEICWNMTPQSTFKK-SDGSDISFVDYYRMQYNKEIRDLRQALIANIPRRVRP
GGD--------TGPIVLVPELCNLT-----------------------------------
---------------------------GLTDRMRN---DFGVMRDLAVHTRLPPDQREKQ
VARFLNYIHKDENVQKELRDWGLNFDKQLLP------FVGRVSPPERILQA--GRT-ADY
NPQFADWSREMRG---QTLISVRHLDNWMLLYPRRCYDAAQTLVQTLNKVAQQIGMRMNN
VRMFEV-DDRANSYIQVLNAEV--NPD--TQM------------VVCVLSSIHKEKYDSI
KKYLCLQIPTPSQCVVARTL---SKPQTVLSVATKIAMQMNCKMGGELWSVEIPLGEM-M
VIGIDCYHDTLSGKRSIAG--------------FSSCV--------IFILY-FLLPA---
-SLHAWFNCNKN--LPSRILIYRDGVGDGQLKTLVNYEIPQFLDCIKSA----GRDY-CP
KLSIIVVKKRINARFFAHL-GGRIQNPPPGTVVDVEVTRPEW--YDFFIVSQSVRQGTVS
PTHYNVVYDSSGLKPDYMQRLTYKLCHLYYNWPGVIRVPAPCQYAHKLAFLVGQSIHKEP
HLALSNRLYYL
>ENSACCT00020002073.1_Piwil1_GoldenEagle
------------------------------------------------------------
---------PS-------------------------------------------------
------------------------------------------------------------
------------------------------------------------------------
-------------QQ------------------P--------------------------
------------------------------------------------------------
----GRRQ----PQQ---------------------------------------------
------------------------------------------------------------
------------------------------P-----------RVPPS-------------
----------------------------ISEEPG------------------GHGRQRG-
SQSV----------------------LQ------------------------------GL
Q-----ISAGFQ-E-----LSLADRG---------G------------------------
-----RRR-------------------DFHD-----LGINTRQAIEH-------------
---------VQ---ESKTGS--SGIMVKLTTNYFRLTSRPQWALYQYHVGYSPEMEARRL
RSALLFQHEELIGKTHAFDG-SILFL-PK--KLG-KKVTEVFSRTR-NGEN-VKITITLT
NELPPTSPTCLQFYNIIFRRLLKMLNLQQIGRNYYNPSDPIS-IPNHR--LMVWPGFTSS
ILQYEESIMLCTDVSHKVLRSETVLDFMYSLYYQ-VEE--QRFRDACAKELIGLIVLTKY
NNRTYRVDDIDWDANPQCTFRK-ADGSEISYVDYYKRQYNQEITDLNQPVLISQSRRRR-
-GT-IM-----PGPVVLIPELCFLT-----------------------------------
---------------------------GLTEKMRN---DFNMMKDLAVHTRLPPEQRQRE
IGKLIDYIQKDDNVQKELRDWGLSFDSNLLS------FTGRVVQGEKILQS--GNV-FNY
NPQFADWSKETRG---APLICAKPLDNWLLIYTRRNYDTANTLLQNLFKVTPSMGIRMNK
ATMIEV-DDRTEAYLRVLQQSV--TPD--TNI------------AVCVLSSSRKDKYDAI
KKYLCTDCPIPSQCVIARTL---SKPQTAMAIATKIALQMNCKMGGELWSVEIPLKQV-M
VVGIDCYHDTLSGKQSIAGFVASLNQTMT--RWFSRCVVQGRGQELVDGLK-ACLQT---
-ALRDWFKWNNY--LPSRIIVYRDGVGDGQLNTLVNYEVPQFLDCLKSV----GKDY-NP
RLTVIVVKKRVNTRFFAQC-GGALKNPPPGTVVDVEVTRPEW--YDFFIVSQAVRNGCVA
PTHYNVIYDTGKLKPDHVQRLTYKLCHMYYNWSGVIRVPAPCQYAHKLAFLVGQSIHREP
NLLLSDRLYYL
>XM_028799022.1_Piwil2_Reedfish
------------------------------------------------------------
------------------------------------------------------------
------------------------------------------------------------
------------------------------------------------------------
------------------------------------------------------------
------------------------------------------------------------
------------------------------------------------------------
------------------------------------------------------------
------------------------------------------------------------
------------------------------------------------------------
------------------------------------------------------------
------------------------------------------------------------
------------------------------------------------------------
------------------------------------------------------------
----------------------------------------------------------MT
SILPPNSNLCIPFYNVVLRRVMKILDFKLIGRNHYDPKRAVV-LGKHR--LQIWPGYSAC
IKRTDGGLYLTVDISHKILRNDSVLDVMNMIYQ--NGK--ENFQDECMKELIGSIALTRY
NNRTYRIDDINWNMSPKDKFTL-FNGTETTFVEYYRKNYGITIKELDQPLVVHRPKERSG
VSGKTL-----AGEILLIPELSFMT-----------------------------------
---------------------------GIPENLRK---DFRSMKDLTMHINVSGEQHTNQ
LRQLLKNINTNEAAINELDGWGLAIKTNILM------AEGRNLPAETIYLQ--SSA-F-K
TSPEVSWTREIGR---DPTLTCVPLTCWGIFYPRRCFDQAEELINTFVKVAHPMGLKLER
PVRIELKDDRTETYLKIIHSHLVSEPN--VQM------------IVCILTGNREDLYSAI
KKLCSVQSSVPSQAINLRTI---SQPQKLRAIAQKILLQINCKLGGALWSVAVPLKRF-M
IIGVDVHHDTTKANRSVLGFVASLNSSLT--KWYSR-VFQMPNEELIDGFR-VLLLA---
-SLQTYHKENHF--LLTR------------------------------------------
------------------------------------------------------------
------------------------------------------------------------
-----------
>ENSCMIT00000021737.1_Piwil2_ElephantShark
------------------------------------------------------------
------------------------------------------------------------
------------------------------------------------------------
------------------------------------------------------------
------------------------------------------------------------
------------------------------------------------------------
------------------------------------------------------------
------------------------------------------------------------
------------------------------------------------------------
------------------------------------------------------------
------------------------------------------------------------
---------GRG---------SFARSR--------T------TPITPSPLPGERQP----
--VPLQHTSPDPHDSSVLTLLHDNSHVQVGCVELL-FGL---ETVEDGDGVRVLIALCAC
VFFHILRFVYRD-TAVKRGS--SGTPVPLALNLIKIHCRNE-AVYQYHVTFSPNVECMNI
RFGMLKEHRSVTGEVTAFDG-SILYL-PI--KLP-EVVQLKSQRKT-DGSE-VDLKIQMT
KILEPNSNLCIPFYNIVFRRVMRILELKLVGRNFYDPTNAIV-LPQYR--LQLWPGFSAS
IRRTDGGLMLLADVSHKVLRNDSVLEVMQVIYQ--RSS--ESFQDDCTKQLVGSVIMTKY
NNRTYRIDDIDWDKSPLSSFQL-TDGSNITFCDYYSKTYGIAIRELQQPLLVHRPKQKHG
PKGQIV-----LSEILLVPELSFMT-----------------------------------
---------------------------GIPEQMRK---DFRAMKDMALQINLSPEQHHVA
LQKLINKLNKTTAAQDELARWGLVIDNRICQ------KEGRVLPSEKINLR--NVT-F-P
TTREVNWTKDIAR---ENAISTIPMQHWALFYTKRSASQAQELVSMMSKVAGPIGMKFHQ
PAYVELKDDRTQTYVRTIQSHLESNGT--VKM------------IMCIIAGNRDELYHAI
KKLCCVQFPVPSQVINVKTI---SQNMRMRAICQKILLQINCKLGGELWGVDIPLKQL-M
VIGMDVYHDPRRGMQSVVGFVASLNNTMT--KWYSRVTFQMPNQEIIDGLK-MCMVA---
-SLKKYYEVNHC--LPDKIAIYRDGVSDGQLSTVSDFEVPQLLKCFEVF-----NDY-QP
KMLVIVVSKRISTNLYSVGPSGKFEVPPPGSVIDHTATNPDG--TDFFLLAHTVRQGCGI
PTRYICVLNTLKLSPDHMQRLTFKLCHIYWNWSGTIRVPAPCKYAHKVAFLCGQSLHQEP
AVKLSEFLFYL
>ENSCCNT00000019785.1_Piwil3_Beaver
------------------------------------------------------------
------------------------------------------------------------
---------------------------------------------------MLGR-----
--------------------------ART-------------------------------
-------------RA------------------R--------------------------
------------------------------------------------------------
----GRAR----GRP--SVA-------QPEPPGAAAAS----------------------
---------------------------------------PTVMR----------------
-------------------------------------------------------HVVLL
------------------------------------------------------------
PFSCINHHLSCLC------------CVE------------------------------EL
L-----ITTGLQ-N-----LSMMPTRP--------S------------------------
--------------------------RVFQD-----IVLNTRQNLEH-------------
---------VR---HSK-----TGTAIRVLANHFRVWH-PRWPVFKYNVRFQPDVKGARL
RAELLFQSERVFGRRRIFDG-QSLLS-PE--RLR---VLELVRQTQ-DGDI-VHITVEFF
KELKPTHPDYLRYYNVLFRRCL--INLEQVGRHYYSQEAEEE-FRSWG--LDVRSGYITS
ILPYEHSLTLCADVSYRVLQSKTAYDVIDGTYE----------------------FLRGY
NNRTYRVDGINWDQNPRDTFTR-SDGTRVTFVEYYLQQYNEQVTELKQPLLVSLGRWRKG
QRD-AP-----REPVLLVPQLCYLT-----------------------------------
---------------------------GAPTYVASLQTRLHYGIESQAFQSFAPRRRPP-
------DVTIYSNVQEELERWELRFGSDFMP------VSGRVLREVTIFQH--DKS-FGP
DPELGDWLRESRS---KYLLRAKSLTHWVLLHTQEFADIACSFHRSLARVTPAMGMAMTR
--------------------HV--SPL-FVFK------------VVCILPSDDQKRYADI
KRYLCVQCPVPSQCVVAETL---SSPKRFLTIVTKIAQQMNCKMGGALWKVETGLQRT-M
FIGIDCFHDVVHRRKSIAGFVASTDEDLT--TWYSQCIFQETGEELVDGLT-GCLEA---
-ALTSWFKNALS--APQSIVVYRDGVGDGQLQALLDHELPQLVRYLKHA-----CRH-SI
KLAFIVVKKRINTRFFIEK-NGLYHNPPSGTVIDVVLTREEW--YDFYIVSQSSRSGMVT
PTHYNVIYDTIRLTPDAVQRLTYKLCHMYYNLPGIIRVPAPCHYAHKLAYLVGKSLRQEP
SRSLSHTLYYL
>ENSOANT00000017089.2_Piwil2_Platypus
MD----------------------------------------------------------
---------PL-RPSFRGSALSHLPAG-----------VRMPGS--------------LA
QAPTA-------------------------------------------QGVALGRA----
-----------------------ELSA---------------------------------
---------------------------------GSSTLTPKRG---PTPQE----KTAG-
----LSSLFRGLGFE------------TVPR-APLGRGI-------PT------------
---LGRGIL---GRG--L---------QCAQESKDEKE----------------------
--------------------------------------LPRE------------------
----------------------------------------PPFSVPA-------------
------------------------AVAAGDSRI--VSLGR-SR-------ILGRGDKGV-
PW----------------------------------------------------------
------LPPGRA---------TVGLGR--------A------SPKIHNDIFMPSL-----
--TSTPLLLP---------RPQSSHLPYLESHPA--KPL---EEKE--------------
---------KTQ-ALKKHGC--KGTSNPLGLNLIKIHCQNE-AVYQYHVTFSPAVECRSM
RLGMLKDHQSVTGDVTAFDG-TILYL-PV--KLQ-QTVELKTVRRT-DGVE-VTIKIQLT
KILEPSSDLCIPFYNVVFRRVMKLLDMKLVGRNYYDPTNAMF-LQQHR--LQIWPGYAAS
IRRTDGGLFLLADVSHKVIRNDCVLDIMQALCQ--QNR--GNFQDECTKQLCGHIVITRY
NNHTYRIDDIDWSKTPKNTFIM-SDGKEITFLEYYSKNYGITVKDEEQPLLIHRATLKRN
VPGKPL-----LREILLLPELSFMT-----------------------------------
---------------------------GIPEKMRK---DFRAMKDVIQQINLSPKQHHIS
LQILLQKITQNEAASHELTRWGLCLDKDIYK------TEGRLLPVERINLQ--SSS-F-L
PSQELNWTKEITR---EASISTVPMHFWTLFYPKRAVDQARELVSMLEKVSGPIGMQISP
PAWIELKDERTETYIRTLRSVLGVEGK--VQM------------VVCIIMGSRDDLYGAI
KKLCCVQKPVPSQVINARTI---AQPTKLRSVAQKILLQINCKLGGELWSLDIPLKQL-M
VIGMDVYHDPNKGMRSVVGFVASINLSFT--KWYSRVVFQMPHQEIVDSLK-LCLVG---
-SLQKFYEVNHC--LPEKIVVYRDGVSDGQMKMVASYEVPQLQMCFEAF-----DNY-QP
KMVVIVVQKKINTNLYSAT-TEHFVTPAPGTVVDHTITCREW--VDFYLLAHHVRHGCGI
PTHYVCVLNTANLSPDHLQRLTFKLCHMYWNWPGTIRVPAPCKYAHKLAFLSGQILHHEP
AIQLCEQLFFL
>ENSOCUT00000002861.4_Piwil4_Rabbit
M-----------------------------------------------------------
------------------------------------------------------------
-------------------------------------------------ENVSGR-----
--------------------------ARV-------------------------------
-------------RA------------------R--------------------------
------------------------------------------------------------
----GIAR----------------------CPGAAGVG----------------------
----------------------------------RTQASP--------------------
--------------------------------------------QPP-------------
--------------------------------------------------SVDLSDNEG-
SCSRGPVDTNKIS------------QQR------------------------------KE
T-----VSPGDT-G-----STFVEGG---------M------------------------
----KIRQ-------------------DFVD-----LDICTREKLAH-------------
---------VR---DCKTGS--SGIPVKLATNLFQLDLPQDWQLYQYHVTYSPDLASRRL
RIALLYGHHKLSNKAKAFDG-AILFL-SQ--QLE-EKVTELSSETQ-RGET-VKITITLT
RKLPSSSPVSIQVFNIIFKKILKKLSMYQIGRNFYKPSEPLK-IPQHK--LTLWPGFAVS
IAYFESRLLFSADVSFKVLRNETVLEFMSDLCHK-AGA--SGFTQMCEKQLIGLIVLTRY
NNKTYRVDDIDWSVRVTHSFQK-RDGTEITYVDYYKEQYDITLSDLNQPVLVSLLKSKRN
DSA-E------ARVVHLIPELCFLT-----------------------------------
---------------------------GLSDQATS---DFQLMKAVAEETRLSPMGRQQR
LARLADDIQRNKDARFELETWGLHFGSQ-VS------LTGRVVPPEKILLQ--DHI-C-Q
PMSAADWSKDIRT---CKILSAQSLEKWLLLCGSRAENVMENFLSCLRRVGSSMGFGVGY
PKIIKV-QENPAAFLRAIQQHV--DPG--VQL------------VMCILPSNQKNYYDSI
KKYLSTDCPVPSQCVLVRTL---NKQGMMMSIATKIAMQMTCKLGGELWAVEIPLKSL-M
VVGIDVCKDAFSKNMAVVGFVASVNPQVT--RWFSRCILQRTTADVADCLK-VFMTG---
-ALNKWYKYNHS--LPARVIVYRDGVGDGQLKTINEYEVPQLLSTVTES----HSNT-SS
RLSVVVVRKRCMPRFFTER-NHTLQNPPLGTVVDSEATRHEW--YDFYLISQTACRGTVN
PTYYNVIYDDNGLKPDHMQRLTFKMCHLYYNWQGLISIPAPCQYAHKLTFLVAQSIHKEP
SLELANSLFYL
>ENSACAT00000014102.3_Piwil4_GreenAnole
------------------------------------------------------------
------------------------------------------------------------
---------------------------------------------------MSGR-----
--------------------------ARA-------------------------------
-------------KA------------------R--------------------------
------------------------------------------------------------
----GVYR----GEG--TLE-------QPGSPRATLGT----------------------
----------------------------------GNQFFPE-------------------
-----------------------------QPTSRDRKYMSKCNSGPL-------------
--------------------------------------------------ALESGRDDG-
SSHTR--AGNSPP------------KSL------------------------------QV
G-----FSAGSA-G-----YKVMDRG---------G------------------------
----KIRC-------------------NFSD-----MGVNTREKMEH-------------
---------VR---DSKTGS--SGIPVKVVTNLFGLSMPREWQLYQYHVKFNPELESKRL
KAALVYNHPVFKGKPVVFDGVSTLFL-AH--KQE-NEVTELFCETQ-RGET-VKIIITLT
HQLQSSSPVSIQFLNVTFKKVLKKLSMHQIGQNFYSPSDPVE-IPQHK--LTLWPGFAVS
VGQYENRVMVCADVSHKVLRNESVLEFMTSLYQN-VDR--ARFPEMCEKELVGLIVLTRY
NNKTYRIDDIEWSVKATDSFEK-RDGTQITYEQYYKQQYDLVLTDLNQPMLVSELKKGRN
ID--K------PRVVHLVPELCYMT-----------------------------------
---------------------------GLSSRAKS---NFHLMKDLAQEMHLSPETRHQR
LSRLADNIQRNKDARLELENWDCSLDAM-IPSFMENILEGKVFLKSILILQ------C-M
PMNAGDWLRDMRN---MKIIRVARLENWMVVCTHRNMDMTHDLVNCLRRVGGPMGFHIEY
PRVVQV-PDSPLAFVRVLQQNV--NPE--QQL------------VLCVLPSDQKDCYDSV
KKFVSLEQPIPSQCVLARTL---SKQRMMMSVATKMALQIACKLGGELWAVEIPLKSL-M
VVGIDVNKDAVAKGTSVVGFVASTNASITRIRWYSHCVIQKAGTMTADCLK-VCMEG---
-AINKWQTCNGE--LPARVIVYRDGIGNGQLRMVVDYEVPQLLSVLNEC----SGGFRRP
KLSVVIVRKQTLCRFFTEA-NRNLQNPPVGTVIDTEATRPEW--YDFFLISQNARQGSVN
PTYYNVIYDDNGLKPDHMQRLTYKLCHLYFNWTGLIRVPAPCQYASKLTFLVGQSIHREP
SLELADKLYYL
>XM_030990960.1_Piwil1_SeaUrchin
MSQ---------------------------------------------------------
------------------------------------------------------------
---------------------------------------------------PTGR-----
--------------------------ARG-------------------------------
-------------RA------------------R--------------------------
------------------------------------------------------------
----GRGR----ATA--PPQ-------GAGAPSMDRRP----------------------
----------------------------------GEQAPPPMQ-----------------
------------------------------------------QAAPPQEAS---------
----------------------------SGMPVP------------------GRGRSRG-
GTTQP--GPGAVP------------KQE-----------------------------PRG
E-----LTSQIA-K-----LAIGASGEGG-----VG-G---------------------V
VQDRRRRR-------------------DEIE-----LEPTTRPE----------------
-------------NFVKQAI--AGDKIALIANGFKLKTKPDWQLYQYRVDFEPEILNPRA
RFALLKGHSALLGKGLTLDM-DTMYS-LF--KLA-EKVTNLSAERK-DGSN-VNICVTHV
ATLNPMAPNTLHLYNVLFRRCLKMINMEQVGRNYYDPTAAID-IKQHG--LQLWPGFVTS
ILQYEYDVMLLSDISHKVLRTQTVWEVMNDLFN--KAR--GRFKEEITKLMIGQIVLTKY
NNKTYRVDDIDFDTTPADTFET-RSG-PVSYVDYFKKSYERVIHDVNQPMLVSRPKKREE
KKG--------VGPAYLPPELCFLT-----------------------------------
---------------------------GLSDDMRA---DFNVMKDMGQHTRVGPQDRCRT
LSGFIKKLSSNEEVKTYLDSWGMEFDKEQVK------LTGRVLPPEKLFQR--GKQ-FSY
NPSNADWSRDTRG---NALTDAKILNNWKIFYTRRDANRGQDFIKSLVRVANPMGMNVRG
PEIVELPDDRTETYTRSLQSQI--AQD--TQI------------VVVILPTNRKDRYDAI
KKTCVVTHPCPSQVIVSRTL---SKQQMLMSVATKIAMQMNCKMGGDLWRVEIPLSNL-M
IIGIDSYHDSLTKGRSVLGFVASMNKSQT--SFFSSCAFQHAQGEFGANLS-TLMNN---
-ALKRYYQINEK--FPERIIIFRDGVGDSQVNLVVDYELKQIKDTLDKV---YPQGT-VH
KLAVVVVKKRINNRFFANL-RGGLSNPPPGTVIDDVVTKPHL--YDYFIISQSVRQGSVS
PTSYNVVYDTTGLKPDHMQRLTYKLTHLYFNWPGTVRVPAPCMYAHKLAFLIGQSVHEVP
NNRLADTLFYL
>ENSPMAT00000010279.1_Piwil1_Lamprey
------------------------------------------------------------
------------------------------------------------------------
---------------------------------------------------MPGR-----
--------------------------GRA-------------------------------
-------------RA------------------R--------------------------
------------------------------------------------------------
----GRGR----GEE--AAA-------PPAHAQGDAGA----------------------
----------------------------------SSAVTPSYQ-----------------
------------------------------------------MAQPPPLASQ--------
------------------------LGVESASDLI------------------GRGRQKA-
TMPS-----SRKP------------VTD------------------------------VS
L-----VSAGME-G-----LMVVDRG---------G------------------------
-----RRRGQ----------------MQAMD-----VGLMTRQTMEH-------------
---------VR---QSKTGERLSGQPVKLLTNYFKLMSRKMWMVYQYHVTFSPELESKRL
RIALLHEHNELLGETRAFDG-CILYL-PK--KLE--KVSEVWSKTR-QEQK-IKITITLT
NELPPSSPTAIVLFNIIFRKVLKMVNMQQIGRNYYNPDDAFT-IPQHR--LHVWPGFVTS
IMCYESDVMLCADVSHKILRNESVLDFMYTLFEQ-IEE--RHFHDACQKELVGQVILTRY
NNRTYRIDDISWNRNPSMTFLK-SDGTEVTYYEYYTKHYSLEVKDMQQPLLISRSKRKDS
VGK-TV-----EIELHLLPEISYLT-----------------------------------
---------------------------GLSDKMRS---DFHLMKDLGLQTQVGPDKRAMT
TQKFIEKLQSNPETCNEFAKWGLSFDRQLLS------LTGRVVPCEKLYQK--DQS-YQY
NQRQADWSRESRN---MKLMTPISLEEWMLLFTHNNSNEARAIVDNLMQVGPPMGMHINK
PEMFEV-LDRAQSFVQTLQQNL--NHH--TQM------------VMCVLPTIHKGKYDSI
KQFLCVERPFPSQCVLARTL---SKPQMIRSVATKIALQMNCKLGGELWSVEIPIKQL-M
VVGVDSYHDSITRGQSVCGFVASLNQTLT--RWYSRCIFQHAAQEMIDGLK-VCMQCKNF
ISLQIASHSNDV--MINVVIIY-------------------FLSFLNSY----CCGS-RP
KVTVVVVKKRGIARFFEFG-RSGLQNPSPGTVIDTEATRHEW--YDFYLVSQSVRQGTVT
PTHYNVVYDTSNMKPDHMQRLAYKMCHLYYNWPGVIRVPAPCHYAHKLAFLVGQSIHKEP
SLDLSDRLYYL
>ENSCAFT00000010928.3_Piwil1_Dog
------------------------------------------------------------
------------------------------------------------------------
---------------------------------------------------MTGR-----
--------------------------ARA-------------------------------
-------------RA------------------R--------------------------
------------------------------------------------------------
----GRAR----GQE--TV--------QHVGATVSQQP----------------------
---------------------------------GYVQPRPQ-------------------
--------------------------------------------QPV-------------
----------------------------AEGELV------------------GRGRQRG-
AVGA-------AA------------KSQ------------------------------EL
Q-----ISAGFQ-E-----LSLAERG---------G------------------------
-----RRR-------------------DFHD-----LGVNTRQNLDH-------------
---------VK---ESKTGS--SGIIVRLSTNHFRLTSRPQWALYQYHIDYNPLMEARRL
RSALLFQHEDLIGRCHAFDG-TILFL-PK--RLQ-HKVTEVFSQTR-NGEH-VRITITLT
NELPPTSPTCLQFYNIIFRRLLKIMNLQQIGRNYYNPSDPID-IPNHR--LVIWPGFTTS
ILQYENNIMLCTDVSHKVLRSETVLDFMFNLYHQ-TEE--HKFQEQVSKELIGLIVLTKY
NNKTYRVDDIDWDQNPKSTFKK-ADGSEVSFLEYYRKQYNQEITDLKQPVLVSQPKRRRG
PGG-TL-----PGPAMLIPELCYLT-----------------------------------
---------------------------GLTDKMRN---DFNVMKDLAVHTRLTPEQRQRE
VGRLIDYIHKDDNVQRELRDWGLSFDSNLLS------FSGRILQAEKIHQG--GKT-FDY
NPQFADWSKETRG---APLISVKPLDNWLLIYTRRNYEAANSLIQNLFKVTPAMGIQMKK
AIMIEV-DDRTEAYLRVLQQKV--TSD--TQI------------VVCLLSSNRKDKYDAI
KKYLCTDCPTPSQCVVARTL---GKQQTVMAIATKIALQMNCKMGGELWRVDMPLKLA-M
IVGIDCYHDTTAGRRSIAGFVASINEGMT--RWFSRCVFQDRGQELVDGLK-VCLQA---
-ALRAWNSCNEY--MPSRIIVYRDGVGDGQLKTLVNYEVPQFLDCLKSV----GRGY-NP
RLTVIVVKKRVNARFFAQS-GGRLQNPLPGTVIDVEVTRPEW--YDFFIVSQAVRSGSVS
PTHYNVIYDSSGLKPDHIQRLTYKLCHVYYNWPGVIRVPAPCQYAHKLAFLVGQSIHREP
NLSLSNRLYYL
>ENSCAFT00000015020.4_Piwil2_Dog
MD----------------------------------------------------------
---------PV-RPPFRG-SSVHPSQC-----------VRMPGP--------------WP
QAPKP-------------------------------------------LDSALGRA----
-----------------------GPAGRG-------------------------------
-------------HVFG----------------KPGEPSKQSG---PAQRE-----SVG-
----FVSMFRGLGLE------------TVSR-APLKREM-------PP------------
---SGRGIL---GRG--L---------SASMVRKDKEE----------------------
---------------------------------------PH-------------------
----------------------------------------STFADPS-------------
------------------------VLAAGDSKMAEACVGW-NR-------MLGRGNSNT-
SL----------------------------------------------------------
------LSLGRA---------AGGLGR--------G------VHKAPGAISLTCR-----
--DPSQLSSP---------PPLPPSSPHSLDHSLL-GAV-EHKEHK--------------
---------EKE-VFVKQGS--KGTPQSLGLNLIKIQCHNE-AVYQYHVTFSPNVECKSM
RFGMLKDHQAVTGNVTAFDG-SILYL-PI--KLQ-QVLELKSQRKT-DGAD-INIKIQLT
KTLEPCSDLCIPFYNVVFRRVMKLLDMKLVGRNFYDPTSAMV-LQQHR--LQIWPGYAAS
IRRTDGGLFLLADVSHKVIRNDSVLDVMHAIYQ--QNK--ENFQDECTKLLVGNIVITRY
NNRTYRIDDVDWNKTPKDSFTM-SDGKEITFLEYYSKNYGITIKEEDQPLLIHRPSERQ-
NQGMLL-----KGEILLLPELSFMT-----------------------------------
---------------------------GIPEKMKK---DFRAMKDLTQQINLSPKQHHNA
LECLLQRISKNETASNELARWGLYLQKDVHK------IEGRVLPMERINLR--NTS-F-I
TSQELNWIKEVTR---DLSILTVPMHFWALFYPKRAMDQARELVNMLEKIAGPIGMRMSP
PAWVELKDDRIETYVRTIQSMLGVEGK--IQM------------VVCIIMGTRDDLYGAI
KKLCCVQAPVPSQVINVRTI---GQPTRLRSVAQKILLQINCKLGGELWGVDIPLKQL-M
VIGMDVYHDPSRGMRSVVGFVASINLTLT--KWYSRVVFQMPHQEIVDSLK-LCLVG---
-SLKKFYEVNHC--LPEKIVVYRDGVSDGQLKTVANYEIPQLQKCFEAF-----ENY-QP
KMVVFVVQKKISTNLYLAA-TEHFVTPSPGTVVDHTITSCEW--VDFYLLAHHVRQGCGI
PTHYVCVLNTANLSPDHMQRLTFKLCHMYWNWPGTIRVPAPCKYAHKLAFLSGQILHHEP
AIQLCENLFFL
>XM_028824765.1_Piwil1_Reedfish
------------------------------------------------------------
------------------------------------------------------------
---------------------------------------------------MTGR-----
--------------------------GRA-------------------------------
-------------RS------------------R--------------------------
-----------------------------------------------S------------
---RGRTR----TYE--VQ--------PTEAPGVA-------------------------
-------------------------------------PLAPGA-----------------
-----------------------------------------AAAVPP-------------
----------------------------AETEQL------------------GRGRQKR-
STGA------AVP------------EGE------------------------------II
T-----ISAGFQ-Q-----MTIGERG---------G------------------------
-----RRR-------------------DFHD-----VGVNTRQAIEH-------------
---------VQ---ESKMGV--SGAPIELRANYFRILSRPQWVLYQYHVDYNPPMESRRL
RSALLLKNEDLLGTTRTFDG-SILFL-PH--RLP-NTVTEFVSETR-DGQT-VKITLTLT
NELPPTSPVCLQFYNIIFRRVLRILNMQQIGRHYYDPNDPKN-IPQHR--LMVWPGFSTS
ILRYEVSILLSLDVSHKVLRSETVLNLMYQLRQQ-CGE--AKFEDVCTKELVGLIVLTRY
NNKTYRIDGIAWDQTPNNTFSK-ND-TSISFKNYYKTQYNLDITDNNQVLLISRVKKSGP
GGR--P-----LGPALLIPEFCYLT-----------------------------------
---------------------------GLTDKMRS---DFTIMKDLSAHTRLTPEQREQR
LLGFISNMHKDSAAKAEMANWGLQFDNKLLS------LKGRVLPPEKISQG--GKI-YEY
SPWVADWTKEMRG---VQLMSTQPLEDWMILFIRRNSDCAYSLVQFLGKVCSPMGIRIQK
PIMIEV-EDRHDSLMRALQQNV--TSS--TQM------------VVCILPNNRKDKYDAV
KKFLCVDRPTPSQCVVARTL---SKPQAMMTVATKIALQMNCKMGGELWSVEIPLKQL-M
IVGIDCYHDTTAGRRSIAGLVASLNQGMT--RWFSKCTIQRPGQEIIDGLK-YSLQV---
-ALKAWFRHNNC--LPSRIIVYRDGVGDGQLQSVVSYEVPQFLECIKAL----GEDY-NP
KLSVVVVKKRIGARFFAKI-DGKLSNPPPGTVVDNEVTRPEW--YDFYVISQAVRIGSVS
PTHYNVVYDTSGLKPDYMQRLTHKLCHMYYNWSGIIAVPAPCQYAHKLAFLIGQSIHREP
NPNMDELLYYL
>ENSDNOT00000016813.3_Piwil4_Armadillo
------------------------------------------------------------
------------------------------------------------------------
------------------------------------------------------------
------------------------------------------------------------
------------------------------------------------------------
------------------------------------------------------------
------------------------------------------------------------
------------------------------------------------------------
------------------------------------------------------------
------------------------------------------------------------
------------------------------------------------------------
------------------------------------------------------------
------RR-------------------GLLD-----LDVCTREKLAH-------------
---------VR---ECKTGS--SGIPVKLVTNLFNLDLPEDWQLYQYHVTFVPDLASRRL
RIALLYRHSELSNKAKAFDG-VMLFL-SQ--KLK-EKVTELSSETQ-RGEI-VKITVTLT
RELPKTSPVCIQVFNIIFKKILKKLSMYQIGRNFYNPSEPVE-IPQYK--LSLWPGFAVS
VSQFESRLQLSADVSYKVLRSETALELMAGLHRA-AG---PRFPQACEQQLLGRVVLTRY
NNKTYRVNDIDWSSGC-------RDGTELTYVDYYRQHYDITLSDLNQPVLVSLLKSRRG
DDT-E------PRVAHLLPELCFLT-----------------------------------
---------------------------GLTDQAAS---DFQLMKALAQKTRLPPSDRQQR
LARLADDIQRNKNARFELETWGLRFGCQ-TS------LTGRVVPSEKILTQ--DHV-C-Q
PASAADWSKDMRN---CKILSARSLSKWLVICSSRGEDVSEGFLSCLRRAGASMGFNVDY
PKIITV-QENPASFLRAIQQHT--DGN--VQL------------VLCILPSIQKGYYDSI
KKYLSWDCPVPSQCVLARTL---SRQGVMMAVAAKIAMQMTCKLGGELWAVEIPLKSL-M
VVGVDVCKDALNRAMVVVGFVASVNPEIT--RWFSRCILQRTTTNIADCLK-VFMIG---
-ALKKWHSYNHV--LPARVVVYRDGVGDGELRTLVEYEVPQLLSSVAES----SSSA-GS
RLSVVVVRKKCSPRFFTEV-SRALQNPPLGTVVDSEATRPGW--YDFYLVSQVAREGCVS
PTYYNVIYDDNGLKPDHMQRLTFKLCHLYYNWQGLISVPAPCQYAHKLTFLVAQSIHREP
SLELASSLHYL
>ENSXETT00000014018.3_Piwil4_ClawedFrog
------------------------------------------------------------
------------------------------------------------------------
------------------------------------------------------------
------------------------------------------------------------
------------------------------------------------------------
------------------------------------------------------------
------------------------------------------------------------
------------------------------------MSNP--------------------
--------------------------------------------RPD-------------
--------------------------------------------------AGSSKDLQGI
GSGNGSGRDSGIG-----------------------------------------------
T-----ISAGEN-R-----YVLAERG---------G------------------------
----RNGR-------------------NLQD-----FGINTRQTMAH-------------
---------VK---DHKTGT--SGAPVKLMTNLFGLTLPTQWKLYQYRVDFSPEFASRKL
KTALLYSHGETLGRARAFHG-EILFL-SR--NI--GKVNAFT--TR-KGET-VKITITLT
NQLPADSPVCIQFFGILFKKVFKSLNMYQVGRNYYNPADPVI-IPQHR--LMLWPGFVLS
IMKLESQLALCADVSHKVLRNETVLDSMKALYSK-VPK--ERFTDICEKELLGLVVLTRY
NNKTYRVDDIDWSTKPTDSFPR-KDGSEITYTDYYSQQYSINISDLQQPMLVSALKAKKS
DNP-DA-----PRAVHLIPELCYLT-----------------------------------
---------------------------GLSSRALS---DFRLMKDLSMETQLDPERRQQR
LQRLADSIQRTPEASAELEKWGLRMDKQ-IP------VTGRIAPPERIFMR--DNV-C-T
PGSPADWARDTRN---EKVICVAPLQNWLMLFSYRNADVAENLLQCLMKVASGMGFHMDM
PRIVQV-EDNPVSFLRTLQKNV--TPD--LQL------------VFCVIPTNQKDSYDSI
KKFLSLDQPVPSQCVQNRTL---GRQQMMMSVANKIAMQMICKLGGELWAVEIPLKAL-M
VVGIDINKDAVNKSMSVVGFVASTNARLT--RWHSRCIIQKTTSDFADCLK-MCMKG---
-AIQNWQRCNND--LPNRIVVYRDGVGDGQLKMVVDYEIPQLLSSFRET----KTSY-CP
RLSVIVVRKKCISRFYTQT-GRGIQNPVLGTIVDSEATRPEW--YDFYLISQNARQGTVN
PTYYNVLLDENGLKPDHMQRLTYKLCHLYYNWPGVIRVPAPCQYAHKLTFLVGQSIHREP
SPELSHKLFYL
>KC516709.1_Piwil1_BranchiostomaFloridae
------------------------------------------------------------
------------------------------------------------------------
------------------------------------------------------------
------------------------------------------------------------
------------------------------------------------------------
------------------------------------------------------------
------------------------------------------------------------
------------------------------------------------------------
------------------------------------------------------------
------------------------------------------------------------
------------------------------------------------------------
------------------------------------------------------------
------------------------------------------------------------
------------------------------------------------------------
------------------------------------------------------------
------------------------------------------------------------
------------------------------------------------------------
-------------------FKM-FDGTEMSYVEYYAKQYNKTVRDMDQPLLVSRPKKKIQ
KGGKPM-----EGPLYLLPELCTLT-----------------------------------
---------------------------GLTDEVRA---DFHVMKDIAIHTRITPDKRNDT
LQTFINTLNKNEKVQKDMKGWGLSYDKTLLQ------LQGRVMPPEKIWQR--SGS-YNY
KPQDADWGREMRG---QQLISCVPMQSWLFIFPARNSPQAQDFLQALVRVGPPMGMNINK
PIMCEIPDDRTDNYLRTMREQM--NDK--TQM------------VVCLLSSQRKDRYDAI
KKFCCVDHPVPSQVIVSRTL---NKKQMLMSVATKIAMQLNCKLGGELWAVEIPLKSM-M
VVGIDCYHDSATKGQSIGGVIASMNSSLT--RWYSRCTFQHSGQELIDGLK-VCLQA---
-ALKKYYELNSN--LPDRVIFFRDGVGDGQLGAVVEHEIPQVLDTFKNL----GADY-KP
KVAWIVVKKRINTRFFAQA-GRGLQNPSPGTVVDTEVTRPEW--YDFFLVSQSVRQGTVT
PCHYNVVWDTSGLKPDHMQRLTYKLCHLYYNWPGTIRVPAPCQYAHKLAFLVGQSIHKDP
SLNLADRLYFL
>XM_026836876.1_Piwil1_CionaIntestnalis
ME----------------------------------------------------------
------------------------------------------------------------
------------------------------------------------------------
------------------------------------------------------------
------------------------------------------------------------
------------------------------------------------------------
------------------------------------------------------------
------------------------------------------------------------
------------------------------------------------------------
------------------------------------------------------------
------------------------------------------------------------
-------------A-----MSLQKREVPM-----IG------------------------
-----RRS-------------------NYDP-----SMFDPRTRPDH-------------
---------IV----SKQGV--GGQPINLQSNFFPLSCTRQWCLYQYRVDYAPEVDHRGA
RKGMLKDHEGIIGNVFMFDG-TMLFT-TK--KLP-DKETVVYSKRRTDGSN-VQLTIALT
NELPPSSPISIQIYNILFRWVLDKIGMKQVGRNFYNPSMSFT-VECQRVNFELWPGFITS
ILQYEKSVLLCAEVSHKLMRKDSVLDILRQMYGD-CRQRGRDFKQEMEKFLVGQIVLTRY
NNKTYRIDGIEWNLNVNMKFER-KSGS-VSYVDYYKEQYNIVIRDTNQPLLLSRPKQSEI
RKG---G----LEVVHLVPELCTVT-----------------------------------
---------------------------GLTDELRA---DFNTMKRLAVYTKQGPTKRKQA
LKSFIQRITTNTEVEKRFAEWGLRFEDRLLD------LKGRVLDSETIMFG--DNK-Q-A
QSRDASWDQEFRR---QRLLKCIDLQEWAILFCSRDKRCAEDFVEKLLKVSRNMGFRVAR
PTPVELESD--QMFQKRIRDVMGRNPK--TQL------------ICCMMPSSRKDRYEGI
KKVCCVDMPVPSQVVLSRTL---SKPQRVMSIATKIAIQMNCKLGGEAWAVKIPLKEC-M
IVGFDTYHDSSQKGRSVGGFVASINSTYT--RWYSSVTFQHSGVELIDGLK-RCMKG---
-ALQKFHQVNGK--LPARIVIYRDGVGDGQLAVVKDHEIPQLLECLKIP---QYKGF-TP
NVSFIVVKKRVNARFFAAGRDSELMNAPPGTIIDDTVTRPEW--YDFFVVSQSVREGTVS
PTHYNVVYDTSTLKPDHMQRLTYKLCHLYYNWPGTIRVPAPCLYAHKIAFLVGQSIHAPV
SPTLADKLYFL
>ENST00000332271.9_Piwil3_Human
------------------------------------------------------------
------------------------------------------------------------
---------------------------------------------------MPGR-----
--------------------------ART-------------------------------
-------------RA------------------R--------------------------
------------------------------------------------------------
----GRAR----RRE--SYQQEA--PGGPRAPGSA-------------------------
----------------------------------TTQEPPQ-------------------
-----------------------------------------LQSTPRPLQ----------
----------------------------EEVPVVRP--------------LQPRAARGG-
AGGG-----AQSQ------------GVK------------------------------EP
G-----PEAGLH-T-----APLQERR--------IG------------------------
--------------------------GVFQD-----LVVNTRQDMKH-------------
---------VK---DSKTGS--EGTVVQLLANHFRVISRPQWVAYKYNVDYKPDIEDGNL
RTILLDQHRRKFGERHIFDG-NSLLL-SR--PLK-ERRVEWLSTTK-DKNI-VKITVEFS
KELTPTSPDCLRYYNILFRRTFKLLDFEQVGRNYYTKKKAIQ-LYRHGTSLEIWLGYVTS
VLQYENSITLCADVSHKLLRIETAYDFIKRTSAQ-AQT--GNIREEVTNKLIGSIVLTKY
NNKTYRVDDIDWKQNPEDTFNK-SDGSKITYIDYYRQQHKEIVTVKKQPLLVSQGRWKKG
LTG-TQ-----REPILLIPQLCHMT-----------------------------------
---------------------------GLTDEICK---DYSIVKELAKHTRLSPRRRHHT
LKEFINTLQDNKKVRELLQLWDLKFDTNFLS------VPGRVLKNANIVQG--RRM-V-K
ANSQGDWSREIRE---LPLLNAMPLHSWLILYSRSSHREAMSLKGHLQSVTAPMGITMKP
AEMIEV-DGDANSYIDTLRKYT--RPT--LQM-GMSCL--LVFKVICILPNDDKRRYDSI
KRYLCTKCPIPSQCVVKKTL---EKVQ-ARTIVTKIAQQMNCKMGGALWKVETDVQRT-M
FVGIDCFHDIVNRQKSIAGFVASTNAELT--KWYSQCVIQKTGEELVKELE-ICLKA---
-ALDVWCKNESS--MPHSVIVYRDGVGDGQLQALLDHEAKKMSTYLKTI-----SPN-NF
TLAFIVVKKRINTRFFLKH-GSNFQNPPPGTVIDVELTRNEW--YDFFIVSQSVQDGTVT
PTHYNVIYDTIGLSPDTVQRLTYCLCHMYYNLPGIIRVPAPCHYAHKLAYLVGQSIHQEP
NRSLSTRLFYL
>ENST00000356766.11_Piwil2_Human
MD----------------------------------------------------------
---------PF-RPSFRGQSPIHPSQC---------QAVRMPGC--------------WP
QASKP-------------------------------------------LDPALGRG----
-----------------------APAGRG-------------------------------
-------------HVFG----------------KPEEPSTQRG---PAQRE-----SVG-
----LVSMFRGLGIE------------TVSK-TPLKREM-------LP------------
---SGRGIL---GRG--L---------SANLVRKDREE----------------------
---------------------------------------LS-------------------
----------------------------------------PTFWDPK-------------
------------------------VLAAGDSKMAETSVGW-SR-------TLGRGSSDA-
SL----------------------------------------------------------
------LPLGRA---------AGGISR--------E------VDKPPCTFSTPSR-----
--GPPQLSSP---------PALPQSPLHSPDRPLV-LTV----EHK--------------
---------EKE-LIVKQGS--KGTPQSLGLNLVKIQCHNE-AVYQYHVTFSPNVECKSM
RFGMLKDHQAVTGNVTAFDG-SILYL-PV--KLQ-QVLELKSQRKT-DSAE-ISIKIQMT
KILEPCSDLCIPFYNVVFRRVMKLLDMKLVGRNFYDPTSAMV-LQQHR--LQIWPGYAAS
IRRTDGGLFLLADVSHKVIRNDCVLDVMHAIYQ--QNK--EHFQDECTKLLVGNIVITRY
NNRTYRIDDVDWNKTPKDSFTM-SDGKEITFLEYYSKNYGITVKEEDQPLLIHRPSERQD
NHGMLL-----KGEILLLPELSFMT-----------------------------------
---------------------------GIPEKMKK---DFRAMKDLAQQINLSPKQHHSA
LECLLQRIAKNEAATNELMRWGLRLQKDVHK------IEGRVLPMERINLK--NTS-F-I
TSQELNWVKEVTR---DPSILTIPMHFWALFYPKRAMDQARELVNMLEKIAGPIGMRMSP
PAWVELKDDRIETYVRTIQSTLGAEGK--IQM------------VVCIIMGPRDDLYGAI
KKLCCVQSPVPSQVVNVRTI---GQPTRLRSVAQKILLQINCKLGGELWGVDIPLKQL-M
VIGMDVYHDPSRGMRSVVGFVASINLTLT--KWYSRVVFQMPHQEIVDSLK-LCLVG---
-SLKKFYEVNHC--LPEKIVVYRDGVSDGQLKTVANYEIPQLQKCFEAF-----ENY-QP
KMVVFVVQKKISTNLYLAA-PQNFVTPTPGTVVDHTITSCEW--VDFYLLAHHVRQGCGI
PTHYVCVLNTANLSPDHMQRLTFKLCHMYWNWPGTIRVPAPCKYAHKLAFLSGHILHHEP
AIQLCENLFFL
>XM_003227041.3_Piwil2_GreenAnole
MH----------------------------------------------------------
---------PT-KMPLPGHASSHSSSR-----------DHAPG---------------QP
VYSR-------------------------------------------------GRA----
------------------------LFSRG-------------------------------
-------------GMQG----------------ELEMGQPVPG---RERQEP-FVTAAT-
----LPSMFQELGFE------------IPP--------T-------PV------------
---FGRGFL---GRG--V----------ASIDTKVVAK----------------------
---------------------------------------PQ-------------------
----------------------------------------DAHTQLR-------------
------------------------AGPAGDSKIEGAVWGS-GM-------VPCHGRGDM-
AS----------------------------------------------------------
------LGHIRA---------AVEPDR--------T------C-AAPSASITGVL-----
--QPAALDQP------------------SPETPTA-VFD---EHTE--------------
---------KRE-PLIKQGS--SGTTAPLALNVIKIHCQND-AVYQYHVTFSPEVECKSM
RFGMLKEHKSVTGDVTAFDG-YILYL-PL--RLP-PNEDLKCQRKT-DGVE-VTIKIQMT
KILEPSSDLCIPFYNVVFRRVMRILDMKLVGRNFFDPTSASV-LQQYR--LQIWPGYAAS
IRRTDGGLFLLADVVHKVVRNDSVLDFMHAVYQ--QSQ--GNFQDECTKQLIGDIILTRY
NNNTYRIDDIDWNKTPKDSFTL-SNGKETTFIDYYSKNYGITIKDLDQPLLIHRPKEKKN
PPGKLQ-----RGEILLVPELSFLT-----------------------------------
---------------------------GIPERMKK---DFRIMKELSQQINLSPKQHHIS
LRQLLNRIQKNEDAHNELSRWGLRLDNDICK------ANGRVLPLERINLK--KTT-F-T
TSEDLNWTKAVTR---EACISAIPIRYWALFYPKRTREQATELFTMLHKISGPLDIPLTP
PIWSELKDDRIETYARAIKSLLSSENT--IQL------------VVCIITGTRDDLYGAI
KKLCCVQSPVPSQVINARTIT--TQPAKLRSIAQKILLQINCKLGGELWSVDIPLKQL-M
MIGMDVYHDPGRGKRSVVGFVASTNHTLT--QWYSKVVFQMPHQEMVDSLK-VCLVG---
-ALQKFYEVNHF--LPEKIVFYRDGVSDSQIKMVENYEVPQLQKCFEAF-----HNY-NP
KMVVFVVQKKISVNIYSAA-TDNFTTPAPGTVIDHMITSRDW--VDFYLMAHSPRQGCGV
PTRYICVLNTANLSPDHMQRLTFKLCHMYWNWPGTIRVPAPCKYAHKLAFLSGQVLHHEP
AIELYEKLFFL
>ENSOCUT00000017788.3_Piwil3_Rabbit
------------------------------------------------------------
------------------------------------------------------------
----------------------------------------------------PGR-----
--------------------------ARA-------------------------------
-------------RG-------------------------------PA------------
------------------------------------------------------------
---AARSR----GRA--AV--------RGRSPGAA-------------------------
----------------------------------WERGLPA-------------------
------------------------------------------------------------
----------------------------------------------------AREQQKG-
AEGG-----APSP------------GEW------------------------------GM
G-----LSAKLQ-T-----LSVTPRT---------G------------------------
--------------------------GLFED-----HVVNTRQNMEH-------------
---------VK---TSKIGS--EGTKVKLMANHFRVTSRPQWNAYVYNVDFNPEVEDTAL
RTDLLLQNKSELGNYFLLDG-NSLIL-PR--KVE--NVDKMFGRNE-DDKV-IQITLRFS
KELRPSHPECIRYFNILFRRVLKLMNLKQIGRNYYNNKKAME-FHEHK--MEIWPGYITS
ILQYENSLTLCADVSHKLIRMETAYDIIVRIYEN-TQY--GDWKKRVEEELIGSIIITKY
NNRTYRIDNINWDQYPEDTFKR-ADGSVVTFVDYYMERYRECITDLNQPLLSSQGKWKKG
QQD-IP-----REPILLVPELCYLT-----------------------------------
---------------------------GLTDPMRK---NSRIMRDLALHTRLGPQRRQNE
LKEFIKAVQQDQTVQDELQLWDLKFDSNFLT------FSGRVMDEVKVHQP--RGW-FEA
IKNQAEWMRGTK----TRMLSVETVNQWTLMYSTRCSEAADKLLDILSKIAPDMGMTISK
PDKEII-TDEFETYISRLKKLD--LNQ--KQM------------VVCVLPNDKKDRYDDI
KKYLCIDCPIPSQCVVAKTL---EKPQTLLTIVTKIVQQINCKLGGALWTVEISLQRT-M
FIGIDCFHDIAHQHKSIAGFVASTNQELT--RWYSECVIQEAGQELVSGLD-DCLKG---
-AIAVWLENIPS--VPMNIIVYRDGVGDGQLQALLDHEIPQLVNCLETN-----FPV-RI
NLTFIVVKKRINTRFFLEQ-QGGLRNPSPGTVIDVELTKHEW--YDFFIVSQSVTDGTVT
PTHYNVIYDTVGLKPDEVQRLTYQLCHMYYNLPGIIRVPAPCHYAHKLAYLVGQSIHEKP
HISLSKFLYYI
>XM_015341309.1_Piwil2_SpottedGar
MD----------------------------------------------------------
---------PH-QRGIREFT-----------------GGRTPG-----------------
--PRRGFFRDESAFGLSLPAASGLGLARAPAFSGDDTAVRSLRRMPC-PPTGLGRARGLP
VPAG-DPVSGCARGLILPSEEPPLLLGRGVTLH-AQRSGFSRAVELGA----PAERQSPP
VHQL---PRLGGGRG-----FPALR----------DTPGLQVA--------QATSPPSG-
--PTLVSMFRGIGID------------PVEK-TPWGRGA-------PQG-----------
---VSRGAF---G----------------VVGAEVR------------------------
---------------------------------------PE-------------------
----------------------------------------PAPAVAE-------------
------------------------KASRGD-EIKEKAIGR-SS-------SLGHKEPSF-
QM----------------------------------------------------------
------IGLGRA-T-----LSSHGWGR--------A--------SPTSPVLMLPPP----
--TATSPDPPVREACR----------KPSPAPVPV-GEV---QKEG--------------
---------PHE-PLLKKGM--KGNPLTIGSNHIPISCKNE-AVYQYHVTFSPNVEARSM
RFAMLKEHRSVTGDVVAFDG-TILYL-PV--KLK-EEIHLKSKRLT-DNEQ-ISIKIQMT
KILPPNSDLCLPFYNVVLRRVMKILGLKLVGRNHYDPQNAVV-LGKHR--LQVWPGYSAC
FKRTDGGLYLSVDVTHKVLRNDSVLDIMNVVYQ--QSR--ESFQDECTKELIGSIVMTRY
NNRTYRVDDIDWAKSPKDMFTM-ADGSQITFIDYYSKHYGITIKEIDQPLLVHRPKERST
PGGKII-----TGEILLLPELSFMT-----------------------------------
---------------------------GIPEKMRK---DFRAMKDLTMHISLSGEQHTIS
LKQLLHNINSNEEALTELSRWGLVISSDILV------CEGRTLPLETIFLQ--SAS-F-V
TSPEISWSREVVR---DASISSVPLNCWAIFYPRRCSDQAEELVTTFGKVAGPIGFRVGR
PIRVELRDDRTETYVRSIHSQLAMEPN--VQL------------VVCILTGNRDDLYSAI
KKVCCVQTPVPSQAINIRTI---SQPQKLRSIAQKILLQINCKLGGELWSVSIPLKQL-M
VIGVDVHHDPSKKKRSVMGFVASLNSSLT--RWYSKVTFQMPNEEVISGFR-ICFLA---
-GLQKYYEINHG--LPDKIVVYRDGVSEGQLKMVENYEIPQLLKCFETF-----PSY-EP
KLTFIVVQKKISTALYSFS-GDRFSTPPPGTILDHTVTSKDW--VDFYLLAHHIRQGCGL
PTHYVSVYNTANLTPDHLQRLTFKMCHMYWNWPGTIRVPAPCKYAHKLAYLSGQYLHAEP
SEQLSDKLFFL
>XM_006640394.2_Piwil1_SpottedGar
------------------------------------------------------------
------------------------------------------------------------
---------------------------------------------------MSGR-----
--------------------------ARA-------------------------------
-------------RS------------------R--------------------------
------------------------------------------------------------
----GRAR----GQE-------------PLVPGAV-------------------------
------------------------------------------------------------
------------------------------------------------------------
------------------------------------------------------------
----------------------------------------------------------II
Q-----ISAGFH-Q-----IKIGERG---------G------------------------
-----RRR-------------------DFQD-----CGVNTRQSMEH-------------
---------VK---DSKMGV--SGSPIELRTNYFRILSRPQWVLYQYHIDYNPPIESRRL
RSALLFKHDETLGPTRTFDG-SILFL-PC--RLR-DVETVLFSETR-QGEK-IKITVTLT
NELPPSSPTCLQFYNIIFRRILRILNMQQIGRHYYNPNDPLN-IPQHR--LMIWPGFTTS
ILQYESGIMLCTDVSHKVLRSETVLSFMSQLRQQ-VGD--QRFPEACTKELVGLIVLTRY
NNKTYRIDDIAWDHTPNNTFKR-GD-SEISFKDYYKNQYNLEISDGNQVLLISNIKRLGP
AGA-PP-----PGPAMLVPEFCYLT-----------------------------------
---------------------------GLTDRMRS---DFNIMRDLSSHTRLTPDQRENR
LTRFIGVIHSGPDTQTELRSWGLDFDNKLLS------IQSRVLPPEKITQG--ARS-YEY
NPWAADWTKEMRG---VPLISCRPLDNWILLYTRRNIECAHSLLQTLHKVCQPLGIRVQR
ACMIEV-EDRQDSLLRALQQNV--GPN--TQM------------VVCILPTNRKDKYDCV
KKFLCVDCPTPSQCVLARTL---SKPQALMTIATKIALQMNCKMGGELWSVDIPLRQL-M
IVGIDCYHDISAGRRSVGGLVASLNAGMT--RWYSKCVLQSRGQEIIDGLK-VPLQS---
-ALKTWMNYNNG--LPQRIIIYRDGVGDGQLQSVVSYELQQILDCIKAL----GKDY-SP
KVTVIIVKKRISTRFFAWI-DGKLSNPPPGTIIDTDVTRPEW--YDFYIVSQAVRVGSVS
PTHYNVIYDNSGLKPDYMQRLTYKLCHLYYNWQGIIRVPAPCQYAHKLAFLVGQSIHREP
NRNLDDFLYYL
>ENSDNVT00000014289.1_Piwil2_Emu
MD---V------------------APRP-AVPRRPRAEERHAEQAGAAAAGPLG--LALQ
GGGRRAGGRPALAPRPQGGEDGGGLAG-------GERCVGVPGCP---------------
--PGV-------------------------------------------LAPGAG------
--------------------------PRP-------------------------------
-------------RAHLLAPVPVKE--EPCDGEEPKEALPAAR---PAQAK---GPPGYP
RDVAVAELLQRLSLSQEEELLFLQLPDTLPG-QPPTQDT-------KPVKTELQNEEGQV
VVVKQRGDA---GAS--L---------AGGEAGGEHLH----------------------
---------------------------------------PG-------------------
--------------------------------------------RPA-------------
------------------------GGAGGETAHPQV-----GKGAA----GAGQGDPGR-
------------------------DHGD------------------------------AL
L-----LPAGTS-RGPVWGSPVLGRGR--------R------VLQGPSRLCFLPP-----
----QPFSVPSP------KELVS-------------VGIGDSRTGEM-------------
-------IVLGH-VKHKLVS--KGAALPLGLNVVRIHCQNE--VYQYHVSFSPNVECRSM
RFAMLKEHQEVTGDVTAFDG-SILYL-PV--LLP-QPVALKCQRRT-DGEE-VSMTIQLT
KVLEPSSDLCIPFYNVVFRRVMRILDMKLVGRNFFDPTRAAV-LQQYR--LQVWPGYAVS
IRKKDGGLFLSVDVIHKVIRSDSVLNFMHAIYQ--QSV--SGFQDECTKQLVGSVVLTRY
NN-TYQIDDIDWNKTPKDSFTL-ASGEEITFVDYYSKTYGI-VRELDQPLLVHRRKEGLT
PEGK-------LNMILLVPELSFMT-----------------------------------
---------------------------GIPEKMRK---DNRAMKDLMYEMSHSPKQHYTR
LCSLLRRIEENPDAARELVRWGLRLDKDICR--------GRILPVERINLR--HST-F--
TPEDLNWNKEVVR---EVCISTIALSYWVLVYPKRLQGLAKELVATMEKVCGPIGMQVNL
PAWVELKDDRVETYAKTIKCVLASEQR--VQM------------VLCITTGNREDLYGAI
KKLCCVQSPVPSQVINAQSLM--GNASKMRSLAQKVLLQMNCKLGGELWGIDVPLKHL-M
VIGMDVYHNHSRAARSVIGFVASTNQVLT--KWYSRVVFQMPHQEIADSLR-LCLAE---
-ALQRFHEMNHC--LPKKIVIYRDGVSDTQLDTVVKYEIPQLQKCFETF-----ADY-KP
SVVVVVVQKQISTNFYSTV-AENLVAPPPGTVIDHTVTSLEW--KDFFLLAHCSRQGCSV
PTRYICVLNTANLSSEHLQRLTFKLCHLYWNWPGTIRAPAPCKYAHKLAFLAGQVLHHEP
-VQLCDKLFFL
>ENSMOCT00000019847.4_Piwil1_Opossum
MDSLDSLGI---------------------------------SRLGGIRSHQSHHWQGST
TT------FPH----------------------------------------RDET-----
---------------------------------------------YTFSEKMSGR-----
--------------------------ARA-------------------------------
-------------RA------------------R--------------------------
------------------------------------------------------------
----GRAR----GQE--TS--------QLVGPVASQQP----------------------
---------------------------------GYLKPRPQ-------------------
--------------------------------------------QPT-------------
----------------------------SEGELV------------------GRGRQRG-
ALGA--------T------------KSQ------------------------------EL
Q-----ISAGFQ-E-----LSLGERG---------G------------------------
-----RRR-------------------DFHD-----LGVNTRQNLEH-------------
---------VK---ESKTGS--SGIVVRLSTNHFRLTSRPQWALYQYHVDYNPQMEARRL
RSALLFQHEELIGRCHAFDG-TILFL-PK--RLQ-NKVTEVFSQTR-NGET-VKITITLT
NELPPTSPTCLQFYNIIFRRLLKIMNLQQIGRNYYNPSDPIN-IPNHR--LVIWPGFTTS
ILQYENNIMLCTDVSHKVLRSETVLDFMFSLYQQ-FGE--HRFQEQVSKELIGLIVLTKY
NNKTYRVDDIDWEQNPRSTFKK-ADGSEISFLDYYRKQYNTEITDLKQPVLVSQPKRRRG
PGG-VL-----PGPALLMPELCFLT-----------------------------------
---------------------------GLTDKMRN---DFNVMKDLAVHTRLTPEQRQRE
VGRLIDYIHKDDNVQKELRDWGLSFDSNLLS------FSGRILQAEKIHQG--GKT-FDY
NPQFADWSKETRG---APLISVKPLDNWLLIYTRRNYEAANSLIQNLFKVTPAMGIQMKK
AIMIEV-DDRTEAYLRVLQQKV--TSD--TQI------------VVCLLSSNRKDKYDAI
KKYLCTDCPTPSQCVIARTL---GKQQTVMAIATKIALQMNCKMGGELWRVDMPLKLA-M
IIGIDCYHDTTAGRRSIAGFVASINEGMT--RWFSRCVFQDRGQELVDGLK-VCLQA---
-ALRAWNSYNEY--MPSRIVVYRDGVGDGQLKTLVNYEVPQFLDCLKSV----GKGY-NP
RLTVIVVKKRVNARFFAQS-GGRLQNPLPGTVIDVEVTRPEW--YDFFIVSQAVRSGSVS
PTHYNVIYDNSGLKPDHIQRLTYKLCHVYYNWPGVIRVPAPCQYAHKLAFLVGQSIHKEP
NLSLSNRLYYL
>ENSOCUT00000028709.3_Piwil1_Rabbit
------------------------------------------------------------
------------------------------------------------------------
---------------------------------------------------MSGR-----
--------------------------ARA-------------------------------
-------------RA------------------R--------------------------
------------------------------------------------------------
----GRAR----GQE--TA--------QHVGAATSQPP----------------------
---------------------------------GFVPPRPQ-------------------
--------------------------------------------QPL-------------
----------------------------AEGELV------------------GRGRQRG-
AAGA-------TA------------KSQ------------------------------EL
Q-----ISAGFQ-E-----LSLAERG---------G------------------------
-----RRR-------------------DFHD-----LGVNTRQNLDH-------------
---------VK---ESKTGS--SGIIVRLSTNHFRLTSRPQWALYQYHIDYNPLMEARRL
RSALLFQHEDLIGRCHAFDG-TILFL-PK--RLQ-HKVTEVFSQTR-NGER-VRITITLT
NELPPTSPTCLQFYNIIFRRLLKIMNLQQIGRNYYNPSDPID-IPNHR--LVIWPGFTTS
ILQYENNIMLCTDVSHKVLRSETVLDFMFSLYHQ-TEE--HRFQEQVSKELIGLIVLTKY
NNKTYRVDDIDWDQNPKSTFKK-ADGSEVSFLEYYQKQYNQEITDLKQPVLVSQPKRRRG
PGG-TL-----PGPAMLIPELCYLT-----------------------------------
---------------------------GLTDKMRN---DFNVMKDLAVHTRLTPEQRQRE
VGRLIDYIHKDDNVQRELRDWGLSFDSNLLS------FSGRILQAEKIHQG--GKT-FDY
NPQFADWSKETRG---APLISVKPLDNWLLIYTRRNYEAANSLIQNLFKVTPAMGIQMKK
AIMIEV-DDRTEAYLRVLQQKV--TSD--TQI------------VVCLLSSNRKDKYDAI
KKYLCTDCPTPSQCVVARTL---GKQQTVMAIATKIALQMNCKMGGELWRVDMPLKLA-M
IVGIDCYHDTTAGRRSIAGFVASINEGMT--RWFSRCVFQDRGQELVDGLK-VCLQA---
-ALRAWNSCNEY--MPSRIIVYRDGVGDGQLKTLVNYEVPQFLDCLKSV----GRSY-NP
RLTVIVVKKRVNARFFAQS-GGRLQNPLPGTVIDVEVTRPEW--YDFFIVSQAVRSGSVS
PTHYNVIYDSSGLKPDHIQRLTYKLCHVYYNWPGVIRVPAPCQYAHKLAFLVGQSIHREP
NLSLSNRLYYL
>XM_002130541.5_Piwil2_CionaIntestinalis
MDK---F-----------------------------------------------------
------------------------------------------------------------
------------------------------------------------NLPSVGR-----
--------------------------GRGLSVL-------------KL-LQE--------
-------------KS--------------DSEAKSEECGSTTT------------LAAGD
-NTGVDSAVSKLSLT-------------SS------------------------------
---LGRGQT---------------------------------------------------
------------------------------------------------------------
------------------------------------------------------------
------------------------------------------------VGLIGRGQALS-
PP-------------------------------------------------------FQL
Q-----GAAGRG-Q-----MSFLSKGRGSALLQELGIGKSAEALKPCESLP---------
--VVLREKTPEVEL-K-KQKTLTTQPQSIAQ-----PSI-TSQDITK-------------
---------VDE-VVKYHGQ--SGRRNDIRVNCVRVKCINL-AVYQYHVSFEPVVDSRNM
RFMLLNQHREVIGNTKAFDG-TILYL-PM--KLELNELRLKSKRVT-DEAD-IVVLIRFT
KAIDPASSQLIPFYNTVLKRCMRLLDMCPVGRNYYDPTSPKT-IEKLQ--LILWPGYVTA
IKKFEDGLMLNIDVSHKVLRQDTAKHVMVEAYK--RSP--NQYRDACVKELVGAIVLTRY
NNKNYRVDDIAWDMTPSSSFTN-SKGDKLTFVEYYKVQYKIEITDLKQPMLVHRPKKQTQ
RDFKRNEGE--DYCICLVPELCYLT-----------------------------------
---------------------------GLSDKLRS---DFRAMREIRDNTSFDPTRRNAC
LEEFLKRVNMNTNAKNELLRWGLELDMKTCS------TFSRSLPSEKIMVG-RNQV-F-S
CGPDADFGREVTR---SPVITPIPINNWLLVFVKRDSNKAENFFQKMMECTRKLGIDLSK
PRFLQLNDDRTTSYKDAISQSL--NPS--TQL------------VVCIFPTSRDDRYNAI
KKLCCVDMPVPSQVIISRTLPDDAKMGKFRSVTMKIALQINCKLGGELWTVDIPLKGL-M
VCGIDVYHDPLKRGKSVAAFIASSNRLMS--TWFSKAIIQQPHQELIDSLK-QCFVN---
-ALKNYYELNHA--LPERIVIFRDGVGDGQLNIVAEHEVVQLQSCFEMFSKVKGDKY-NP
MLTVVVVSKRINTKYFSLD-SKGLSNPCPGSVLDHTVTRPNW--PDYFLVSQHVRQGTVS
PTHYIVVSGHEHLKPDHMQRLSYKLTHMYYNWPGTVRVPAPCQYAHKLAYLVGQSLGQHP
APQLCNKLFYL
>ENSCPOT00000001119.3_Piwil2_GuineaPig
MD----------------------------------------------------------
---------PV-RPPFRGHAPVHPSQC-----------VRMPGC--------------WP
QAPRP-------------------------------------------LNLALGRA----
-----------------------ASTGRG-------------------------------
-------------NVFG----------------KPDALGMQNQ---PAQRE-----CMG-
----LVSMFRGMGLE------------MMSP-NLPKREV-------LS------------
---LGRGIL---GRG--L---------SANMVRKDKEE----------------------
---------------------------------------PR-------------------
----------------------------------------PTFPDAL-------------
------------------------VLAAGDSKVAEASVGW-NR-------VLGRGSSDV-
AS----------------------------------------------------------
------LPLGRM---------AGGIGR--------G------VNKPLQAPGLTAW-----
--NPQKLSPP---------LPLPRSSPHSPDLPAG-PTV----EHK--------------
---------EKE-HFVKQGS--RGTPQSLGLNLIKIQCHNE-AVYQYHVTFSPNVECKSM
RFGMLKDHQAVTGNVTAFDG-SILYL-PI--KLQ-QVPELKSQRKT-DDAE-ISIKIQLT
KILEPCSDLCIPFYNVVFRRVMKLLDMKPVGRNFYDPTSAMV-LQQHR--LQIWPGYAAS
IRRTDGGLFLLADVSHKIIRNDSVLDFMHAMYQ--QNK--ENFQDECSKLLVGNIVITRY
NNRTYRIDDVDWNKTPKDSFTM-SDGKEITFLEYYRKNYGITVKEEDQPLLIHRPSERQN
KHGTLL-----KGEILLLPELSFMT-----------------------------------
---------------------------GIPEKMKK---DFRAMKDLTQQINLSPKQHHNA
LACLIQRISKNETANNELLRWGLCLQKDIHK------IEGRVLPMERINLR--NTS-F-I
TSQDLSFVKEVTR---DPSILTIPMHFWALFYPKKAMDQARELVNMLEKIAGPIGMHVSP
PAWVELKDDRIETYIRTIQSMLGVEGK--IQV------------VVCIIMGTRDDLYGAI
KKLCCVQSPVPSQVINVRTI---GQPTRLRSVAQKILLQINCKLGGELWGVDIPLKQL-M
VIGMDVYHDPSRGMRSVVGFVASINLTLT--KWYSRVVFQMPHQEIVDSLK-LCLVS---
-ALKKFYEVNHC--LPEKIVVYRDGVSDGQLKTVANYEVPQLQKCFESF-----ENY-QP
KMVVFVVQKKISTNLYLAA-AEHFVTPLPGTVVDHTITSCEW--VDFYLLAHHVRQGCGI
PTHYICVFNTANLSLEHMQRLTFKLCHLYWNWPGTIRVPAPCKYAHKLAFLSGQVLHHEP
AMQLCENLFFL
>ENSCPBT00000040421.1_Piwil4_PaintedTurtle
MNT---------------------------------------------------------
------------------------------------------------------------
------------------------------------------------------------
------------------------------------------------------------
------------------------------------------------------------
------------------------------------------------------------
------------------------------------------------------------
------------------------------------------------------------
------------------------------------------------------------
------------------------------------------------------------
-----FYSSFHIS--------------------------------------------VQD
G-----FSAGVS-G-----CTLLERG---------G------------------------
----KTRC-------------------NFQD-----LGVNTRETMAH-------------
---------VK---DCKTGF--SGIPVKVITNLYSLGLPREWQLYQYHVTFNPELESRRL
RLALLYSHTELLGKAKAFDG-AILFL-SQ--KLE-NQVTELTSVTK-RGET-VNITITLT
NQLASSSPVCIQFFNIIFKKVLKKLSMYQVGRNFYSPSDPVE-IPQHK--LTLWPGFAVS
ITQFENRVMLSADVSHKVLRSETVLEFMTSLYTR-TDS--ACFIQTCEKELVGLIVLTRY
NNKTYRIDDIDWCVKPTDTFPK-RDGTEISYVDYYNQQYDIVLTDLNQPMLVSRLKSKQN
STV-E------PRVVHLIPELCYLT-----------------------------------
---------------------------GLTSRAIS---DFRLMKDLAQEMHLNPEQRQQR
LSRLVDNIQRIKEARLELEMWGLQLGCQ-VS------LTGRVVPTEKILMQ--EQI-C-L
PMSAGDWSKDMRN---MKIIGVQPLDNWLMLCSNRNGELAENLLNCLKRVGGPMGFHIEY
PRILQV-QESPMAFLRAVQQHV--NPE--VQL------------VMCILSSNQKDCYDSI
KKFLSLDRPVPSQCVLARTL---NKQGMMMSVATKIAMQIICKLGGELWAVEIPLKSL-M
VIGIDVNKDALNKGSSVVGFVASTNSKIT--RWFSRCILQNTGTDIADCLK-VCMKG---
-AISKWHKYNCE--LPARIIVYRDGVADGQLKMVVDYEVPQLLSVLTEL----TTNY-SP
KVSVIVVRKRCIPRFFAEA-NRSLQNPPVGTIVDTEATRPEW--YDFYLISQLARQGTVN
PTYYNVVYDNSGLKPDHMQRLTYKMCHLYYNWP------------------VSK------
-----------
>ENSPMAT00000001870.1_Piwil2_Lamprey
ML----------------------------------------------------------
------------------------------------------------------------
------------------------------------------------------------
------------------------------------------------------------
------------------------------------------------------------
------------------------------------------------------------
------------------------------------------------------------
------------------------------------------------------------
------------------------------------------------------------
------------------------------------------------------------
------------------------------------------------------------
------------------------------------------------------------
------------------------------------LRL---ECCV--------------
----------RQ-PIQKIGT--YGTPLEIATNYIRLRCSNE-AIYQYHVTFSPDVDSTNT
RFGLLNEHKSVIGNTKAFDG-CVLYL-PR--KLD-DNLNLTSKRIS-DGVE-ITLSIKCT
KIIKPDSDLCLPIYNIIFKKIMRLLELKLIGKSYLNPRQPIV-INRYR--IHIWPGYVVA
VQKKDGGLMLMLDVSHRVLRMDSVLEVMTHLYESCQSS--ANFQEECTKALVGHVVITRY
NNRTYRIDDIAWDKTPKSTFLN-SAGKTMSFVEYYKTQYEITIDDLGQPLLLHRAKQRNR
TDDQVV-----IQTICLIPELAYMT-----------------------------------
---------------------------GITDLMRS---DFSMMKAISEHMRLGPSLRHNS
LMEFISNVKRNPEAQQELSNWGLQMDSDIYK------LSGRQLPPEIIRLQ--YKA-F-A
FSPEADWTRHIVN---TPCITAVAMKNWQVLCTHRDSFLVHEFVTMMCNVGPPMGLVHQL
PNIIELPNDHTKTYIDCIRKNYSYSQG--VQM------------VMCIFPTLRDDRYSTV
KQVCCVELAVPSQVVQTRTI---SQQKRLRSVAQKVVLQMNCKLGGELWILDIPLKNL-M
VVGVDVFHNVVLGKQSVVGFVASMNRSVS--RWYSRVVRQSTSQELVDGLN-LCMTS---
-AIKKYYELNHY--LPEKIIMYRDGVSDNQLAIVRDFEVMQLTNGFRTF----DLSY-QP
KMLVVVVQKRISTNIFLNN-SGAMENAPSGSVLDTVATSQEW--FDFFLVSQHVRQGTVS
PTHYVVIFNSLKLSADHVQRLTYKMTHLYYNWSGTVRVPAPCQYAHKLASLVGENLHSDP
DPGLCDKLFFL
>ENSXETT00000096919.1_Piwil1-a_ClawedFrog
------------------------------------------------------------
------------------------------------------------------------
---------------------------------------------------MSGR-----
--------------------------ARA-------------------------------
-------------RA------------------R--------------------------
------------------------------------------------------------
----GRAR----GQE-------------PPAPGKE-------------------------
-------------------------------------PQPG-------------------
------------------------------YTQK-------TSTEEQ-------------
----------------------------AEPEIV------------------GRGRQKR-
ASVAH---STPVT------------QAG------------------------------DL
Q-----ISAGFQ-E-----ISLGDRG---------G------------------------
-----RRR-------------------DFHD-----LGINTRQAIEH-------------
---------VK---ESKTGS--SGSIIQLSTNHIKLISRPQWVLFQYHIDYAPQMESRGL
RCALLFQHEELIGKARAFDG-TMLFL-PK--RL--DKVNEVFSQTR-NGET-VKITITLT
NELPPTSPTCFQFYNIIFRRLLKMMNMKQIGRNYYNPNDQIE-ISSHG--LTIYPGFSTS
ILQYENNIMLSIDVSHKVLRSETVLDYMYNVNQK-VES--HKFHDICSKDLIGQIVLTKY
NNKTYRIDDINWDFTPESTFKK-SDGSEISFVDYYRTQYNKGITDLNQPALVHNPKKPRG
PQN-VP-----AGPILLIPEFCFLT-----------------------------------
---------------------------GLTDRMRS---DFNVMKDLAIHTRLAPEQREIQ
VGKFLKNIHKDDSVQKELQDWGLNFDSKLLP------FAGRVAPAEKILQA--GKT-ADY
NPQFADWSRELRG---PTLIRVKHLDNWVLLYTRRNYDAANTLTQNLFKVSGQMGIKMNR
AVMVEV-DDTTDAYVKVLQQKV--TPD--VQM------------VVCLLSSNRKDKYDAI
KKYLCIDCPVPSQCVLAKTL---NKPQTVVSVATKIALQMNCKMGGELWTVEIPLKEL-M
IVGIDCYHDTLSGKRSIGAFVASLNPSMT--RWFSRCVLQAQKQEIVDGLK-VCMHA---
-ALKAWFNCNKS--LPSRIIIYRDGVGDGQLKTMVEYEIPQLQDCIRSA----EKDY-SP
KLTVIVVKKRVSARFFAHV-GGRLQNPPPGTIVDVEITRPEW--YDFFIISQSVRVGSVS
PTHYNVVYDSGALKPDHMQRLTYKLCHLYYNWPGVIRVPAPCQYAHKLAFLVGQSIHREP
HLTLSDRLYYL
>ENSCCNT00000022357.1_Piwil1_Beaver
------------------------------------------------------------
------------------------------------------------------------
---------------------------------------------------MTGR-----
--------------------------ARA-------------------------------
-------------RA------------------R--------------------------
------------------------------------------------------------
----GRAR----GQD--TV--------QHVGVAASQQP----------------------
---------------------------------GFIQPGRQ-------------------
--------------------------------------------QPP-------------
----------------------------AEGDLV------------------GRGRQRA-
AVGA-------TT------------KSQ------------------------------EL
Q-----ISAGFQ-E-----LSLAERG---------G------------------------
-----RRR-------------------DFHD-----LGVNTRQNLDH-------------
---------VK---ESKTGS--SGIIVRLSTNHFRLTSRPQWALYQYHIDYNPLMEARRL
RSALLFQHEDLIGRCHAFDG-TILFL-PK--RLQ-HKVTEVFSQTR-NGEH-VRITITLT
NELPPTSPTCLQFYNIIFRRLLKIMNLQQIGRNYYNPSDPID-VPNHR--LVIWPGFTTS
ILQYENNIMLCTDVSHKVLRSETVLDFMFNLYHQ-TEE--HKFQEQVSKELIGLIVLTKY
NNKTYRVDDIDWDQNPKSTFKK-ADGSEVSFLEYYRKQYNQEITDLKQPVLVSQPKRRRG
PGG-TL-----PGPAMLIPELCYLT-----------------------------------
---------------------------GLTDKMRN---DFNVMKDLAVHTRLTPEQRQRE
VGRLIDYIHKDDNVQRELRDWGLSFDSNLLS------FSGRILQAEKIHQG--GKT-FDY
NPQFADWSKETRG---APLISVKPLDNWLLIYTRRNYEAANSLIQNLFKVTPAMGIQMKK
AVMIEV-DDRTEAYLRVLQQKV--TSD--TQI------------VVCLLSSNRKDKYDAI
KKFLCTDCPTPSQCVVARTL---GKQQTVMAIATKIALQMNCKMGGELWRVDMPLKLA-M
IVGIDCYHDTTAGRRSIAGFVASINEGMT--RWFSRCVFQDRGQELVDGLK-VCLQA---
-ALRAWNTCNEY--MPSRIIVYRDGVGDGQLKTLVNYEVPQFLDCLKSV----GRGY-NP
RLTVIVVKKRVNARFFAQS-GGRLQNPLPGTVIDVEVTRPEW--YDFFIVSQAVRSGSVS
PTHYNVIYDSSGLKPDHIQRLTYKLCHIYYNWPGVIRVPAPCQYAHKLAFLVGQSIHREP
NLSLSNRLYYL
>ENSMUST00000048129.5_Piwil2_Mouse
MD----------------------------------------------------------
---------PV-RPLFRGPTPVHPSQC-----------VRMPGC--------------WP
QAPRP-------------------------------------------LEPAWGRA----
-----------------------GPAGRG-------------------------------
-------------LVFR----------------KPEDSSPPLQ---PVQKD-----SVG-
----LVSMFRGMGLD------------TAFR-PPSKREV-------PP------------
---LGRGVL---GRG--L---------SANMVRKDREE----------------------
---------------------------------------PR-------------------
----------------------------------------SSLPDPS-------------
------------------------VLAAGDSKLAEASVGW-SR-------MLGRGSSEV-
SL----------------------------------------------------------
------LPLGRA---------ASSIGR--------G------MDKPPSAFGLTAR-----
--DPPRLPQP---------PALSPTSLHSADPPPV-LTM----ERK--------------
---------EKE-LLVKQGS--KGTPQSLGLNLIKIQCHNE-AVYQYHVTFSPSVECKSM
RFGMLKDHQSVTGNVTAFDG-SILYL-PV--KLQ-QVVELKSQRKT-DDAE-ISIKIQLT
KILEPCSDLCIPFYNVVFRRVMKLLDMKLVGRNFYDPTSAMV-LQQHR--LQIWPGYAAS
IRRTDGGLFLLADVSHKVIRNDSVLDVMHAIYQ--QNK--EHFQDECSKLLVGSIVITRY
NNRTYRIDDVDWNKTPKDSFVM-SDGKEITFLEYYSKNYGITVKEDDQPLLIHRPSERQN
NHGMLL-----KGEILLLPELSFMT-----------------------------------
---------------------------GIPEKMKK---DFRAMKDLTQQINLSPKQHHGA
LECLLQRISQNETASNELTRWGLSLHKDVHK------IEGRLLPMERINLR--NTS-F-V
TSEDLNWVKEVTR---DASILTIPMHFWALFYPKRAMDQARELVNMLEKIAGPIGMRISP
PAWVELKDDRIETYIRTIQSLLGVEGK--IQM------------VVCIIMGTRDDLYGAI
KKLCCVQSPVPSQVINVRTI---GQPTRLRSVAQKILLQMNCKLGGELWGVDIPLKQL-M
VIGMDVYHDPSRGMRSVVGFVASINLTLT--KWYSRVVFQMPHQEIVDSLK-LCLVG---
-SLKKYYEVNHC--LPEKIVVYRDGVSDGQLKTVANYEIPQLQKCFEAF-----DNY-HP
KMVVFVVQKKISTNLYLAA-PDHFVTPSPGTVVDHTITSCEW--VDFYLLAHHVRQGCGI
PTHYICVLNTANLSPDHMQRLTFKLCHMYWNWPGTIRVPAPCKYAHKLAFLSGQILHHEP
AIQLCGNLFFL
>XM_033772545.1_Piwil1_CommonStarfish
MADQQ-------------------------------------------------------
---------P--------------------------------------------------
---------------------------------------------------SSGR-----
--------------------------ARG-------------------------------
-------------RS------------------R--------------------------
------------------------------------------------------------
----GRGR----ASSGQQQA-------QPRRPGETA------------------------
-------------------------------------PAPR-------------------
--------------------------------------------MPP-------------
----------------------------AEPDPLP---------------TPGRGRARG-
GSSQVPGSGAPVV------------QEG-------------------------PREPPTG
QM--AALSMGAAGE-----GGLGGIS---------G------------------------
-----RSQ-------------------QSRP-----SFGDPKTRPAH-------------
---------VV----SKEGS--SGTKLEVYTNCFRLKAEDRWLLYQYHVGFNPMIENPRA
RQAILRFHSEILGSPLAFDG-MTLFL-LR--KLE-QPVTKLRTKRK-DSDAIVEVTVTLT
NELAPTSPTCIQVYNIIFRKILAFVGMEQIGRHYYNPKTPIM-IQQHG--LQMWPGFITS
ILQYEKDVLLMADVSHKILRLDTVLDLMTAIYNK--KP--NTFQDEVTRLLIGEIVLTSY
NNKTYRVDDIDWSKNPSNTFAK-FDGSQISYAQYYQDAYDRKIIDMSQPLLISRPKKKDE
RRG--M-----TGPIHLIPELCMLT-----------------------------------
---------------------------GLSDAVRS---DFHVMKDIATHTRISPGDRVNT
LRSFITGFPKNKDAKEYCDKWKIGFENEPVK------IAARVLPAETIHQK--TAK-INY
KPSEAEWSRELRG---NALISTVNLNDWMLIYTSRDQGNAMDFKQTLPRVAGPMGITVRE
PKMCALRDERSETYVNGIRNNL--TSS--TQL------------VVCILSSNRKDRYDAV
KKFCCNESPVPSQCIVSRTL---SKKQMLMSVCTKICMQINCKLGGELWAVEMPLSGM-M
VVGIDTYHDSSSKGRSVGGFVATMNKTLT--RYYSRCTFQHSGQELIDGLK-VCMKA---
-ALKMYHEINNA--LPQRIVIYRDGVGDGQLAAVVEHELPQILDTVKAL----GSDY-DP
KVVVIVVKKRINNRFFMQS-RSGLSNPPPGTVIDSVVTRPDF--YDFFLVSQSVRQGTVT
PTSYNVIWDTWGLKPDYVQRLTYKLTHLYFNWPGTIRVPAPCLYAHKLSFLVGQSLHKAP
HLDLADRLYFL
>ENSTGUT00000034625.1_Piwil2_ZebraFinch
------------------------------------------------------------
--------APAANPPARDPPD--------TDPQDTDTAMDPPRP-------------FRL
AAPSV---------------------------------------------TAAARG----
--------------------------LRGL------------------------------
-------------RGLAAF--------------SPRLPSPGPA--QPQEAA---------
--SPLPALFRGLGLH------------ERPL--------------ERP------------
---LG-------G-----------------------------------------------
------------------------------------------------------------
------------------------------------------------------------
------------------------------------------------------------
------------------------------------------------------------
------CRVGRA---------PLCRSRWCC-----S------------------------
--RRPRRRPPVP------------------------------------------------
---------RRA-QGTKAVV--KGTTVRVGLNFVKIHCQNE-AVYQYHVTFSPEVECKAA
RFAMVKEQRAVTGDVIAFDG-SILFLTPL--ALP--KVSLKAQRNS-DGQE-IIISIQMT
KILEPSSDLCIPFYNVVFRRVMKILNMSLVGRNFFEPAQATT-LQKYS--LHIWPGYAVS
IGRKDGGLFLMVDAIHKIIRSESVLSMMQTIHS--QSQ--RTFQDECIKQLVGSVVMTRY
NNRTYRVDDIDWDKTPRDTFTL-ASGQEITFVDYYRKTHGITIRELDQPLLVHKPKEKQM
PEGKAGG---------ALPDLWVL------------------------------------
-----------------------------------------LVQEVTWEMMQNPQQHYQR
LAGLLRRIRDSAEASRELERWGLLLDTDIHR------TQGHILPAERINLR--HRS-F-L
PAEELGWHREVTK---EVPIAVISISSWLLVYPKRLQPLAKELLAAMRSSCGAMGMQVGH
PSLQELRDDRIETYVRAIQGSLGSQDK--VQL------------LLCIIPGGRDDVYGAI
KKLCCVQTPVPSQSLT-------GHPGKIRSVVQKVLLQMNCKLGGQLWGVDIPLKQL-M
VVGMDVHHSRSMGMRSVVGFVASMNPILT--KWYSRVVFQMPHQEIADSLR-LCLSQ---
-ALKRFYELNHT--LPMKIVVYRDGVSDPQLDTVLKYEVPQLQKSFETF-----QNY-QP
SLVVIVVQKQLSTNFYCLI-GEELVSPPLGTVIDHSITSSGW--QDFFLLAHHSRQGCSI
PTRYICMWNTANLSSEHLQRLTFKLCHLYWNWPGTVRVPAPCKYAHKLALLVGQVLHHEP
SAHLCEQLFFL
>ENSCCNT00000007195.1_Piwil2_Beaver
MD----------------------------------------------------------
---------PV-QPPFRGSASVHSSQY-----------VRMPGC--------------WP
QSPRS-------------------------------------------LDTPLGRA----
-----------------------APTGRG-------------------------------
-------------HVFR----------------KTEEFSNQRW---PAQRE-----STG-
----LVSMFRGMGLE------------TAPP-TPPQREV-------PP------------
---LGRGIL---GRG--L---------SANTARKDKKE----------------------
---------------------------------------PH-------------------
----------------------------------------SAFPDHS-------------
------------------------MLTAGDSKLAEASVGW-SR-------VLGRGSSDA-
SI----------------------------------------------------------
------LPLGRA---------ASGIGR--------G------VDKPPSAFGLTAR-----
--NPLRLSQP---------PTLSPPSLHSADH----LTL----EGK--------------
---------EKE-LFVKQGS--KGTSQSLGLNLIKIQCHNE-AVYQYHVTFSPNVECKSM
RFGMLKDHRSVTGNVTAFDG-SILYL-PV--KLQ-QVLELKSQRKT-DNAE-ISIKIQLT
KILEPCSDLCIPFYNVVFRRVMKLLDMKLVGRNFYDPTSAMV-LQQHR--LQIWPGYAAS
IRRTDGGLFLLADVSHKVIRNDSVLDVMHAMYQ--QNK--ENFQDECSKLLVGNIVITRY
NNRTYRIDDVDWNKTPKDSFTM-SDGKDITFLEYYSKNYGITVKEEDQPLLIHRPSERQN
NHGTLL-----KGEILLLPELSFMT-----------------------------------
---------------------------GIPEKMKK---DFRAMKDLTQQINLSPKQHHNA
LGCLLQRISENETANSELTRWGLCLQKDVHK------IEGRVLPMERINLR--NTS-F-I
TSQDLNWIKEVTR---DISILTVPMHFWALFYPKRAMDQARELVNMLEKVAGPIGIRMSP
PAWVELKDDRIETYVRTIQSMLGVEGK--LQM------------VVCIIMGTRDDLYGAI
KKLCCVQSPVPSQVINVRTI---GQPTRLRSVAQKILLQINCKLGGELWGVDIPLKQL-M
VIGMDVYHDPSRGMRSVVGFVASINLTLT--KWYSRVVFQMPHQEIVDSLK-LCLVG---
-SLKKYYEVNHC--LPEKIVMYRDGVSDGQLKTVANYEIPQLQKCFEAF-----ENY-QP
KMVVFVVQKKISTNLYLAA-TEHFVTPSPGTVVDHTITSCEW--VDFYLLAHHVRQGCGI
PTHYVCVLNTANLSPDHMQRLTFKLCHMYWNWPGTIRVPAPCKYAHKLAFLSGQILHHEP
AIQLCENLFFL
>XM_034925536.1_Piwil1_SterletSturgeon
------------------------------------------------------------
------------------------------------------------------------
---------------------------------------------------MTGR-----
--------------------------ARA-------------------------------
-------------RS------------------R--------------------------
------------------------------------------------------------
----GRAR----GQE--PS--------QAAAPGMA-------------------------
-------------------------------------PKPAAE-----------------
----------------------------------------VGLPQPL-------------
----------------------------GEGELL------------------GRGRQKG-
PPGA------VRP------------EGM------------------------------QL
Q-----ISAGFQ-Q-----MKIGERG---------G------------------------
-----RRS-------------------DFHD-----TGIHTRQAMEH-------------
---------VK---ESKTGV--SGSTIELRANYFRIISRPQWVLYQYHVDYNPQMESRRL
RSALLFKHDEVLGTTRTFDG-SILFL-PH--RLP-NTVTELFSETR-SGEN-VRVTVTLT
NELPPTSPVCLQFYNIIFRRVLRILNMQQIGRHYYNPNDPLN-IPHHR--LMIWPGFTTS
ILQYESSIMLCTDVSHKVLRSETVLSFMSQLRQQ-CGD--QRFPEACTKELVGLIVLTRY
NNKTYRIDDIAWEKTPNNTFKK-GD-KDISFKEYYKSQYNLDICDNNQVLLVSQLKRQGP
AGG-AP-----RGPALLVPEFCYLT-----------------------------------
---------------------------GLTDKMRS---DFNIMKDLSSHTRLTPEQREQR
MDRFITNINRDPNAQAELTSWGLNFDNKLLS------LKARVLPTERISQG--AKI-YEY
SPWVAEWSREMRG---APLISTRPLENWLMLYTRRNIDSAQALLQALNKVSPPLGIRVQR
ACMIEI-EDRQESLMRALQHNV--SPQ--TQM------------VVCILPNNRKDKYDAV
KKFLCVDCPTPSQCVVARTL---SKPQALMTIATKIALQMNCKMGGELWSVEIPLKQL-M
IVGIDCYHDIVAGKRSIAGLVASLNQGMT--RWFSKCVLQSRGQEIVDGLK-ISLQA---
-ALKAWYKHNNC--LPSRIIVYRDGVGDGQLQSVVSYEVPQIMGCIKAL----GQDY-NP
KLTVVVVKKRVSARFFARI-DGKPSNPPPGTVIDNDVTRPEW--YDFYIVSQAVRVGSVS
PTHYNVIYDSSGLKPDYMQRLTYKMCHMYYNWSGIVRVPAPCQYAHKLAFLVGQSIHREP
NTNLDDFLYYL
>KC516710.1_Piwil2_BranchiostomaFloridae
------------------------------------------------------------
------------------------------------------------------------
---------------------------------------------------MMGL-----
------------------------------------------------------------
---------------------------------Q---------------------DIPG-
------------------------------L---------------PV------------
---YGRGI----TQLGM----------QRQSTDTAVRP----------------------
----------------------------------KERESPP-------------------
------------------------------------------VSSPP-------------
-----------------------------------------------------QAKQPS-
PSSP------SVQ------------QAK------------------------------PQ
A-----LAQPMA-K-----LSLEEKKE---------------------------------
------------------------------------------------------------
-----------R-NIPPPGT--VGQPVRVACNYIPVKSNLT-AICQYAVSFSPQIDSRSM
RYGMLYDHEDIIGDVKAFDG-AILYL-PK--KLP-QSVTEVQSTRKTDGAL-IKVRITLT
NELAPDDRQCLTVYNIIFKNVMRELELKQVGRNYYDPKHPII-IAQHK--MEVWPGYITA
IQAYDGGLMLNTDISHKVLRTETVLDMMQSIYQS-SG---RGFQEHCTRQLVGEVVLTRY
NNKTYRIDDISWDENPRSCFTF-HTGEQVSFVDYYKKSYNINIMDDCQPLIISRPKKRAK
DAD---R----DEVLCLIPELCCMT-----------------------------------
---------------------------GLTDNMRQ---DFRVMKDIAVHTRVTPMQRDLA
MRKFIKNVDSNPKAKAAMAKWGLYLDHDLLR------TEARQLPLEKIILK--NRS-F-Q
SNVEADFGREVTR---EPVLVPVDLQCWMVLFCARDEHKANDYITMMKKVCPSLGIRVNT
PALFRLENDRTETYLRIIRDNL--KPQ--VQM------------VVCIFPTPRDDRYSAI
KKLCCVDSPVPSQVINAKTI---GSQQKLRSVTQKIALQINAKLGGELWALEIPLKNI-M
VVGIDVYHEIKKGVRSVAGFVASTNRELT--RWYSRTCFQMPGQELMDGLK-LCLTS---
-ALKKYHEVNHA--LPERIFIFRDGVGDGQLNTVAGYEVEQLRECASYF---GGESY-QP
RLAVVIVQKRINTRIFAEYNRGQLDNPRPGTILDHTVTRREW--YDFFLVSQHVRQGTVS
PTHYIVVADDTGLKPDHMQRLSYKLTHLYYNWPGTVRVPAPCQYAHKLAYLVGQSIHKDP
SLDLADRLFFL
>ENSCPOT00000024503.2_Piwil3_GuineaPig
------------------------------------------------------------
------------------------------------------------------------
------------------------------------------------------------
------------------------------------------------------------
------------------------------------------------------------
------------------------------------------------------------
------------------------------------------------------------
------------------------------------------------------------
------------------------------------------------------------
------------------------------------------------------------
----------------------------------------------------------GL
S-----LAADLQ-A-----LSGAGDSS---------------------------------
--------------------------WNFSG-----PCGGLREKLRY-------------
---------VR---HSKTGS--EGSTIELLANHFQVSD-------------TSKMAYKDL
HEKLLFQHASIFGEYHIFDG-NSLLL-PRNEKLQ-HSNIELLRRTK-EGGI-VKVTVCFS
RELGTTHPDCILYYNIFLRRILKLMNLKQIGRNYYNDANTQK-FFCSR--LETIPDYVTS
ILPYEQSLTLCSDTCFKLLQSRTVFDVIRKRFK-------------ISKELIGLVVFTRY
NNKTHKVAAVNWDLSPRDTFKR-SDSSEVTFVDYYMQQYNQIITDLNQPLLVSQGKWRKG
QGN-IS-----PEPILLGPELCYLI-----------------------------------
---------------------------GLPDDVNR---KPQEMGDLTKLMKQPPEVRKTE
SENFIRDVNKNLTEQSDLQCWSLRFDTNCLS------VLGRVLGGVKVVQR--KKS-FDV
NQELAEWMRESRS---TWLLSAKSLNKWVLLYPKEYKHQAETLRDNLKRVNDPMGVTGDQ
GHLQAV--DDPNSYISTLQRCV--TSQ--TTM------------VVCVLPDNEKCRYD--
-------------CVLAKTL---EFNKTYMTIITKIAQQMNCKMGGALWKVQTNLRKT-M
FVGIDCFHDIINRQNSIAGFV-----------WHSQCIFQEPGQEIVNGLN-RCLEA---
-ALNSWFKNLHY--QPNSVVVYRDGVGDGQLQYLLDYEIPQLVSQLNKL---------QI
KLTFIVVKKQINTRFFTKS-GQMFKNPPSGTVVNVALTRHEW--YYFYIVSQTSKYGTVT
PTHYNVIYDTVCLDPYTVQSITYKLCHMYFNFPGAIRVPAPCHYAHKLAYFVGQNIQQEP
HNALSNSLYYL
>ENSLAFT00000008421.4_Piwil4_Elephant
------------------------------------------------------------
------------------------------------------------------------
---------------------------------------------------MSGR-----
--------------------------ARV-------------------------------
-------------RA------------------R--------------------------
------------------------------------------------------------
----GIAC----------------------RPSTPEIG----------------------
----------------------------------RTQASP--------------------
--------------------------------------------SPA-------------
--------------------------------------------------SVDVSDKDT-
PSSSGYMGTSRISQKMVFLGDSDSTQKD------------------------------KD
G-----VSSGDV-G-----CTFLGRG---------G------------------------
----RIRR-------------------EFMD-----LGACTREKLAH-------------
---------VR---DCKTGS--SGIPVKLVTNLFNLDLPQDWQLYQYYVTYIPDLESRRL
RIALLYSHSELFNKAKVFDG-AILFL-LE--KLE-EKVTELSSETQ-RGET-VKIVITLT
RELPSSSPVCFQVFSIIFKKILKKLSMYQIGRNYYNPSEPVE-IPQYK--LTLWPGYSVS
VSQFESSLLFSADVCYKVLRSETVLEFMTDLYHK-TGL--SSFTQACEKELLGLIVLTRY
NNKTYRIDDIDWSVRPTHTFQK-RDGAEISYVDYYKQQYDITLSDLNQPVLVSLLKSKRN
DNT-E------ARIAHLIPELCFLT-----------------------------------
---------------------------GLTSQAIS---DFQLMKALAEVTHLSPLGRQQR
LARLADDIQRNKDARFELETWGLHFGCQ-MS------LTGRIVPLEKILMQ--DQVFC-Q
PMSAADWSKDVRT---CKILSAPSLNKWLIICNNRAEHVNESFLNCLRRVGSSMGFNVDY
PKMIKV-QEDPAAFLRAIQQHV--DAD--VQL------------VMCILSSNQKSYYDSI
KKYMSSDCPVPSQCVLTRTL---NKQGMMMSVATKIAMQMTCKLGGELWAVEIPLKSL-M
VVGIDVCKDALNKEMAVVGFVASINTRIT--RWYSRCILQRTTTNVADCLK-VLMIG---
-ALNKWYQYNHG--LPARIIVYRDGVGDGQLKTLIEYEVPQLLSSVAES----SSNT-SS
KLSVIVVRKKCVPRFFMEM-NRTLQNPPLGTVVDSEATRPDW--YDFYLISQVAHQGTVN
PTYYNVIYDNNGLKPDHMQRLTFKLCHLYYNWSGLIRIPAPCQYAHKLTFLVAQSIHKEP
SLELANSLFYL
>ENSTGUT00000004991.2_Piwil1_ZebraFinch
------------------------------------------------------------
------------------------------------------------------------
---------------------------------------------------MTGR-----
--------------------------ARA-------------------------------
-------------RG------------------RP-----------PRQ-----TPAAGD
---------------------------------------------APQWQGQQD------
--VPGPLR----GRW--QPQ-------QLRQPQQLRQP-------QQLQ-----------
---------------------------------QLQQPQQLQQP----------------
----------------------------QQPQQLQ-----QLHVLPA-------------
----------------------------PAQEPG------------------GHGRPRG-
PENP-----PQER------------RPE------------------------------GL
Q-----VSSGLQ-D-----LSLGDRG---------G------------------------
-----RRR-------------------DFQD-----LGVNTRQAMVH-------------
---------VQ---ESKTGF--SGKAIKLTTNHFQLTSRPQWALYQYHVGYSPEMEARRL
RSALLLQHEDTIGKTHAFDG-SILFL-PK--KLE-KKVTELFSRTR-NGED-VKITVTLT
NELPPTSPTCLQFYNIIFRRLLKMLNLQQIGRNYYNPSDPVS-IPNHR--LMVWLGFTSS
ILQYEENIMLCADVCHKVLRGETVLDTMHSLHSQ-VGE--ERFRDACAKELIGLIVLTKY
NNRTYRIDDINWDSNPKSTFRK-SDGSEMSFVDYYKKQYNIEISDLMQPVLMSKMKRKS-
--G-NI-----QGSVALIPELCSLT-----------------------------------
---------------------------GLTDKMRS---DFNMMKDLAIHTRLPPEQRQRE
LGRFLGYIQKDDNVQKELRNWGLSFDYKSVS------FTGRVVQGEKIFQS--GAM-FGY
NPHVADWTKETRG---LPLIRPVPMDTWLLIYTRRNYDVAITLLQSLFKVTPSMGIHMNR
PSMIEV-DDRTEAYLRVLQQRV--TPD--INI------------VVCILSSSRKDKYDAI
KKYLCTDCPIPSQCVLARTL---SKPQTIMTVATKIALQMNCKMGGELWSVEIPLKQV-M
IVGIDCYHDTLSGKQSVAGFVSSLNQTVT--RWFSRCVVQSRGQELVDGLK-TCLQT---
-ALRNWAKWNKC--LPSRIFVYRDGVGDGQLNTLVNYEVPQFLDCLKSI----GTDY-SP
KLTVIVVKKRVGARFFAEI-GGGLRNPPPGTVVDTVVTRPEW--YDFFIVSQTVKSGCVA
PTHYNVVYDTSQLKPDHMQRLTYKLCHMYYNWSGIIRVPAPCQYAHKLAFFVGQSIHREP
NMVLSDRLYYL
>ENSACCT00020010037.1_Piwil2_GoldenEagle
MS----------------------------------------------------------
------------------------------------------------------------
------------------------------------------------------------
------------------------------------------------------------
-------------RG----------------------------------IR---LPEAG-
------------------------------------------------------------
---AGGGGF---TRG--WW--------GGSSPGGCSQD----------------------
----------------------------------AADATPAC------------------
----------------------------------------RGSPPPAP------------
-----------------------------------------GTQ---DPVARQRGHAAW-
PP-------------------------------------------------------W--
------ERCHRA---------VLREAPH-------G------CCAYPASIGTPALP----
AAHARPRDSPSC------RQTVSE--ASVSSSPTFWGSE---HWLG--------------
---------LRA-LRTKPVA--KGTPLTVGLNSVKIHCQNE-AVYQYHVTFSPEVECRST
RFAMLKEHQAVTGNVTAFDG-SILYL-PI--LLP-QLVSLKAQRRS-DREE-ITITIQIT
KVLEPSSDLCIPFYNVVFRRVMRILDMKLVGRNFFEPDQATV-LQHYR--LQIWPGYSVS
IRKKDGGLFLLVDAIHKVIRSDSVLNFMHAIYK--QSV--SSFQDECTKQLVGNVVITRY
NNRTYRIDDIDWDKTPRDSFTL-ASGEEITFVDYYSKAYGITISELDQPLLVHRPKEKRM
PEGKVRQGLHLLDMILLVPELTFMT-----------------------------------
---------------------------GVPE-IRK---DSRMVKMLQ-----SPSQHYAR
LTSLLRRIKDSPEASQELMRWGLTLDPDIHR-----VGAGRVLPAERINMR--HSS-F-I
PTEDLSWNREVTR---EASISAIAMNYWLLVYPKRLQDLAKNLVATMESVCGPIGMRVSR
PALVELKDDRIETYAKTIRTVLDSEDK--VQL------------LLCIISSSREDLYGAI
KKLCCVQSPVPSQVINAQTLA--GQLGKMRSVVQKVLLQLNCKLGGELWGVDIPLKHL-M
VIGMDVYHGRSKGMRSVIGFVASMNHILT--KWYSRVVFQMPHQEIADSLR-LCLAD---
-ALQHFHEMNHC--LPKKIVVYRDGVSDSQLNTVLKYEIPQMQKCFDTF-----ENY-QP
SMVVMVVQKQISTNFYTLT-AEQFTSPPPGTVIDHTVTSSDW--QDFFLLAHRSRQGCSI
PTRYVCVLNTANLSCEHLQRLTFKLCHLYWNWPGTIRVPAPCKYAHKLAFLSGQVLYREP
STQLCDKLFFL
>ENSACAT00000015740.3_Piwil1_GreenAnole
------------------------------------------------------------
------------------------------------------------------------
---------------------------------------------------MSGR-----
--------------------------ARA-------------------------------
-------------RA------------------R--------------------------
------------------------------------------------------------
----GRARP-TQPEE--DSA-------AASGAATLRPL----------------------
--------------------------------LGYGAPRPGQQ-----------------
-----------------------------QP-----------QPEPP-------------
----------------------------AEGPLI------------------GRGRQRG-
GVPA-------QG------------PSK------------------------------EL
E-----ISAGFQ-E-----MTLGERG---------G------------------------
-----YRR-------------------NYND-----IGVYTRRSIEH-------------
---------VK---EVKTGV--SGTAIALSTNHFRLTSRPQWTLYQYHIDFSPPMESRRL
RCALLFQHEDILGRTHAFDG-TILFL-PK--KVG-NKVTEVYSQTR-QGET-VKITITLT
NELPSTSPTCLQFYNIIFRRVLKIMNLQQIGRNYYNPSDPIS-VPKHR--LMVWPGFTTS
ILQYETSVMLCSDVSHKVLRSETVLDFMYSLYEQ-VGE--QRFKEACAKELVGLIVLTRY
NNKTYRVDDISWDSSPKDRFKK-ADGSEISFVDYYQMQYNQEVKDLNQPLLLSQPKRKRG
PGG-AV-----PGPAALVPELCFLT-----------------------------------
---------------------------GLTDKMRS---DFSVMKDLAVHTRLAPEQRMRE
IGKLVDYINKDANVQQELRDWGLSFDSNLLS------FSGRVVQSERIHQG--GKV-FDY
NPQAADWSRETRG---APLMRAKPLDNWLLLFPRRNYDAANALVQNLFKVTPAMGIQMKK
ATMVEV-EDRTEAYLRALKQTV--TSD--TQM------------VVCLLSSSRKDKYDTI
KKFLCSDCPTPSQCVLARTL---GKAQTVMAVATKIALQMNCKMGGELWSVEVPLKQL-M
VVGIDCYHDTSAGRRSIAAFVASLNQGMT--RWYSRCVLQDRGQEVVDGLK-VCFQA---
-ALRTWYTHNQH--LPSRIIVYRDGVGDGQLKTLVSYEVPQFLECLKTI----GQDY-SP
KLTVIVVKKRLNNRFFARI-DGRLQNPPPGTVVDVEVTRPEW--YDFFIVSQAVKCGTVA
PTHYNVIYDSSALKPDHMQRLTYKLCHMYYNWPGVIRVPAPCQYAHKLAFLVGQSIHREP
NLALAENLYYL
>ENSCMIT00000029931.1_Piwil4_ElephantShark
MPV---------------------------------------------------------
------------------------------------------------------------
------------------------------------------------LLPIIRRQ----
--------------------------KRTSDVV-------------WLTLHTHIN-----
-------------RPSLY---------------R--------------------------
------------------------------------------------------------
------------------------------------------------------------
------------------------------------------------------------
------------------------------------------------------------
------------------------------------------------------------
---------SSLK---------------W---------------------------GLGK
M-----ISAGFE-R-----QVIMERG---------R------------------------
----YKQR-------------------NVFD-----FGVNTRKGMEH-------------
---------VK---DCKSGS--SGNPVRIITNLFAFRSPHSWCLNQYHVTFKPDIESKRL
RMALLFSHSDLLGKIRAFDG-AMLFL-PH--KLE-NQVTELSSVMI-DGQV-VHITINLT
SEFPQDSPMCIQFFNITIKKAMKMLSMYQIGRNFYDPSTPIQ-IPQHR--LILWPGFSTS
IMRYEAKILLSADVSHKVLRSETVLEFMTELYNR-NGD--QQFCDTCMKELLGLIVLTRY
NNKTYRIDDIDWSANPTGTFKK-TDGTEISYIDYYTQQYDISVTDLSQPLLVSLLKNKHL
DKD-AA-----PRLIHLIPEFCFLT-----------------------------------
---------------------------GLSNQARS---DFHVMKDLAAETQLTPEKRQQR
LHVLIDNIQRNKEARTELEGWGLRLDEQ-IS------LIGRVIPSEKIHML--DHI----
PESAADWSRDTRN---ARIINVQPLQDWLMVFSHRSCEVAGKLLACLKKVGLSMGFSVGN
PKMVQV-NEGPASYMQALRHQV--QPS--TDL------------VLCILSSNQKDNYDCI
KKFLCVEKPTPSQCVLARNL---NKQHMLMSIATKIAMQMACKLGGELWMVEIPV-----
------------------SIIQDLASNSM--EWYSRCVFQSSAVEVADCLK-VCMQG---
-ALNKWLEINHM--LPGRIVIYRDGVGDGQLMTLVDYEVPQILHSFKAV----NPCY-GP
KITMIVVRKRSPCRFFADV-NGALQNPALGTVIDSEATRPEW--YDFFLISQCARQGTVS
PTYYNVVYDNSGMKPDHVQRLTYKLCHLYYNWPGVIRVPAPCQYAFKLTVLVGQSIHREP
DLNLAERLFFL
>NM_001114195.1_Piwil2_SeaUrchin
MA----------------------------------------------------------
------------------------------------------------------------
---------------------------------------------------GFGRG----
--------------------------GRGAALL-------------KL-LEEPQR-----
-------------RPGQNGDNTNGDKVEGKPASRPDT--------APAP----GAPKPGA
-------------------------P-------------------KPA------------
---FGRGLQMAAMQQ--QIKKE-----EPKPPGSQQSAQQ-QAAPTSFGRGFSGMPIGRG
FTSQQQP---------------------------TAQKSPARQT----------------
----------------------------PSPA--------RQSPSPPGKS----------
--------------------------------------------------PSPTGKSPS-
PSMM----TSSSA------------ASS------------------------------AY
P-----SPAPTP-T-----PSMGPGG----------------------------------
---------------------------DTRD-----RFANLDEKMGH-------------
---------LSLQGKEIHGT--AGREVKAASNYIRIKCVNK-AVWQYAVSFDPPIESKKI
RLRMVFDHSDVIGKVRAFDG-AVLFL-PH--KLP-QKVTLFESVRLFDQET-ITIKIILG
KEINPQE--CTQIYNIIFRKVMKILQMKQVGRHFYNPTTPSI-VPQHK--LEIWPGYITA
ISQYEGGLMLHADVSHKVLCNESVLESMQAIYQR-IPN-NIRFREECVRQIVGTVVLTRY
NNKTYRVDDIDWDSNPQTTFKS-RD-EEISFIDYYKKSYSLEISDPGQPLLISRIKKKQL
NNPGTPV----EEEIRLIPELSSRT-----------------------------------
---------------------------GLTDDMRA---DFRIMKDLAMHTRVTPQQRHQS
MLKFIKNVYANEQAAEELSGWGLELQHDLLQ------LTGRQLPLENIKLG--RSS-F-K
ASKEADWGRECTR---QHVITAVPLRNWVVVFTRRDAPKAAEFIQMMKQVCPQMGIEIEH
PSMVELQDDRTQSYTNMVKKSI--NPQ--LQL------------VIAIFPTSRDDRYSAF
KKLCCIEAPVPSQVINGRTI---SQKQKLRSVTQKIALQINCKLGGELWALDVPLSKL-M
VIGIDVYHDPNRGKKSIGAFVASMNRDLT--SWFSRVCIQTPHQELIGGLK-LCFTS---
-SLKKYHDINHA--LPEKIVIFRDGVGDGQLNVVATYEQEQLSQCFSMF----GADY-KP
QLCIVVVQKRINTRIFSVA-GGNYENPYPGMVIDHTITRPTW--YDFFLVSQHVRQGTVT
PTHYVVVHDSTQLKPDHMQRLAYKLTHLYYNWPGTVRVPAPCQYAHKLAYLVGQNLHKEP
SLELCDKLFFL
>ENSOCUT00000006269.4_Piwil2_Rabbit
MD----------------------------------------------------------
---------PV-RPPFRGPAPVHLSQC-----------VRMPGC--------------WP
QAPKP-------------------------------------------LEPALGRA----
-----------------------GPVGRG-------------------------------
-------------HMFA----------------KPEEAGTQSG---PAPRE-----SVG-
----LVSMFRGLGLD------------TASR-TSPRREL-------PP------------
---SGRGIL---GRG--L---------SANLLRKEKEE----------------------
---------------------------------------PR-------------------
----------------------------------------LTFPDPS-------------
------------------------VLAAGDSKMAEASVGW-NR-------MLGRGSSDT-
SS----------------------------------------------------------
------LPLGRA---------AGGMGR--------A------VEKPPRVFGPASR-----
--NPPRLSPP---------SPLPQSSLHFPERPLG-LTA----EPK--------------
---------EKE-IFVKQGS--KGTPQSLGLNLIKIQCHNE-AVYQYHVTFSPNVECKSM
RFGMLKDHQAVTGNVTAFDG-SILYL-PV--KLQ-QVLELKSQRKT-DDAE-ISIKIQLT
KILEPCSDLCIPFYNVVFRRVMKLLDMKLVGRNFYDPTSAMV-LQQHR--LQIWPGYAAS
IRRTDGGLFLLADVSHKVIRNDSVLDVMHAMYQ--QNK--ENFQDECSKLLVGNIVITRY
NNRTYRIDDVDWNKTPKDSFTM-SDGKEITFLEYYSKNYGITVKEEDQPLLIHRPSERQN
NHGMLL-----KGEILLLPELSFMT-----------------------------------
---------------------------GIPEKMKK---DFRAMKDLTQQINLSPKQHHNA
LECLLQRISKNETANSELTRWGLCLQKDVHK------IEGRVLPMERINLR--NTS-F-I
TSQDLNWIKEVTR---DLSILTIPMHFWALFYPKRATDQARELVNMLEKIAGPIGMRMSP
PAWVELKDDRIETYIRTIQSMLGVEGK--IQM------------VVCIIMGTRDDLYGAI
KKLCCVQAPVPSQVINVRTI---GQPTRLRSVAQKILLQINCKLGGELWGVDIPLKQL-M
VIGMDVYHDPSRGMRSVVGFVASINLTLT--KWYSRVVFQMPHQEIVDSLK-LCLVG---
-SLKKFYEVNHC--LPEKIVVYRDGVSDGQLKTVANYEIPQLQKCFEAF-----ENY-QP
KMVVFVVQKKISTNLYLAA-AEHFVTPAPGTVVDHTITSCEW--VDFYLLAHHVRQGCGI
PTHYVCVLNTANLSPDHMQRLTFKLCHMYWNWPGTIRVPAPCKYAHKLAFLSGQILHHEP
AIQLCENLFFL
>XM_033043911.1_Piwil1_ThornySkate
------------------------------------------------------------
------------------------------------------------------------
---------------------------------------------------MTGR-----
--------------------------ARS-------------------------------
-------------RA------------------R--------------------------
------------------------------------------------------------
----GRTR----VPE--VSS-------QPLAPRME-------------------------
-------------------------------------PSPI-------------------
------------------------------PP----------LAASA-------------
----------------------------GEPELL------------------GRGRQRG-
PSGA-------LL------------RKD------------------------------VE
V-----VSAGFK-E-----MSLTERG---------G------------------------
-----RRR-------------------DFHD-----LGVNTRKTMEH-------------
---------VK---ESKTGS--SGSAIRLITNYVRLNSCAQWLLYQYHVDYEPQMESRRL
RTVLLFMHENVLGRIRVFDG-GVLFL-PK--RLE-TRVTELRSQTR-DGQD-VKVTVTLT
NELPPTSPTCLQFYNIVFRRLLKIMCLQQIGRNYYNPKDPIM-IPQHR--IMVWPGYTTS
ILQYESNVMLCADVSHKILRSDTVHDVMHELYAQ-FGE--QRFQEACSKELVGVIVLTRY
NNKTYRIDDIDWFQNPQSTFNK-A-GTQVSYIDYYKKQYSMDIDDVNQPVLVSQPRRQGP
AG--TS-----LGPICLIPELCYLT-----------------------------------
---------------------------GMTDKMRS---DFNVMRDLSAHTRLTPEQREQQ
LWRFVDYIQSDENVQKELSDWGIQFDSKLHS------LSGRVVPTEKIQQG--GKM-FDY
NPQAAEWSRETRG---SFLINPVPLENWVLVFTRRNTDVARSLFQTLGKVVKAMGIRMEK
PLMVEV-EDRSEAFLRALQSNV--TQS--TRI------------VVCVLPSNRKDKYDTI
KKYLCVECPTPSQCVVARTL---SKPQALMAIATKIALQINCKMGGELWSVEIPLKQL-M
VIGIDCYHDNAAGRKSIAGFVASLNQTIT--RWFSRCIFQDRGQELVDGLK-VCLQA---
-ALKAWHACNKC--LPGRIIVYRDGVGDGQLNTVVNYEVPQLLDCLKYL-----PDY-NP
KLSVIVVKKRVNARFFSQA-GGRLQNPPPGTVIDTDVTRPEW--YDFYIVSQSVKVGTVT
PTHYNVVFDNSNLKPDYMQRLTYKLCHMYYNWPGVIRVPAPCQYAHKLAFLVGQSIHREP
SLALADRLYYL
>ENSOANT00000018941.4_Piwil1_Platypus
------------------------------------------------------------
------------------------------------------------------------
---------------------------------------------------MTGR-----
--------------------------ARA-------------------------------
-------------RA------------------R--------------------------
------------------------------------------------------------
----GRAR----GQD--TT--------PVVGPPATQQS----------------------
---------------------------------SYGHSKPQ-------------------
--------------------------------------------QPP-------------
----------------------------SEGEFV------------------GRGRQRG-
AMGA------PKS------------QGQ------------------------------EF
Q-----ISAGFQ-S-----LSLGEKG---------G------------------------
-----RQK-------------------DFHD-----LGVNTRKGIEH-------------
---------VQ---ESKTGS--SGIVVRLSTNHFRLTSRPQWALYQYHVDYNPQMEARRL
RSALLFQHEELIGKTHAFDG-TILFL-PK--RLP-NKATEVFSQTR-SGEN-VKITITLT
NELPPTSPTCLQFYNIIFRRLLKIMNLQQIGRNYYNPSDPIS-IPNHR--LVIWPGFTTS
ILQYENNIMLCTDVSHKVLRSETVLDFMYTIYNQ-SGD--RRFQEQVSKELVGLIVLTKY
NNKTYRVDDIDWEQNPKSTFKK-ADGSEISFLEYYRMQYNQEITDLKQPVLVSQPKRRRG
PGG-AL-----PGPALLIPELCYLT-----------------------------------
---------------------------GLTDKMRS---DFTVMKDLAVHTRLTPEQRQRE
VGRLIDYIHKDDNVQKELRDWGLSFDSNLLA------FSGRIMQTEKIIQS--GKT-FDY
NPALADWSKETRG---APLISVKPLDNWLLIYTRRNYDAANSLIQNLFKVTPAMGIQMKK
AIMIEV-DDRTEAYLRVLQQKV--TSD--TQI------------VVCLLSSNRKDKYDAI
KKYLCTDCPTPSQCVVARTL---GKPQTVMAIATKIALQMNCKMGGELWSVEIPLKNV-M
IVGIDCYHDTTAGRRSIAGFVSSLNQGMT--RWFSRCVFQDRGQELVDGLK-VCLQG---
-ALRKWLACNGF--LPTRIIVYRDGVGDGQLKTLVNYEVPQFLDCLKSV----GEDY-SP
KLTVIVVKKRVNARFFAQS-GGRLQNPPPGTVIDVEVTRPEW--YDFFIVSQAVRSGSVS
PTHYNVIYDNSALKPDYMQRLTYKLCHMYYNWPGVIRVPAPCQYAHKLAFLVGQSIHREP
SLSLTDRLYYL
