# Supplementary material for: Evolutionary history of the vertebrate Piwi gene family
Source: PeerJ. 2021 Nov 5;9:e12451. doi: 10.7717/peerj.12451 (PMC8574217; doi:10.7717/peerj.12451)
Supplement: Supplemental Information 12 [file peerj-09-12451-s012.zip › rawData/dataS2_fig1data/IqTree.betestTree.Fig1.nwk]

(ENSCAFT00000006660.4_Piwil4_Dog:0.183799,(((((((((((((((((((ENSDART00000090695.7_Piwil2_Zebrafish:0.279686,XM_011615388.2_Piwil2_Fugu:0.588885)1:0.0858995,XM_015341309.1_Piwil2_SpottedGar:0.321585)1:0.064809,XM_034916826.1_Piwil2_SterletSturgeon:0.145882)1:0.0655203,XM_028799022.1_Piwil2_Reedfish:0.451084)1:0.423739,(((((((XM_019491532.1_Piwil2_Alligator:0.282014,(((XM_025142807.1_Piwil2_Chicken:0.4099,ENSTGUT00000034625.1_Piwil2_ZebraFinch:0.527014)1:0.0858791,ENSACCT00020010037.1_Piwil2_GoldenEagle:0.231611)1:0.164154,ENSDNVT00000014289.1_Piwil2_Emu:0.359324)1:0.40299)1:0.0536306,ENSCPBT00000003125.1_Piwil2_PaintedTurtle:0.185222)1:0.0330261,XM_003227041.3_Piwil2_GreenAnole:0.502033)1:0.0228476,(((ENSDNOT00000001469.3_Piwil2_Armadillo:0.0615582,(ENSLAFT00000032174.1_Piwil2_Elephant:0.0654311,(ENSCAFT00000015020.4_Piwil2_Dog:0.0510277,(ENST00000356766.11_Piwil2_Human:0.0832331,((ENSCPOT00000001119.3_Piwil2_GuineaPig:0.112892,(ENSMUST00000048129.5_Piwil2_Mouse:0.0808469,ENSCCNT00000007195.1_Piwil2_Beaver:0.0707149)1:0.0207167)1:0.00760494,ENSOCUT00000006269.4_Piwil2_Rabbit:0.0518531)1:0.0180018)1:0.010781)1:0.00752171)1:0.00753824)1:0.136034,ENSMODT00000012071.3_Piwil2_Opossum:0.123917)1:0.0652325,ENSOANT00000017089.2_Piwil2_Platypus:0.295455)1:0.0932765)1:0.0996576,ENSXETT00000023096.4_Piwil2_ClawedFrog:0.563698)1:0.0758022,ENSLACT00000001204.1_Piwil2_Coealacanth:0.362197)1:0.0318145,LT674430.1_Piwil2_Lungfish:0.425464)1:0.0695656)1:0.147832,(XM_033013887.1_Piwil2_ThornySkate:0.443477,ENSCMIT00000021737.1_Piwil2_ElephantShark:0.278439)1:0.226862)1:0.598388,ENSPMAT00000001870.1_Piwil2_Lamprey:1.03497)1:0.211886,XM_002130541.5_Piwil2_CionaIntestinalis:1.18347)1:0.13984,(XM_006820494.1_Piwil2_SaccoglossusKowalevskii:0.827684,(KC516710.1_Piwil2_BranchiostomaFloridae:0.65842,NM_001114195.1_Piwil2_SeaUrchin:0.743563)1:0.115879)1:0.156961)1:0.599407,((((XM_022253500.1_Piwil1_CrownOfThornsStarfish:0.659475,XM_033772545.1_Piwil1_CommonStarfish:0.446223)1:0.193563,XM_030990960.1_Piwil1_SeaUrchin:1.10443)1:0.216725,(NM_001168160.1_Piwil1_SaccoglossusKowalevskii:0.508948,KC516709.1_Piwil1_BranchiostomaFloridae:0.324845)1:0.149111)1:0.0648055,XM_026836876.1_Piwil1_CionaIntestnalis:1.33354)1:0.11513)1:0.274579,(((ENSCMIT00000035504.1_Piwil1_ElephantShark:0.268704,XM_033043911.1_Piwil1_ThornySkate:0.181816)1:0.200782,((((((((ENSGALT00000004171.6_Piwil1_Chicken:0.141758,(ENSACCT00020002073.1_Piwil1_GoldenEagle:0.0627557,ENSTGUT00000004991.2_Piwil1_ZebraFinch:0.392445)1:0.0352894)1:0.106231,ENSDNVT00000023295.1_Piwil1_Emu:0.0804438)1:0.120848,XM_006260910.3_Piwil1_Alligator:0.158836)1:0.0168217,(ENSCPBT00000041920.1_Piwil1_PaintedTurtle:0.0968771,((((((ENSCPOT00000004881.3_Piwil1_GuineaPig:0.0328724,ENSOCUT00000028709.3_Piwil1_Rabbit:0.0172613)1:0.00573342,((ENSDNOT00000015265.3_Piwil1_Armadillo:0.0213597,ENSCAFT00000010928.3_Piwil1_Dog:0.00770623)1:0.00170186,((ENSMUST00000086056.7_Piwil1_Mouse:0.0226671,ENSLAFT0000001e3815.3_Piwil1_Elephant:0.0210019)1:0.00209147,ENSCCNT00000022357.1_Piwil1_Beaver:0.0245229)1:3.3557e-06)1:0.00347671)1:0.00467613,ENST00000245255.7_Piwil1_Human:0.0543588)1:0.0447021,ENSMOCT00000019847.4_Piwil1_Opossum:0.0407683)1:0.030703,(ENSMODT00000059476.1_Piwil3_Opossum:1.08252,(ENSCAFT00000016829.4_Piwil3_Dog:0.490338,(((ENSCCNT00000019785.1_Piwil3_Beaver:0.810184,ENSCPOT00000024503.2_Piwil3_GuineaPig:0.914567)1:0.219978,ENSOCUT00000017788.3_Piwil3_Rabbit:0.708618)1:0.101807,ENST00000332271.9_Piwil3_Human:0.663309)1:0.191101)1:0.595182)1:0.218507)1:0.0368616,ENSOANT00000018941.4_Piwil1_Platypus:0.114289)1:0.0819013)1:0.0193437)1:0.0352337,ENSACAT00000015740.3_Piwil1_GreenAnole:0.329198)1:0.0620324,(ENSXETT00000095526.1_Piwil1-b_ClawedFrog:0.356487,ENSXETT00000096919.1_Piwil1-a_ClawedFrog:0.256745)1:0.211385)1:0.0885724,LT674429.1_Piwil1_Lungfish:0.281193)1:0.058691,ENSLACT00000021593.1_Piwil1_Coealacanth:0.169514)1:0.121853)1:0.0542535,((((ENSDART00000138019.3_Piwil1_Zebrafish:0.20451,ENSTRUT00000028242.3_Piwil1_Fugu:0.424699)1:0.1104,XM_006640394.2_Piwil1_SpottedGar:0.234882)1:0.087913,XM_034925536.1_Piwil1_SterletSturgeon:0.141321)1:0.0503516,XM_028824765.1_Piwil1_Reedfish:0.306147)1:0.291159)1:0.244576)1:0.108278,ENSPMAT00000010279.1_Piwil1_Lamprey:0.777644)1:0.507882,(XM_033023425.1_Piwil4_ThornySkate:0.332512,ENSCMIT00000029931.1_Piwil4_ElephantShark:0.276194)1:0.35707)1:0.0937261,ENSLACT00000001318.1_Piwil4_Coealacanth:0.725405)1:0.176618,ENSXETT00000014018.3_Piwil4_ClawedFrog:0.63577)1:0.120734,((XM_019483637.1_Piwil4_Alligator:0.269224,ENSCPBT00000040421.1_Piwil4_PaintedTurtle:0.133972)1:0.0735724,ENSACAT00000014102.3_Piwil4_GreenAnole:0.584715)1:0.0649942)1:0.12136,ENSMODT00000000262.4_Piwil4_Opossum:0.303716)1:0.238228,ENSLAFT00000008421.4_Piwil4_Elephant:0.139046)1:0.0187578,ENSDNOT00000016813.3_Piwil4_Armadillo:0.34497)1:0.0263952,((((ENSMUST00000115644.9_Piwil4_Mouse:0.312274,ENSCCNT00000003418.1_Piwil4_Beaver:0.13215)1:0.0295627,ENSCPOT00000000070.3_Piwil4_GuineaPig:0.22922)1:0.0219545,ENSOCUT00000002861.4_Piwil4_Rabbit:0.182913)1:0.0260957,ENST00000299001.11_Piwil4_Human:0.137433)1:0.0298615);
