# Supplementary material for: Evolutionary history of the vertebrate Piwi gene family
Source: PeerJ. 2021 Nov 5;9:e12451. doi: 10.7717/peerj.12451 (PMC8574217; doi:10.7717/peerj.12451)
Supplement: Supplemental Information 12 [file peerj-09-12451-s012.zip › rawData/dataS3_figS2data/ExaBayes.Consensus.FigS1.nwk]

(ENSLACT00000021593.1_Piwil1_Coealacanth:0.145067,(LT674429.1_Piwil1_Lungfish:0.233667,(((ENSLLET00000004078.1_Piwil1-b_SpinyToad:0.665902,ENSXETT00000095526.1_Piwil1-b_ClawedFrog:0.190609)1:0.107253,(ENSXETT00000096919.1_Piwil1-a_ClawedFrog:0.176072,(ENSLLET00000031372.1_Piwil1-a_SpinyToad:0.0421158,ENSLLET00000048104.1_Piwil1-a-retro_SpinyToad:0.00707009)1:0.187937)1:0.0612981)1:0.176493,((ENSACAT00000015740.3_Piwil1_GreenAnole:0.1959,ENSPTXT00000027453.1_Piwil1_EasternBrownSnake:0.123237)1:0.0916713,(((ENSCPBT00000041920.1_Piwil1_PaintedTurtle:0.0795162,ENSSPUT00000018606.1_Piwil1_Tuatara:0.177829)1:0.0201976,(XM_006260910.3_Piwil1_Alligator:0.135963,((ENSDNVT00000023295.1_Piwil1_Emu:0.0398213,(ENSAHAT00000021985.1_Piwil1_SpottedKiwi:0.0250512,ENSSCUT00000006943.1_Piwil1_Ostrich:0.00716557)1:0.00799232)1:0.0400017,((ENSGALT00000004171.6_Piwil1_Chicken:0.0980811,ENSAPLT00000012861.2_Piwil1_Duck:0.0446456)1:0.0316869,((ENSACUT00000011027.1_Piwil1_BurrowingOwl:0.0947321,ENSCPGT00000005006.1_Piwil1_SpoonBilledSandpiper:0.0665776)1:0.012999,(ENSACCT00020002073.1_Piwil1_GoldenEagle:0.0263245,(ENSFTIT00000011895.1_Piwil1_CommonKestrel:0.0844563,(ENSLCOT00000013770.1_Piwil1_BlueCrownedManakin:0.122465,(ENSCCET00000039308.1_Piwil1_BlueTit:0.0367868,(ENSTGUT00000004991.2_Piwil1_ZebraFinch:0.0771317,ENSSCAT00000017323.1_Piwil1_CommonCanary:0.0423055)1:0.01744)1:0.0397845)1:0.183173)1:0.0126165)1:0.00897096)1:0.0223602)1:0.10914)1:0.0910091)1:0.0206022)1:0.0234262,(ENSOANT00000018941.4_Piwil1_Platypus:0.0924862,(((ENSPCIT00000057429.1_Piwil3_Koala:0.23708,ENSMODT00000059476.1_Piwil3_Opossum:0.303461)1:0.55216,((ENSBTAT00000020633.6_Piwil3_Cow:0.563375,(ENSCAFT00000016829.4_Piwil3_Dog:0.295638,ENSPVAT00000016875.1_Piwil3_Megabat:0.260702)1:0.0550998)1:0.116962,((ENSOCUT00000017788.3_Piwil3_Rabbit:0.537277,(ENSCCNT00000019785.1_Piwil3_Beaver:0.596155,ENSCPOT00000024503.2_Piwil3_GuineaPig:0.697609)1:0.182598)1:0.0924044,(ENSMICT00000071002.1_Piwil3_MouseLemur:0.563289,(ENSSBOT00000007085.1_Piwil3_BolivianSquirrelMonkey:0.260606,(ENSMFAT00000008498.1_Piwil3_CrabEatingMacaque:0.0658138,ENST00000332271.9_Piwil3_Human:0.0281912)1:0.109553)1:0.282443)1:0.105739)1:0.0802064)1:0.4724)1:0.195131,((ENSPCIT00000034700.2_Piwil1_Koala:0.014894,ENSMOCT00000019847.4_Piwil1_Opossum:0.00157337)1:0.0348983,((ENSPVAT00000010029.1_Piwil1_Megabat:0.0107114,(XM_004385007.3_Piwil1_Manatee:0.00571929,ENSLAFT0000001e3815.3_Piwil1_Elephant:0.00781983)1:0.0129505)1:0.005217,(ENSCAFT00000010928.3_Piwil1_Dog:0.00734265,((ENSPEMT00000025752.2_Piwil1_Deermouse:0.00723471,ENSMUST00000086056.7_Piwil1_Mouse:0.00423997)1:0.0182543,((ENSCCNT00000022357.1_Piwil1_Beaver:0.0151163,ENSDORT00000010481.2_Piwil1_KangarooRat:0.0120723)1:0.0069425,((ENSCPOT00000004881.3_Piwil1_GuineaPig:0.028441,ENSOCUT00000028709.3_Piwil1_Rabbit:0.0150128)1:0.00635397,(ENSBTAT00000008482.3_Piwil1_Cow:0.00553878,(ENSDNOT00000015265.3_Piwil1_Armadillo:0.0184852,(ENSMICT00000028923.2_Piwil1_MouseLemur:0.00694353,(ENSSBOT00000050763.1_Piwil1_BolivianSquirrelMonkey:0.0198598,(ENSMFAT00000005141.1_Piwil1_CrabEatingMacaque:0.0026882,ENST00000245255.7_Piwil1_Human:0.0168077)1:0.0192708)1:0.0194659)1:0.00311041)1:0.00117773)1:0.00267057)1:0.00132164)1:0.00193311)1:0.001253)1:0.00342606)1:0.0367634)1:0.0286413)1:0.0311537)1:0.063945)1:0.0192026)1:0.0411869)1:0.0770577)1:0.0432752,((ENSCMIT00000035504.1_Piwil1_ElephantShark:0.201726,XM_033043911.1_Piwil1_ThornySkate:0.144402)1:0.157917,((XM_028824765.1_Piwil1_Reedfish:0.241418,(XM_034925536.1_Piwil1_SterletSturgeon:0.115568,(XM_006640394.2_Piwil1_SpottedGar:0.196642,((ENSEEET00000000356.1_Piwil1_ElectricEel:0.122541,ENSDART00000138019.3_Piwil1_Zebrafish:0.111789)1:0.0536976,(ENSSSAT00000155785.1_Piwil1_AtlanticSalmon:0.105664,(XM_030357825.1_Piwil1_AtlanticCod:0.223184,((ENSXMAT00000000118.2_Piwil1_Platyfish:0.182866,ENSTRUT00000028242.3_Piwil1_Fugu:0.246319)1:0.0389517,((ENSONIT00000013788.2_Piwil1_NileTilapia:0.105328,ENSAOCT00000000379.1_Piwil1_ClownAnemonefish:0.146561)1:0.0298143,(XM_037481821.1_Piwil1_Stickleback:0.144883,ENSORLT00020012903.1_Piwil1_Medaka:0.199798)1:0.0342509)1:0.0175237)1:0.0527464)1:0.0987399)1:0.0155448)1:0.105292)1:0.0623498)1:0.0498916)1:0.223015,((ENSPMAT00000010279.1_Piwil1_Lamprey:0.585178,((ENSCMIT00000029931.1_Piwil4_ElephantShark:0.215482,XM_033023425.1_Piwil4_ThornySkate:0.27014)1:0.287951,(LT674431.1_Piwil4_Lungfish:0.411213,(ENSLACT00000001318.1_Piwil4_Coealacanth:0.527708,((ENSXETT00000014018.3_Piwil4_ClawedFrog:0.294148,ENSLLET00000001604.1_Piwil4_SpinyToad:0.315144)1:0.24729,(((XM_019483637.1_Piwil4_Alligator:0.235345,ENSCPBT00000040421.1_Piwil4_PaintedTurtle:0.0967283)1:0.0412806,(ENSSPUT00000006002.1_Piwil4_Tuatara:0.223281,(ENSPTXT00000006761.1_Piwil4_EasternBrownSnake:0.274331,ENSACAT00000014102.3_Piwil4_GreenAnole:0.323032)1:0.147357)1:0.0376056)1:0.0777927,((ENSMODT00000000262.4_Piwil4_Opossum:0.114343,ENSPCIT00000051637.2_Piwil4_Koala:0.128181)1:0.161576,((ENSLAFT00000008421.4_Piwil4_Elephant:0.071916,XM_023739852.1_Piwil4_Manatee:0.186691)1:0.042731,(ENSDNOT00000016813.3_Piwil4_Armadillo:0.284539,((ENSBTAT00000019851.6_Piwil4_Cow:0.207137,(ENSPVAT00000007247.1_Piwil4_Megabat:0.0844933,ENSCAFT00000006660.4_Piwil4_Dog:0.139845)1:0.0155551)1:0.0261216,((ENSMICT00000006380.3_Piwil4_MouseLemur:0.112393,(ENSSBOT00000032428.1_Piwil4_BolivianSquirrelMonkey:0.0661441,(ENSMFAT00000005184.1_Piwil4_CrabEatingMacaque:0.0178312,ENST00000299001.11_Piwil4_Human:0.0124041)1:0.0275687)1:0.0633448)1:0.0243506,(ENSOCUT00000002861.4_Piwil4_Rabbit:0.159633,(ENSCPOT00000000070.3_Piwil4_GuineaPig:0.184895,(ENSCCNT00000003418.1_Piwil4_Beaver:0.101958,(XM_013009541.1_Piwil4_KangarooRat:0.231832,(ENSMUST00000115644.9_Piwil4_Mouse:0.11444,ENSPEMT00000032712.2_Piwil4_Deermouse:0.13165)1:0.159806)1:0.0265848)1:0.0255912)1:0.0298332)1:0.0166307)1:0.0262337)1:0.0242616)1:0.016323)1:0.187127)1:0.114771)1:0.0946343)1:0.0846744)1:0.0802468)1:0.0888447)1:0.405681)1:0.0845467,(((KC516709.1_Piwil1_BranchiostomaFloridae:0.27147,NM_001168160.1_Piwil1_SaccoglossusKowalevskii:0.37418)1:0.134804,(XM_026836876.1_Piwil1_CionaIntestnalis:1.02253,(XM_030990960.1_Piwil1_SeaUrchin:0.822279,(XM_033772545.1_Piwil1_CommonStarfish:0.365694,XM_022253500.1_Piwil1_CrownOfThornsStarfish:0.540716)1:0.138255)1:0.144957)1:0.0475024)1:0.0917619,((KC516710.1_Piwil2_BranchiostomaFloridae:0.553968,(XM_006820494.1_Piwil2_SaccoglossusKowalevskii:0.566267,NM_001114195.1_Piwil2_SeaUrchin:0.560104)1:0.0824222)1:0.134549,(XM_002130541.5_Piwil2_CionaIntestinalis:0.955571,(ENSPMAT00000001870.1_Piwil2_Lamprey:0.819006,((XM_034916826.1_Piwil2_SterletSturgeon:0.158977,(XM_028799022.1_Piwil2_Reedfish:0.379515,(XM_015341309.1_Piwil2_SpottedGar:0.272511,((XM_014170861.1_Piwil2_AtlanticSalmon:0.123158,(ENSDART00000090695.7_Piwil2_Zebrafish:0.185877,XM_027027755.2_Piwil2_ElectricEel:0.188936)1:0.0931494)1:0.0324661,(XM_030357926.1_Piwil2_AtlanticCod:0.344021,(XM_037483638.1_Piwil2_Stickleback:0.161294,((ENSORLT00020015956.1_Piwil2_Medaka:0.268184,ENSXMAT00000032928.1_Piwil2_Platyfish:0.186609)1:0.0410222,(ENSAOCT00000004854.1_Piwil2_ClownAnemonefish:0.118999,(ENSONIT00000088165.1_Piwil2_NileTilapia:0.135499,XM_011615388.2_Piwil2_Fugu:0.317447)1:0.0315957)1:0.00649608)1:0.00254672)1:0.101253)1:0.0556614)1:0.107415)1:0.0379727)1:0.0508747)1:0.255862,((ENSCMIT00000021737.1_Piwil2_ElephantShark:0.231391,XM_033013887.1_Piwil2_ThornySkate:0.375966)1:0.275569,((LT674430.1_Piwil2_Lungfish:0.323343,ENSLACT00000001204.1_Piwil2_Coealacanth:0.279401)1:0.0480829,((ENSLLET00000037306.1_Piwil2_SpinyToad:0.280592,ENSXETT00000023096.4_Piwil2_ClawedFrog:0.219722)1:0.229538,(((ENSCPBT00000003125.1_Piwil2_PaintedTurtle:0.163629,(ENSSPUT00000020913.1_Piwil2_Tuatara:0.285937,(ENSPTXT00000021999.1_Piwil2_EasternBrownSnake:0.385005,XM_003227041.3_Piwil2_GreenAnole:0.208868)1:0.142405)1:0.0540334)1:0.0289043,(XM_019491532.1_Piwil2_Alligator:0.235073,((ENSSCUT00000031807.1_Piwil2_Ostrich:0.140305,(ENSAHAT00000029461.1_Piwil2_SpottedKiwi:0.150053,ENSDNVT00000014289.1_Piwil2_Emu:0.223025)1:0.0247906)1:0.127742,((XM_025142807.1_Piwil2_Chicken:0.279539,ENSAPLT00000019075.1_Piwil2_Duck:0.149345)1:0.122199,((ENSACUT00000020594.1_Piwil2_BurrowingOwl:0.211323,(ENSCPGT00000020006.1_Piwil2_SpoonBilledSandpiper:0.107439,(ENSACCT00020010037.1_Piwil2_GoldenEagle:0.156433,ENSFTIT00000022725.1_Piwil2_CommonKestrel:0.168033)1:0.0376186)1:0.0261311)1:0.0231424,(XM_017827282.1_Piwil2_BlueCrownedManakin:0.175957,(ENSSCAT00000008902.1_Piwil2_CommonCanary:0.164299,(ENSTGUT00000034625.1_Piwil2_ZebraFinch:0.133825,ENSCCET00000009987.1_Piwil2_BlueTit:0.208276)1:0.0225546)1:0.100177)1:0.229257)1:0.0649913)1:0.119764)1:0.313207)1:0.0405433)1:0.0342467,(ENSOANT00000017089.2_Piwil2_Platypus:0.246237,((ENSMODT00000012071.3_Piwil2_Opossum:0.023463,ENSPCIT00000020357.2_Piwil2_Koala:0.0558229)1:0.0915028,(ENSDNOT00000001469.3_Piwil2_Armadillo:0.0567862,((ENSLAFT00000032174.1_Piwil2_Elephant:0.0387582,XM_004382120.1_Piwil2_Manatee:0.0238939)1:0.0223772,((ENSCAFT00000015020.4_Piwil2_Dog:0.03579,(ENSBTAT00000021039.6_Piwil2_Cow:0.077319,ENSPVAT00000009877.1_Piwil2_Megabat:0.0498296)1:0.00256267)1:0.0121957,((ENSMICT00000051683.2_Piwil2_MouseLemur:0.0349478,(ENSSBOT00000045854.1_Piwil2_BolivianSquirrelMonkey:0.0406219,(ENSMFAT00000012646.1_Piwil2_CrabEatingMacaque:0.0105553,ENST00000356766.11_Piwil2_Human:0.0202581)1:0.00611651)1:0.0463812)1:0.00537113,((ENSCPOT00000001119.3_Piwil2_GuineaPig:0.0986214,ENSOCUT00000006269.4_Piwil2_Rabbit:0.0462989)1:0.00922633,((ENSPEMT00000029722.2_Piwil2_Deermouse:0.0177676,ENSMUST00000048129.5_Piwil2_Mouse:0.0218665)1:0.0559301,(ENSDORT00000011180.2_Piwil2_KangarooRat:0.182079,ENSCCNT00000007195.1_Piwil2_Beaver:0.0423461)1:0.021323)1:0.0204508)1:0.0151413)1:0.0145593)1:0.0064507)1:0.00745123)1:0.0955169)1:0.0578861)1:0.0773251)1:0.088077)1:0.0645596)1:0.063505)1:0.124304)1:0.439045)1:0.156683)1:0.0843233)1:0.410807)1:0.195811)1:0.193542)1:0.0509786)1:0.0883686);
