# Supplementary material for: Evolutionary history of the vertebrate Piwi gene family
Source: PeerJ. 2021 Nov 5;9:e12451. doi: 10.7717/peerj.12451 (PMC8574217; doi:10.7717/peerj.12451)
Supplement: Supplemental Information 12 [file peerj-09-12451-s012.zip › rawData/dataS3_figS2data/FigS1.aa.aln.fas]

>ENSPMAT00000001870.1_Piwil2_Lamprey
------------------------------------------------------------
---------M--------------------------------------------------
------------------------------------------------------------
------------------------------------------------------------
------------------------------------------------------------
------------------------------------------------------------
------------------------------------------------------------
------------------------------------------------------------
------------------------------------------------------------
------------------------------------------------------------
------------------------------------------------------------
------------------------------------------------------------
--------------------------------LLRL----ECCV----------------
-----------RQPIQKIGT--YGTPLEIAT----NYIRLRCSNE-AIYQYHV-TFSPDV
DSTNTRFGLLNEHKSVIGNTKAFDG-CVLYL-PR--KLDD--------------------
NLNLTSKRIS-DGVE-ITLSIKCTKIIKPDSDLCLPIYNIIFKKIMRLLELKLIGKSYLN
PRQPIV-INRY---R--IHIWPGYVVAVQKKDGGLMLMLDVSHRVLRMDSVLEVM-THLY
ESCQ--SS--ANFQEECTKALVGHVVITRYNNRTYRIDDIAWDKTPKSTFLN-SAG----
-KTMSFVEYYKT-----------------------------QYEITIDDLGQPLLLHRAK
Q-RNRTDDQ-VV-----IQ---------------TICLIPELAYMT--------------
------------------------------------------------GITDLMRSDFS-
MMKAISEHMR---LGPSLRHNSLMEFISNVKR-NPEAQQELSNWGLQMDSDIYK------
L-SGRQLPPEIIRLQYKA---FAFSPEADWTRHIVN---TPCITAVAMKNWQVLCTHRDS
FLVHEFVTMMCNV---------GPPMGLVHQLPNIIELPNDHTKTYIDCIRKNYSYSQ--
GVQM----------------VMCIFPTLRDDRYSTVKQVCCVELAVPSQVVQTRTI---S
QQKRLRSVAQKVVLQMNCKLGGELWILDIPL-KNL-MVVGVDVFHNVVLGKQSVVGFVAS
MNRSVS--RWYSRVVRQSTSQELVDGLN-LCMTS----AIKKYYELNHY--LPEKIIMYR
DGVSDNQLAIVRDFEVMQLTNGFR-TF----DLSY-QPKMLVVVVQKRISTNIFLN-N-S
GAMEN-APSGSVLDTVATSQEW--FDFFLVSQHVRQ--GTVSPTHYVVIFNSLKLSADHV
----QRLTYKMTHLYY-NWSGTVRVPAPCQYAHKLASLVGENLHSDPDPG----------
-------------------------------------------LCDKLF-----------
-----------FL-----------------------------------------------
------------------------------------------------------------
------------------------------------------------------------
-------------------------------------------------
>ENSCAFT00000006660.4_Piwil4_Dog
------------------------------------------------------------
---------MS-------------------------------------------------
------------------------------------------------------------
------------------------------------------GRARAR------------
---ARGRAP--------------G------------------P-GA--------------
------------------------TEVGRPSAAP--------------------------
--SPTSVDTG--------------------------------------------------
------------------------------------------------------------
-DKEASSSSGFVGTSR--------------------------------------------
-------VS---------------------------------QQRE-DG-ISSGDA----
G------------------CTFIERG----------------------G-----------
--KIRR------------------------------------------------------
-----------------------DVMDLGICTREKL----AHVR----------------
--------------DCKRGS--SGVPVKLVT----NLFSLDLPQNWQLYQYHV-AYVPEL
ESRRLRIALLYSHAEFSNKAKAFDG-TILFL-SQ--KLED--------------------
KVTELSSETS-KGET-VKMTITLIMELPASSPICIQVLNIIFKKIFKKLAMYQIGRNFYK
PSEPVE-IPQH---K--LSLWPGFAISVSQFESRLQFTADVSYKVLRNETVLEFM-TGIC
Q--QT-GM--SCFAQMCEKQLLGLIVLTRYNNKTYRIDDIDWSVKPTHTFQK-QDG----
-TEITYVDYYKQ-----------------------------QYDITLSDLNQPVLVSLLK
S-KRNDN---TE-----AR---------------MAHLIPELCFIT--------------
------------------------------------------------GLTRQATTDFQ-
LMKVVAEKTR---LSPLGRQQCLARLADDIQR-NKYARFELETWGLHFGCQ-MS------
L-TGRVLPSEKILMQDHV---CQPVSAAEWSKDMRN---CKILSARPLNKWLIICSNRDK
NVAEDFLHCLRRA---------GSSMGFNVDYPKNIKV-QENPAAFLSALQKHV--DP--
DVQL----------------VMCILPSNQKSYYDSIKKYLNSFCPVPSQCALTRTL---N
KQQMMMSIATRIAMQMACKLGGELWAVEIPL-KSL-MVVGIDVCKDDFSKDMVVVGFVAS
INPRIT--RWFSRCILQRTTTDVADCLK-VFMTG----ALNKWYKHNHG--LPARIVVYR
DGVGDGQLKTLIEYEVPQLLSSVT-EA----SSNT-SPKLSVIVVRKKCTPRFFTE-T-D
RSVQN-PPLGTVVDSEATRPEW--YDFYLISRAACR--GTVSPTHYNVIYDDNGLKPDHM
----QRLTFKLCHLYY-NWPGLISIPAPCQYAHKLTFLVAQSIHKEPSLE----------
-------------------------------------------LSNSLF-----------
-----------YL-----------------------------------------------
------------------------------------------------------------
------------------------------------------------------------
-------------------------------------------------
>ENSDART00000090695.7_Piwil2_Zebrafish
------------------------------------------------------------
---------MDPK-------------RPT----------------FPSPPGV--IRAPWQ
QS-T-----EDQSQL-LDQPSLGRARGLIM----------PIDE-PLPGRGRAFSVPGEM
PV-RFG------RGITQSIAAEPLVGMARGVRLPM-EEGG-FGRGRGFLLPTPEPTVGI-
---GRGAAIGP----------VPTLDIQKA-------------------------EVEEK
MPELQAEVA---------PTVAKVGSP--GTGSS--------LVSMFRGLGI--------
--EPG--------------KTWGR---------------G-A------------------
-----------------A---------------------------------PV-------
------------GRG-----------------------AA--------------------
-----GDMGADLQP------------------------KP-TIIGA-S--LTPEREE---
VRSEESIS-------------FLGRG------------------FTGFGRAAMPHM----
--TVGRGP-----IG----PLSPSP------SVAAP--------FSLISASSAS------
--------------------EDAPVAPG-TPPKVEV----KIETV---------------
-----------KEPLQKIGT--KGSPIPIGS----NYIPICCKND-AVFQYHV-TFTPNV
ESLSMRFGMMKEHRPTTGEVVAFDG-SILYL-PK--RLEE--------------------
VVHLKAERKT-DNQE-IDIKIQLTKILPPSSDLCIPFYNVVLRRVMKILGLKLVGRNHYD
PNAVVI-LGKH---R--LQVWPGYSTSIKHTDGGLYLVVDVSHKVLRNDSVLDVM-NLIY
Q--G--SR--ESFQDECTKEFVGSIVITRYNNRTYRIDDIEWSKSPKDTFTL-ADG----
-SVTTFVDYYRK-----------------------------NYGITIKELDQPLLIHRPK
E-RSRPGGK-VI-----TG---------------EILLLPELSFMT--------------
------------------------------------------------GIPEKMRKDFR-
AMKDLTMHIN---VGAQQHTQSLKQLLHNINS-NNEALSELGRWGLSISQEILV------
T-QGRTLPSETICLHSAS---FVTSPAVDWSRELVR---DPSISTVPLNCWAVFYPRRAT
DQAEELVTTFSRV---------AGPMGMRVERPIRVELRDDRTETFVKSIHSQLTSEP--
RVQL----------------VVCIMTGNRDDLYSAIKKLCCIQSPVPSQAINVRTI---S
QPQKLRSVAQKILLQINCKLGGELWTVNVPL-KYL-MVIGVDVHHDTSKKSRSVMGFVAS
LNSMLT--KWYSRVTFQMPNEEIINGFR-VCLLA----ALQKYYEVNHA--FPEKIVIYR
DGVSDGQLKTVEHYEIPQILKCFE-TI-----PNY-EPKLAFIVVQKRISTTLYSY-G-S
DHFGT-PSPGTVLDHTVTNRDW--VDFYLMAHSIRQ--GCGLPTHYITVYNTANLTPDHL
----QRLTFKMCHLYW-NWPGTIRVPAPCKYAHKLAFLSGQYLHSEPAIQ----------
-------------------------------------------LSEKLF-----------
-----------FL-----------------------------------------------
------------------------------------------------------------
------------------------------------------------------------
-------------------------------------------------
>ENSCMIT00000035504.1_Piwil1_ElephantShark
------------------------------------------------------------
---------MT-------------------------------------------------
------------------------------------------------------------
------------------------------------------GRARAR------------
---ARGRAR--------------V------------------P-EV-----------G--
-------------------------APGPAP-----------------------------
--TPI------------PA-----------------------------------------
----------------TV---------------------------------VAV------
-ETELV------GRGRQ-----------------R-G--P--------------P-----
-----GTVRR----R----------------------------DES-KD-VSAGFK----
E------------------LTLAERG----------------------G-----------
---RRR------------------------------------------------------
-----------------------DFHDLGVYTRKAM----EHVK----------------
--------------DSKAGV--SGSLIRLVT----NYIRLNSRPQWALYQYHV-DYKPQM
ESRRLRTALLFMHDKILGRTRVFDG-CILFL-PK--KLEK--------------------
KVTELVSLTR-DGQN-VVVTVTLTNELPPTSPTCLQFYNIVFRRVISFQLMHACG-----
----------N---L--IMVWPGYTTSILQYESSVMLCADVSHKILRSETVLDVM-YQLY
E--QF-GE--YRFQEACSKELVGVIVLTRYNNKTYRIDDIDWIQNPKNTFKK-ADG----
-SEISYVDYYKK-----------------------------QYSTDITDLNQPVLISQPK
R-QGPPG---IT-----LG---------------PICLIPELCYLT--------------
------------------------------------------------GMTDKMRSDFN-
VMRDLSMHTR---LTPEQREQRLGSFMDYIQK-DDNVQKELSDWGLQFDSKLLS------
M-SGRVVPSEKIHQGGKM--VMWAIE-SEWSRETRG---TRLINPIPLENWVMVFIRRNV
DVARSLLNTLGKV---------VNAMGIRMEKPLMNMF-SGGFLKAEKGLSKIS--SPCI
FSWQ----------------VVCILPSNRKDKYDTIKKFLCVECPTPSQCVVARTL---S
KPQALMAIATKIALQINCKMGGELWSVEIPL-KQL-MVVGIDIYHDNAAGRKSIAGFVAS
LNEAVT--RWFSRCIIQERGQELVDGLK-VCLQA----ALKAWYAQNNC--LPARIIVYR
DGVGDGQLNTVVNYEVPQLLDCLK-NL----G-DY-NPKLSVIVVKKRVNARFFSR-S-G
GRLQN-PPPGTIIDTEVTRPEW--YDFYIVSQSVRV--GTVTPTHYNVVYDSSNLKPDYM
----QRLTYKMCHMYY-NWPGVIRVPAPCQYAHKLAFLVGQSIHREPSLA----------
-------------------------------------------LAGQLF-----------
-----------YL-----------------------------------------------
------------------------------------------------------------
------------------------------------------------------------
-------------------------------------------------
>ENSMFAT00000008498.1_Piwil3_CrabEatingMacaque
------------------------------------------------------------
---------MP-------------------------------------------------
------------------------------------------------------------
------------------------------------------GRARTR------------
---ARGRAR--------------R------------------R-ES-----------YQQ
------------------------EAPGGPGAPGSATVSP--------------------
--EPTQL----------QRTP---------------------------------------
-----------------R---------------------------------PLR------
-EEVPVVRPLQ-PRGAGG------------------G--A--------------G-----
-----GAAQSQ-------------------------------G-----------------
-----------------------ER-----------------------------------
--RQGG------------------------------------------------------
-----------------------------------------HEG----------------
--------------ATTAVE--EGTVVQLLA----NHFRVISRPQWVAYKYNV-DYRPDI
EDGNLRTILLDQHRRKFGECHIFDG-NSLLL-SR--PLKE--------------------
RRVEWLSMTK-DKKF-VKITVEFSKEIRPTSPDCLRYYNILFRRTFKLLDFEQVGRNYYT
KKKAIQ-LYRH-GTS--LEIWLGYVTSILQYENGITLCADVSHKLLRIETAYDFI-KRTS
A--EA-QT--GNIREEVTNKLIGSIVLTKYNNKTYRVDDIDWKQNPEDTFNR-SDG----
-SKITYIDYYRQ-----------------------------QHKEIVTVKKQPLLVSQGR
W-KKGLTG--TQ-----RE---------------PILLIPQLCSMT--------------
------------------------------------------------G------TDVR-
YNYDLVPHTNSCLLSPRRRHHTLKEFINTIQD-NKKVRDLLQLWDLKFDTNFLS------
V-SGRVLKNANIVQGRRM---VKANSQGDWSREIRE---LPLLNAMPLHSWLILHSRSSH
REAMSLKSHLQSV---------TAPMGITMKPAEMIEV-DGDANSYIDTLRKYT--RP--
TLQM----------------VICILPNDDKHRYDSIKRYLCTKCPIPSQCVVKKTL---E
KVQA-RTIVTKIAQQMNCKMGGALWKVETDV-QRT-MFVGIDCFHDIVNRQKSIAGFVAS
TNAELT--KWYSQCVIQKTGEELVKELQ-TCLKA----ALDVWCKNESS--MPHSVIVYR
DGVGDGQLQALLDHEAKKMSTYLK-TL-----SPN-NFTLAFIVVKKRINTRFFLK-R-G
SDFQN-PPPGTVIDIELTRNEW--YDFFIVSQSVQD--GTVTPTHYNVIYDTIGLSPNTV
----QRLTYCLCHMYY-NLPGIIRVPAPCHYAHKLAYLVGQSIHQEPNRS----------
-------------------------------------------LSTRLF-----------
-----------YL-----------------------------------------------
------------------------------------------------------------
------------------------------------------------------------
-------------------------------------------------
>ENSGALT00000004171.6_Piwil1_Chicken
------------------------------------------------------------
---------MT-------------------------------------------------
------------------------------------------------------------
------------------------------------------GRARAR------------
---ARGRPP--------------G------------------Q-EA-----------A--
-------------------------IPPVGAASA--------------------------
Q-KTL------------PSHPSEQ------------RQSL-QPC----------------
----------------HP---------------------------------PPL------
-TEEPG------GRGRQ-----------------R-G--P--------------Q-----
-----DAP------K----------------------------TLG-LQ-ISAGFQ----
E------------------LSLADRG----------------------G-----------
---RRR------------------------------------------------------
-----------------------DFHDLGVNTRQAI----EHVR----------------
--------------ESKTGS--SGAMIKLIA----NFFRLTSRPQWALYQYHV-DYNPEM
EARRLRSGLLFQHEDLIGKTHAFDG-SILFL-PK--RLPN--------------------
KVTEVYSKTR-NGED-VRITITLTNELPPTSPTCLQFYNIIFRRLLKMMNFQQIGRNYYN
PKDPVS-IPNH---R--LMVWPGFTSSILQYEESIMLCADVSHKILRSETVLDFM-YSLY
E--QV-EE--RRFRDACAKELIGVIVLTKYNNRTYRVDDIDWDANPQCTFRR-ADG----
-SEISYIDYYKR-----------------------------QYNQDISDLNQPVLISQYR
R-KR--GN--VT-----VG---------------PVVLIPELCYLT--------------
------------------------------------------------GLTEKMRNDFN-
MMKDLAVHTR---LSPEQRQREIGKLVDCMKK-DECVQKELRDWGLSFDSSLLS------
F-TGRVVQAEKILQAGNV--FDYNPQFADWSRETRV---APLIHAKPLDNWLLIYTRRNY
DAANMLLQNLFKV---------TPSMGIRMNKATMIEV-DDRTEAYLRVLQQSI--TP--
DTNI----------------VVCILSSTRKDKYDAIKKYLCTDCPIPSQCVVARTL---S
KPQTALAIVTKIALQMNCKMGGELWSVEIPL-KQL-MIVGIDCYHDTLSGKQSIAGFVAS
LNEKMT--RWFSRCVVQSRGQEIVDGLK-ACLQT----ALREWFKWNKY--LPSRIIVYR
DGVGDGQLNTLVNYEVPQFLDCLK-TV----GKDY-NPRLTVIVVKKRVSTRFFAQ-A-G
GGLKN-PPPGTVVDIEVTRPEW--YDFFIVSQAVRN--GCVAPTHYNVVYDTSKLKPDHV
----QRLTYKLCHMYY-NWSGVIRVPAPCQYAHKLAFLVGQSIHREPNLL----------
-------------------------------------------LSDRLY-----------
-----------YL-----------------------------------------------
------------------------------------------------------------
------------------------------------------------------------
-------------------------------------------------
>ENSXETT00000096919.1_Piwil1-a_ClawedFrog
------------------------------------------------------------
---------MS-------------------------------------------------
------------------------------------------------------------
------------------------------------------GRARAR------------
---ARGRAR--------------G------------------Q-EP-----------P--
-------------------------APG--------------------------------
K-EPQ------------PGYTQKT-------------------S----------------
----------------TE---------------------------------EQA------
-EPEIV------GRGRQ-----------------K-R--A--------------S-----
-----VAHSTPV-TQ----------------------------AGD-LQ-ISAGFQ----
E------------------ISLGDRG----------------------G-----------
---RRR------------------------------------------------------
-----------------------DFHDLGINTRQAI----EHVK----------------
--------------ESKTGS--SGSIIQLST----NHIKLISRPQWVLFQYHI-DYAPQM
ESRGLRCALLFQHEELIGKARAFDG-TMLFL-PK--RL-D--------------------
KVNEVFSQTR-NGET-VKITITLTNELPPTSPTCFQFYNIIFRRLLKMMNMKQIGRNYYN
PNDQIE-ISSH---G--LTIYPGFSTSILQYENNIMLSIDVSHKVLRSETVLDYM-YNVN
Q--KV-ES--HKFHDICSKDLIGQIVLTKYNNKTYRIDDINWDFTPESTFKK-SDG----
-SEISFVDYYRT-----------------------------QYNKGITDLNQPALVHNPK
K-PRGPQN--VP-----AG---------------PILLIPEFCFLT--------------
------------------------------------------------GLTDRMRSDFN-
VMKDLAIHTR---LAPEQREIQVGKFLKNIHK-DDSVQKELQDWGLNFDSKLLP------
F-AGRVAPAEKILQAGKT--ADYNPQFADWSRELRG---PTLIRVKHLDNWVLLYTRRNY
DAANTLTQNLFKV---------SGQMGIKMNRAVMVEV-DDTTDAYVKVLQQKV--TP--
DVQM----------------VVCLLSSNRKDKYDAIKKYLCIDCPVPSQCVLAKTL---N
KPQTVVSVATKIALQMNCKMGGELWTVEIPL-KEL-MIVGIDCYHDTLSGKRSIGAFVAS
LNPSMT--RWFSRCVLQAQKQEIVDGLK-VCMHA----ALKAWFNCNKS--LPSRIIIYR
DGVGDGQLKTMVEYEIPQLQDCIR-SA----EKDY-SPKLTVIVVKKRVSARFFAH-V-G
GRLQN-PPPGTIVDVEITRPEW--YDFFIISQSVRV--GSVSPTHYNVVYDSGALKPDHM
----QRLTYKLCHLYY-NWPGVIRVPAPCQYAHKLAFLVGQSIHREPHLT----------
-------------------------------------------LSDRLY-----------
-----------YL-----------------------------------------------
------------------------------------------------------------
------------------------------------------------------------
-------------------------------------------------
>ENSMUST00000115644.9_Piwil4_Mouse
MR------LRILGVHRALPTHARVAVCSNYLGKLEYSQTPSHSHTVSFAKEKTLLLRLTS
PGKPLAPRNMS-------------------------------------------------
------------------------------------------------------------
------------------------------------------GRARVR------------
---ARGITT--------------G------------------H-SA--------------
------------------------REVGRSSRDL--------------------------
--MVTSASPG--------------------------------------------------
------------------------------------------------------------
-DSEAGG-----GTSV--------------------------------------------
-------IS---------------------------------QPYE-LG-VSSGDG----
G------------------RTFMERR----------------------G-----------
--KGRQ------------------------------------------------------
-----------------------DFEELGVCTREKL----THVK----------------
--------------DCKTGS--SGIPVRLVT----NLFNLDLPQDWQLYQYHV-TYSPDL
ASRRLRIALLYNHSILSDKAKAFDG-ASLFL-SE--KLDQ--------------------
KVTELTSETQ-RGET-IKITLTLTSKLFPNSPVCIQFFNVIFRKILKNLSMYQIGRNFYK
PSEPVE-IPQY---K--LSLWPGFAISVSHFESKLLFNADVNYKVLRNETVLDFM-TDLC
L--RT-GM--SCFTEMCHKQLVGLVVLTRYNNKTYRIDDIDWSVKPTQAFQK-RDG----
-SEVTYVDYYKQ-----------------------------QYDITLSDLNQPVLVSLLK
R-KRNDN---SE-----PQ---------------MVHLMPELCFLT--------------
------------------------------------------------GLSSQATSDFR-
LMKAVAEETR---LSPVGRQQQLARLVDDIQR-NPVARFELETWGLHFGSQ-LS------
L-TGRVVPSEKILLQDHT---CQPAFAADWSKDMRS---CKVLSSQPLNRWLIVCCNRAE
HLIEAFLSCLRRV---------GGSMGFNVGYPKIIKV-DETPAAFLRAIQVHG--DP--
DVQL----------------VMCILPSNQKNYYDSIKKYLSSDCPVPSQCVLTRTL---N
KQGTMLSVATKIAMQMTCKLGGELWSVEIPL-KSL-MVVGIDICRDALNKNVVVVGFVAS
INSRIT--RWFSRCVLQRTAADIADCLK-VCMTG----ALNRWYRHNHD--LPARIVVYR
DGVGNGQLKAVLEYEVPQLLKSVT-EC----GSDARSCRLSVVVVRKRCLLRLFAS-T-D
HTVQN-PPLGTVVDSEATRPEW--YDFYLISQTANR--GTVSPTHYNVIYDDNALKPDHM
----QRLTFKLCHLYY-NWQGLISVPAPCQYAHKLTFLVAQSVHKEPSLE----------
-------------------------------------------LANNLF-----------
-----------YL-----------------------------------------------
------------------------------------------------------------
------------------------------------------------------------
-------------------------------------------------
>ENSPMAT00000010279.1_Piwil1_Lamprey
------------------------------------------------------------
---------MP-------------------------------------------------
------------------------------------------------------------
------------------------------------------GRGRAR------------
---ARGRGR--------------G------------------E-EA-----------AAP
P----------------------AHAQGDAGASSAV------------------------
--TPSY-------------------------------QMA-QP-----------------
-----------------P---------------------------------PLASQLGVE
SASDLI------GRGRQ-----------------K-A--TM-------------P-----
-----SSRKP--------------------------------VTDV-SL-VSAGME----
G------------------LMVVDRG----------------------G-----------
---RRRGQ-----M----------------------------------------------
-----------------------QAMDVGLMTRQTM----EHVR----------------
--------------QSKTGERLSGQPVKLLT----NYFKLMSRKMWMVYQYHV-TFSPEL
ESKRLRIALLHEHNELLGETRAFDG-CILYL-PK--KLE---------------------
KVSEVWSKTR-QEQK-IKITITLTNELPPSSPTAIVLFNIIFRKVLKMVNMQQIGRNYYN
PDDAFT-IPQH---R--LHVWPGFVTSIMCYESDVMLCADVSHKILRNESVLDFM-YTLF
E--QI-EE--RHFHDACQKELVGQVILTRYNNRTYRIDDISWNRNPSMTFLK-SDG----
-TEVTYYEYYTK-----------------------------HYSLEVKDMQQPLLISRSK
R-KDSVGK--TV-----EI---------------ELHLLPEISYLT--------------
------------------------------------------------GLSDKMRSDFH-
LMKDLGLQTQ---VGPDKRAMTTQKFIEKLQS-NPETCNEFAKWGLSFDRQLLS------
L-TGRVVPCEKLYQKDQS--YQYNQRQADWSRESRN---MKLMTPISLEEWMLLFTHNNS
NEARAIVDNLMQV---------GPPMGMHINKPEMFEV-LDRAQSFVQTLQQNL--NH--
HTQM----------------VMCVLPTIHKGKYDSIKQFLCVERPFPSQCVLARTL---S
KPQMIRSVATKIALQMNCKLGGELWSVEIPI-KQL-MVVGVDSYHDSITRGQSVCGFVAS
LNQTLT--RWYSRCIFQHAAQEMIDGLK-VCMQCKNFISLQIASHSNDV--MINVVIIY-
------------------FLSFLN-SY----CCGS-RPKVTVVVVKKRGIARFFEF-G-R
SGLQN-PSPGTVIDTEATRHEW--YDFYLVSQSVRQ--GTVTPTHYNVVYDTSNMKPDHM
----QRLAYKMCHLYY-NWPGVIRVPAPCHYAHKLAFLVGQSIHKEPSLD----------
-------------------------------------------LSDRLY-----------
-----------YL-----------------------------------------------
------------------------------------------------------------
------------------------------------------------------------
-------------------------------------------------
>ENSACUT00000020594.1_Piwil2_BurrowingOwl
------------------------------------------------------------
------------------------------------------------------------
------------------------------------------------------------
------------------------------------------------------------
------------------------------------------------------------
------------------------------------------------------------
------------------------------------------------------------
------------------------------------------------------------
------------------------------------------------------------
------------------------------------------------------------
------------------------------------------------------------
------------------------------------------------------------
------------------------------------------------------------
------------------------------------------------------------
----MRFAMLKEHRAVTGDVTAFDG-SILYL-PI--LLPQ--------------------
-VSMKVQRRS-DGEE-ITITIQITKILEPSSDLCIPFYNVVFRRAMRILGMKLVGRNFYE
PTQATI-LHHH---R--VQIWPGYSVSIRKKDGGLFLLVDAIHKIIRSDSVLNFM-HAIY
K--Q--SL--SSFQDECIKQVVGSTVITRYNNRTYRIDDIDWNKTPRHSFTM-ASG----
-EEITFVDYYSK-----------------------------AYGITIRELDQPLLIHRPR
E-KQTPEGR-VS-----QG---------------GELKVPPTSHPG--------------
------------------------------------------------GFPNRL----L-
PLQEVMREVL---QSPQQHYTRLTSLLRRIRD-SPEASRELMRWGLSLDTDIHR------
T-QGRILPMERINLRHGS---FIPTEDLSWNKEVTR---EASISAITMNYWLLVYPKRLQ
DLVKDLVATMKNV---------CGPIGMHISQPALVELKDDRIETYIKTIRSILGSED--
KVQL----------------LLCIISSNREDLYGAIKKLCCVQIPVPSQVINVQSLM--G
QPGKMKSVVQKVLLQINCKLGGNTWNWGLCLSKQL-MVIGMDIYHSHSRGTRSVIGFVAS
MNHVLT--KWYSRVVFQMPHQEIADSLR-LCLAD----TLQHFHEMNHC--LPQKIVLYR
DGVSDSQLNTVLKYEIPQMQKCFD-AF-----ENY-QPSMVVVVVQKQISTNFYTL-T-A
EKFAS-PPPGTVIDHTVTSSDW--QDFFLLAHHSRQ--GCGIPTRYVCVLNTANLSFEHL
----QRVV-GTCSLYWGSWEGS--------------------------------------
------------------------------------------------------------
------------------------------------------------------------
------------------------------------------------------------
------------------------------------------------------------
-------------------------------------------------
>XM_017827282.1_Piwil2_BlueCrownedManakin
------------------------------------------------------------
---------MTPP-------------HP--------------------------------
------------------------------------------------------------
--------------SRGPGP-CPA-------PAALPGPTALPGRARG-------------
---LRGIAAF-------------A-----------------QRPSV--------------
------------------PAAASP-----AAPSP--------LPALFRGLGL--------
--DER---------------PRER------------------------------------
---------------------------------------------------PL-------
------------GRG---------------------------------------------
-----GAGDGKALAQ---------------------PSPA-REKEE-EE-KEKGAA----
LVALPTRGQIR----------WQGQGNAPPT---------------RPGGATTA----PT
LTSLGP--------------LRPP------------------------------------
------------------------------------------------------------
----------RSPQPPSPGA--KGPAVPLGL----NLVRIHCQNE-VVYQYHV-TFSPEV
ECRNTRFAMLKEQRAVTGDVLAFDG-SILFL-PI--QIPK--------------------
-VSVKAQRKS-NGEE-VSITIQMTKVLEASSDLCIPFYNVVFRRVMKILNMSLVGRHFFE
PAQATT-LHKH---S--LQIWPGYAVSIRKKDGGLFLMVDSIHKIIRSESVLSMM-QAIH
S--Q--SQ--KTFQDECTKELVGSVVITRYNNRTYRVDGIDWDKTPRDTFTL-ASG----
-EEITFVEYYSK-----------------------------TYGITIRDLDQPLLIHRPK
E-KQTMDRK-HQ-----LH---------------MVVLVPELTFLT--------------
------------------------------------------------GLSD-LQKNSR-
TLKEVMWEMM---QSPRQHYLRLTNLLRQIRD-SPEASRELERWGLHLDTDICR------
T-QGHVLPSERINLRHRS---FFPEEDLSWHREVTK---EVTISAISINSWLLVYPKRLQ
QVAQDLLAAVRST---------CGAMGMQVGQPSVQELRDERIESYVKSIRSGLGSQE--
KVQL----------------LVCITPRNRDDVYGAIKKLCCIQAPVPSQVINAQSLM--G
YPSKIRSVVQKVLLQINCKLGGQLWGVDIPL-KQL-MVVGMDVHHSHSQGMRSVIGFVAS
MNHILT--KWYSRVVFQMPHQEIADSLR-LCLSQ----ALRRFYELNHS--LPMKIVVYR
DGVSDPQLDTVLKYEVPQMQKSFN-TF-----ENY-QPSLVVVVVQKQISTNFYGL-T-G
QEFTS-PPPGTVLDHTITTSGW--KDFFLLAHSSRQ--GCSIPTRYICMWNTANLSQEHL
----QRLTFKLCHLYW-NWPGTIRVPAPCKYAHKLAFLVGQVLHHEPSTH----------
-------------------------------------------LSEQLF-----------
-----------FL-----------------------------------------------
------------------------------------------------------------
------------------------------------------------------------
-------------------------------------------------
>XM_030357926.1_Piwil2_AtlanticCod
------------------------------------------------------------
---------MDPT-------------KPP----------------TPGYPGEKSMPLPPM
----------GRVLK-PEEQAAGRGGGLPF----------ST---GGIGIGRGFITPGGS
SPMQFG------RGAAMLAS-VPLVGFARG--MPTAQDRVGIGLARGMRLPVAEPKVGTA
---AEPPSLP-------------GLHPKPG-----------HGQPS----EPMVLDKTEK
KSENVAQGE---------VTARTIDLT--NQGSS--------LVSMFRGIGL--------
--EPS-------------KAFMGR---------------G-R------------------
-----------------P---------------------------------PG-------
------------GLM-----------------------AA--------------------
-----GDPTAEMRLP---------------------P-------------GSPGTG----
EKPQDNTVPVSS---------FLGRGLPPSA------------RMMGLGRAAMPYL----
--GMGRGP-----SV------APPL--LQAPPSPAAST-TF---SLPTPPTSPAAETMQA
------------------PTQKSPGHPIGTPTKVPL----AMDKT---------------
----------SKEPLNKVGT--KGRPITIGS----NHVSIGLKNE-AVYQYHV-TFTPNI
ESMSMRFAMMKAHRPTTGEVVAFDG-SILFL-PM--KLKD--------------------
VVLLKSERRT-DNQE-IEVKIQMTKILPPNSDLCITFYNVVLRRIMKMVGLKLVGHNHFD
PQSAII-LGKH---R--LQVWPGYTTSIKRTDGGLFLSVDVAHKVLRNDSVLNAM-NIIY
Q--Q--ST--EYFQDECAKELVGSIVITRYNNRTYRIDDIEWKKAPKDIFTL-ADG----
-STTTFVDYYSK-----------------------------NYGITIKELDQPLLVNRPK
E-RSNPGGK-QI-----TG---------------ELLLVPELCFMT--------------
------------------------------------------------GIPERMKKDFR-
AMKDLTMHIN---VSSEQHTTSINQLLYKIKN-NPETIKELENWGLDVNSENIT------
T-EGRILPPETICMQSAS---IVPGADMSWSKEIGR---EASISCIPLQVWAIFYTRRCA
EQAEELLSTFQKV---------AGAMGMRIERPIKIELRDDRTENYVKSIHSQLTSEP--
NMQM----------------VVCIIPGNRDDLYSAIKKLCCVKNPVPSQVINSRTI---S
QPLKLRSIAQKILLQMNCKVGGELWTVNVPL-KHL-MVIGVDVHHDPSKRNRSAMGFVAS
LNSLLT--QWYSRVTFQSAHEEIINGFQ-VCLLA----ALQKYYEVNHN--LPEKIVVYR
DGVSDSQLNVVAAHEVPQLLKSFR-TF-----PSY-EPKLVFIVVQKRINTTLYSK-A-G
DRLVT-PPPGTVLDHTLTQREW--VDFFLMAHSIRQ--GCGFPTHYVSVYNTANLPPDHL
----QRLTFKMCHIYW-NWPGTIRVPAPCKYAHKLAFLAGMYLHAEPGIQ----------
-------------------------------------------LSDRLY-----------
-----------FL-----------------------------------------------
------------------------------------------------------------
------------------------------------------------------------
-------------------------------------------------
>ENSSCUT00000031807.1_Piwil2_Ostrich
------------------------------------------------------------
------------------------------------------------------------
------------------------------------------------------------
------------------------------------------------------------
------------------------------------------------------------
------------------------------------------------------------
------------------------------------------------------------
------------------------------------------------------------
------------------------------------------------------------
------------------------------------------------------------
-----------------------GSADTAPSG--------------QAWRAAVE--GKA-
--GLK----------------PPS------------------------------------
------------------------------------------------------------
------------CLPFGAMS--RAAPAFLLLGFLNSLVGSSCGSQ-KTQWFSLASYSPNV
ECKSMRFAMMKEHRAVTGDITAFDG-SILYL-PI--LLPQ--------------------
PVDLKSQRRT-DGEE-ISITVQMTKVLEPSSDLCLPFYNVVFRRVMRILDMKLVGRNFFD
PTRAAV-LQHY---R--LQVWPGYSVSIRKRDGGLFLSVDVIHKVIRSDSVLNFM-HAIY
Q--Q--NI--SSFQDECTKQLVGSVVITRYNNHTYQIDDIDWSKTPKDSFTL-ASG----
-EEITFVDYYSK-----------------------------TYGITVRELDQPLLIHRPK
E-RLTPEGK--------LN---------------MILLVPELSFMT--------------
------------------------------------------------GIPEKMRKDNR-
AMKDLMYEMS---HSPKQHYTRLSSLLHRIEE-NPDASQELMRWGLRLDKDICR------
---GRILPMERINLRHST---FSPSEDLNWNKEVIR---EVCISTIAMNYWVLVYPKRVQ
DLAKELVSTMEKV---------CGPIGMQVNSPAWVELKDDRIETYAKTIRCVLASEQ--
KVQM----------------VLCITTGNREDLYGAIKKLCCVQSPVPSQVINAQTLM--G
QASKMRSVAQKVLLQMNCKLGGELWGIDIPL-KHL-MVIGMDVYHNHSRATRSVIGFVAS
TNQILT--KWYSRVVFQMPHQEIADSLR-LCLAD----ALQRFHEMNHC--LPRKIVIYR
DGVSDTQLDTVVKYEIPQLQKCFE-TF-----ENY-KPSMVVIVVQKQIGTNFYST-M-A
ENLVS-PPPGTVIDHTVTSSEW--EDFFLLAHCSRQ--GCSLPTRYICVLNTANLSSEHL
----Q----------------SGGVPSP--------------------------------
------------------------------------------------------------
------------------------------------------------------------
------------------------------------------------------------
----------------------------------------------P-------------
-------------------------------------------------
>ENSLLET00000037306.1_Piwil2_SpinyToad
------------------------------------------------------------
---------MDPF-------------RH--------------------------------
-----------------------PFRGSS------------FRLPCG-------------
--------------VRPPST-EPH------------EE---GLRGRGV-L----------
---ARGQTLE--------------------------------GTAT--------------
------------------PQHGPMQMGRAESMTA--------LPSMFRGLGF--------
--ETK------------PSVIPGR---------------G-L------------------
-----------------Q---------------------------------VM-------
------------GRG----------------ILGA-I-ST--------------------
-----AE----------------------------GGNHL-SSATP-P--QSVPKP----
QSATTEESGTGK--------MGLGRARFSMP-------------SLDIGQSHCL------
---PGRGI-----MK------VPM----TSSLEERSKEYPAMAVPVEEEDRPRIPVSTLG
AGQV-------FASHGMGAASPHMTQTQSSTMAAPV----EKEEK---------------
-----------REPLPKQGC--KGSPCPLAL----NLVKIHCKNE-AVYQYHV-TFTPNV
ECRSMRFGMLKDHRSVTGEVTAFDG-SILYL-PL--KLAEILRVLCHQVPCRTSSDKYER
VVELESERRT-DGQK-IKITIQMTKILEPSSDLCLSFYNVVIRRVMRILDMKLVGRNFFD
PSCPTV-LQQY---R--LQVWPGFVATIRRTDGGLFLLADITHKIIRNDSVLDIM-NVLY
Q--E--SR--AHFQDEVSKELVGNIVITRYNNRTYRIDDIEWNKNPKDTFTM-SDG----
-TSISFIEYYSK-----------------------------NYGIAIKDENQPLLVHRPN
E-RKGSQNK-F------QG---------------VVLLLPELSFMT--------------
------------------------------------------------GIPEKMRKDFR-
AMKTLTQQIH---LSPKQHHISLCKLLKKIES-SESAQTELKRWGLHLDSDVEK------
T-AGRILPVEKINLRNRS---FSPGDDLNWTREVTN---EPCISSAPLHYWVLLYPNRAS
GQVREFLKMLCKI---------ASSLGIQINQPSCVELKEDRTESYAKKIISVLEGES--
KVQM----------------LVCIISGNRDDLYGIIKKLCCVQTPVPSQVINTRTI---S
NPQKLRSIVQKILLQINAKLGGELWSVDIPL-KHL-MVIGMDVYHDPSRGMRSVLGFVAS
INYNQS--QWYSRVVFQLPHQEIMDSLK-LCLVA----ALQKFYEVNHH--LPEKIVVYR
DGVSDGQINTVENYEIPQLQKCFE-TF-----ENY-SPKMVFIIVQKRISTNMYSS-I-T
GEFLT-PVPGTILDHTVTNHDR--IDFFLLSHHVRQ--GCGIPTHYVCVLNTANLSPDHL
----QRLTFKLCHIYW-NWPGTIRVPAPCKYAHKLAFLSGQFLHHEPSIQ----------
-------------------------------------------LCDKLF-----------
-----------FL-----------------------------------------------
------------------------------------------------------------
------------------------------------------------------------
-------------------------------------------------
>ENSMODT00000000262.4_Piwil4_Opossum
------------------------------------------------------------
---------MT-------------------------------------------------
------------------------------------------------------------
------------------------------------------GRARVR------------
---ARGVYR--------------S------------------S-ES--------------
------------------------RLSGQSQSS---------------------------
--AWSHLAAR--------------------------------------------------
------------------------------------------------------------
-DREAATSSGLLGIKR--------------------------------------------
-------IP---------------------------------QKSE-EG-ISAGDGA---
E------------------CTLVQRG----------------------G-----------
--RTQHR-----------------------------------------------------
-----------------------NFLELGIHTREKL----EHVK----------------
--------------DCKTGT--SGAPVKLVT----NIFNLALPREWHLFQYHV-TFSPEL
ASKRLRIALLCSHSKFQKKAKVFDG-SILFL-SE--KLEE--------------------
KVTTLSGETR-PGIC-ITITVTLTSELPSCSPVCIQFFNIIFRKILKKLSMYQIGRNFYS
PVDPVE-IPQH---K--LSLWPGFAISVSQLENKLMFTANVTHKVLRNETVLEFM-TDLY
N--RK-DK--SRFIETCEKELLGSVVLTRYNNKTYRIDDIDWSVKPTDTFQK-RDG----
-TRITYFDYYKQ-----------------------------QYDIKLSDLNQPMLVSQLK
R-KGTGN---EE-----AR---------------IAHLIPELCYFT--------------
------------------------------------------------GLSKRMTSDFR-
LMKDLATNTH---LNPLLRQQRLSRLADNIQR-NKEARFELETWGLQFGCQ-MS------
L-TGRVVPSEKILMQDTI---CQPMSSANWSKDMRN---CKLLGARALNNWLIVCSHRNE
DVAENLLNCLRRV---------SGPMGFHIEKPKITKV-QENTTAFIRAIQQHT--NL--
DLQL----------------VMCILPSNQKDCYDSIKRFLSLDHPVPSQCVLARTL---I
RQGMMMSIATKIAMQMVSKLGGELWAVEIPL-KSL-MVVGIDVNKEACAKGRSAVGFVAS
SNSRIT--RWFSRCILQNTKTNIADCLK-VCMKG----ALDKWYRYNHC--FPTRIIVYR
DGVGDGQLQTIVDYEVPQLLSSLR-DS----NPNY-SPKVSVIVVRKSCMPRFFTE-M-N
STLQN-PPLGTVVDSEATRPEW--YDFYLISQAAYQ--GTVTPTYYNVIYDDNGLKPDHM
----QRLTYKLCHLYY-NWPGLIKIPAPCQYAHKLTFLVGQSIHREPSME----------
-------------------------------------------LADYLF-----------
-----------YL-----------------------------------------------
------------------------------------------------------------
------------------------------------------------------------
-------------------------------------------------
>XM_034916826.1_Piwil2_SterletSturgeon
------------------------------------------------------------
---------MDPD-------------KTRFRGFPIAARKTGTQQQAPGLKDAAPGRSVSI
GR--------SRGLQQPEGPGVGRSWGLLL----------AAED-QSVGCAR--------
-----GLQIHE----------DPGVGRARGLALLEDPDPG-TGRARGLAL-LEDPGTRR-
---ARGLALLE---D-PGTGRARGLALLEDPG--------TRRARGLALLEDPVIGRARG
LPSLEEALPSVQVGRGVPAPARQVERP--SSAPS--------LVSMFRGMGV--------
--EPA-------------AKAWGR---------------G-AEP----------------
-------------IV-GA---------------------------------PM-------
------------GRG-----------------------AF--------------------
-----ADVGAEPKPH----------------------IPQ-RPVTD-R--GRAGDA----
SVGKEAVGRSS----------FLGRGEPIPQ-------------VTGVGRATII------
-----EGP-----PK----PSPPPP---AVKP----------------------------
---------------------------------GGV----QREQP---------------
-----------HEPLQKKGL--KGNPLTVGS----NYITIRCKNE-AVYQYHV-TFSPNV
ECRSMRFGMMKEHRSLTGEVTAFDG-SILYL-PV--KLEE--------------------
VVNLKSERKT-DAAE-IDIKIQMTKILEPNSDLCIPFYNVVLRRVMKILGLKLVGRNHYD
PNSAVV-LGKH---R--LQVWPGYSSCIKRTDGGLFLTVDVSHKVLRNDSVLDVM-NVIY
Q--Q--SR--ESFQDECTKELIGSIVITHYNNRTYRVDDIDWTKSPKDKFTM-ADG----
-SETTFIDYYSK-----------------------------NYGIIIKELDQPLLVHRPK
E-RLRPGGK-VL-----TG---------------EILLLPELSFMT--------------
------------------------------------------------GIPDKMRKDFR-
AMKDLTMHIN---VSGEQHTNSLKQLLKNINT-SEDALTELGRWGLVIGSEILL------
C-EGRTLPLETISLQSAS---FVTSADVQWSREVVR---DASISCIPLNCWAIFYPRRCS
EQAEELVATFRKV---------SGPMGLRLDRPIRVELRDDRTETYVKSIHSQLTSEP--
NVQL----------------VVCIITGNRDDLYGAIKKLCSVQSPVPSQAINVRTI---S
QPQKLRSIAQKILLQINAKLGGELWSVNIPL-KQL-MVIGVDVHHDASRGNRSVMGFVAS
LNGTLT--RWYSRVVFQMPNEEIINGFR-ICLLA----SLQKYFEVNHN--LPEKIVVYR
DGVSDGQLKAVEDFEIPQLLKCFE-TF-----PRY-EPKMAFIVVQKRISTTLYSC-S-G
DRFGT-PPPGTILDHTVTNKEW--IDFYLMAHHIRQ--GCGLPTHYISVYNTANLSPDHL
----QRLTFKMCHMYW-NWPGTIRVPAPCKYAHKLAFLSGQVLHSEPAIQ----------
-------------------------------------------LSDKLH-----------
-----------FL-----------------------------------------------
------------------------------------------------------------
------------------------------------------------------------
-------------------------------------------------
>ENSONIT00000088165.1_Piwil2_NileTilapia
------------------------------------------------------------
---------MDPD-------------KA------------------PDLPVR--MGAHWL
GQ--------GRGLQ-LGESAVGRSRGLLL----------STEE-PAVGRGRAFPTFSDN
SL---G------LSGALPIT-EPVVGRGRA--LLAQQDIV-VGRARGLLVPAVESKVGV-
---ARSAGVP-------------RLEPQEG-----------PTPPS-----------ETM
MPALMGESP--------TLTKEEIGKPPHVKGST--------LVSMFRGMGI--------
--EPS-------------ATSLGR---------------G-A------------------
-----------------A---------------------------------PL-------
------------GMG-----------------------AA--------------------
-----GDVG-EMKL------------------------RD-APPGV-I--STPQSI----
GPSGEMMGRGGS---------FLGQGLSPQK-------------MVGLGRAAMPQL----
--GVGRGR-----AL---LPSFPAGQDVSVSPVSEPQ--TEYSEPSLTGTVSPVHTT---
--------------------QEATDLSTAPAAKSEL----TMEAV---------------
-----------REPLNKAGT--KGAPINIGS----NHIPIQCKNE-AVYQYHV-TFTPNV
ESMTMRFGMMKDHRPTTGEVVAFDG-SILYL-PV--KLKD--------------------
VVVLKSLRRT-DNQE-IQIKIQMTKILPPSSDLCIPFYNVVLRRVMKIIGLKVVGRNHYD
PESAVI-LGKH---R--LQVWPGYSTGIKRTDGGLYLCIDVSHKVLRNDSVLDVM-NTLY
Q--Q--SK--ENFQDECTKELIGSIVITRYNNRTYRIDAIEWNKSPKDTFTL-MDDCFFL
HSKTTANCFFVK-----------------------------NYGITIKEMDQPLLLHRPK
E-RSRQGGKQII-----TG---------------EILLVPELSFMT--------------
------------------------------------------------GIPEKMRKDFR-
AMKDLTMHIN---VSGEQHTHSIKQLLKNINT-NPESLNELGGWGLEIGTEILM------
I-KGRTLPFETICLQSSS---FATGADVSWSREVVR---DASISSIPLKTWAIFYPQRCT
AQAEELVSTLNKV---------ATPIGVQMGRPICVELRDDRTETYVKTIHSHLTSQP--
NLQL----------------VVCIIFGNRDDLYSAIKKLCCVKNPIPSQAINVRTI---S
QQQKLKSVAQKILLQMNSKLGGELWTVNVPL-KNL-MVVGVDVHHDPSKSHQSVMGFVAS
VNSSLT--RWYSRVIFQTPNEELIRGFR-VCLLA----ALQKYYEVNHN--LPEKIVVYR
DGVSDGQLKMVEQYEIPQLIKCFE-TF-----PSY-EPKLVFIVVQKRISTTLYSW-A-A
NSFGT-PPPGTVVDHTLTQKDW--VDFYLMAHHIRQ--GCGLPTHYISLYNTANLTPDHL
----QRLTFKMCHLYW-NWPGTIRVPAPCKYAHKLAFLSGQYLHSEPAIQ----------
-------------------------------------------LSDRLF-----------
-----------FL-----------------------------------------------
------------------------------------------------------------
------------------------------------------------------------
-------------------------------------------------
>ENSDART00000138019.3_Piwil1_Zebrafish
------------------------------------------------------------
---------MT-------------------------------------------------
------------------------------------------------------------
------------------------------------------GRARAR------------
---SRGRGR--------------G------------------Q-EP-----------A--
-------------------------APGAQPPVS--------------------------
Q-EAA------------KP------------------------V----------------
----------------VS---------------------------------TPS------
-EGQLV------GRGRQ-----------------K-P--A--------------P-----
-----GAMSE---------------------------------EAM-LQ-ISAGFQ----
Q------------------VKIGERG----------------------G-----------
---RRR------------------------------------------------------
-----------------------DFHDSGVHTRQLM----EHVK----------------
--------------ESKTGV--SGTAIELRA----NFMRLLSRPMWALYQYHV-DYKPPM
ESRRLRSALLFQHEETLGKAHTFDG-AILFL-PN--KLRN--------------------
AETVLCSETR-NGEK-VEITVTLTNELPPSSPVCLQFYNILFRRILRILNMQQIGRHYYN
PDDPFN-IPQH---R--LTIWPGFMTTILQYESSIMLCSDVSHKVLRSETVLDFM-YSLR
Q--QC-GD--QRFPEACTKELVGLIILTKYNNKTYRIDDIAWDHTPNNTFKK-GD-----
-TEISFKNYFKS-----------------------------QYGLDITDGNQVLLVSHVK
R-LGPSGR--PP-----PG---------------PAMLVPEFCYLT--------------
------------------------------------------------GLTDKMRADFN-
IMKDLASHTR---LSPEQREGRINRLISNINR-NGDVQNELTTWGLSFENKLLS------
L-NGRVLPSERIIQGGRA--FEYNPWTADWSKEMRG---LPLISCMSLDNWLMFYTRRNA
DVAQSLLQTLNKV---------SGPMGIRMQRAVMIEY-EDRQESLLRALQQNV--AR--
ETQM----------------VVVILPTNRKDKYDCVKKYLCVDCPTPSQCVVSRTI---S
KPQALMTVATKIALQMNCKMGGELWSVEIPL-RQL-MIVGIDCYHDTAAGKRSIGAMVAS
LNQGMS--RWFSKCVLQNRGQEIIDALK-GSLQG----ALKAYLKYNNS--LPSRIIVYR
DGVGDGMLQSVVDYEVPQIMQSIK-TM----GQDY-EPKLSVVVVKKRISSRFFAR-I-D
GKIAN-PPPGTVIDTEVTRPEW--YDFFIVSQAVRF--GCVAPTHYNVVFDNSGLKPDHM
----QRLTYKLCHMYY-NWQGIVRVPAPCQYAHKLAFLVGQSIHKEPNMN----------
-------------------------------------------LDDFLY-----------
-----------YL-----------------------------------------------
------------------------------------------------------------
------------------------------------------------------------
-------------------------------------------------
>ENSLACT00000001318.1_Piwil4_Coealacanth
------------------------------------------------------------
------------------------------------------------------------
------------------------------------------------------------
------------------------------------------------------------
------------------------------------------------------------
------------------------------------------------------------
------------------------------------------------------------
------------------------------------------------------------
------------------------------------------------------------
------------------------------------------------------------
------------------------------------------------------------
------------------------------------------------------------
------------------------FAMLEIKSRGDI----SCVL----------------
--------------KKKKRS--TGIPVNLLT----NLFSFSLPKEWRLYQYFV-TYNPET
ESKRLRIALLYSHEELLGKTKAFDG-VVLFL-PQ--KLEN--------------------
KVTELSSVTR-QGQT-VKLTITFTNELLPGSPACIQFLNVVFKNVLKKLSMHRVGRHFYS
PSDPIQ-IPQH---K--LTLWPGFITSIMQYESRLMLSVDVSHKVLRNETVLEFL-SDLY
D--RS-NR--ECFMETCEKELLGLIVLTRYNNRTYRIDDINWTVKPTDTFKR-ADD----
-TEISYVDYYSQ-----------------------------QYDVTLTDLNQPMLVSQLK
R-KGDKS---LV-----AR---------------VVHLIPELCFLT--------------
------------------------------------------------GLSKKALGDFR-
LMKDLASEIQ---LSPQRRQQELYQLVDNIQR-NREAGFELERWRLHLDQQ-MS------
L-TGRVIPKEKILMLDQM------IQYVSWSKITSSFIFFKNFLYFPFVSYLLLF-----
------LLFLLQVQGIWSHYSDATALDVMLKKKNSIQV-DEGASAMLRALQHHV--QP--
DTQLV----AFLCIFYLMFQVLCILSSNQKDTYDTIKKFLCVDCPTPSQCVLARTL---S
KQNMLMSVATKLAMQINCKLGGELWAVEIPL-KSL-MVIGIDVNRDTVSKKHAIVGFVAS
INTSIT--R---------------------------------------------------
------------------------------------------------------------
------------------------------------------------------------
------------------------------------------------------------
------------------------------------------------------------
------------------------------------------------------------
------------------------------------------------------------
------------------------------------------------------------
-------------------------------------------------
>ENSCPBT00000041920.1_Piwil1_PaintedTurtle
------------------------------------------------------------
---------MT-------------------------------------------------
------------------------------------------------------------
------------------------------------------GRARAR------------
---ARGRAR--------------G------------------Q-QI-----------S--
-------------------------VPPVGAASV--------------------------
S-VHF------------SH-----------------------------------------
-----------------P---------------------------------AHL------
---------------------------------------H--------------F-----
-----EIL------KFR------------------------VVCFP-YK-ISVGFQ----
E------------------LSLADRG----------------------G-----------
---RRR------------------------------------------------------
-----------------------DFYDLGVNTRQAI----EHVK----------------
--------------ESKTGT--SGTTIRLST----NHFRLTSRPQWALYQYHI-DYNPQM
EARRLRSALLFQHEEIIGRTHAFDG-TILFL-PK--KLQN--------------------
KVTEVFSQTR-NGEN-VKITITLTNELPPTSPTCLQFYNIIFRRLLKIMNLQQIGRNYYN
PSDPIS-VPNH---R--LMIWPGFTTSILQYETNIMLCTDVSHKVLRSETVWDFM-YNLY
K--QV-EE--QRFRETCAKELIGLIVLTKYNNKTYRVDDIDWDSNPKCTFKK-ADG----
-SEISFVDYYKM-----------------------------QYNQEITDLNQPVLVSQPK
R-RR--GP--GM-----PG---------------PAVLIPELCYLT--------------
------------------------------------------------GLTDKMRSDFN-
VMKDLAVHTR---LTPEQRQCEVGRLIDYIHR-DDNVQKELRDWGLNFDSNLLS------
F-TARVVQAEKIHQAGKV--FDYNPQFADWSKETRG---APLISVKPLDNWLLIYTRRNY
DAANALVQNLFKV---------TPAMGIQMNKAIMIEV-DDRTEAYLRVLQQKV--TS--
DTQI----------------VVCILSSNRKDKYDAIKKYLCTDCPTPSQCVIARTL---S
KPQSVMAIATKIALQMNCKMGGELWSVEIPL-KQV-MIVGIDCYHDTTAGRRSIAGFVAS
LNQGMT--RWFSRCVFQDRGQELVDGLK-VCLQA----ALRSWFSCNNH--MPSRIIVYR
DGVGDGQLKTLVNYEVPQFLDCLK-SV----GKDY-NPRLTVIVVKKRVNTRFFAQ-A-G
GRLQN-PPPGTVIDVEVTRPEW--YDFFIVSQAVRS--GSVSPTHYNVIYDNSALKPDHM
----QRLTYKLCHMYY-NWPGVIRVPAPCQYAHKLAFLVGQSIHREPNLS----------
-------------------------------------------LSDRLY-----------
-----------YL-----------------------------------------------
------------------------------------------------------------
------------------------------------------------------------
-------------------------------------------------
>ENSCPOT00000004881.3_Piwil1_GuineaPig
------------------------------------------------------------
------------------------------------------------------------
------------------------------------------------------------
------------------------------------------------------------
------------------------------------------------------------
---------------------------------S--------------------------
P-QPG------------YPQP----------------RTP--------------------
-----------------Q---------------------------------PLA------
-EGDLV------GRGRQ-----------------R-G--A--------------A-----
-----GATA-----K----------------------------SQE-LQ-ISAGFQ----
E------------------LSLAERG----------------------G-----------
---RRR------------------------------------------------------
-----------------------DFHDLGVNTRQNL----DHVK----------------
--------------ESKTGS--SGIIVRLST----NHFRLTSRPQWALYQYHV-DYNPLM
EARRLRSALLFQHEDLIGRCHAFDG-TILFL-PK--RLQH--------------------
KVTEVFSQTR-NGER-VRITITLTNELPPTSPTCLQFYNIIFRRLLKIMNLQQIGRNYYN
PHDPID-IPNH---R--LVIWPGFTTSILQYENNIMLCTDVSHKVLRSETVLDFM-FNLY
H--QT-EE--HKFQEQVSKELIGLIVLTKYNNKTYRVDDIDWDQNPKSTFKK-ADG----
-SEVSFLEYYRK-----------------------------QYNQEITDLKQPVLVSQPK
R-RRGPGG--TM-----PG---------------PAMLIPELCYLT--------------
------------------------------------------------GLTDKMRNDFN-
VMKELAVHTR---LTPEQRQREVGRLIDYIHK-DDNVQRELRDWGLSFDSNLLS------
F-SGRILQAEKIHQGGKT--FDYNPQFADWSKETRG---APLISVKPLDNWLLIYTRKNY
EAANSLIQNLFKV---------TPAMGIQMKKAIMIEV-DDRTEAYLRVLQQKV--TS--
DTQI----------------VVCLLSSNRKDKYDAIKKYLCTDCPTPSQCVVARTL---G
KQQTIMAIATKIALQMNCKMGGELWRVDMPL-KLA-MIVGIDCYHDTTAGRRSIAGFVAS
INEGMT--RWFSRCVFQDRGQELVDGLK-VCLQA----ALRAWNSCNEY--MPSRIIVYR
DGVGDGQLKTLVNYEVPQFLDCLK-SL----GRGY-HPRLTVIVVKKRVNARFFAQ-S-G
GKLQN-PLPGTVIDVEVTRPEW--YDFFIVSQAVRS--GSVSPTHYNVIYDSSGLKPDHI
----QRLTYKLCHIYY-NWPGIIRVPAPCQYAHKLAFLVGQSIHREPNLS----------
-------------------------------------------LSNRLY-----------
-----------YL-----------------------------------------------
------------------------------------------------------------
------------------------------------------------------------
-------------------------------------------------
>XM_011615388.2_Piwil2_Fugu
------------------------------------------------------------
---------MDSN-------------TP------------------PDLERM--TGVPPL
GR--------GRAMQ-PLQVFAGHGRGLAL----------SAGA-LGIGQTRSFPSSHDT
SQ---G------RGETLPPT-QPVCGRAQG--LVAQSD-----QGRGLLLSTGEAKVGV-
---ARGAIFQ-------------GLKPQQQ--------------PG---------SLSDP
ITQHVTQEP---------AATKPVGLPAHAERSA--------LVSMFRGIGI--------
--DHA-------------LIPLGR---------------G-L------------------
-----------------C---------------------------------PV-------
------------GRE-----------------------TG--------------------
----------EVKP-----------------------LEG-SPVSG-I--SRPESR----
HQPEEMMGRGSS---------FRSPAFSHQT-------------MVGIGRAAVPQM----
--AAGRGF-----LV----GLTPPGADKQAHTICES--------------QPTAPTT---
--------------------EDVFDVPAVEPVKKEL----KMEEV---------------
-----------RKPLDKSGT--KGTPLAIGS----NHIPVNCRNE-AVYQYHV-SFTPNI
ESMAMRFAMMEAHRSTTGSVVAFDG-SILYL-PV--KLDN--------------------
EVNLKAVRRT-DGEE-IQIKIQMTKILPPTSDLCLPFYNVVLRRVMKIIGLKLVGRNHYD
PESAII-IGKH---R--LQVWPGYSTCIKHTDGGLYMCVDVSHKVLRNDSVMDIM-NTLY
H--Q--SK--ENFQEECTKELVGSIVITRYNNRTYRVDDIKWNKSPKDTFTL-MDG----
-TKTTFVEYYSK-----------------------------NYGITIKEVDQPLLLHWPK
E-RSKPGGKQIS-----SG---------------EILLVPELSFMT--------------
------------------------------------------------GIPDKMRKDFK-
AMKDLNMHIS---VTPEQHTHSVKQLLKNIST-NPESVKQLGQWGLEIGSQILM------
I-QGRSLPLETICLQTSS---FTTGTDFSWSREVVR---YVSISCIPLSIWAIFYPRRCA
EQTEELVTTLKKV---------AGPIGVHMEKPMWVELRDDHTDTYVKSIQSHLNSQP--
NIQL----------------VVCIIMGNRDDLYSAIKKICCVKNPIPSQAINVRTI---S
QQAKLKSIAQKILLQVNSKLGGELWTVGIPL-KNL-MVVGVDVHHDTSKRHHSVMGFVAT
VNGTLT--RWYSRVMFQTPNEELIHGFR-ICFVA----ALQKYYEVNHN--LPDKIVVYR
DGVSEGQLSLVEQFEIPQLIKCFN-NF-----PNY-APKLVFIVVQKRIATTLYSC-A-A
NNFGI-PPPGTILDHTLTQRNW--VDFYLMSHHIRQ--GHGVPTHYISLYNTTNLTPDHL
----QRLTFKMCHLYW-NWPGTIPVPAPCKYAHKLAYLSGQYLHAEPSIQ----------
-------------------------------------------LSDKLF-----------
-----------FL-----------------------------------------------
------------------------------------------------------------
------------------------------------------------------------
-------------------------------------------------
>XM_027027755.2_Piwil2_ElectricEel
------------------------------------------------------------
------------------------------------------------------------
------------------------------------------------------------
------------------------------------------------------------
------------------------------------------------------------
------------------------------------------------------------
------------------------------------------------------------
------------------------------------------------------------
------------------------------------------------------------
------------------------------------------------------------
----------------------------------------------------MPPV----
--GFSKGP-----AA------TPTS--------THVPA-SGLVPVHPQGVTAAF------
--------------------GDTKMTPASCQTRAEL----KMEAV---------------
-----------REPLKKVGT--KGSLVTVGS----NYIPVLCRNE-AVYQYHV-TFTPNV
ESLGMRFGMMREHCSTTGEVVAFDG-SILYL-PK--RLDE--------------------
VVHLKVQRRT-DNQE-ISIKVQMTKVLPPYSDLCIPFYNVVFRRVMKILGLKLVGRNHYD
PKSAIV-LGKH---R--LQVWPGYSTCIKHTDGGLYLVVDVSHKVLRNDSVLDAM-NLIY
Q--Q--SR--EGFQDECTKEFVGAIVITRYNNRTYRVDDIEWTKSPKDTFTM-ADG----
-SETTFTEYYRK-----------------------------NYGITIKELDQPMLVHRPK
E-RSTPGQK-VI-----TG---------------EILLVPELSFMT--------------
------------------------------------------------GIPEKMRKDFR-
AMKDLTIHIN---VSAEQHTLSIKQLLHNIST-NQEALAELGRWGLETSSQILV------
T-QGRTLPMETVCLQSAS---FVTPSSVDWSREVVR---DSSISCIPLYCWAIFYPRRAA
EHAKELVTTFGKV---------AGPMGLRLDRPIHVELRDDRTETYVKSIHSHLTSEP--
NVQL----------------VVCILTGNRDDLYSAIKKLCCVHAPCPSQAVNVRTI---S
HPHKLRSIAQKILLQINCKLGGELWTVSVPL-KHL-MVIGVDVHHDTSKKSRSVMGFVAS
LNSLLT--RWYSRVTFQMPNEEIINGFR-VCLLA----ALQKYYEVNHS--FPEKIVIYR
DGVSDGQLKTVELYEIPQILKCFE-TF-----PDY-EPKLTFIVVQKRINTTLYSY-F-E
NRFGA-PVPGTVLDHTVTNKDW--VDFYLMAHSIRQ--GCGFPTHYISIYNTANLTPDHL
----QRLTFKMCHLYW-NWPGTIRVPAPCKYAHKLAFLSGQYLHSEPAVQ----------
-------------------------------------------LADKLH-----------
-----------FL-----------------------------------------------
------------------------------------------------------------
------------------------------------------------------------
-------------------------------------------------
>ENSPVAT00000016875.1_Piwil3_Megabat
------------------------------------------------------------
---------MS-------------------------------------------------
------------------------------------------------------------
------------------------------------------GRARTR------------
---ARGRAR--------------G------------------R-TP-----------PRP
------------------------ATPGAAAAPGAAA-----------------------
------------------------------------------------------------
------------------------------------------------------------
------------------------------------------------------------
------------------------------------------ATGE-LQ-LSAELQ----
A------------------ATLKGRRA---------------------------------
--RCSG------------------------------------------------------
-----------------------VFRDLVVNTRQYL----EHVR----------------
--------------GSKAGS--QGKVVKLFA----NHFRVTSCPQWIAYKYNI-DYMPDI
ENGDVRESLLFQHEVLFGKCHIFDG-NSLLL-PC--ALPK--------------------
SKTELVSHFK--DQL-VKVTIEFSSELTPTSPDRLRYYNILFRKILKIMKLRQVGRNYYN
KEAEE--IRQH--CR--LEIWPGYVTSILQYENSMTLCADVNHKLLRMETAYDLI-KRRA
K--K--KG--IDVKEQVSKELVGSIVFTKFNNKTYRVDAINWKETPKTIFKK-SDG----
-TKITFMEYYK------------------------------KYNVLVTDLDQPLLISKGK
W-KKSQQD--TP-----HE---------------PIMLVPELCHLT--------------
------------------------------------------------GLTNTMRKDYG-
VMRDLAASTR---LNPEVRQQKLQ---FDAMQ-DENVKKELQLWDFKFDAKFLS------
F-TGRILKEVRIFQGKRMG-----------------------------------------
--------------------------------------------------------SSC-
LLSF----------------VVCVLSSDRKEMYDGIKKYLCVNCPIPSQCVVARTL---D
KPQTLMTIATKIAQQMNCKMGGALWKVQTGL-QNA-MFIGIDCFHDIVNRRKSIAGFVAS
VNEDLT--EWFSQCIIQESGQELVNGLR-ACLQE----ALKLWYERNSL--LPYSIIVYR
DGVGDGQLQALIDYEIPQIVSSLK-SI----FNSQ-NFKLTFIVVKKRINTRFFVE-S-Q
GRLQN-PLPGTVVDVELTRREW--YDFFIVSQSVKD--GTVTPTHYNVIHDTVRLSPDTV
----QCLTYRLCHMYY-NMPGVIRVPAPCHYAHKLAYLVGQSIHEEPHHS----------
-------------------------------------------LSNRLF-----------
-----------YL-----------------------------------------------
------------------------------------------------------------
------------------------------------------------------------
-------------------------------------------------
>XM_002130541.5_Piwil2_CionaIntestinalis
------------------------------------------------------------
---------MDKF------------NLPS-------------------------------
------------------------------------------------------------
-----------------------------------------VGRGRGLSV------LKLL
QEKSDSEAKSEEC----------G--------------------ST--------------
------------------TTLAAGDNTGVDSAVSKLSL----TSSLGRG-----------
--QTVGLI--------------GR---------------G-QAL----------------
----------------SP---------------------------------PFQLQGAA-
------------GRGQMS-------------FLSK-G-----------------------
----------------------R---------------------------GSALLQ----
E------------------LGIGKSA----------------------------------
--EALK------------------------------------------------------
-----------------------PCESLPVVLREKT----PEVELKKQKTLTTQPQSIAQ
PSITSQDITKVDEVVKYHGQ--SGRRNDIRV----NCVRVKCINL-AVYQYHV-SFEPVV
DSRNMRFMLLNQHREVIGNTKAFDG-TILYL-PM--KLEL-------------------N
ELRLKSKRVT-DEAD-IVVLIRFTKAIDPASSQLIPFYNTVLKRCMRLLDMCPVGRNYYD
PTSPKT-IEKL---Q--LILWPGYVTAIKKFEDGLMLNIDVSHKVLRQDTAKHVM-VEAY
K--R--SP--NQYRDACVKELVGAIVLTRYNNKNYRVDDIAWDMTPSSSFTN-SKG----
-DKLTFVEYYKV-----------------------------QYKIEITDLKQPMLVHRPK
K-QTQRDFK-RN-----EGEDY------------CICLVPELCYLT--------------
------------------------------------------------GLSDKLRSDFR-
AMREIRDNTS---FDPTRRNACLEEFLKRVNM-NTNAKNELLRWGLELDMKTCS------
T-FSRSLPSEKIMVGRNQ--VFSCGPDADFGREVTR---SPVITPIPINNWLLVFVKRDS
NKAENFFQKMMEC---------TRKLGIDLSKPRFLQLNDDRTTSYKDAISQSL--NP--
STQL----------------VVCIFPTSRDDRYNAIKKLCCVDMPVPSQVIISRTLPDDA
KMGKFRSVTMKIALQINCKLGGELWTVDIPL-KGL-MVCGIDVYHDPLKRGKSVAAFIAS
SNRLMS--TWFSKAIIQQPHQELIDSLK-QCFVN----ALKNYYELNHA--LPERIVIFR
DGVGDGQLNIVAEHEVVQLQSCFE-MFSKVKGDKY-NPMLTVVVVSKRINTKYFSL-D-S
KGLSN-PCPGSVLDHTVTRPNW--PDYFLVSQHVRQ--GTVSPTHYIVVSGHEHLKPDHM
----QRLSYKLTHMYY-NWPGTVRVPAPCQYAHKLAYLVGQSLGQHPAPQ----------
-------------------------------------------LCNKLF-----------
-----------YL-----------------------------------------------
------------------------------------------------------------
------------------------------------------------------------
-------------------------------------------------
>ENSAOCT00000000379.1_Piwil1_ClownAnemonefish
------------------------------------------------------------
---------MT-------------------------------------------------
------------------------------------------------------------
------------------------------------------GRARAR------------
---ARGRAR--------------G------------------Q-EI-----------A--
-------------------------APGARQA----------------------------
R-DPT------------P-------------------------P----------------
----------------AP---------------------------------PPA------
-EGDLG------GRGRQ-----------------K-G--A--------------P-----
-----GPFSA---------------------------------ETV-LE-ISAGFQ----
Q------------------VKLGERG----------------------G-----------
---RRR------------------------------------------------------
-----------------------DFHDVGINTRQMM----AHVK----------------
--------------DSKCGT--TGTPIQLTA----NCFRILSRPQWVLYQYHV-DFKPQM
ESRRLRSALLFQHETTIGSARTYDG-AVLFL-PH--RLHN--------------------
KETVLHSMTR-NGEN-VQITVTLTNELPPTSPVCIQFYNIMFRRILRILNMQQIGRNYYN
PSDPLN-IPQH---K--LTIWPGFATTILQYESAIMMCIDVSHRVLRSETVLDFM-ASLR
Q--QC-GN--QRFTEICAKELIGLIILTKYNNKTYRIDDIAWNHTPNNTFKR-GE-----
-TDISFKNYFKT-----------------------------QYGLDITDGNQVLLISHVK
K-MGPSGG--PP-----PG---------------PAMLIPELCYLT--------------
------------------------------------------------GLTDKMRADYR-
IMKDLSTHTR---LTPDKREERLSRFVGNIQK-DAEAQAELDKWGLSFDKQLLN------
V-TGRILRGETIFQGSRS--YEYNPMTADWAREMRG---LALMQSPPLSNWLVLHTRRNY
NEAQSLVQTLSKV---------SGPLGFRIQRPVVIEY-DDHQESLLRALQHNV--GP--
QIQM----------------VVVILSSNRKDKYDSVKKYLCVDCPTPSQCVVSRTL---S
RPQALMAIATKIALQMACKMGGELWTVDIPL-KQL-MIVGIDCYHDTTAGKRSIGALVAS
LNQSMS--RWFSKCVLQHRGQEIMDGLK-MALTA----ALKDYLKFNKC--LPSRIIVYR
DGVGDGQLHGVVNYEVSQIMDSIK-SI----GQDY-EPKLSVVVVKKRISSRFFYH-N-N
GNVLN-PPPGTVIDTDVTRPEW--YDFYIVSQAVQL--GSVSPTHYNVVYDTSGLKPDHM
----QRLTYKLCHMYY-NWQGIIRVPAPCQYAHKLAFLVGQSIHREPNVE----------
-------------------------------------------LDDYLF-----------
-----------YL-----------------------------------------------
------------------------------------------------------------
------------------------------------------------------------
-------------------------------------------------
>XM_033043911.1_Piwil1_ThornySkate
------------------------------------------------------------
---------MT-------------------------------------------------
------------------------------------------------------------
------------------------------------------GRARSR------------
---ARGRTR--------------V------------------P-EV-----------SSQ
-----------------------PLAPRMEP-----------------------------
--SPI------------PPL----------------------------------------
----------------AA---------------------------------SAG------
-EPELL------GRGRQ-----------------R-G--P--------------S-----
-----GALLR---------------------------------KDV-EV-VSAGFK----
E------------------MSLTERG----------------------G-----------
---RRR------------------------------------------------------
-----------------------DFHDLGVNTRKTM----EHVK----------------
--------------ESKTGS--SGSAIRLIT----NYVRLNSCAQWLLYQYHV-DYEPQM
ESRRLRTVLLFMHENVLGRIRVFDG-GVLFL-PK--RLET--------------------
RVTELRSQTR-DGQD-VKVTVTLTNELPPTSPTCLQFYNIVFRRLLKIMCLQQIGRNYYN
PKDPIM-IPQH---R--IMVWPGYTTSILQYESNVMLCADVSHKILRSDTVHDVM-HELY
A--QF-GE--QRFQEACSKELVGVIVLTRYNNKTYRIDDIDWFQNPQSTFNK-A-G----
-TQVSYIDYYKK-----------------------------QYSMDIDDVNQPVLVSQPR
R-QGPAG---TS-----LG---------------PICLIPELCYLT--------------
------------------------------------------------GMTDKMRSDFN-
VMRDLSAHTR---LTPEQREQQLWRFVDYIQS-DENVQKELSDWGIQFDSKLHS------
L-SGRVVPTEKIQQGGKM--FDYNPQAAEWSRETRG---SFLINPVPLENWVLVFTRRNT
DVARSLFQTLGKV---------VKAMGIRMEKPLMVEV-EDRSEAFLRALQSNV--TQ--
STRI----------------VVCVLPSNRKDKYDTIKKYLCVECPTPSQCVVARTL---S
KPQALMAIATKIALQINCKMGGELWSVEIPL-KQL-MVIGIDCYHDNAAGRKSIAGFVAS
LNQTIT--RWFSRCIFQDRGQELVDGLK-VCLQA----ALKAWHACNKC--LPGRIIVYR
DGVGDGQLNTVVNYEVPQLLDCLK-YL-----PDY-NPKLSVIVVKKRVNARFFSQ-A-G
GRLQN-PPPGTVIDTDVTRPEW--YDFYIVSQSVKV--GTVTPTHYNVVFDNSNLKPDYM
----QRLTYKLCHMYY-NWPGVIRVPAPCQYAHKLAFLVGQSIHREPSLA----------
-------------------------------------------LADRLY-----------
-----------YL-----------------------------------------------
------------------------------------------------------------
------------------------------------------------------------
-------------------------------------------------
>ENSCPOT00000000070.3_Piwil4_GuineaPig
------------------------------------------------------------
---------MS-------------------------------------------------
------------------------------------------------------------
------------------------------------------GRARVR------------
---ARGLAR--------------S------------------P-DA--------------
------------------------QREQHTQALP---------------LGR--------
R-MHTPVDLS--------------------------------------------------
------------------------------------------------------------
-DSEASGSSSVEETNR--------------------------------------------
-------IL---------------------------------QHCN-KG-VSSGDV----
E------------------STIVEKG----------------------V-----------
--KIRR------------------------------------------------------
-----------------------DYMDLNICTREKL----AHVR----------------
--------------DCKTGS--SGIPVKLVT----NLFNLGLPQDWQLYQYHV-TYIPDL
ASRRLRIALLYNHRKFANHAKAFDG-TVLFL-SQ--KLEE--------------------
KVTELSAETQ-RGET-VKMTVTLTRELPSSSPTCIQVFNIIFRKILKMLSMYQIGRNFYK
PSEPVE-IPQH---K--LSLWPGFAISVSHFESSLLFGADVSYKVLRNETVLEFM-TDLC
Y--KI-GI--SCFIQTCEQQLIGLVVLTRYNNKTYRIDDIDWSVKPTHTFWR-RDG----
-SEITYVDYYKQ-----------------------------QYNITLSDLNQPVLVSLLK
S-KRNDN---IE-----PK---------------IIHLIPELCFLT--------------
------------------------------------------------GLSGPAASDYQ-
LMKAVAEEMR---LSPLSRQQQLARLADDIQR-NKDTRFELETWGLYLGSQ-MS------
L-TGRVVPSEKILMQEHV---CQPMSAADWSKDIRT---CKILNAESLNKWLIVCSNRAE
NLIEGFLSCLRRV---------GSSMGFNVDYPKITKV-QENTAAYLRAIQQHA--DL--
DVQL----------------VMCILPSNQKNLYDSIKKYLNSDCPVPSQCVLTRTL---S
KQGMMMSVATKIAMQMTCKLGGELWAVEIPL-KSL-MVVGIDTCKDTFSKQ-VVVGFVAS
VNPRIT--RWFSRCILQKAATDLADCLK-VFMTG----ALKEWYKHNHD--LPARIIVYR
DGIGDGQLKTVVEYEVPQLLSSVA-ES----GSKT------------------------R
------------------------------------------------------------
------------------------------------------------------------
------------------------------------------------------------
------------------------------------------------------------
------------------------------------------------------------
------------------------------------------------------------
-------------------------------------------------
>ENSDNOT00000001469.3_Piwil2_Armadillo
------------------------------------------------------------
---------MDSV-------------RP--------------------------------
-----------------------PFRGPA-----------PVHPSQC-------------
--------------VRMPGP-WPQ--------APKHLD---SVLGRAGSA----------
---GRGNVFG-------------K-----------------PEEAS--------------
------------------LRSGPAQRE----SVD--------LVSMFRGLGL--------
--ETG------------SRNPQKR---------------E-M------------------
-----------------P---------------------------------PL-------
------------GRG----------------ILGR-G-LP--------------------
-----TGMVRKDKEE---------------------PHRA-FPDAS-V--LAAGDS----
KMAETSVGCNR----------MLGRGTSDVS-------------LLPLGRAAGG------
---IGRGV-----YK------SPN----TFSLSSQD--------SPQL-SPPPLPQA---
-----------------------SVHSPDHPPALTI----ERKE----------------
-----------KEIFVKQGS--KGTPQSLGL----NLIKIQCHNE-AVYQYHV-TFSPNV
ECKSMRFGMLKDHQAVTGNVTAFDG-SILYL-PI--KLQQ--------------------
VLELKSQRKT-DGAE-ISIKIQLTKILEPCSDLCIPFYNVVFRRVMKLLDMKLVGRNFYD
PTSAMV-LQQH---R--LQIWPGYAASIRRTDGGLFLLADVSHKVIRNDSVLDVM-HAVY
Q--Q--NK--ENFQDECTKLLVGNIVITRYNNRTYRIDDVDWNKTPKDSFTM-SDG----
-KDITFLEYYSK-----------------------------NYGITIKEENQPLLIHRPS
E-RQNNQGM-LL-----KG---------------EILLLPELSFMT--------------
------------------------------------------------GIPEKMKKDFR-
AMKDLTQQIN---LSPKQHHNALENLLQRISK-NETARNEMTRWGLCLQKDVHK------
I-EGRVLPMERINLRNTS---FITSQELNWVKEVTR---DLSILTVPMHFWALFYPKRAM
DQARELVNMLEKI---------AGPIGMRMSPPAWVELKDDRIETYIRTIKSMVGVEG--
KIQM----------------VVCIIVGTRDDLYGAIKKLCCVQSPVPSQVINARTI---G
QPTRLRSVAQKILLQINCKLGGELWGVDIPL-KQL-MVIGMDVYHDPSRGMRSVVGFVAS
INLTLT--KWYSRVVFQIPHQEIVDSLK-LCLVG----ALKKFYEVNHC--LPEKIVVYR
DGVSDGQLKTVASYEIPQLQKCFE-AF-----ENY-HPKMVVFVVQKKISTNLYLA-A-P
EHFVT-PSPGTVVDHTITSCEW--VDFYLLAHHVRQ--GCGIPTHYVCVLNTANLNPDHM
----QRLTFKLCHMYW-NWPGTIRVPAPCKYAHKLAFLSGQILHHEPAIQ----------
-------------------------------------------LCENLF-----------
-----------FL-----------------------------------------------
------------------------------------------------------------
------------------------------------------------------------
-------------------------------------------------
>XM_025142807.1_Piwil2_Chicken
------------------------------------------------------------
---------MPRALIVALFPPPAHSFRPFR---PIS---------APRPRGV--TGRPAN
GKRA------GR---------VGAQRGVALS-------RVVAAASSGRCRHGAAAA----
LPP-----------SRGPGR-RAG--------CAGPRF--ASGRGRRSASG-----PGPR
--FASGPGLPS------------GR------T--------RPRCPR--------------
------------------AALAPPVPEPAPSPEP--------LSSLLWSLGF--------
--STRP----------SSLEPGER------------------------------------
---------------------------------------------------PV-------
------------GRG----------------AFSH-A--A--------------------
------------------------------------DPPT-PPSPA----GSDREV----
GAALPTRGRIQW---------HSGGGDVLPA-------------VTSPERATAL----PS
A------------------ELCP-------------------------------PVPGL-
-----------------------QAAAPPGPP--------QAASK---------------
-----------QAPTTKPAP--KGTAVPVGL----NLVQIHCQND-SVYQYHV-TFSPEV
ECRSARFAMLKEQRAVTGDVTAFDG-SILFL-PI--LLPQ--------------------
PLSLKALRRT-DGEE-ISITIQITKVLEPSSDLCIPFYNVVFRRAMRILDMKLVGRNFYD
PSKANV-LQRY---R--LQIWPGYSVSIRKKDGGLFLMVDTVHRIIRSESVLALM-QSIC
K--Q--SP--SSFHDECTKQLVGSTVLTRYNNRTYRIDDIDWEKTPRDSFTL-GSG----
-EEITFVDYYSK-----------------------------TYGITVRELEQPLLVHRPK
E-KLMLGGK-PR-----LD---------------MVLLLPELTFLT--------------
------------------------------------------------GISE-IKKDTR-
VLKDVMREML---QSPQQHYESLCSLLRRIQC-NQEASRELSRWGLILSPDIHR------
T-QGRVLPSERVNLRHCS---FIPAEDVSWGREVVR---EAAISTVDMNCWLLVYPRRLQ
DVTKNLVALLRSA---------CGPIGMQVNQPALVELKDERLETYVRTIRSILGNED--
KVQL----------------LLCITTGTKADVYSAIKKLCCVHSPVPSQVINAHSLL--G
HSAKLKSIVQKVLLQMNCKLGGELWGVDVPL-KQL-MVVGMDVSH--GKGMRSVIGFVAS
TNQVLT--KWYSRVVFQLPQQEIADSLR-LCLAN----ALQQFHEMNHC--LPKKIVVYR
DGVSDSQLDTVLRYEIPQLQKCFD-TF-----ENY-SPSMAVLVVQKQMGTNFYTV-S-S
EQHSA-APPGTVVDHSITSTQW--QDFFLLAHCPRL--GCSVPTRYICVLNTANLSAEHL
----QRLTFKLCHLYW-NWPGTIRVPAPCKYAHRLAFLAGQVLQHEPHAR----------
-------------------------------------------LCNKLF-----------
-----------FL-----------------------------------------------
------------------------------------------------------------
------------------------------------------------------------
-------------------------------------------------
>ENSFTIT00000022725.1_Piwil2_CommonKestrel
------------------------------------------------------------
---------MEPR-------------RP--------------------------------
------------------------------------------------------------
----------------GPGP-GPA-------PAASPAA---PGR----------------
---LGGLWAL-------------A-----------------QRLPP--------------
------------------PGPPQPQPS----LAP--------LSALLCGLGL--------
--GEG-------------PCPP-----------------P-LEPADCRPP----------
--CCCPP----CPL---L---------------------------------PA-------
------------GR-------------------------C--------------------
-----SAGTAEALAR---------------------HSPV-VEDAW--------------
GAAGPTRGE---------------------------------------------------
------------------------------------------------------------
-----------------------GLASLSPPP----------------------------
--------ISPRAPELKPTV--KGTAIAVGL----NSVKIYCQNE-AVYQYHV-TFSPEV
ECRSTRFAMLKEHQAVTGDVTAFDG-SILYL-PK--LLPQ--------------------
PVSLKAQRRS-DSEE-ITITIQITKVLEPSSDLCVPFYNVVFRRVMRILDMKPIGRNFFE
PDQATV-LQRY---R--LQIWPGYSVSIRKKDGGLFLLVDTIHKVIHSDSILNVM-HTIY
R--Q--SL--NSFQEECFKQLVGSVVITRYNNRTYRINDIDWNKTPRDSFTL-FSG----
-EEITFVDYYSK-----------------------------AYGITIRELDQPLLVHRPR
E-KQTSDGK--------LD---------------LVLLVPELTFMT--------------
------------------------------------------------GVRE-MRRDSR-
MVKDLMKEML---QSPKQHYTCLTSLLRRIKD-KPEASQELMRWGLSLDPDIHR------
T-QGRILPAERINLRHSS---FIPVKDLMWNKEVTR---EASISAIAMNYWLLVYPKRLQ
DVAKTLVATMEST---------CGPIGMRVSRPTVVELKDDRIETYAKTIQSVLSSED--
KVQL----------------LLCIISSSREDLYRAIKKLCCVQSPVPSQVINVQSLS--G
QLGKLRTVVQKVLLQMNCKLGGELWGVDIPL-KQL-MVIGMDIYHSRSKGMRSVIGFVAS
MNHILT--RWYSRVVFQMPHQEIADSLQ-LCLA-----------SMNHC--LPKKIVIYR
DGVSDSQLDTVLKYEIPQMQKCFK-TF-----ENY-QPSMVVVVVQKQISTNFYTM-E-E
EQFVS-PPPGTVIDHTVTSLDW--QDFFLVAHHSRQ--GCSIPTRYICVLNTANLSFEHL
----QRLTFKLCHLYW-NWPGTIRVPAPCKYAHKLAFLSGHILHHEPSTQ----------
-------------------------------------------LCDKLF-----------
-----------FL-----------------------------------------------
------------------------------------------------------------
------------------------------------------------------------
-------------------------------------------------
>ENSFTIT00000011895.1_Piwil1_CommonKestrel
------------------------------------------------------------
---------MT-------------------------------------------------
------------------------------------------------------------
------------------------------------------GRARAR------------
---ARGRPP--------------A------------------Q-ES-----------A--
-------------------------VPSVGAASV--------------------------
Q-ETL------------PSQPTSC------------QHPQ-QPG----------------
----------------IP---------------------------------PAL------
-SEPLG------GHGQQ-----------------R-V--P--------------Q-----
-----RVPGDQDGRR----------------------------PEG-LQ-LSVGFQ----
K------------------LSFGDRG----------------------G-----------
---RHR------------------------------------------------------
-----------------------DFHDLGINTRQAI----EHVQ----------------
--------------ESKTGS--SGDRIKLTA----NYVRLTSRPQWALYQYHV-DYSPEM
EARRLRSALLFQHEELIGKTHAFDG-SVLFL-PK--KLGN--------------------
KVTEVFSRTR-NGED-VKITITLTNELPPTSPTCLQFYNIIFRRLLKMLNLQQIGRNYYN
PSDPIS-IPNH---R--LMVWPGFTSSVLQYEESIMLCTDVSHKVLRSETVLDFM-YSLY
Y--QVEEE--QRFRDACTKELIGLIVLTKYNNRTYRVDDIDWDASPQCTFRK-ADG----
-SEISYVDYYKR-----------------------------QYNQEITDLNQPVLISQSR
R-KR--GS--VM-----PV---------------PVVLIPELCFLT--------------
------------------------------------------------GLTEKMRSDFN-
MMKDLAVHTR---LPPEQRQCEIGKLIDCIQK-DDSVQKELRDWGLSFDSNLLS------
F-TGRVVQGEKILQSGAV--FDYNPQFADWSKETRG---TPLICAKPLDNWLLVYTRRNC
DVANTLLQNLFKV---------TPSMGIKMNKATMIEV-DDRTEAYLRALQQSI--TP--
HTNI----------------AVCVLSSSRKDKYDAIKKYLCTDCPIPSQCVIARTL---S
KPQTAMAIATKIALQMNCKMGGELWSVEIPL-KQV-MVVGIDCYHDTLSGKPSIAGFVAS
LNQTMT--RWFSRCAVQGRGQELVDGLK-ACLQT----ALRDWFKWNKY--LPSRIIVYR
DGVGDGQLNTVVNYEVPQFLDCLK-SV----GKDY-SPRLTVIVVKKRVHTRFFAH-C-G
GATIN-PPPGTVVDVVVTRPEW--YDFFIVSQAVKN--GCVAPTHYNVIYDTSKLKPDHV
----QRLTYKLCHMYY-NWSGVIRVPAPCQYAHKLAFLVGQSIHREPNLL----------
-------------------------------------------LSDRLY-----------
-----------YL-----------------------------------------------
------------------------------------------------------------
------------------------------------------------------------
-------------------------------------------------
>ENSPEMT00000025752.2_Piwil1_Deermouse
------------------------------------------------------------
---------MT-------------------------------------------------
------------------------------------------------------------
------------------------------------------GRARAR------------
---ARGRAR--------------G------------------Q-ET--------------
-------------------------VQHVGAAAS--------------------------
Q-QPG------------YASP----------------RPQ--------------------
-----------------Q---------------------------------SPT------
-EGELV------GRGRQ-----------------R-G-MV--------------V-----
-----GATA-----K----------------------------SQE-LQ-ISAGFQ----
E------------------LSLAERG----------------------G-----------
---RRR------------------------------------------------------
-----------------------DFHDLGVNTRQNL----DHVK----------------
--------------ESKTGS--SGIIVKLST----NHFRLTSRPQWALYQYHI-DYNPLM
EARRLRSALLFQHEDLIGRCHAFDG-TILFL-PK--RLQH--------------------
KVTEVFSQTR-NGEH-VRITITLTNELPPTSPTCLQFYNIIFRRLLKIMNLQQIGRNYYN
PSDPID-IPNH---R--LVIWPGFTTSILQYENNIMLCTDVSHKVLRSETVLDFM-FNLY
Q--QT-EE--HKFQEQVSKELIGLIVLTKYNNKTYRVDDIDWDQNPKSTFKK-ADG----
-SEVSFLEYYRK-----------------------------QYNQEITDLKQPVLVSQPK
R-RRGPGG--TL-----PG---------------PAMLIPELCYLT--------------
------------------------------------------------GLTDKMRNDFN-
VMKDLAVHTR---LTPEQRQREVGRLIEYIHK-DDNVQRELRDWGLSFDSNLLS------
F-SGRILQSEKIHQGGKT--FDYNPQYADWSKETRG---APLISVKPLDNWLLIYTRRNY
EAANSLIQNLFKV---------TPAMGIQMKKAIMIEV-DDRTEAYLRALQQKV--TS--
DTQI----------------VVCLLSSNRKDKYDAIKKYLCTDCPTPSQCVVARTL---G
KQQTVMAIATKIALQMNCKMGGELWRVDMPL-KLA-MIVGIDCYHDTTAGRRSIAGFVAS
INEGMT--RWFSRCVFQDRGQELVDGLK-VCLQA----ALRAWSGCNEY--MPSRVIVYR
DGVGDGQLKTLVNYEVPQFLDCLK-SV----GRGY-NPRLTVIVVKKRVNARFFAQ-S-G
GRLQN-PLPGTVIDVEVTRPEW--YDFFIVSQAVRS--GSVSPTHYNVIYDSSGLKPDHI
----QRLTYKLCHVYY-NWPGVIRVPAPCQYAHKLAFLVGQSIHREPNLS----------
-------------------------------------------LSNRLY-----------
-----------YL-----------------------------------------------
------------------------------------------------------------
------------------------------------------------------------
-------------------------------------------------
>ENSDNOT00000015265.3_Piwil1_Armadillo
------------------------------------------------------------
---------MT-------------------------------------------------
------------------------------------------------------------
------------------------------------------GRARAR------------
---ARGRAR--------------G------------------Q-EP--------------
-------------------------VHHMGAAAR--------------------------
Q-QPG------------YIQP----------------RPQ--------------------
-----------------Q---------------------------------PPA------
-EGELA------GRGRQ-----------------R-G--T--------------G-----
-----GAAA-----K----------------------------AQE-LQ-ISAGFQ----
E------------------LSLAERG----------------------G-----------
---RRR------------------------------------------------------
-----------------------DFHDLGVNTRQNL----DHVK----------------
--------------ESKTGS--SGVIVRLST----NHFRLTSRPQWALYQYHI-DYNPLM
EARRLRSALLFQHEDLIGRCHAFDG-TILFL-PK--RLQH--------------------
KVTEVFSQTR-NGEH-VRITITLTNELPPTSPTCLQFYNIIFRRLLKIMNLQQIGRNYYN
PSDPID-IPNH---R--LVIWPGFTTSILQYENNIMLCTDVSHKVLRSETVLDFM-FNLY
H--QT-EE--HKFQEQVSKELIGLIVLTKYNNKTYRVDDIDWDQNPKSTFKK-ADG----
-SEVSFLEYYRK-----------------------------QYNQEITDLKQPVLVSQPK
R-RRGPGG--TL-----PG---------------PALLIPELCYLTGTLEVCLLGTKPMN
LNAPLLPIPTPQEKQALTTASSTWNVLCSFITTLRSKCYLNLILVLFQGLTDKMRNDFN-
VMKDLAVHTR---LTPEQRQREVGRLIDYIHK-DDNVQRELRDWGLSFDSNLLS------
F-SGRILQAEKIHQGGKT--FDYNPQFADWSKETRG---APLISVKPLDNWLLIYTRRNY
EAANSLIQNLFKV---------TPAMGIQMKKAIMIEV-DDRTEAYLRVLQQKV--TS--
NTQI----------------VVCLLSSNRKDKYDAIKKYLCTDCPTPSQCVVARTL---G
KQQTVMAIATKIALQMNCKMGGELWRVDMPL-KLA-MIVGIDCYHDTTAGRRSIAGFVAS
INEGMT--RWFSRCVFQDRGQELVDGLK-VCLQA----ALRAWNSCNEY--MPSRIIVYR
DGVGDGQLKTLVNYEVPQFLDCLK-SV----GRGY-NPRLTVIVVKKRVNARFFAQ-S-G
GRLQN-PLPGTVIDVEVTRPEW--YDFFIVSQAVRS--GSVSPTHYNVIYDSSGLKPDHI
----QRLTYKLCHVYY-NWPGVIRVPAPCQYAHKLAFLVGQSIHREPNLS----------
-------------------------------------------LSNRLY-----------
-----------YL-----------------------------------------------
------------------------------------------------------------
------------------------------------------------------------
-------------------------------------------------
>LT674431.1_Piwil4_Lungfish
------------------------------------------------------------
---------MI-------------------------------------------------
------------------------------------------------------------
------------------------------------------GRARVK------------
---SRQSSSL-------------S--------------------ES--------------
------------------------DESRQTDGPGLNH-----------------------
------------------------------------------------------------
------------------------------------------------------------
-ISNGANGINQNGNGRH-----------------R-------------------------
-----------------------------------------------AT-VSAGMQ----
A------------------VSVAERG----------------------G-----------
--MTRR------------------------------------------------------
-----------------------NYFDLGINTRETM----AHVK----------------
--------------DDKKGS--SGTPLKIVS----NLFHFDISRDWQLYQYRV-VFSPEI
ESVRLRFALLYSHTDLLGKARAFDG-ITLFL-AR--KLDN--------------------
KVTEVTSEKR-DGQA-VKITITLQHQLPASSPVCVQFFNITFKKVLKMLSMHQVGRHYYN
PADPVH-IPQH---K--LVLWPGFSSSLMNYEAGLALSADISHKVLRNDTVLDFM-NDLY
N--RTSDD--RRFTETCTKELVGQIVLTRYNNKTYRIEDIDFSVNPTHTFKK--AG----
-TEISYVDYYKE-----------------------------QYDVKVHDLGQPMLVSQLK
S-KLPNKN--AE-----PR---------------MVHILPELCFLT--------------
------------------------------------------------GLSSQAKSDFR-
LMKDLASETQ---LTPPCRQQRLLRLVDSIQR-NKEACLELENWKMLLGKQ-VT------
V-TGRVVPSEKILTFDQT---CHPATAADWSREIRN---VKIIESQPLNDWLMVYSSRNA
DVAEKLFNCLQKV---------ASGIGFRIEFPRLVQV-DEGLSSVFRALSAHI--RP--
DTQL----------------VLCILSSNQKSNYDAIKKFLCLDRPVPSQCVLARTL---N
KQNMMMSVATKIALQMNCKLGGELWTVEIPL-KSL-MVIGIDVNRDGLDKRHTVVGFVAN
TNGRFT--RWYSRCVIQTTNVEIGDCLR-VCMQG----ALRCWYEINHS--LPNRIVIYR
DGVGDGQLQLLVEYEVPQVLSSLQ-EH----SPDY-RPKLSVVVVRKRGIPRIFLE-D-N
GKLQN-PPLGTVVDSGITRSEW--YDFYLVSQVARQ--GTVNPTYYNVVFDTNGLKPDHM
----QRLTYKMCHLYY-NWPGVIAIPAPCQYAHKLTFLVGQSIHREPSVQ----------
-------------------------------------------LSSKLF-----------
-----------YL-----------------------------------------------
------------------------------------------------------------
------------------------------------------------------------
-------------------------------------------------
>ENSMUST00000086056.7_Piwil1_Mouse
------------------------------------------------------------
---------MT-------------------------------------------------
------------------------------------------------------------
------------------------------------------GRARAR------------
---ARGRAR--------------G------------------Q-ET--------------
-------------------------VQHVGAAAS--------------------------
Q-QPG------------YIPP----------------RPQ--------------------
-----------------Q---------------------------------SPT------
-EGDLV------GRGRQ-----------------R-G-MV--------------V-----
-----GATS-----K----------------------------SQE-LQ-ISAGFQ----
E------------------LSLAERG----------------------G-----------
---RRR------------------------------------------------------
-----------------------DFHDLGVNTRQNL----DHVK----------------
--------------ESKTGS--SGIIVKLST----NHFRLTSRPQWALYQYHI-DYNPLM
EARRLRSALLFQHEDLIGRCHAFDG-TILFL-PK--RLQH--------------------
KVTEVFSQTR-NGEH-VRITITLTNELPPTSPTCLQFYNIIFRRLLKIMNLQQIGRNYYN
PSDPID-IPNH---R--LVIWPGFTTSILQYENNIMLCTDVSHKVLRSETVLDFM-FNLY
Q--QT-EE--HKFQEQVSKELIGLIVLTKYNNKTYRVDDIDWDQNPKSTFKK-ADG----
-SEVSFLEYYRK-----------------------------QYNQEITDLKQPVLVSQPK
R-RRGPGG--TL-----PG---------------PAMLIPELCYLT--------------
------------------------------------------------GLTDKMRNDFN-
VMKDLAVHTR---LTPEQRQREVGRLIDYIHK-DDNVQRELRDWGLSFDSNLLS------
F-SGRILQSEKIHQGGKT--FDYNPQFADWSKETRG---APLISVKPLDNWLLIYTRRNY
EAANSLIQNLFKV---------TPAMGIQMKKAIMIEV-DDRTEAYLRALQQKV--TS--
DTQI----------------VVCLLSSNRKDKYDAIKKYLCTDCPTPSQCVVARTL---G
KQQTVMAIATKIALQMNCKMGGELWRVDMPL-KLA-MIVGIDCYHDTTAGRRSIAGFVAS
INEGMT--RWFSRCVFQDRGQELVDGLK-VCLQA----ALRAWSGCNEY--MPSRVIVYR
DGVGDGQLKTLVNYEVPQFLDCLK-SV----GRGY-NPRLTVIVVKKRVNARFFAQ-S-G
GRLQN-PLPGTVIDVEVTRPEW--YDFFIVSQAVRS--GSVSPTHYNVIYDSSGLKPDHI
----QRLTYKLCHVYY-NWPGVIRVPAPCQYAHKLAFLVGQSIHREPNLS----------
-------------------------------------------LSNRLY-----------
-----------YL-----------------------------------------------
------------------------------------------------------------
------------------------------------------------------------
-------------------------------------------------
>XM_006260910.3_Piwil1_Alligator
------------------------------------------------------------
---------MT-------------------------------------------------
------------------------------------------------------------
------------------------------------------GRARAR------------
---GRARGQ--------------A------------------L-HT-----------TS-
------------------------LAAAVGPPGF--------------------------
Q-SQQ------------PGQP----------------RLQLQPQ----------------
----------------PP---------------------------------PPA------
-EGEYV------GRGHP-----------------K-G--I--------------P-----
-----AVPEPP--SE----------------------------AGK-LE-ISAGFQ----
E------------------LSLGERG----------------------G-----------
---RRR------------------------------------------------------
-----------------------DFHDLGVNTRQAI----EHVK----------------
--------------ESKTGT--SGAIIKLST----NHFRLTSRPQWALYQYHI-NYNPQM
EARRLRSALLFQHEELIGRTRVFDG-TTLFL-PK--KLEN--------------------
KVTEVCSQTR-NGEI-VKITITLTSELPPTSPTCLQFYNIIFRRLLKMMNLQQIGRNYYN
PNDPIS-IPNH---R--VIIWPGFTTSILQYETSIMLCTDVSHKVLRSETVLDFM-YNLY
S--QV-EE--QRFRDICAKELIGLIVLTKYNNKTYRVDDIDWDANPRCTFKK-ADG----
-SEISYVDYYRM-----------------------------QYNQEITDLNQPVLVSQTK
R-KRGPGG--VM-----PG---------------PAVLIPELCYLT--------------
------------------------------------------------GLTDKMRSDFN-
VMKDLSLHTR---LTPERREREVGRLINYIQQ-DDSVQKELRDWGLSFDSRLLS------
F-TGRVIQAEKIHQSGRA--FEYNPQFADWSKETRG---APLISVKPLDNWLLVYTRRNY
DAANALVQNLFKV---------TPSMGIRMNKAIMVEV-EDRTEAYLRTLKQKV--TS--
DIQI----------------VVCLLSSNRKDKYDAIKKYLCTDCPTPSQCVIARTL---S
KPQTIMAIATKIALQMNCKMGGELWSVEIPL-KQL-MVVGIDCYHDNTAGRRSVAGFVAS
LNQGMT--RWFSRCILQDRGQELVDELK-VCLQA----ALRAWFSCNQQ--MPSRIIVYR
DGVGDGQLKTLFSYEVPQLLDCLK-SV----GKDY-NPRLTVIVVKKRVNARFFAQ-A-G
GKLQN-PPPGTVIDVEVTRPEW--YDFFIVSQAVRS--GSVSPTHYNVIYDSSALKPDHM
----QRLTYKLCHMYY-NWPGVIRVPAPCQYAHKLAFLVGQSIHREPNLS----------
-------------------------------------------LSDRLY-----------
-----------YL-----------------------------------------------
------------------------------------------------------------
------------------------------------------------------------
-------------------------------------------------
>ENSSCAT00000017323.1_Piwil1_CommonCanary
------------------------------------------------------------
---------MF-------------------------------------------------
------------------------------------------------------------
------------------------------------------S--LSE------------
---G-----------------------------------------------------S--
-------------------------VAVAVCSPQWQ-----------------------V
Q-QGM------------PGPLRGR------------RHPQ-Q------------------
----------------------HPQQAQ--------QQLQHPQQLQQLHVPPAQ------
-SEEPG------GHGHL-----------------R-------------------------
---------------------------------------------G-LQ-VSSGLQ----
D------------------LSLRDRG----------------------G-----------
---RRR------------------------------------------------------
-----------------------DFHDLGVNTRQAM----VHVQ----------------
--------------ESKTGF--SGKMIKLTT----NHFRLTSRPQWALYQYHV-GYSPEM
EARRLRSALLFQHEETIGKTHAFDG-SILFL-PK--KLEN--------------------
KVTELFSRTR-NGED-VKITVTLTNELPPTSPTCLQFYNIIFRRLLKMLNLQQIGRNYYN
PSDPVS-IPNH---R--LMVWLGFTSSILQYEENIMLCADVSHKVLRGETVLDTM-HSLH
S--QV-GE--ERFRDACAKELIGLIVLTKYNNRTYRIDDIDWDNNPKSTFRK-SDG----
-SEMSFVEYYKK-----------------------------QYNIEISDWMQPVLISQMK
R-KR---G--NI-----QG---------------SVALIPELCSLT--------------
------------------------------------------------GLTDKMRNDFN-
MMKDLAIHTR---LPPEQRQRELGRLLNYIQKYDDNVQKELRNWGLSFDNKSVS------
F-TGRIVQGEKIFQSGAV--FDYNPQFADWTKETRG---VPLIRSMPMDTWLLIYTRRNY
DVANTLLQSLFKV---------TPSMGIHMNRPSMIEV-DDRTEAYLRVLQQRV--TS--
DINI----------------VVCILSSSRKDKYDAIKKYLCTDCPIPSQCVLARTL---S
KPQTIMTVATKIALQMNCKMGGELWSVEIPL-KQV-MIVGIDCYHDTVSGKQSIAGFVAS
LNQSVT--RWFSRCVVQSRGQELVDGIK-TCLQA----ALRNWSKWNKS--LPSRIFVYR
DGVGDGQLNTLVNYEVPQFLDCLK-SI----GTDY-SPRLTVIVVKKRVGARFFAE-I-G
GGLKN-PPPGTVVDTVVTRPEW--YDFFVVSQTVKN--GCVAPTHYNVVYDTSQLKPDHV
----QRLTYKLCHMYY-NWSGIIRVPAPCQYAHKLAFLVGQSIHREPNML----------
-------------------------------------------LSDRLY-----------
-----------YL-----------------------------------------------
------------------------------------------------------------
------------------------------------------------------------
-------------------------------------------------
>ENSMFAT00000012646.1_Piwil2_CrabEatingMacaque
------------------------------------------------------------
---------MDPF-------------RP--------------------------------
-----------------------SFRGQS-----------PVHPSQCQ------------
-------------AVRMPGC-WLQ--------ASKPLD---PALGRGVPA----------
---GRGHVFG-------------K-----------------PEEPS--------------
------------------TQRGPAQRE----SVG--------LVSMFRGLGI--------
--ETV------------SKTPLKR---------------E-M------------------
-----------------P---------------------------------PS-------
------------GRG----------------ILGR-G-LS--------------------
-----ANLVRKDKEE---------------------LSPT-FWNPK-V--LAAGDS----
KMAEASVGWNR----------MLGRGSSDAS-------------LLPLGRAAGG------
---IGRGV-----DK------PPC----AFSAPFRD--------PPQLSSLPALPQS---
-----------------------PLHSPDRPLVLTV----EHKE----------------
-----------KELIVKQGS--KGTPQSLGL----NLIKIQCHNE-AVYQYHV-TFSPNV
ECKSMRFGMLKDHQAVTGNVTAFDG-SILYL-PV--KLQQ--------------------
VLELKSQRKT-DSAE-ISIKVQMTKILEPCSDLCIPFYNVVFRRVMKLLDMKLVGRNFYD
PTSAMV-LQQH---R--LQIWPGYAASIRRTDGGLFLLADVSHKVIRNDSVLDVM-HAIY
Q--Q--NK--EHFQDECTKLLVGNIVITRYNNRTYRIDDVDWNKTPKDSFTM-SDG----
-KEITFLEYYSK-----------------------------NYGITIKEEDQPLLIHRPS
E-RQNNHGM-LL-----KG---------------EILLLPELSFMT--------------
------------------------------------------------GIPEKMKKDFR-
AMKDLAQQIN---LSPKQHHSALECLLQRIAK-NEAATNELMRWGLRLQKDVHK------
I-EGRVLPMERINLKNTS---FITSQELNWVKEVTR---DPSILTIPMHFWALFYPKRAM
DQARELVNMLEKI---------AGPIGMHMSPPAWVELKDDRIETYVRTIQSMLGAEG--
KIQM----------------VVCIIMGTRDDLYGAIKKLCCVQSPVPSQVVNVRTI---G
QPTRLRSVAQKILLQINCKLGGELWGVDIPL-KQL-MVIGMDVYHDPSRGMRSVVGFVAS
INLTLT--KWYSRVVFQMPHQEIVDSLK-LCLVG----SLKKFYEVNHC--LPEKIVVYR
DGVSDGQLKTVANYEIPQLQKCFE-AF-----ENY-QPKMVVFVVQKKISTNLYLA-A-P
QHFVT-PTPGTVVDHTITSCEW--VDFYLLAHHVRQ--GCGIPTHYVCVLNTANLSPDHM
----QRLTFKLCHMYW-NWPGTIRVPAPCKYAHKLAFLSGHILHHEPAIQ----------
-------------------------------------------LCENLF-----------
-----------FL-----------------------------------------------
------------------------------------------------------------
------------------------------------------------------------
-------------------------------------------------
>ENSCCET00000009987.1_Piwil2_BlueTit
------------------------------------------------------------
--------------------------AP--------------------------------
------------------------------------------------------------
-----------------------------GDGSSAPPD----------------------
------------------------------------------------------------
------------------------------------------------------------
------------------------------------------------------------
-----------------V---------------------------------PL-------
------------GRG---------------------------------------------
-----EWACAGVDAE---------------------AAPT-TFQPR-RV-SGCVPQ----
TGSFPPVPNGDLG--------MCGTVVCPPA---------------LLGAGHTV------
---LGE---------------KPG------------------------------------
------------------------------------------------------------
-----------IKPLFPLLG--KGAPVSVGL----NFVKIHCQNE-AVYQYHV-TFSPEV
ECKSARFAMLKEQCAVTGDVMAFDG-SILFL-PI--QIPK--------------------
------ARRK-NNEE-ISINIQMTKILEPSSDLCIPFYNVVFRRVMKILNMSLVGRHFFD
LPRSAL-TLEQ---L--LHIWPGYAVSIRRKDGGLFLMVDAIHKIIRSDSVLSVM-QTIH
S--Q--SQ--RTFQDECTKQLVGTVVMTRYNNRTYRVDDIDWDKTPKDTFTL-ASG----
-QEISFVEYYSQ-----------------------------TYGITIRELDQPLLVHKPK
E-K---------------------------------LLFPE--GLG--------------
------------------------------------------------GAPSPPSPCWVF
LVQEVMWEMI---QSPQQHYRRLTSLLSRIRD-TPDASRELERWGLCLDTDIYR------
---GHILPVERINLRHRS---FLPAEDLGWHREVTK---EVPIAVISINSWLLMYPKRLQ
HLAKDLLVAMRSS---------CGAMGIQVGQPTVQELRDDRIETYVRTIQSSLGSQD--
KVQL----------------LLCIIPGSRDDIYGAIKKLCCVQTPVPSQVINAQSLT--G
HPGKIRSVVQKVLLQINCKLGGQLWGVDIPL-KQL-MVVGMDIHHSRSQGMRSVIGFVAS
MNHTLT--KWYSRVVFQMPHQEIADSLR-LCLSQ----ALKRFYELNHS--LPMKIVVYR
DGVSDPQLDTVLKYEVPQLQKSFH-TF-----QNY-QPSLVVVVVQKQLSTNFYCL-A-G
EEFVS-PPLGTVIDHSVTSSGW--QDFFLLAHHSRQ--GCSVPTRYICMWNTANLSSEHL
----QRLTFKLCHLYW-NWPGTVRVPAPCKYAHKLAFLVGQVLHHEPSAH----------
-------------------------------------------LSEQLF-----------
-----------FL-----------------------------------------------
------------------------------------------------------------
------------------------------------------------------------
-------------------------------------------------
>ENSCAFT00000010928.3_Piwil1_Dog
------------------------------------------------------------
---------MT-------------------------------------------------
------------------------------------------------------------
------------------------------------------GRARAR------------
---ARGRAR--------------G------------------Q-ET--------------
-------------------------VQHVGATVS--------------------------
Q-QPG------------YVQP----------------RPQ--------------------
-----------------Q---------------------------------PVA------
-EGELV------GRGRQ-----------------R-G--A--------------V-----
-----GAAA-----K----------------------------SQE-LQ-ISAGFQ----
E------------------LSLAERG----------------------G-----------
---RRR------------------------------------------------------
-----------------------DFHDLGVNTRQNL----DHVK----------------
--------------ESKTGS--SGIIVRLST----NHFRLTSRPQWALYQYHI-DYNPLM
EARRLRSALLFQHEDLIGRCHAFDG-TILFL-PK--RLQH--------------------
KVTEVFSQTR-NGEH-VRITITLTNELPPTSPTCLQFYNIIFRRLLKIMNLQQIGRNYYN
PSDPID-IPNH---R--LVIWPGFTTSILQYENNIMLCTDVSHKVLRSETVLDFM-FNLY
H--QT-EE--HKFQEQVSKELIGLIVLTKYNNKTYRVDDIDWDQNPKSTFKK-ADG----
-SEVSFLEYYRK-----------------------------QYNQEITDLKQPVLVSQPK
R-RRGPGG--TL-----PG---------------PAMLIPELCYLT--------------
------------------------------------------------GLTDKMRNDFN-
VMKDLAVHTR---LTPEQRQREVGRLIDYIHK-DDNVQRELRDWGLSFDSNLLS------
F-SGRILQAEKIHQGGKT--FDYNPQFADWSKETRG---APLISVKPLDNWLLIYTRRNY
EAANSLIQNLFKV---------TPAMGIQMKKAIMIEV-DDRTEAYLRVLQQKV--TS--
DTQI----------------VVCLLSSNRKDKYDAIKKYLCTDCPTPSQCVVARTL---G
KQQTVMAIATKIALQMNCKMGGELWRVDMPL-KLA-MIVGIDCYHDTTAGRRSIAGFVAS
INEGMT--RWFSRCVFQDRGQELVDGLK-VCLQA----ALRAWNSCNEY--MPSRIIVYR
DGVGDGQLKTLVNYEVPQFLDCLK-SV----GRGY-NPRLTVIVVKKRVNARFFAQ-S-G
GRLQN-PLPGTVIDVEVTRPEW--YDFFIVSQAVRS--GSVSPTHYNVIYDSSGLKPDHI
----QRLTYKLCHVYY-NWPGVIRVPAPCQYAHKLAFLVGQSIHREPNLS----------
-------------------------------------------LSNRLY-----------
-----------YL-----------------------------------------------
------------------------------------------------------------
------------------------------------------------------------
-------------------------------------------------
>ENSSPUT00000006002.1_Piwil4_Tuatara
------------------------------------------------------------
---------MDAGCSTFL--ILLDLSAPFD------------------------------
--------TVDHGLLLRWLRDLGGLDGTVLE-------W---------------------
-------FCSF-----------------------------LSGRSQRV------------
---VLGEET--------------S-----------------CP-CT--------------
------------------------LSCGVLQGSI--------LPPLLFNVYM--------
--QPLGEVMR--------------------------------------------------
------------------------------------------------------------
------------------------------------G-----------------------
------------------------------------------FGVR-YG-FSVGDA----
G------------------FTMLDRG----------------------G-----------
--RTRC------------------------------------------------------
-----------------------NFQDLGVNTRQQM----AHVK----------------
--------------DSKTGS--SGIPLKVLT----NLFSLGLPKEWQLYQYHV-TFSPEL
ESRRLRLALLYSHSELLGKAKVFDG-AVLFL-SH--KLEN--------------------
QV---------RGET-VKIMITLKDQLPSSSPVCIQFFSIIFKKVLKKLSMYQVGRNFYS
PSDPIE-IPQH---K--LTLWPGFAVSIGQFENRVMFSADVSHKVLRNENVLEFM-TSLY
N--TV-DK--SRFIETCEKELVGLIVLTRYNNKTYRVDDIDWIVKPADTFLK-HDG----
-SKISYIDYYKQ-----------------------------QYDVVLTDQNQPMLVSHLK
S-KKNDNI--VE-----PR---------------VAHLIPELCFLT--------------
------------------------------------------------GLNKRAISDFR-
LMKDLAQETH---LSPDRRQQRLSRLTDSIQR-NREARLELESWGLQLECQ-TS------
L-TGRVIPSEKILMQEQI---CLPMSAGDWLKDMRN---AKIIGVPPLENWLILFSNRNR
ELGENFLNCLRRV---------GTPMGFRIEDPQRLQV-QENPMAFLRALQQHV--NP--
EVQL----------------VLCILLSNQKDCYDSIKKFLSLDQPVPSQCVLARTL---N
RQAMMMSVATKVAMQMVCKLGGELWAVEIPL-KLL-MVIGIDINKDAVNKGSSIIGFVSS
TNSRIT--RWFSRCVVQNKGTDIADCLK-VCMKG----AVSKWQKYNGQ--LPARIVVYR
DGVGDGQLKMVVDYEVPQLLSVFG-EC----SSNY-RPKVSVIVVRKKCIPRFFAE-A-N
SSLQN-PPVGTVVDTEATRPEW--YDFYLIGQLARQ--GSVNPTYYNVVYDENGLKPDHM
----QRLTYKMCHLYY-NWPGVIRVPAPCQYAQKLTFLVGQSIHREPSLA----------
-------------------------------------------LADKLY-----------
-----------FL-----------------------------------------------
------------------------------------------------------------
------------------------------------------------------------
-------------------------------------------------
>ENST00000245255.7_Piwil1_Human
------------------------------------------------------------
---------MT-------------------------------------------------
------------------------------------------------------------
------------------------------------------GRARAR------------
---ARGRAR--------------G------------------Q-ET--------------
-------------------------AQLVGSTAS--------------------------
Q-QPG------------YIQP----------------RPQ--------------------
-----------------P---------------------------------PPA------
-EGELF------GRGRQ-----------------R-G--T--------------A-----
-----GGTA-----K----------------------------SQG-LQ-ISAGFQ----
E------------------LSLAERG----------------------G-----------
---RRR------------------------------------------------------
-----------------------DFHDLGVNTRQNL----DHVK----------------
--------------ESKTGS--SGIIVRLST----NHFRLTSRPQWALYQYHI-DYNPLM
EARRLRSALLFQHEDLIGKCHAFDG-TILFL-PK--RLQQ--------------------
KVTEVFSKTR-NGED-VRITITLTNELPPTSPTCLQFYNIIFRRLLKIMNLQQIGRNYYN
PNDPID-IPSH---R--LVIWPGFTTSILQYENSIMLCTDVSHKVLRSETVLDFM-FNFY
H--QT-EE--HKFQEQVSKELIGLVVLTKYNNKTYRVDDIDWDQNPKSTFKK-ADG----
-SEVSFLEYYRK-----------------------------QYNQEITDLKQPVLVSQPK
R-RRGPGG--TL-----PG---------------PAMLIPELCYLT--------------
------------------------------------------------GLTDKMRNDFN-
VMKDLAVHTR---LTPEQRQREVGRLIDYIHK-NDNVQRELRDWGLSFDSNLLS------
F-SGRILQTEKIHQGGKT--FDYNPQFADWSKETRG---APLISVKPLDNWLLIYTRRNY
EAANSLIQNLFKV---------TPAMGMQMRKAIMIEV-DDRTEAYLRVLQQKV--TA--
DTQI----------------VVCLLSSNRKDKYDAIKKYLCTDCPTPSQCVVARTL---G
KQQTVMAIATKIALQMNCKMGGELWRVDIPL-KLV-MIVGIDCYHDMTAGRRSIAGFVAS
INEGMT--RWFSRCIFQDRGQELVDGLK-VCLQA----ALRAWNSCNEY--MPSRIIVYR
DGVGDGQLKTLVNYEVPQFLDCLK-SI----GRGY-NPRLTVIVVKKRVNTRFFAQ-S-G
GRLQN-PLPGTVIDVEVTRPEW--YDFFIVSQAVRS--GSVSPTHYNVIYDNSGLKPDHI
----QRLTYKLCHIYY-NWPGVIRVPAPCQYAHKLAFLVGQSIHREPNLS----------
-------------------------------------------LSNRLY-----------
-----------YL-----------------------------------------------
------------------------------------------------------------
------------------------------------------------------------
-------------------------------------------------
>ENSEEET00000000356.1_Piwil1_ElectricEel
------------------------------------------------------------
---------MT-------------------------------------------------
------------------------------------------------------------
------------------------------------------GRARAR------------
---SRGRAR--------------G------------------P-EA-----------G--
-------------------------APGAQPTTS--------------------------
Q-EVS------------RP------------------------V----------------
----------------LL---------------------------------PPS------
-EGELV------GRGRQ-----------------K-T--A--------------P-----
-----GALTP---------------------------------ETV-LQ-ISAGFQ----
Q------------------VKIGERG----------------------G-----------
---RRR------------------------------------------------------
-----------------------DFHDAGVHTRQLM----EHVK----------------
--------------ESKTGT--SGFPIELRA----NFMRLLSRPQWALYQYHV-DFNPPM
ESRRLRSALLFQHEQTLGKARCFDG-AILFL-PH--RLHY--------------------
TEMVLCSETR-HGEK-VQITVTLTSELPPSSPVCLQFYNIIFRRILRMLNMQQIGRHYYN
PDDPLN-IPQH---R--LTIWPGFVTNILQYESSIMLCSDVSHKVLRSETVLDFM-SSLK
Q--QY-RD--QYFPDACTKELVGLIVLTKYNNKTYRIDDIAWDQTPVNTFKR-GD-----
-SNISFRDYYKM-----------------------------QYNLEITDMNQVLLVSHVK
K-MGPAGA--PP-----PG---------------PALLIPEFCYLT--------------
------------------------------------------------GLTDKMRNDFN-
IMKDLSSHTR---LTPEQRERRLIRFISSISQ-SAEAQNELSTWGLSFENKLLS------
L-TGRVLPVERILQASRT--YEYNPCAADWSKEMRG---LPLISSMPLETWLMFFTRRNA
DAAQSLLYTLNKV---------APPMGIRMQRAVMIEY-EDRPESLLRALQQNV--GP--
ETQM----------------VVVILPTNRKDKYDCVKKYLCVDCPTPSQCVVSRTL---S
RPQALMTVATKIALQMNCKMGGELWSVEIPL-KQL-MIVGIDCYHDTAAGKRSIGALVAS
LNQGMS--RWFSKCVLQGRGQEIIDGLK-VALKG----ALKKYLKYNNC--LPSRIIVYR
DGVADGMLQSVVNYEVPQIMQSIK-TM----GQDY-APKLSVVVVKKRIATRFFAR-L-D
GKLAN-PPPGTVIDTEVTRPEW--YDFFIVSQAVRM--GSVTPTHYNVVFDNSGLKPDHM
----QRLTYKLCHMYY-NWQGIVRVPAPCQYAHKLAFLVGQSIHKEPNIN----------
-------------------------------------------LDDFLY-----------
-----------YL-----------------------------------------------
------------------------------------------------------------
------------------------------------------------------------
-------------------------------------------------
>ENSMODT00000059476.1_Piwil3_Opossum
------------------------------------------------------------
---------MDPSKEKNK-GRARQQSRPAPRPSPRP---------APGPAGG-PAPGPAP
GPAPGP--APGPAPGPAGGPAPGPAGGPAPGPAPGPAPRPAPRPAPG-------PAPGPA
PGPAPG-------PAPGPAP-GPAPGPAPG-PAPGPAPRPAPGPAPGPAPRPSGPAPRP-
---SRGPAPRPSRGPAPRPSRGPA------------------PGPSG--------GPARQ
PAGRRPARW---------TARWPAPEPALSLAQTPSLLQ---TPPTPQSLKWS----EIV
KAKAQTSSETLTQ-SQGLIQPSGRAR----------------------------------
---------------------------------------------------PQTTS----
CEPKLR------SRGEQS--------------EGE-G-AAEQ------------------
-----GASAF--------------------------------PEQK-GE-ASVRRK----
E------------------PLQRKKQ----------------------------------
--SDLS------------------------------------------------------
-----------------------KIYDVGVNTRQQL----HHFI----------------
--------------ESKRGT--SGRAVCLKT----NYFRLTSLPQWALYQYHV-DFSPQM
DSRKLRSALLDMQKAHLGQRYSFDG-TILYL-HH--RLQN--------------------
KVTELFSQTY-SGEK-VRITITLTSELSPNSPTCLQFYNVIFKRLLNVMKLVQIGRNFYD
IYNGIEDTKES---R--MNICPGFITSILQYENDIMLCTDVSHKIVRKDTVLDLI-NDFQ
R--S--WK--STSQEGIMSEILGQIVYTKHNNRTYRIDSIDWEQNPRSTFKK--DG----
-SDISFLDYYKE-----------------------------QYGAKISDLRQPVLVSLPK
R-KKGPDG--RP-----TG---------------PALLVPELCNLT--------------
------------------------------------------------GLTQSMRKNVN-
ITRNIAERTR---LSPKRRYDELKKLIDNIHR-NTDVQRELQEWGLGFDQEPLS------
V-TGRILPVQILNEDRRA----TFIRCTDWSKEMRN---VKLTGPRTLNNWLFVFNHKNS
RLAEILLEKLSSV---------THSLGITLTSPTQCPV-RDNTEEYLQAFKDYV--TP--
NTQI----------------VVCLLSGNQKSKYDAIKKYLCIECPVPSQCILDETL---K
RSNILKGIVTKLALQMNCKIGGHLWKVSVSL-TDA-MFVGIDCYHDTTSKLKSVAGFVAS
MDSTLT--KWYSCCRLQNPGQEFLDGLK-FCLEN----ALKAWENNNKQCPLPKYIFVYR
DGVGDGQLQTMVDYEVPQILQCLN-SL-----RNY-SYKLVIIIVKKRVNARFFLE-L-N
GHLDN-PSAGTVIDVGVTRPEW--YDFFIISQAVRA--GTVTPTHYNVVFDNTTLTPDQI
----QCLTYKLCYMYY-NWTGVIRVPAPCQYAHKLAFLVGQSIHDRPSSQ----------
-------------------------------------------LSDRLY-----------
-----------YL-----------------------------------------------
------------------------------------------------------------
------------------------------------------------------------
-------------------------------------------------
>XM_033013887.1_Piwil2_ThornySkate
------------------------------------------------------------
---------MSDR------------ARF--------------------------------
-----------------------SFRGGL------------PHTAID-------------
--------------PRCPGR-PQQ-------PLPEPAA--MGARGRTY------------
---LSGRPLQP-------------------------------------------------
------------------ESLGDEPQQPATFATC--------PKQAFQSLGRSGE--LLR
SLTSLP-----------QFGAYGR-----------GDHLG-NKT----------------
----------------HA---------------------------------PVP------
------------GRG----------------ILGR-G-IS--------------------
-----SETLGGFKHEKE---------------------------------LGAGDAFPPR
AIPQWSYGQSSS-------PNCRGRGRVPEPSLCSDDELAACLQGLEMGRGSLG------
---KSR--------------LLPP----SAVLAAGD------------------------
-----------------------QRFSPAPDVAAAK----GTESY---------------
-----------GEPVMTRGS--SGTAIPLAV----NHVKIYCRNE-AVYQYHV-TFSPDV
ECRNIRFGMLKEQQAVTGRATAFDG-TILYL-PV--KLPE--------------------
VIHLKAERRT-DGAE-VDIKIQMTKILQPNSNLCIPYYNVIFRRVMRILELKLIGRNFYD
PTNANV-LPQY---R--LQIWPGYSASIRRTEAGLMLQVDLSHKVIRNDSVIDMM-QALY
Q--K--SS--ENFQDDCMKELVGSIIMTKYNNCTYRIDDIDWHKAPTSSFRM-ADG----
-SDITFCEYYRK-----------------------------NYGISIQDHNQPLLVHRPK
Q-KLGSQGQ-LI-----EN---------------EILLVPELSYMT--------------
------------------------------------------------GIPEPMRKDFR-
AMRNLTAEIN---LSPEQHQLALRKLLNDIKK-SSDAQEQLGLWGLLIDDDIHK------
T-EARVLPPEKIIVRHKS---FPSGPDVNWSKEVSR---EKVISAIPMHCWTLFCSKQNA
TRAKDLISCMSKV---------AEPIGMTFLQPAYVELKDDRTQTYIRSLQSHLESNT--
SVKI----------------VVCLVTGTRDDLYHAIKKLCCVQSPVPSQVINVRTI---S
QTARMRCICQKILLQINCKLGGELWGVDIPL-KQL-MVIGMDVYHDPVMGKRSVVGFVAS
LNKAMT--KWFSRVAFQMPNQEIIDGLK-ICMVA----SLKKYYEINHC--LPEKIAVYR
DGVSDSQLSTVTDYEIPQLLKCFD-VF-----SDY-HPKMMVIVVQKRIGTKLYAV-SGS
GRLAI-PPPGTVLDHTVSTKEW--PDFFLMAHTVHQ--GCGIPTRYICVFNSLNLSPDHI
----QRLTFKLCHMYW-NWSGTIRVPAPCKYAHKLAFLCGQSLHQEPSAM----------
-------------------------------------------LSELLF-----------
-----------YL-----------------------------------------------
------------------------------------------------------------
------------------------------------------------------------
-------------------------------------------------
>ENSLLET00000001604.1_Piwil4_SpinyToad
------------------------------------------------------------
---------MS-------------------------------------------------
------------------------------------------------------------
------------------------------------------------------------
-----------------------S------------------------------------
------------------------------------------------------------
--QPF-------------------------------------------------------
------------------------------------------------------------
-SKKLRSDS---GNGLFC------------------------------------------
------------------------------------------ATSV----LSHSDHED--
S------------------AALPSTSK---------------------G-----------
------------------------------------------------------------
------------------------------------N-----------------------
--------------ADKLSS--SGTQIKLLT----NLFSLGVPNHWRLFQYHV-DFNPSF
ASRRLKTALLYSHEDILGAAKAFDG-AILFL-PH--QLQN--------------------
KVTKLTCNTR-KGEV-VEITVTMTNQLPPGSPTCIQFFNIIFKKILKSLSMYQIGRNYYS
PSDPVE-IPQH---R--LMLWPGFILSIMKLENQLVMSADVSHKVLRNETVLDLM-NNLY
S--RV-PP--DRFTDACEKEVLGQVVLTRYNNKTYRVDDFDWSTKPTHTFQK-KDG----
-SEISYVDYYTQ-----------------------------QYSVSVTDLHQPMLVSALK
M-KKTDTS--NT-----PR---------------AVHLLPELCYLT--------------
------------------------------------------------GLTSHALSDFR-
LMKDLSLETQ---LDPQRRQDRLLKLTRNIES-NQVAHAELVKWGMRLDKQ-VS------
L-TGRIIPPEKIMMRDNM---YQPASAADWFRDTRD---SRPISVQPLENWMVLCSRRNG
DLTDNLLHTLKRV---------GSGMGLDMSYPKMVQV-EDGAASFLRALQQHT--TS--
DLQL----------------VLCVLPSNQKDSYDVIKRFLTLDQPVPSQCVQSRTI---S
KQHMLMSVSTKIAMQIICKTGGELWAVEIPL-KSL-MVVGIDVNKDALNKSHSVVGFVAS
TNSRLT--RWFSRCVIQKTSSDFADCLK-VCMKG----AIQKWVECNKD--LPNRIIVYR
DGVGDGQLKFVVDYEIPQLVGSFK-ET----RSNY-SPKLSVVVVRKRCTTRFYQE-T-N
RGIQN-PVLGTVVDSEATRAEW--YDFYLISQNARQ--GTVNPTYYNVLFDDNCLKPDHM
----QRLTYKLCHLYY-NWPGVIRVPAPCQYAQKLTFLVGQSIHKEPGLE----------
-------------------------------------------LASTLY-----------
-----------YL-----------------------------------------------
------------------------------------------------------------
------------------------------------------------------------
-------------------------------------------------
>ENSDNVT00000023295.1_Piwil1_Emu
------------------------------------------------------------
---------MT-------------------------------------------------
------------------------------------------------------------
------------------------------------------GRARAR------------
---ARGRPR--------------G------------------Q-ET-----------A--
-------------------------VPPVGAASV--------------------------
L-CHS------------YS-----------------------------------------
------------------------------------------------------------
------------------------------------------------------F-----
-----PIF------K----------------------------TTE-FQ-ISAGFQ----
E------------------MSLGDRG----------------------G-----------
---RRR------------------------------------------------------
-----------------------DFHDLGVNTRQAI----EHVR----------------
--------------ESKTGS--SGIMIRLST----NYFRLTSRPQWVLYQYHV-DYNPQM
EARRLRSALLFQHEELIGRTHAFDG-TILFL-PK--KLGN--------------------
KVTEVFSRTR-NGED-VKITVTLTNELPPTSPTCLQFYNIIFRRLLKMMNLQQIGRNYYN
PSDPVS-IPNH---R--LMVWPGFTTSILQYEKSIMLCTDVSHKVLRSETVLDFM-YSLY
N--QV-EE--QRFRDVCTKELIGLIVLTKYNNKTYRVDDIDWDANPKCTFIK-AD-----
-SEISYIDYYKM-----------------------------QYNQEITDLNQPVLVSQPR
R-RR--GS--IM-----PG---------------PAVLIPELCYLT--------------
------------------------------------------------GLTEKMRNDFN-
MMKDLSIHTR---LTPEQRQREVGRLIDYIQK-DDSVQRELRDWGLSFDSNLLS------
F-TGRVVQAEKIQQGGRA--FDYNPHFADWSKETRG---APLINAKPLDNWLLIYTRRNY
DVANALLQNLFKV---------TPSMGIRMNKAIMIEV-DDRTEAYLRVLQQNV--TS--
DTNI----------------VVCVLSSSRKDKYDAIKKYLCTDCPIPSQCVIARTL---S
KPQTIMAIATKIALQMNCKMGGELWTVDIPL-KQL-MVVGIDCYHDTVSGKRSIAGFVAS
LNQGMT--RWFSRCVLQDRGQELVDGLK-ACLQT----ALRDWFKWNKF--LPSRVMVYR
DGVGDGQLKTLVNYEVPQLLDCLK-SV----GKDY-NPRLSVIVVKKRVNTRFFAQ-S-G
GRPQN-PPPGTVVDIEVTRPEW--YDFFIVSQAVKS--GSVAPTHYNVVYDSSGLKPDHV
----QRLTYKLCHMYY-NWSGVIRVPAPCQYAHKLAFLVGESIHKEPNLS----------
-------------------------------------------LSDRLY-----------
-----------YL-----------------------------------------------
------------------------------------------------------------
------------------------------------------------------------
-------------------------------------------------
>ENSSBOT00000050763.1_Piwil1_BolivianSquirrelMonkey
------------------------------------------------------------
---------MT-------------------------------------------------
------------------------------------------------------------
------------------------------------------GRARAR------------
---ARGRAR--------------G------------------Q-EM--------------
-------------------------VPHVGATAS--------------------------
Q-QPG------------YITS----------------RPQ--------------------
-----------------Q---------------------------------PPG------
-EGELV------GRGRQ-----------------R-G--T--------------V-----
-----GGTA-----K----------------------------SQE-LQ-ISAGFQ----
E------------------LSLAERG----------------------G-----------
---RRR------------------------------------------------------
-----------------------DFHDLGVNTRQNL----DHVK----------------
--------------ESKTGS--SGIIVRLST----NHFRLTSRPQWALYQYHV-DYNPLM
EARRLRSALLFQHEDLIGKCHAFDG-TILFL-PK--RLQE--------------------
KVTEVFSKTR-NGED-VRITITLTNELPPTSPTCLQFYNIIFRRLLKIMNLQQIGRNYYN
PSDPID-IPSH---R--LVIWPGFTTSILQYENNIMLCTDVSHKVLRSETVLDFM-LNFY
H--QA-EG--HKFQEQVSKELIGLIVLTKYNNKTYRVDDIDWDQNPKSTFKK-ADG----
-SEVSFLEYYRK-----------------------------QYNQEITDLKQPVLVSQPK
R-RRGPGG--TL-----AG---------------PAMLIPELCYLT--------------
------------------------------------------------GLTDKMRNDFN-
VMKDLAVHTR---LTPEQRQREVGRLIDYIHK-NDNVQRELRDWGLSFDSNLLS------
F-SGRILQAEKIHQGGKT--FDYNPQFADWSKETRG---APLISVKPLDNWLLIYTRRNY
EAANSLIQNLFKV---------TPAMGIQMKKAIMIEV-DDRTEAYLRVLQQKV--TT--
DTQI----------------VVCLLSGNRKDKYDAIKKYLCTDCPTPSQCVVARTL---G
KQQTVMAIATKIALQMNCKMGGELWRVDMPL-KLA-MIVGIDCYHDTTAGRRSIAGFVAS
INEGMT--RWFSRCVFQDRGQELVDGLK-VCLQA----ALRAWNSCNEY--MPSRIIVYR
DGVGDGQLKTLVNYEVPQFLDCLK-SI----GRGY-NPRLTVIVVKKRVNARFFAQ-S-G
GRLQN-PLPGTVIDVEVTRPEW--YDFFIVSQAVRS--GSVSPTHYNVIYDSSGLKPDHI
----QRLTYKLCHIYY-NWPGVIRVPAPCQYAHKLAFLVGQSIHKEPNLS----------
-------------------------------------------LSNRLY-----------
-----------YL-----------------------------------------------
------------------------------------------------------------
------------------------------------------------------------
-------------------------------------------------
>ENSCCNT00000003418.1_Piwil4_Beaver
------------------------------------------------------------
------------------------------------------------------------
------------------------------------------------------------
------------------------------------------------------------
------------------------------------------------------------
------------------------------------------------------------
------------------------------------------------------------
------------------------------------------------------------
----------FMGTST--------------------------------------------
-------IS---------------------------------QQRK-CN-VSPGDV----
G------------------GTVMERA----------------------V-----------
--KMSR------------------------------------------------------
-----------------------SFMDLGICTRKKL----AHVR----------------
--------------DCKTGS--SGIPVKLVT----NLFNLDFPQNWQLYQYHV-TYIPDL
ASRRLRMSLLYSHSELSNKPKAFDG-VILFL-SQ--KLEK--------------------
KVTELSSETH-RGET-VKMTVTLTSELNASSPVCIQFFNIIFKKILKQLSMYQIGRNFYK
PSEPVE-IPQH---K--LSLWPGFAISVSHFESRLLFSADVSYKVLRNETVLEFM-TDLC
Y--NT-GM--SCFTQICEKQLIGLIVLTRYNNKTYRIDDIDWTVKPTHTFQR-RDG----
-SEITYVDYYKQ-----------------------------QYDITLSDLNQPVLVSLLK
R-KRNDN---TE-----AQ---------------IVHLMPEFCFLT--------------
------------------------------------------------GLTEQATSDFH-
LMKAVAEETR---LSPLDRQQQLGRLADNIQR-NKIARFELETWGLHFGSQ-MS------
L-TGRVLPSEKLLMQDHI---CHPVSAANWSKDIRT---CKILSAQCLNKWLILCSNRAE
NVIEGFLNCLRRV---------GSSMGFNVGYPKIINV-QENPAAFLRAIQQHV--DP--
DVQL----------------VMCILPSNQKNYYDSIKKYLSSDCPVPSQCVLTRTL---S
RPGMVMSISTKIAMQMACKLGGELWAVEIPL-KSL-MVVGIDICKDALSKEVLVVGFVAS
VNPRIT--RWFSRCILQRTTTDIADCLK-IFMTG----ALKKWYKHNHD--LPARILVYR
DGVGDGQLRAVIEYEVPQLLSSVT-ES----SS---STRLSVIVVRKRCMPRFFTE-M-D
HTLQN-PPLGTIVDSEATRSEW--YDFYLISQTACR--GTVSPTYYNVIYDDNGLKPDHM
----QRLTFKLCHLYY-NWQGLISIPAPCQYAHKLTFLVAQSIHKEPSLE----------
-------------------------------------------LANYLF-----------
-----------YL-----------------------------------------------
------------------------------------------------------------
------------------------------------------------------------
-------------------------------------------------
>ENSLACT00000001204.1_Piwil2_Coealacanth
------------------------------------------------------------
---------MDPT-------------RP--------------------------------
-----------------------SFRGAF-------------------------------
--------------AQRLGP-RLQ--------SPFPGE---EARGRTLPF----------
---ARGRSFQP------------------------------DDWSS--------------
------------------QQDQSQQRE--NTVAG-------LTCAMFRGLGF--------
--EPKA-----------GDTPFKA---------------H-V------------------
-----------------P---------------------------------PL-------
------------CRG----------------FIGR-G-MF--------------------
-----GDAQGDVKRD----------------------API-QQAPS-M----VGDS----
GMQRAGAARGL----------SGGRGEMAAS-------------VAMLGRGSLG------
---RGRA--------------PPS----SLSPPALV------------------------
-------------------ASRGPQPLPEIPADIPT----VEVQE---------------
-----------KEPLEKQGS--KGIRSQVAV----NLIKIHCQNE-AVYQYHV-TFSPNI
ECKSMRFGMLKEHKSVTGDVTAFDG-SILYL-PV--KLEK--------------------
AVSLKCQRRT-DGSE-VNLQIQMTKILEPNSDLCIPFYNVVFRRVMRILEMKLVGRDFFD
PASAIV-LHQH---R--LQIWPGYSANIKRTDGGLFLIADVSHKVIRNDSVLDVM-HAIY
Q--Q--SR--QNFQDECTKQLIGTIIITRYNNRTYRIDDIDWNKSPRHSFTM-ADG----
-TEITFLDYYSK-----------------------------NYGITIKEMDQPLLIHRPK
I-KRGPEGQ-IL-----KG---------------EILLLPELSFMT--------------
------------------------------------------------GIPEKMRKDFR-
AMKDLTQQIN---LGPEQHRMTLNKLLQRIDK-SEASCTELMRWGLVLDKEIIR------
T-EGRILPVEKVSLNNVS---FMVSSDVNWSREVTR---DASIHAVPLNHWALFYTKRCA
DQARELATTLMRV---------AGPIGMKVNQPAWVELKDDRTETYVRNIKSQCGAEG--
RLQM----------------VVCIIVGDRDDLYSAIKKLCCVQFPIPSQVINARTI---S
QSAKLKSIAQKILLQINCKIGGELWRVDIPL-RSL-MIIGMDVYHDPSRGMRSVLGFTAS
INSTLT--KWYSRVVFQMPNQEIMDSLK-LCLVS----SLQKFHEVNHF--LPEKIIVYR
DGVSDGQLKTVADYEIPQLQKCFT-TF-----ENY-HPKMVVIVVQKRISTNIYSV-S-G
GRFET-PPPGTVIDHTVTNRGW--VDFFLLAHHVRQ--GCGIPTHYVCVLNTANLSPDHM
----QRLTYKLCHMYW-NWPGTIRVPAPCKYAHRLAFLSGQTLHHEPHRA----------
-------------------------------------------LCEFLF-----------
-----------FL-----------------------------------------------
------------------------------------------------------------
------------------------------------------------------------
-------------------------------------------------
>XM_006820494.1_Piwil2_SaccoglossusKowalevskii
------------------------------------------------------------
---------MS---------------GP--------------------------------
------------------------------------------------------------
-----------------------------------------SGYGRG-------------
---GRGAALRELFN---APARKPG------------------QVEE-----------PSQ
-----------------------PQQPPPQAAQQEYVG--RGLSAVGRASVV--------
--STIG-----------RASPSGA-----------IPKTG-M------------------
-----------------S---------------------------------PV-------
------------GRGLAS-LLHQMKTED---QQQK-SNVA--------------A-----
-----AHTPPRISPE-------------------MV--TP-VPSPS---HVSSYSS----
SLSPSPRGRGVAGLYQTSVSSVSSTGSVSPKMPES--------PVQRVGRGALG------
---LGRGL------------LSPTL---TSQPVSQR--------VPAVAKSPTMGLGGDD
GITLPKTPPQSFLDK---PSPVGPAGDAGISATEKM----QKLG----------------
-------IQEKRERISKTGS--VGQKVPIAC----NYIHFKCRNE-GVYQYAV-SFSPQV
DSKSMRFSLVNAHRDTIGFVKAFDG-AILYL-PI--KLEE--------------------
ATTIFKSERPTDGVE-IIIKIVLTKILPPQQ--CIQPYNVILRKIMRILDMKQVARHYFD
PHKAVS-VPQH---K--LEIWPGYVTAIHEFEGGLMMLADVSHKVLRNQNVLDYM-YELF
H--K--YP--KTFQEECTRRLVGNIVLTRYNNRTYRIDDIAWDKNPNSTFKYGRDD----
-QDMSFVDYYMK-----------------------------SYNKKISDLEQPLLINRPK
K-RSAEGS--TAELPAQQE---------------IICLVPELASLT--------------
------------------------------------------------GLTDEMRQDFR-
VMKDIASHTR---VTPAQRRLAMMNYIERVNN-TPEAKQELAKWGLELDTDIMK------
T-EGRALPPEKIIFQRKT---ITANAEADWGRDLTR---DLVISPVHLQSWMVVFTKRDS
NKAMDFIQMMKQV---------APQMGIQVNNPLQLEIRDDRTETYLRTIRESL--NQ--
QIQM----------------VVIIFPTSRDDRYSAIRAMLC-RSPVLT-VIIGRTI---S
QQQKLRSVTQKVALQINCKLGGELWALEIPL-KKI-MVVGIDVYHDAVRSNKSVGAMVAS
TNESAM--EYRSVKV---------------------------------------------
GGSSPGHAQRG--------------QL----E-NP-NPGLVLDHSVTRLDWYDYFL---R
GQLEN-PNPGLVLDHSVTRLDW--YDYFLVSQHVRQ--GTVSPTHYVVVYDGSALKPDHM
----QRLSYKLTHMYY-NWPGTVRVPAPCQYAHKLAYLVGQNIHKEPAHD----------
-------------------------------------------LSDRLF-----------
-----------FL-----------------------------------------------
------------------------------------------------------------
------------------------------------------------------------
-------------------------------------------------
>XM_004385007.3_Piwil1_Manatee
------------------------------------------------------------
---------MT-------------------------------------------------
------------------------------------------------------------
------------------------------------------GRARAR------------
---ARGRAR--------------G------------------Q-EP--------------
-------------------------AQHVGAAAS--------------------------
Q-PPG------------YIQP----------------RPQ--------------------
-----------------Q---------------------------------PPT------
-EGELV------GRGRQ-----------------R-G--P--------------V-----
-----GATA-----K----------------------------SQE-LQ-ISAGFQ----
E------------------LSLAERG----------------------G-----------
---RRR------------------------------------------------------
-----------------------DFHDLGVNTRQNL----DHVK----------------
--------------ESKTGS--SGMIVRLST----NHFRLTSRPQWALYQYHI-DYNPLM
EARRLRSALLFQHEDLIGRCHAFDG-TILFL-PK--RLQH--------------------
KVTEVFSQTR-NGEH-VRITITLTNELPPTSPTCLQFYNIIFRRLLKIMNLQQIGRNYYN
PNDPID-IPNH---R--LVIWPGFTTSILQYENNIMLCTDVSHKVLRSETVLDFM-FNLY
H--QT-EE--HKFQEQVSKELIGLIVLTKYNNKTYRVDDIDWDQNPKSTFKK-ADG----
-SEVSFLEYYRK-----------------------------QYNQEITDLKQPVLVSQPK
R-RRGPGG--SL-----PG---------------PAMLIPELCYLT--------------
------------------------------------------------GLTDKMRNDFN-
VMKDLAVHTR---LTPEQRQREVGRLIDYIHK-DDNVQRELRDWGLSFDSNLLS------
F-SGRILPTEKIHQGGKT--FDYNPQSADWSKETRG---APLISVKPLDNWLLVYTRRNY
EAANSLIQNLFKV---------TPAMGIQMKKAVMIEV-DDRTEAYLRVLQQKV--TS--
DTQI----------------VVCLLSSNRKDKYDAIKKYLCTDCPTPSQCVVARTL---G
KQQTVMAIATKIALQMNCKMGGELWRVDMPL-KLA-MIVGIDCYHDTTAGRRSIAGFVAS
INEGMT--RWFSRCVFQDRGQELVDGLK-VCLQA----ALRAWNSCNEY--MPSRIIVYR
DGVGDGQLKTLVNYEVPQFLDCLK-SV----GRGY-NPRLTVIVVKKRVNARFFAQ-S-G
GRLQN-PLPGTVIDVEVTRPEW--YDFFIVSQAVRS--GSVSPTHYNVIYDNSGLKPDHI
----QRLTYKLCHVYY-NWPGVIRVPAPCQYAHKLAFLVGQSIHREPNLS----------
-------------------------------------------LSNRLY-----------
-----------YL-----------------------------------------------
------------------------------------------------------------
------------------------------------------------------------
-------------------------------------------------
>ENSLLET00000004078.1_Piwil1-b_SpinyToad
------------------------------------------------------------
---------ME-------------------------------------------------
------------------------------------------------------------
------------------------------------------------------------
------------------------------------------------------------
------------------------------------------------------------
------------------------------------------------------------
------------------------------------------------------------
------------------------------------------------------A-----
-----GAVAR---------------------------------PSV-TQ-LSAGVQ----
D------------------IVISERG----------------------G-----------
---RRR------------------------------------------------------
-----------------------DFHDLGVLTRQEM----AHVK----------------
--------------DSKTGA--TGTPQMLIT----NHIKLVSRPQWVLYQYHI-DFKPPM
EARRLRTALLYQHEELLGLARAFDG-AILFL-PR--RL-N--------------------
KVTEVVSQTR-NKES-VKITITLTNELPPTSPTCFQFYNIIFKRILKILNMTQIGRNYYN
PKDAIL-ISAH---S--LNIWPGFTASILQYESSIMLNIDVSHKVLRNETVYDML-ASYF
A--RH-GP--KAGKDVLAKETLGQIVLTQYNNRTYRVDEIFWNMNPQSTFKK-YDG----
-TDISFVEYYKTCLFFSSLAPHCVALAIEWVSRRLTSLYYVQYGIQIKDLQQPLIANIPK
K-VKPGEK---------AG---------------PLLLIPELCHLT--------------
------------------------------------------------GLTDKMRSDFT-
VMKDLAVYTR---LDPSQRVNVVDKFLNRINR-DVIVQKELRDWGLSFDSKLLM------
F-QGRTLPAEKIVTTGGS--YSYEPGFAEWTRAMKS---YSLVTAINLNSWLLLFTRRNY
DEANQLLQHLFKV---------SGQLGIYLNNANMLEI-EDSQAAYMHALRQHV--TN--
TTQM----------------VVCVLSGAQKAKYDSIKRFLCVDRPTPSQCVLAKTL---S
RPNTILAVALKIALQMNCKMGGALWSLEIPL-PEA-MVVGIDCYHDTLAGRKSIAAFVAS
MNKGLT--SWFSRCVVQDQRQEIVDGLL-VCMLA----ALQAYRSYQQV--LPKKILIYR
DGVGDGQLKTIVNYEIKQFTDCIR-SV----EPNY-NPKLVVVVVKKRINARFFGC-G-S
GRLYN-PLPGTIIDTEVTRPEW--YDFFLISQSVRQ--GTVSPTHYNVIYDTLGMPPDYL
----QRFTYKLCHLYY-NWSIEFHLLLWCCSMMVNSTDVQANVSRPLSLLENLNIEVMWI
TILTPTLVCYFCFVYIIAVILSVYLSSPHIQDNGRYVLFAHMLINDSVYLSIGVFLMIVS
IYKVYFPVTICYLLVMVTSTSFKVTPYNLAVMSLERYVAICFPLRHAEICTRQKSGVAIA
LIWVMGLIPNIVDFIILASSAKFGFFSQYVLCSRASFLNTAVQNVLRSLVHALTFSLVGL
IILFTYIKIMVVATKIHSGKGSASKASKTVILHAFQLLLCMTAFTYPITEKYLMQYSLLI
PAINFCLFMFMPRFLSPIIYGIRDDAFRACIARYVFCKPVRVDSNLLNG
>ENSPTXT00000027453.1_Piwil1_EasternBrownSnake
------------------------------------------------------------
------------------------------------------------------------
------------------------------------------------------------
------------------------------------------------------------
------------------------------------------------------------
------------------------------------------------------------
------------------------------------------------------------
------------------------------------------------------------
------------------------------------------------------------
-----------------------------------------------LK-ISAGFQ----
E------------------MSLGERG----------------------G-----------
---RRR------------------------------------------------------
-----------------------DYHDLGVNTRHLM----EHVR----------------
--------------ESKTGV--SGNLIRLST----NHFRLSSRPQWALYQYHI-DYNPQM
EARRLRAALLFQHENLIGKTHAFDG-SILFL-PK--KLEN--------------------
KVTEVLSQTR-QGET-VKITITLTNELPSTSPTCLQFYNIIFRRLLKIMNLQQIGRNYYN
PGDPIN-IPKH---R--LMIWPGFTTSILQYETSIMLCTDVSHKVLRSETVLDFM-YTLY
D--QV-GE--QRFRELCTKELIGVIVLTRYNNKTYRVDDIDWESSPKDSFKK-SDG----
-TEISFVDYYKM-----------------------------QYTQEITDLNQPVLISQPK
R-TRGPSG--TL-----AG---------------PVILIPELCYLT--------------
------------------------------------------------GLTNKMRSDFN-
VMKDLSVHTR---LAPEQRMREVGRLISYINK-DDNVQKELRDWGLSFESKLLS------
F-SGRVVQSEKIRQGGKA--FDYNPQLADWSRETRG---APLTSVKPLENWLLIYTRRNY
DAANILVQNLFKV---------TPAMGIRMNKAIMVEV-DDRTEAYLRILKQKI--TS--
DTQM----------------VVCILSSNRKDKYDAIKKYLCTDCPTPSQCVLARTL---S
KQQTVMAIATKIALQMNCKMGGELWSVEIPM-KQL-MIVGIDCYHDISAGRRSVAAFVAS
LNHGMT--RWYSRCVLQDRGQEIVDGLK-VCLQA----ALRTWYSYNEH--MPTRIIVYR
DGVGDGQLKTLVSYEIPQFLECLK-TV----GSDY-RPKLTVIVVKKRVNSRFFAE-I-E
GKLQN-PPPGTVIDLEVTRPEW--YDFFIVSQSVKS--GTVAPTHYNVIYDSSALKPDYM
----QRLTYKLCHMYY-NWPGVIRVPAPCQYAHKLAFLVGQSIHREPNLT----------
-------------------------------------------LAEKLY-----------
-----------YL-----------------------------------------------
------------------------------------------------------------
------------------------------------------------------------
-------------------------------------------------
>LT674430.1_Piwil2_Lungfish
------------------------------------------------------------
---------MDPT-------------RL--------------------------------
-----------------------PFRGSP-------------------------------
--------SRLQ-FGPMPGP-RRP--------VPASEE---QVPSRGLPF----------
---SRGPRFDM------------K-----------------GEWTS--------------
------------------HQEEKREEEPLSSDHT--------VASMMQKLGF--------
--ETK-------------SALFGR---------------G-T------------------
----------------TL---------------------------------PL-------
------------GRG----------------VFGR-G-KP--------------------
-----DDDAATPSEVSSA----------------VPLATT-VPAPP-MS-LAT-------
RLERPFLGRGS----------IFGRGEPEPP-------------VVTLRRAF--------
---IGRGI-------------APL----SASVSSS---------LPQLSKPAAQ------
--------------------SRELLPTQGAPSSAVT----GEVAK---------------
-----------REPLLKKGS--KGLPRKLAV----NLIRIHCQNE-AVYQYHV-TYSPCV
ESMNMRFGMLKEHKSVTGDVTAFDG-TILYL-PV--KLEK--------------------
IVNLACQRKT-DGET-INLKIQLTKVLEPNSDLCIPFYNVVFRRVMKILDLKLVGRNFYD
PTNATV-LQQY---R--LQVWPGYAASIRRTDGGLFLLADVSHKVIRNDSVLDIM-QAIF
H--Q--GK--ENFQDECTKQLLGNIIITRYNNRTYRIDDIEWKKCPQDRFTM-SDG----
-KSITFLEYYRT-----------------------------NYGITIKEKEQPLLVHRPK
A-KVGPKGE-VL-----KG---------------EILLLPELSFMT--------------
------------------------------------------------GIPDKMRKDFR-
AMKDLTQQIN---LSPEQHHISLMKLLMNINK-CEAARNELGRWGLIVDEDIYK------
T-EGRVLPAEKINFRESS---FITNQEADWNREIGR---EISISTIPMNFWVLFYPKRCL
DQARELINVLVKI---------AGPVGMQVGQPACVELKDDRVESYIRSIRTHLGSEG--
RFQM----------------VVCIITGNRDDLYSAIKKLCCVQSPVPSQVINARTV---S
QPNRLRSIAQKILLQINCKMGGELWGVDIPL-KQL-MVIGVDVYHDPSRGMRSVLGFAAS
MNSTLT--RWYSRVVFQLPQQEIMDSLK-LCFLS----SLQKYYEVNHC--LPDKIAVYR
DGVSDGQLTTVAEYEVPQLQKCFE-TF-----VNY-HPRMVVMVVQKRVSTNLYLA-E-G
GRLET-PPPGTILDHTVTKRNW--IDFYLLAHHVRQ--GCGIPTHYICVLNTANLSPDHL
----QRLTYKLCHMYW-NWPGTIRVPAPCKYAHKLAFLAGQVLHHEPAMQ----------
-------------------------------------------LCEKLF-----------
-----------FL-----------------------------------------------
------------------------------------------------------------
------------------------------------------------------------
-------------------------------------------------
>ENSPCIT00000020357.2_Piwil2_Koala
------------------------------------------------------------
---------MDPI-------------RP--------------------------------
-----------------------PFRGTP-----------PFHSLLS-------------
--------------IRLPGS-RPH--------VPKLMD---TAVGRVGQA----------
---VQGSSLG-------------R-----------------AKEAI--------------
------------------LQYEQLQQE----SVG--------LSSMFRGLGF--------
--ETA------------ARPPLRR---------------D-I------------------
-----------------P---------------------------------PF-------
------------GRG----------------ILGR-G-LS--------------------
-----FDMVSKGQEE----------------------SPT-FPGPL-V--LAAGDS----
KMASVSLGWNR-------------------------------------------------
------------------------------------------------------------
------------------------------------------------------------
------------EPLMKQGS--KGIPQPLGL----NLVKIHCQNE-AVYQYHV-TFSPSV
ECKSMRFGMLKDHRSVTGDVTAFDG-SILYL-PI--RLQQ--------------------
AVELKSQRKT-DGTE-ISIKIQMTKILEPSSDLCIPFYNVVFRRVMKLLDMKRVGRNFYD
PSSAMI-LQQH---R--LQIWPGYAASIRRTDGGLFLLADVSHKVIRNDSVLDVM-HAIY
Q--Q--NS--ENFQDECAKMLVGNIVITRYNNRTYRIDDIDWNKTPKDSFIM-SDG----
-KEITFLEYYSK-----------------------------NYGITVKEEHQALLIHRPS
E-RQNNQGR-LL-----KG---------------EILLLPELSFMT--------------
------------------------------------------------GIPEKMKKDFR-
AMKDLTQQIN---LSPEQHHTALGNLLQKISK-NEMASNEMIRWGLCLDTDVHK------
I-SGRVLPMERINLRNSS---FITSQELNWTKEVTR---EASILTVPMHFWALFYPKRAV
DQARELVGMLEKI---------AGPIGMQMSPPAWIELKDDRIETYIRTIKSMLRVEG--
KVQM----------------VVCIVTGTRDDLYGAIKKLCCVQSPVPSQVINARTV---A
QPTKLWSVAQKILLQINCKLGGELWGVDVPL-KQL-MVIGMDVYHDPRRGMRSVVGFVAS
ISLSLT--RWYSRVVFQMPHQEIVDRLK-LCLED----SLKKYYEVNHC--LPEKIVVYR
DGVSDGQLKTVTSYEIPQLQKCFE-AF-----ENY-QPKMVVFVVQKKISTNLYSA-A-T
DNFVT-PSPGTVVDHTITSREW--VDFYLLAHHVRQ--GCGIPTHYVCVLNTANLSPDHM
----QRLTFKLCHMYW-NWPGTIRVPAPCKYAHKLAFLSGQVLHHEPAIQ----------
-------------------------------------------LCEKLF-----------
-----------FL-----------------------------------------------
------------------------------------------------------------
------------------------------------------------------------
-------------------------------------------------
>ENSLAFT0000001e3815.3_Piwil1_Elephant
------------------------------------------------------------
---------MT-------------------------------------------------
------------------------------------------------------------
------------------------------------------GRARAR------------
---ARGRAR--------------G------------------Q-EL--------------
-------------------------VQHVGPAAS--------------------------
Q-PPG------------YIQP----------------RPQ--------------------
-----------------Q---------------------------------PPT------
-EGELV------GRGRQ-----------------R-G--P--------------V-----
-----GATA-----K----------------------------SQE-LQ-ISAGFQ----
E------------------LSLAERG----------------------G-----------
---RRR------------------------------------------------------
-----------------------DFHDLGVNTRQNL----DHVK----------------
--------------ESKTGS--SGMIVRLST----NHFRLTSRPQWALYQYHI-DYNPLM
EARRLRSALLFQHEDLIGRCHAFDG-TILFL-PK--RLQH--------------------
KVTEVFSQTR-NGEH-VRITITLTNELPPTSPTCLQFYNIIFRRLLKIMNLQQIGRNYYN
PSDPID-IPNH---R--LVIWPGFTTSILQYENNIMLCTDVSHKVLRSETVLDFM-FNLY
H--QT-EE--HKFQEQVSKELIGLIVLTKYNNKTYRVDDIDWDQNPKSTFKK-ADG----
-SEVSFLEYYRK-----------------------------QYNQEITDLKQPVLVSQPK
R-RRGPGG--SL-----PG---------------PAMLIPELCYLT--------------
------------------------------------------------GLTDKMRNDFN-
VMKDLAVHTR---LTPEQRQREVGRLIDYIHK-DDNVQRELRDWGLSFDSNLLS------
F-SGRILPTEKIHQGGKT--FDYNPQFADWSKETRG---APLISVKPLDNWLLVYTRRNY
EAANSLIQNLFKV---------TPAMGIQMKKAVMIEV-DDRTEAYLRVLQQKV--TS--
DTQI----------------VVCLLSSNRKDKYDAIKKYLCTDCPTPSQCVVARTL---G
KQQTVMAIATKIALQMNCKMGGELWRVDMPL-KLA-MIVGIDCYHDTTAGRRSIAGFVAS
INEGMT--RWFSRCVFQDRGQELVDGLK-VCLQA----ALRAWNSCNEY--MPSRIIVYR
DGVGDGQLKTLVNYEVPQFLDCLK-SI----GRGY-NPRLTVIVVKKRVNARFFAQ-S-G
GRLQN-PLPGTVIDVEVTRPEW--YDFFIVSQAVRS--GSVSPTHYNVIYDSSGLKPDHI
----QRLTYKLCHVYY-NWPGVIRVPAPCQYAHKLAFLVGQSIHREPNLS----------
-------------------------------------------LSNRLY-----------
-----------YL-----------------------------------------------
------------------------------------------------------------
------------------------------------------------------------
-------------------------------------------------
>ENSAHAT00000029461.1_Piwil2_SpottedKiwi
------------------------------------------------------------
---------MDPR-------------RP--------------------------------
-----------------------PCRGAG-------------------------------
-----------P--FRLPCP-APG-------PRAAPGP---PTLGRALGT----------
--LGKGQRLP-------------G-----------------PGRQV--------------
------------------VAAVAPAGA----------------------VGLVGW-----
--GET------------QRNPRRRR-------------RS-RRGGAAYGISRSVPSGAGN
GLSGMPP-----PLLAAQ---------------------------------PI-------
-LGERV------GMG------VSLRR----CRRGR-DPAG--------------------
-----NAASTSWAGR---------------------GAAL-RLARP--------------
-KASPVCPK------------AFSPQEPLPSQ----ASLSS--LLWDLGFGTDP---HP-
--ALERGDGPGGGSAPAVP--PPGL------------------GPPPAPQPLSLPAGR--
-----------------------ARSAAVPRPLSAA----EDGERD--------------
-----------ATLAAKPAS--KGAASPLGL----NVVKIHCQNE-AVYQY-V-SFSPDV
ECKSMRFAMLKEHQAVTGDVTAFDG-AILYL-PV--LLPQ--------------------
LVGLKSQRRT-DGEE-INITIQMTKVLEPSSDLCIPFYNVVFRRVMRILDMKLVGRNFFD
PTRAAV-LQHY---R--LQIWPGYSVSIRKRDGGLFLSVDVIHKVI-SDSVLNFM-HAIY
Q--Q--SA--SSFQDECTKQLVGSVVITRYNNHTYQVDDIDWNKTPKDSFTL-TSG----
-EEITFVDYYSK-----------------------------TYGITVRELDQPLLIHRPK
E-RLTPEGK--------LN---------------MILLVPELSFMT--------------
------------------------------------------------GIPEKMRKDNR-
AMKDLMYEMS---HSPKQHYARLCSLLRRIEE-NPDATRELMRWGLRLDKDICR------
---GRILPLERINLRHST---FTPSEDLNWNKEVIR---EVCISTIAMNYWLLVYPKRVQ
DLAKELVAVMEKV---------CGPIGMQLNPPAWVELKDDRIETYAKTIRCVLASEQ--
KVQM----------------VLCITTGNREDLYGAIKKLCCVQSPVPSQVINTQSLM--G
QASKMRSVAQKVLLQMNCKLGGELWGVDIPL-KHL-MVVGMDVYHNHSRTTRSVIGFVAS
TNQVLT--KWYSRVVFQMPHQEIADSLR-LCLAD----ALQRFHEVNHC--LPKKIVIYR
DGVSDAQLDTVVKYEIPQLQKCFD-TF-----ADY-KPSMVVVVVQKQISTNFYST-V-A
ENLVS-PPPGTVIDHTVTSSEW--EDFFLLAHCSRQ--GCSVPTRYICVLNTANLSSEHL
----QRLTFKLCHLYW-NWPGTIRAPAPCKYAHKLAFLSGQVLHHEPAIQ----------
-------------------------------------------LCDKLF-----------
-----------FL-----------------------------------------------
------------------------------------------------------------
------------------------------------------------------------
-------------------------------------------------
>ENSPVAT00000007247.1_Piwil4_Megabat
------------------------------------------------------------
-----MSGPMS-------------------------------------------------
------------------------------------------------------------
------------------------------------------GRARVR------------
---ARGISW--------------S------------------S-RA--------------
------------------------SEMGRPQASP--------------------------
--PLTSADLS--------------------------------------------------
------------------------------------------------------------
-DNEASSHSGFVGTSG--------------------------------------------
-------IS---------------------------------QQYK-GG-ISSGDA----
G------------------CTFMERG----------------------G-----------
--KIRR------------------------------------------------------
-----------------------DFMDLGVCTREKL----AHVR----------------
--------------DCKTGS--SGIPVKLIT----NLFSLDLPQNWQLYQYHV-TYMPDL
ESRRMRIALLYSHRELSNKAKAFDG-VILFL-SH--KLEE--------------------
KVTELSSETQ-RGET-VKMTITLTRELPASSPVCIQVFSIIFRKILKKLSMYQIGRNFYK
PSEPVE-IPQH---N--LSLWPGFSISVSQFESRLLFSADVSYKLLRNETVLEFM-TGLC
H--QT-GM--SGFPQMCENQLIGLIVLT--------------------------------
-----------------------------------------QYDITLSDLNQPMLVSLLK
S-KRNDN---PG-----AR---------------MAHLIPELCFLT--------------
------------------------------------------------GLTSQVTSDFQ-
LMKAVAEETR---LSPLGRQQRLARLADDIQR-NKDARFELETWGLHFGCQ-MS------
L-TGRVVPSEKILMQDHI---CQPVSAADWSKDMRT---CKILSAPSLSKWLIICSNRAE
NVTENFLSCLRRV---------GSSMGFNVDYPKIIKV-QENPAAFLSTIQKHA--DP--
DVQL----------------VMCILPSNQQNYYDSIKKYLSSDFPVPSQCVLVRTL---N
KQGMMMTLATKIAMQMTCKLGGELWAVEIPL-KSL-MVVGIDVCKDAFNKGMLVVGFVAS
INPRIT--RWFSRCILQKTTTDVADCLK-VFMIG----ALNKWYKHNHG--LPARIIVYR
DGVGDGQLKTLIEYEVPQLLSSVA-EA----SSNT-------------------------
-TIQN-PPLGTVVDSEATRPEW--YDFYLVSQAACR--GTVSPTYYNVIYDDNGLKPDHM
----QRLTFKLCHLYY-NWPGLISIPAPCQYAHKLTFLVAQSIHKEPSLE----------
-------------------------------------------LANSLF-----------
-----------YL-----------------------------------------------
------------------------------------------------------------
------------------------------------------------------------
-------------------------------------------------
>ENSLACT00000021593.1_Piwil1_Coealacanth
------------------------------------------------------------
---------MS-------------------------------------------------
------------------------------------------------------------
------------------------------------------GRARAR------------
---ARGRAR--------------G------------------Q-ET-----------ST-
-------------------------KPPPGPSMM--------------------------
C-TTVQI-------FHKPSSLSQV------------PRAT-PAL----------------
----------------PP---------------------------------PTM------
-EGEHF------GRGRQ-----------------R-G--A--------------P-----
-----PVG------R----------------------------LEE-LQ-ISAGFK----
E------------------MSLGERG----------------------G-----------
---RRR------------------------------------------------------
-----------------------DFHDLGVHTRQAM----EHVK----------------
--------------ESKTGA--SGTLIRLTA----NYFRLASRPQWVLYQYHI-DYNPQM
ESRRLRTALLFQHEELIGRTHAFDG-SILFL-PC--RLEN--------------------
KVTDVFSKTR-DGQN-VKITITLTNELPPTSPTCLQFYNIIFRRLLKIMNLQQIGRNYYN
PNDPIS-VPNH---R--IMIWPGFTTSILQYENSILLCTDVSHKVLRSETVLDFM-YSLY
E--QT-GE--QRFREACSKELIGLIVLTRYNNKTYRVDDIDWDKNPESKFKK-ADG----
-TEISFVDYYKM-----------------------------QYNQVVSDLSQPVLVSQPR
R-QRGPGG--GV-----AG---------------PIVLIPELCSLT--------------
------------------------------------------------GLTDKMRADFS-
VMRDLSSHTR---LTPEQREHRVGKFIDYIHK-DESVQKELRDWGLGFDSKLLS------
L-TGRVVQPEKIYQGGQA--FDYNPQAADWSRETRG---AQLISAKPLSNWILVYTRRNS
DVANALLQNLFKV---------APPMGIKMNRAVMIEV-EDRIEAFLKVLQQNV--TS--
QTQM----------------VVCVLPSNRKDKYDAIKKFLCTDCPTPSQCVIARTL---S
KPQALMTIATKIALQINCKMGGELWSVEIPL-KFL-MVVGIDCYHDTTAGKRSIAGFVAS
LNQGMT--RWFSRCVFQDRGQELIDGLK-VCLQA----ALRSWYTYNNQ--LPQRIIVYR
DGVGDGQLKTVVNYEVPQLLDCLK-TI----GSDY-NPKLSLIVVKKRVSARFFAH-A-G
GKLQN-PPPGTVIDTEVTRPEWYVYDFYIVSQSVRV--GSVSPTHYNVVYDSSALKPDYM
----QRLTYKLCHMYY-NWPGVIRVPAPCQYAHKLAFLVGQSIHREPSLA----------
-------------------------------------------LADYLY-----------
-----------YL-----------------------------------------------
------------------------------------------------------------
------------------------------------------------------------
-------------------------------------------------
>ENSSBOT00000045854.1_Piwil2_BolivianSquirrelMonkey
------------------------------------------------------------
---------MDPF-------------RP--------------------------------
-----------------------SFRGQP-----------PVPPSQCH------------
-------------AVRMPGC-WPQ--------ASKPLD---PALGRGAPA----------
---GRGHVFG-------------K-----------------PEEPS--------------
------------------TQRGPAQRE----SVG--------LVSMFRGLGI--------
--ETV------------SKTPQKR---------------E-L------------------
-----------------P---------------------------------QT-------
------------GRG----------------ILGR-G-LS--------------------
-----ANLVRKDKEE---------------------LCPA-FWDPK-V--LAAGDS----
NMAEASVGWNR----------MLGRGSSDAS-------------LLPLGRGAGG------
---IGRGM-----DK------PPC----AFSTPSRD--------PLQLSSPPALPQS---
-----------------------PLHSPDHPLVLTV----EHKE----------------
-----------KELIVKQGS--KGIPQSLGL----NLIKIQCHNE-AVYQYHV-TFSPNV
ECKSMRFSMLKDHQAVTGNVTAFDG-SILYL-PV--KLQQ--------------------
VLELKSHRRT-DGAE-ISIKIQMTKILEPSSDLCIPFYNVVFRRVMKLLDMKLVGRNFYD
PASAVV-LQQH---R--LQIWPGYAASIRRTDGGLFLLADVSHKVIRNDSVLDVM-HAIY
Q--Q--NK--EHFQDECTKLLVGNIIITRYNNRTYRIDDVDWNKTPKDSFTM-SDG----
-KEITFLEYYSK-----------------------------NYGIAVKEEDQPLLIHRPS
E-RQNHHGM-LL-----KG---------------EILLLPELSFMT--------------
------------------------------------------------GIPEKMKKDFR-
AMK---------------------------------------------------------
---------------------------------------------IPMHFWALFYPKRAM
DQARELVNMLEKI---------AGPIGMRMSPPAWVELKDDRTETYVRTIQSMLGAEG--
KIQM----------------VVCIIMGTRDELYGAIKKLCCVQSPVPSQVINVRTI---G
QPTRLRSVAQKILLQINCKLGGELWGVDIPL-KQL-MVIGMDVYHDPSKGMRSVVGFVAS
INLTLT--KWYSRVVFQMPHQEIVDSLK-LCLVG----SLKKFYEVNHC--LPEKIVVYR
DGVSDGQLKTVANYEIPQLQKCFE-AF-----ENY-QPKMVVFVVQKKVSTNLYLA-T-P
QHFVT-PTPGTVVDHTITSCEW--VDFYLLAHHVRQ--GCGIPTHYVCVLNTANLNPDHM
----QRLTFKLCHMYW-NWPGTIRVPAPCKYAHKLAFLSGQILHHEPAIQ----------
-------------------------------------------LCENLF-----------
-----------FL-----------------------------------------------
------------------------------------------------------------
------------------------------------------------------------
-------------------------------------------------
>XM_022253500.1_Piwil1_CrownOfThornsStarfish
------------------------------------------------------------
---------MADN-------------QQAS------------------------------
------------------------------------------------------------
-----G-----------------------------------SGRARGR------------
---GRGRGR--------------A------------------S-QQ-----------HVQ
-----------------------PRRPGEPAGAATA------------------------
--MPK-------------------------------------------------------
---------------------------------------------------PLG------
-DPDTVPAP---GRGRS-----------------R-GGASQ------------IP-----
-----GSGAA-ISSEQK-----------------AGATVPLAEPPT-TQMAALSMG----
Q------------------VQGAEGG----------------------G-----------
VSARRG------------------------------------------------------
-----------------------GFLEEELKTRP------EHLT----------------
---------------DKRGK--KGKTVELLT----NCFRLRADGQWLLYQYDV-KFSPEV
DSRRARHALLRSHSEIVDGPMAFDG-MILFL-LR--RLDQ--------------------
PVTRFETKRR-DSDAVVTITITLTSELPPNSPTYLQVYNIIFRKILRLVGFEQIGRNYFN
PELKID-IQQH---K--LQLWPGFITSILQYEEEVLLMADVSHKILRTETVLDLI-YHLS
Q-----TK--EDWADKFKTLITGEIVLTKYNNKTYRVDDVVFDKNPLDAFEK-FDG----
-TTITYAEYYRD-----------------------------AYEVELRDFKQPLLVGKRK
K-RDERQG---------AT---------------NIHLIPELCTIT--------------
------------------------------------------------GLSDNMRSDFH-
VMRDLATITR---ITPNDRLQQLSSFLGSFPK-NKEAYSHLRRWQLNFDPQPVR------
I-NARIMDRETIITGDRGSTRITLDENAEWSRQMRK----ELLNSVGLLDWMLIYIGRDS
KNAMDFLTSLNRV---------APNLGMEVRTPLKCELRDDRTESFIRAIRDNL--TP--
RTQM----------------VVCILPTSRKDRYDAIKKLCCLEAPVPSQCIVSRTI---S
KKQTIMSVATKIAMQVNCKMGGELWTVEIPS-KMLMMVVGIDSYHDLKNKEQSVGGFVAS
MNHSLT--RYYSRCTFQHSGQELIDSLK-VCMTS----ALKNFHEINGS--LPERVIIYR
DGVGDGQLAAVVNYELPQLLSTFQ-MI----GKNY-KPKGAMVVVKKRINNRFFSL-K-G
GQLQN-PSPGTVIDSGVTKPEF--YDFFLVSQSVRQ--GTVTPTSYNVIWDVSGLAPDHI
----QSLTYKLTHLYF-NWPGTIRVPAPCLYAHKLAFLVGQSLHREPRIE----------
-------------------------------------------LADRLF-----------
-----------FL-----------------------------------------------
------------------------------------------------------------
------------------------------------------------------------
-------------------------------------------------
>ENSBTAT00000020633.6_Piwil3_Cow
------------------------------------------------------------
---------MT-------------------------------------------------
------------------------------------------------------------
------------------------------------------GRARVH------------
---ARGRRR--------------D------------------T-PP-----------SEP
------------------------AQPEAARGHPM-------------------------
--PPV------------PRTD---------------------------------------
-----------------P---------------------------------PLS------
-FADLVRRGTAAQQPRQ--IQPRLQSLTGVRHVAEAGPPA--------------G-----
-----AEATSQ-------------------------------PSEE-LK-PASESQ----
E------------------SLLRKKR----------------------------------
--DVGR------------------------------------------------------
-----------------------DYRDFVVNTRQNL----VHVR----------------
--------------ESTKGT--QGSPVMLFS----NHVRLKSCSQRHLYKYNV-IYTPDI
EDGRKREALLSELEKLLGNRCIYDG-NSLLL-PH--SLGE--------------------
TKKEVVSKLK--NEP-VKITFELSRELQTTSPDCLRYYNILFRKMLEKMDLNQIGRNYYN
KNKKTE-FNEY---R--LEIWPGYVTSILPYETGLTLCADVSHKLLRMETAYDLI-SHTR
E--KA-RG--EDAKEKILRKLVGSSVLTKYNNRTYRVDDIIWEMSPSSTFTK-SDG----
-SEISFVDYYKE-----------------------------RYGTVVTTLNQPLLITKGK
W-KKSRQD--TP-----HQ---------------PIMLVPELCHLT--------------
------------------------------------------------GLTDDMRKDYR-
MMRDLSTHTR---MDPDRRQHKLLTFMDALRK-NNTVQKELRDWNLELEEGFLS------
F-SGRTLQDVRIHQGRRM--VRFDNHKADWSKNTRE---APLLRAMSLDHWLIVYTKGNY
ETALTLQQNLQRV---------TPKMGITVRNAKLLEA-ADTVQSYIRTLEKHA--SQ--
KTQM----------------VLCLLPTDNKEIYDGIKRYLCINYPIPSQCVLKRTL---D
RPKTPVTIATKIALQMNCKLGGALWKVDIGL-QNA-MFIGIDCFHDIERRRKSVAGFVAS
IDPDLT--RWFSQCIIQESGQELVKGLT-TCLYT----ALKLWSEQNSS--PPRSIIVYR
DGVGDGQLQALIDQEVKQMESYLE-NS----YRGQ-KVRLTFIVVKKRINTRFFIE-KDG
GRLNN-PSPGTVIDLKVTRTEW--YDFFIVSQSVREGTGTVTPTHYNVIHDTLYLSPDAV
----QGLTYRLCHMYY-NFSGIIRVPAPCHYAHKLAYLVGQSLHQQPHES----------
-------------------------------------------LSKSLF-----------
-----------YL-----------------------------------------------
------------------------------------------------------------
------------------------------------------------------------
-------------------------------------------------
>XM_004382120.1_Piwil2_Manatee
------------------------------------------------------------
---------MDPV-------------RP--------------------------------
-----------------------PFWGPS-----------PIHPSQC-------------
--------------VRMPGS-WPQ--------VPKHLD---SALGRAGPA----------
---GRGNVFG-------------K-----------------PEEPS--------------
------------------PQNGPTQKE----SVG--------LVSMFQGLGL--------
--ETV------------SHTPLIR---------------E-M------------------
-----------------P---------------------------------PL-------
------------GRG----------------IFGR-G-LS--------------------
-----TNMVRKDKEE---------------------PHPA-FPDPS-V--LAAGDS----
KLAEATIGWNR----------MLGRGNLDVS-------------LLPLGRAAGG------
---IGRGI-----YR------PPS----ALSLASRD--------PPQLSSSPPLPQP---
-----------------------SLHSPDRPPAVTV----EHKE----------------
-----------KELFVKQGS--KGRPQSLGL----NLIKIQCHNE-AVYQYHV-NFSPNV
ECKSMRFGMLKDHQAVTGNVTAFDG-SILYL-PV--KLQQ--------------------
TLELKSQRKT-DGAE-ICIKIQLTKILEPCSDLCIPFYNVVFRRVMKLLDMKLVGRNFYD
PSSAMV-LQQH---R--LQIWPGYAASIRRTDGGLFLLADVSHKVVRNDSVLDVM-HAMY
Q--Q--NK--ENFQDECTKLLVGNIVITRYNNRTYRIDDVDWNKTPKDSFTM-SDG----
-KEITFLEYYSK-----------------------------NYGITIKEEDQPLLIHRPS
E-RQNNQGM-LL-----KG---------------EILLLPELSFMT--------------
------------------------------------------------GIPEKMKKDFR-
AMKDLTQQIN---LSPKQHHNALECLLQRISK-NETARNEMTRWGLCLQNDVHK------
I-EGRVLPMERINLRNTS---FTTSQELNWIKEVTR---DLSILTVPMHFWAVFYPKRAM
DQARELVNMLEKI---------AGPIGMRMSPPAWVELKDDRIETYIRTIQSMLGAEGK-
KIQM----------------VVCIIMGTRDDLYGAIKKLCCVQSPVPSQVINARTI---G
QPTRLRSVAQKILLQINCKLGGELWGVDIPL-KQL-MVIGMDVYHDPSRGARSVVGFVAS
INLTLT--KWYSRVVFQMPHQEIVDSLK-LCLVG----SLKKFYEVNHC--LPEKIVVYR
DGVSDGQLKTVANYEIPQLQKCFE-AF-----ENY-QPKMVVFVVQKKISTNLYLA-A-T
EHFVT-PSPGTVVDHTITSCEW--VDFYLLAHHVRQ--GCGIPTHYICVLNTANLSPDHM
----QRLTFKLCHMYW-NWPGTIRVPAPCKYAHKLAFLSGQILHHEPAIQ----------
-------------------------------------------LCENLF-----------
-----------FL-----------------------------------------------
------------------------------------------------------------
------------------------------------------------------------
-------------------------------------------------
>ENSCCET00000039308.1_Piwil1_BlueTit
------------------------------------------------------------
---------MT-------------------------------------------------
------------------------------------------------------------
------------------------------------------GRARAR------------
-----GRPP--------------R------------------Q-AP-----------A--
-------------------------LPALGDAPV--------------------------
Q-QGM------------PGQLRHR------------RQPQ-QLH----------------
----------------GP---------------------------------PAQ------
-PEEPV------GQGRL-----------------R-G--C--------------E-----
-----NVLQE---RR----------------------------PEG-LQ-VSSGLQ----
D------------------LSLRDRG----------------------G-----------
---RRR------------------------------------------------------
-----------------------DFHDIGVNTRQAM----VHVR----------------
--------------ESKTGF--SGKMIKLTT----NHFRLTSRPQWALYQYHV-GYSPEM
EARRLRSALLFQHEETIGKTHAFDG-SILFL-PK--KLEN--------------------
KVTELFSRTR-NGED-VRITVTLTNELPPTSPTCLQFYNIIFRRLLKMLNLQQIGRNYYN
PSDPVS-IPNH---R--LMVWLGFTSSILQYEENIMLCADVSHKVLRGETVLDTM-HSLH
S--QV-GE--ERFRDTCAKELIGLIVLTKYNNRTYRIDDIDWDNNPKGTFRK-SDG----
-SEMSFVEYYKK-----------------------------QYNIEISDWMQPVLISQMK
R-KR---G--NI-----QG---------------SVALIPELCSLT--------------
------------------------------------------------GLTDKMRSDFS-
MMKDLAIHTR---LPPEQRQRELGRLLNYIQK-DDNVQKELRNWGLSFDYKSVS------
F-TGRVVQGEKIFQSGTM--FDYNPQFADWTKETRG---VPLIRAVPVDSWLLIYTRRNY
DVANTLLQSLFKV---------TPSMGIRMNKPNMIEV-DDRTEAYLRVLQQRV--TP--
DTNI----------------VVCILSSSRKDKYDAIKKYLCTDCPIPSQCVLARTL---S
KPQTIMTVATKIALQMNCKMGGELWSVEIPL-KQV-MIVGIDCYHDTVSGKQSIAGFVAS
LNQSVT--RWFSRCVVQSRGQELVDGIK-ACLQT----ALRNWSKWNKC--LPSRIFVYR
DGVGDGQLNTLVNYEVPQFLDCLK-SI----GTDY-SPKLTVIVVKKRVGARFFAE-I-G
GGLKN-PPPGTVVDTVVTRPEW--YDFFVVSQTVKN--GCVAPTHYNVIYDTSQLKPDHV
----QRLTYKLCHMYY-NWSGIIRVPAPCQYAHKLAFLVGQSIHREPNLA----------
-------------------------------------------LSERLY-----------
-----------YL-----------------------------------------------
------------------------------------------------------------
------------------------------------------------------------
-------------------------------------------------
>ENSDNVT00000014289.1_Piwil2_Emu
------------------------------------------------------------
---------MDVA------PRPAVPRRP-----------------RAEERHAEQAGAAAA
GPLGLALQGGGR-----------RAGGRP-----------ALAPRPQGGEDGGGLAG---
GERC----------VGVPGC-PPGV----LAPGAGPRP-------RAHLL----------
-----------------------A---------PV----PVKEEPC--------------
--------------DGEEPKEALPAARPAQAKGPPGYPRDVAVAELLQRLSL--------
--SQEEELLFLQLPDTLPGQPPTQD-----------------------------------
------------------------------TK-------------------PVKTEL---
----------QNEEGQVV------------VVKQR-GDAG--------------------
-----ASLAGGEAG----------------------GEHL-HPGRP----AGGAGG----
ETAHPQVGKG-----------AAGAGQGDPGR----DHGDA--LLLPAGTSRGPVWGSP-
--VLGRGRRVLQGPSRLCF-LPPQ------------------------------------
-----------------------PFSVPSPKELVSV----GIGDSRTG------------
------EMIVLGHVKHKLVS--KGAALPLGL----NVVRIHCQNE--VYQYHV-SFSPNV
ECRSMRFAMLKEHQEVTGDVTAFDG-SILYL-PV--LLPQ--------------------
PVALKCQRRT-DGEE-VSMTIQLTKVLEPSSDLCIPFYNVVFRRVMRILDMKLVGRNFFD
PTRAAV-LQQY---R--LQVWPGYAVSIRKKDGGLFLSVDVIHKVIRSDSVLNFM-HAIY
Q--Q--SV--SGFQDECTKQLVGSVVLTRYNN-TYQIDDIDWNKTPKDSFTL-ASG----
-EEITFVDYYSK-----------------------------TYGI-VRELDQPLLVHRRK
E-GLTPEGK--------LN---------------MILLVPELSFMT--------------
------------------------------------------------GIPEKMRKDNR-
AMKDLMYEMS---HSPKQHYTRLCSLLRRIEE-NPDAARELVRWGLRLDKDICR------
---GRILPVERINLRHST---FTP-EDLNWNKEVVR---EVCISTIALSYWVLVYPKRLQ
GLAKELVATMEKV---------CGPIGMQVNLPAWVELKDDRVETYAKTIKCVLASEQ--
RVQM----------------VLCITTGNREDLYGAIKKLCCVQSPVPSQVINAQSLM--G
NASKMRSLAQKVLLQMNCKLGGELWGIDVPL-KHL-MVIGMDVYHNHSRAARSVIGFVAS
TNQVLT--KWYSRVVFQMPHQEIADSLR-LCLAE----ALQRFHEMNHC--LPKKIVIYR
DGVSDTQLDTVVKYEIPQLQKCFE-TF-----ADY-KPSVVVVVVQKQISTNFYST-V-A
ENLVA-PPPGTVIDHTVTSLEW--KDFFLLAHCSRQ--GCSVPTRYICVLNTANLSSEHL
----QRLTFKLCHLYW-NWPGTIRAPAPCKYAHKLAFLAGQVLHHEP-VQ----------
-------------------------------------------LCDKLF-----------
-----------FL-----------------------------------------------
------------------------------------------------------------
------------------------------------------------------------
-------------------------------------------------
>ENSPVAT00000010029.1_Piwil1_Megabat
------------------------------------------------------------
---------MT-------------------------------------------------
------------------------------------------------------------
------------------------------------------GRARAR------------
---ARGRAR--------------G------------------Q-ET--------------
-------------------------APHVGA-VS--------------------------
Q-PPG------------YPQP----------------RPQ--------------------
-----------------Q---------------------------------PPA------
-EGELV------GRGRQ-----------------R-G--P--------------V-----
-----GATA-----K----------------------------SQE-LQ-ISAGFQ----
E------------------LSLAERG----------------------G-----------
---RRR------------------------------------------------------
-----------------------DFHDLGVNTRQNL----DHVK----------------
--------------ESKTGS--SGIIVRLST----NHFRLTSRPQWALYQYHI-DYSPLM
EARRLRSALLFQHEDLIGRCHAFDG-TILFL-PK--RLQH--------------------
KVTEVFSQTR-NGEH-VRITITLTNELPPTSPTCLQFYNIIFRRLLKIMNLQQIGRNYYN
PSDPID-IPNH---R--LVIWPGFTTSILQYENNIMLCTDVSHKVLRSETVLDFM-FNLY
H--QT-EE--HKFQEQVSKELIGLIVLTKYNNKTYRVDDIDWDQNPKSTFKK-ADG----
-SEVSFLEYYRK-----------------------------QYNQEITDLKQPVLVSQPK
R-RRGPGG--TL-----PG---------------PAMLIPELCYLT--------------
------------------------------------------------GLTDKMRNDFN-
VMKDLAVHTR---LTPEQRQREVGRLIDYIHK-DDNVQRELRDWGLSFDSNLLS------
F-SGRILQAEKIHQGGKT--FDYNPQFADW------------------------------
-----------------------------------IEV-DDRTEAYLRVLQQKV--TS--
DTQI----------------VVCLLSSNRKDKYDAIKKYLCTDCPTPSQCVVARTL---G
KQQTVMAIATKIALQMNCKMGGELWRVDMPL-KLA-MIVGIDCYHDTTAGRRSIAGFVAS
INEGMT--RWFSRCVFQDRGQELVDGLK-VCLQA----ALRAWNSCNEY--MPSRVIVYR
DGVGDGQLKTLVNYEVPQFLDCLK-SV----GRGY-NPRLTVIVVKKRVNARFFAQ-S-G
GRLQN-PLPGTVIDVEVTRPEW--YDFFIVSQAVRS--GSVSPTHYNVIYDNSGLKPDHI
----QRLTYKLCHVYY-NWPGVIRVPAPCQYAHKLAFLVGQSIHREPNLS----------
-------------------------------------------LSNRLY-----------
-----------YL-----------------------------------------------
------------------------------------------------------------
------------------------------------------------------------
-------------------------------------------------
>ENSMOCT00000019847.4_Piwil1_Opossum
MDSLDSLGISRLGGIRSHQSHHWQGSTTTF---------PHRDETYT-------------
-----FSEKMS-------------------------------------------------
------------------------------------------------------------
------------------------------------------GRARAR------------
---ARGRAR--------------G------------------Q-ET--------------
-------------------------SQLVGPVAS--------------------------
Q-QPG------------YLKP----------------RPQ--------------------
-----------------Q---------------------------------PTS------
-EGELV------GRGRQ-----------------R-G--A--------------L-----
-----GAT------K----------------------------SQE-LQ-ISAGFQ----
E------------------LSLGERG----------------------G-----------
---RRR------------------------------------------------------
-----------------------DFHDLGVNTRQNL----EHVK----------------
--------------ESKTGS--SGIVVRLST----NHFRLTSRPQWALYQYHV-DYNPQM
EARRLRSALLFQHEELIGRCHAFDG-TILFL-PK--RLQN--------------------
KVTEVFSQTR-NGET-VKITITLTNELPPTSPTCLQFYNIIFRRLLKIMNLQQIGRNYYN
PSDPIN-IPNH---R--LVIWPGFTTSILQYENNIMLCTDVSHKVLRSETVLDFM-FSLY
Q--QF-GE--HRFQEQVSKELIGLIVLTKYNNKTYRVDDIDWEQNPRSTFKK-ADG----
-SEISFLDYYRK-----------------------------QYNTEITDLKQPVLVSQPK
R-RRGPGG--VL-----PG---------------PALLMPELCFLT--------------
------------------------------------------------GLTDKMRNDFN-
VMKDLAVHTR---LTPEQRQREVGRLIDYIHK-DDNVQKELRDWGLSFDSNLLS------
F-SGRILQAEKIHQGGKT--FDYNPQFADWSKETRG---APLISVKPLDNWLLIYTRRNY
EAANSLIQNLFKV---------TPAMGIQMKKAIMIEV-DDRTEAYLRVLQQKV--TS--
DTQI----------------VVCLLSSNRKDKYDAIKKYLCTDCPTPSQCVIARTL---G
KQQTVMAIATKIALQMNCKMGGELWRVDMPL-KLA-MIIGIDCYHDTTAGRRSIAGFVAS
INEGMT--RWFSRCVFQDRGQELVDGLK-VCLQA----ALRAWNSYNEY--MPSRIVVYR
DGVGDGQLKTLVNYEVPQFLDCLK-SV----GKGY-NPRLTVIVVKKRVNARFFAQ-S-G
GRLQN-PLPGTVIDVEVTRPEW--YDFFIVSQAVRS--GSVSPTHYNVIYDNSGLKPDHI
----QRLTYKLCHVYY-NWPGVIRVPAPCQYAHKLAFLVGQSIHKEPNLS----------
-------------------------------------------LSNRLY-----------
-----------YL-----------------------------------------------
------------------------------------------------------------
------------------------------------------------------------
-------------------------------------------------
>ENSMICT00000051683.2_Piwil2_MouseLemur
------------------------------------------------------------
---------MDPV-------------RP--------------------------------
-----------------------PFRGPS-----------PVHPSQC-------------
--------------VRMPGC-WPQ--------TPKPLA---SGLGRAVPA----------
---GRGHAFG-------------K-----------------PEEPS--------------
------------------TQRGPAQRE----SVG--------LVSMFRGLGL--------
--ETV------------SRTPLKR---------------E-M------------------
-----------------P---------------------------------YL-------
------------GRG----------------ILGR-G-FS--------------------
-----ANTVHKDKEE---------------------PRST-FPDPL-V--LAAGDS----
KMAEASVGWNR----------VLGRGSSDAA-------------LLPLGRAAAG------
---IGRGV-----DK------PPS----AFSLTSRD--------PPRLSSPPALPQS---
-----------------------SLHSPDRPLVLTM----EHKE----------------
-----------KELLVKQGS--KGTPQSLGL----NLIKIQCHNE-AVYQYHV-TFSPNV
ECKSMRFGMLKDHQAVTGNVTAFDG-SILYL-PV--KLQQ--------------------
VLELKSKRKT-DGAE-ICLKIQLTKILEPCSDLCIPFYNVVFRRVMKLLDMKLVGRNFYD
PTSAMV-LQQH---R--LQIWPGYAASIRRTDGGLFLLADVSHKVIRNDSVLDVM-HAMY
H--Q--NK--ENFQDECTKLLVGNIVITRYNNRTYRIDDVDWNKTPKDSFTM-SDG----
-KEITFLEYYSK-----------------------------NYGITIKDEDQPLLIHRPS
E-RQNNHGT-LL-----KG---------------EILLLPELSFMT--------------
------------------------------------------------GIPEKMKKDFR-
AMKDLTQQIN---LSPKQHHNALECLLQRISK-NPTASNELTRWGLYLQKDVHK------
I-EGRVLPMERINLRNTS---FITSQELNWIKEVTR---DLSILTIPMHFWALFYPKRAM
DQARELVNMLEKI---------AGPIGMRMSPPAWVELKDDRIETYIRTIQSMLGVEG--
KIQM----------------VVCIIMGTRDDLYGAIKKLCCVQSPVPSQVINVRTI---G
QPARLRSVAQKILLQINCKLGGELWGVDIPL-KQL-MVIGMDVYHDPSRGMRSVVGFVAS
INLTLT--KWYSRVVFQMPHQEIVDSLK-LCLVG----SLKKFYEVNHC--LPEKIVVYR
DGVSDGQLKTVANYEIPQLQKCFE-AF-----ENY-QPKMVVFVVQKKISTNLYLA-T-T
EHFVT-PSPGTVVDHTITSCEW--VDFYLLAHHVRQ--GCGIPTHYVCVLNTANLSPDHM
----QRLTFKLCHMYW-NWPGTIRVPAPCKYAHKLAFLAGQILHHEPAMQ----------
-------------------------------------------LCENLF-----------
-----------FL-----------------------------------------------
------------------------------------------------------------
------------------------------------------------------------
-------------------------------------------------
>ENSAOCT00000004854.1_Piwil2_ClownAnemonefish
------------------------------------------------------------
------------------------------------------------------------
------------------------------------------------------------
------------------------------------------------------------
------------------------------------------------------------
------------------------------------------------------------
------------------------------------------------------------
------------------------------------------------------------
------------------------------------------------------------
------------------------------------------------------------
------------------------------------------------------------
------------------------------------------------------------
-----------------------------------------MEAV---------------
-----------CGPLNKAGT--KGAPITIGS----NHIPIRCNNE-AVYQYHV-TYTPNV
ESMAMRFGMMKDHRSTTGEVMAFDG-SMLYL-PV--KLND--------------------
VVVLKSLRRT-DNEE-IQIKIQMTKILPPNSDLCIPFYNVVLRRVMKILGLKPVGRNHYD
PESTVI-LGKH---R--LQVWPGYATCIKCTDGGLYLSVDVSHKVLRNDSVLDIM-NMLY
H--Q--ST--ENFQDECTKELIGSIVITRYNNRTYRIDGIEWNKSPKDTFTL-MDG----
-TETTFVEYYSK-----------------------------NYGITIKELSQPLLMHRPK
E-RSKPGGKQII-----TG---------------EILIVPELSFMT--------------
------------------------------------------------GIPEKMRKDFR-
AMKDLTMHIN---VSGEQHSQSVMQLLKNIRA-SPESLKEISRWGLEVGKEVLV------
M-QGRTLPLETICLQSSS---FATGADLSWSREVVR---DASISSIPLNIWAIFYPRRCA
EQAEELISTFNKV---------AGPIGLRLGRPIHVELRDDRTETYVRSIHSELTSKP--
YMQL----------------VVCIIVGNRDDLYGAIKKLCCVKSPIPSQVINVRTI---S
QQQKLRSVAQKILLQMNSKLGGELWTVSVPL-KHL-MVVGVDVHHDASKRYQSVVGFVAS
VNSSLT--RWYSRVTFQAPTEELINGFR-VCLLA----ALQKYYEVNHN--LPEKIVVFR
DGVSDGQLKMVEQYEIPQLIKCFE-TF-----PKY-EPKMVFIVVQKRISTALYSW-A-A
NSFGTPPPPGTVLDHTLTQKDW--VDFYLMAHHIRQ--GCGLPTHYICLYNTTNLSPDHL
----QRLTFKMCHLYW-NWPGTIRVPAPCKYAHKLAFLSGQYLHSEPAIQ----------
-------------------------------------------LSDKLF-----------
-----------FL-----------------------------------------------
------------------------------------------------------------
------------------------------------------------------------
-------------------------------------------------
>ENSCPBT00000003125.1_Piwil2_PaintedTurtle
------------------------------------------------------------
------------------------------------------------------------
------------------------------------------------------------
------------------------------------------------------------
------------------------------------------------------------
-------------------------------------------------YGF--------
------------------------------------------------------------
------------------------------------------------------------
------------------------------------------------------------
------------------------------------------------------------
----------R----------ILGRGQMEAP-------------PVPLGRAAMS------
---LGRGL-----CN------VPT----VLTFLRTG--------VLQQNYYGLLSSF---
-----------------------P----------------SYLY----------------
-----------REPLMKQGS--KGTPFPLGL----NLIKIHCKNE-AVYQYHV-TFSPNV
ECKNMRFGMMKEQRSVTGDVTAFDG-SILYL-PI--KLPQ--------------------
TVDLTCQRKT-DGAE-ITIKLQMTKILEPSSDLCIPFYNVVFRRVMRILDLKLVGRNFYD
PTNPTM-LQQY---R--LQIWPGYSASIRRTDGGLFLLADVSHKVIRNDSVLDVM-HVIY
Q--Q--SR--ENFQDECTKQLIGNIIITRYNNHTYRIDDIDWNKSPKDSFTM-SDG----
-KAITFIDYYSK-----------------------------NYGITVRELDQPLLIHRPN
E-RRTPQGK-LP-----RG---------------EILLLPELSFMT--------------
------------------------------------------------GIPEKMKKDFR-
AMKDLTHQIN---LSPKQHHASLSNLLHRIEE-NEAASKELSRWGLCLDKDVYK------
T-QGRVLPMEKINLRTSS---FMTSEDLNWAKEITR---DAVISAIPMHYWALFYPKRAV
DQARELVSMLEKV---------SGPIGMQINQPAWVELKDDRIETYARTIKSILGTEG--
KMQM----------------VVCIITGTRDDLYGAIKKLCCVQSPVPSQVINARTIM--T
QPNKLRSVAQKILLQINCKLGGELWGVDIPL-KQL-MVIGMDVYHDPSRGMRSVVGFIAS
TNLVLS--KWYSRVVFQMPHQEIVDSLK-LCLVG----ALQKFYEVNHC--LPEKIAVYR
DGVSDSQLNTVVSYEIPQLQQCFE-AF-----ENY-QPKMVVFVVQKKISTNLYSA-S-T
EHFVA-PAPGTVIDHTVTSRDW--VDFYLLSHRIRQ--GCGIPTHYICVLNTANLSPDHM
----QRLTFKLCHMYW-NWPGTIRVPAPCKYAHKVAFLAGQFLHHEPAIQ----------
-------------------------------------------LCERLF-----------
-----------FL-----------------------------------------------
------------------------------------------------------------
------------------------------------------------------------
-------------------------------------------------
>LT674429.1_Piwil1_Lungfish
------------------------------------------------------------
---------MI-------------------------------------------------
------------------------------------------------------------
------------------------------------------GRARAR------------
---ARGRAR--------------G------------------Q-ET-----------S--
-------------------------AQPPGPLPT--------------------------
A-QPT------------PQMPGPR---------------Q--------------------
----------------TV---------------------------------THA------
-ESELV------GRGRQ-----------------R-G--P--------------P-----
-----GGVTP---EE----------------------------LQV-SK-ISAGFQ----
E------------------MTLGERG----------------------G-----------
---RRR------------------------------------------------------
-----------------------DFHDTGLNTRQSM----EHVR----------------
--------------ESKTGT--SGSVIKLTT----NFFRLTSRPQWTLYQYHV-EYNPVM
ESRRLRTALLLYHEELLGRTNAFDG-AILFL-PK--RLEK--------------------
KVTEVVSQTR-SGQT-VRITITLTNELPPTSPVCLQFYNIMFRRFLKMMNLQQIGRNYYN
PNDPIL-IPNH---R--IMIWPGFVTSILQYETSILLCTDVSHKVLRNETALDFM-HNLH
Q--QT-GD--ERFREACMKELVGLIVLTRYNNKTYRIDDIAWNLSPRSKFKK-TDG----
-SEISFVEYYKM-----------------------------QYNEEITEVNQPLLVSQVR
S-RRGPGG--ET-----QR---------------PVNLVPEFCFLT--------------
------------------------------------------------GLTERMRNDFS-
VMRDMSVHTR---LSPEQREQRIGRFIDYLQR-DDNVQKQLRDWGLGFDSKLLS------
L-SGRVVQPEKIHQAGQV--FEYNPQVAEWSRETRG---AALISVKPLDKWIMIYTRRNS
DAANALIQNLFKV---------VPSMGVRINRAVMIEV-EDRTESFLRALQQNV--SD--
DTQM----------------VVCVLPSNRKDKYDAIKKYMCIDRPTPSQCVVARTL---S
KPQGLMSIATKIALQINCKMGGELWSVEIPL-KQL-MVVGIDCYHDTTAGRRSIAGFVAS
LNQGMT--RWFSRCVFQSRGQELVDGLK-VCLQA----ALKAWYSVNKQ--LPSRIVVYR
DGVGDGQLNTVVNYEVPQLMDCLK-SV----GTDY-NPRLSVIVVKKRVSTRFFAH-S-G
GRLQN-PPPGTVIDVEVTRPEW--YDFFIVSQSVRV--GTVTPTHYNVVYDSSALKPDHM
----QRLTYKLCHMYY-NWPGIIRVPAPCQYAHKLAFLVGQSIHKEPNLK----------
-------------------------------------------LADKLY-----------
-----------YL-----------------------------------------------
------------------------------------------------------------
------------------------------------------------------------
-------------------------------------------------
>XM_037481821.1_Piwil1_Stickleback
------------------------------------------------------------
---------MT-------------------------------------------------
------------------------------------------------------------
------------------------------------------GRARAR------------
---SRGRAR--------------G------------------Q-ET-----------A--
-------------------------VPGASHA----------------------------
RGEPE------------P-------------------------P----------------
----------------AP---------------------------------PPA------
-EGELV------GRGRQ-----------------K-S--A--------------P-----
-----VPFSA---------------------------------DAV-LQ-ISAGFQ----
Q------------------VKLGERG----------------------G-----------
---RRR------------------------------------------------------
-----------------------DFNDVGINTRRAM----EHVK----------------
--------------DSKLGT--SGSPIRLTA----NFFRILSRPEWVLYQYHV-DFNPPM
EARRLRSALLYHHEDVLGPARSFDG-ALLFL-PK--RLAQ--------------------
KETVLHSETR-NGEK-VQITVTMTNELPPTSPVCIQFYNILFRRILGILDMQQIGRNYYN
PKDPLD-IPKH---S--LTIWPGFTTTILRYETSIMLCTDVSHKVLRSETVLDFM-ANLR
Q--KC-GG--ERFPEICAKELIGLIVLTKYNNKTYKIDDIAWDHTPNNTFTR-GD-----
-KDISFKNYYKT-----------------------------QYNLDIVDGNQVLLVSHVK
K-LGPAGV--AP-----PG---------------PAMLIPELCYLT--------------
------------------------------------------------GLTDKMRTDFN-
IMRDLSAHTR---LDPMAREGRLNRFVSTIQG-NPDAQAEMDKWGLSFDKQLIN------
L-KGRVLPPERLFQGSRS--YDYRPTDADWSREMRG---LPLISSPPLENWLLLTTRRTS
TEAQSLLQTLGKV---------SGPLNIRMQRPVMIEY-EDHQESLLRALQNNV--GP--
QTQM----------------VVVVLPSNRKDKYDSVKKFLCVDCPTPSQCVVSRTL---S
KPSALMTVATKIALQMACKMGGELWSVEIPL-KQL-MIVGIDCYHDTIAGKRSIGALVAS
LNQGMT--RWFSKCVLQHRGQEIMDGLK-MALCA----ALKDYLKFNNS--LPSRIIVYR
DGVGDGQLHSVVNYEVAQIIESIK-SM----GHDY-MPKLSVVVVKKRINSRFFAQ-M-S
GKVSN-PPPGTVVDSEVTRPEW--YDFYIVSQAVRC--GSVSPTHYNVVYDTSGLKPDHM
----QRLTYKLCHMYY-NWQGIVRVPAPCQYAHKLAFLVGQSIHREPHVK----------
-------------------------------------------LDDLLF-----------
-----------YL-----------------------------------------------
------------------------------------------------------------
------------------------------------------------------------
-------------------------------------------------
>ENSSCUT00000006943.1_Piwil1_Ostrich
------------------------------------------------------------
------------------------------------------------------------
------------------------------------------------------------
------------------------------------------------------------
------------------------------------------------------------
------------------------------------------------------------
------------------------------------------------------------
------------------------------------------------------------
------------------------------------------------------------
------------------------------------------------------------
-------------------MSLGDRG----------------------G-----------
---RRR------------------------------------------------------
-----------------------DFHDLGVNTRQAI----EHVR----------------
--------------ESKTGS--SGIMIRLST----NYFRLTSRPQWALYQYHV-DYNPQM
EARRLRSALLFQHEELIGRTHAFDG-TVLFL-PK--KLGN--------------------
KVTEVFSRTR-NGED-VKITITLTNELPPTSPTCLQFYNIIFRRLLKIMNLQQIGRNYYN
PSDPIS-IPNH---R--LMVWPGFTTSILQYEKSIMLCTDVSHKVLRSETVLDFM-YNLY
N--QV-EE--QRFRDVCTKELIGLIVLTKYNNKTYRVDDIDWDANPKCTFIK-ADG----
-SEISYIDYYKM-----------------------------QYNQEITDLNQPVLVSQPR
R-RR--GS--IM-----PG---------------PAVLIPELCYLT--------------
------------------------------------------------GLTEKMRNDFN-
MMKDLSVHTR---LTPEQRQREVGRLIDYIQK-DDSVQRELRDWGLSFDSNLLS------
F-TGRVVQAEKIHQAGRV--FDYNPHFADWSKETRG---APLINARPLDNWLLIYTRRNY
DVANALLQNLFKV---------TPSMGIKMNKAIMIEV-DDRTEAYLRVLQQNV--TS--
DTNI----------------VVCLLSSSRKDKYDAIKKYLCTDCPIPSQCVIARTL---S
KPQSIMAIATKIALQMNCKMGGELWSIEIPL-KQL-MVVGIDCYHDTVSGKRSIAGFVAS
LNQGMT--RWFSRCVLQDRGQELVDGLK-ACLQT----ALRDWFKWNKY--LPSRVMVYR
DGVGDGQLKTLVNYEVPQLLDCLK-SV----GKDY-NPRLSVIVVKKRVNTRFFAQ-S-G
GRPQN-PPPGTVVDVEVTRPEW--YDFFIVSQAVKS--GSVAPTHYNVVYDSSGLKPDHV
----QRLTYKLCHMYY-NWSGVIRVPAPCQYAHKLAFLVGQSIHREPNLS----------
-------------------------------------------LSDRLY-----------
-----------YL-----------------------------------------------
------------------------------------------------------------
------------------------------------------------------------
-------------------------------------------------
>ENSMODT00000012071.3_Piwil2_Opossum
------------------------------------------------------------
---------MDPI-------------RP--------------------------------
-----------------------PFRGTP-----------PFHSLPY-------------
--------------LRLPGS-RPH--------VPKLMD---TTMGRAGQT----------
---VQGNSFG-------------R-----------------PKEPN--------------
------------------LHCELLQQE----SVG--------LPSMFRGLGF--------
--ETA------------PHSPLRR---------------E-I------------------
-----------------P---------------------------------TL-------
------------GRG----------------ILGR-G-LS--------------------
-----FNKASKGQEE-------------------LLKQPT-FPGPS-V--LAAGDS----
KMASVSLGWNR--------WVMLGRGNME----------------VPLGRPAIG------
---VGRAI-----YK------APS----DLLPPD----------NPPLSSSSSLPSSKSS
-----------------------FPLYQDHAPDIPF----EQMEK---------------
-----------KEPLVKQGS--KGTPQPLGL----NLVKIHCQNE-AVYQYHV-TFSPNV
ECKSMRFGMLKDHRSVTGDVTAFDG-SILYL-PI--RLQQ--------------------
AVELKSQRKT-DGTE-ISIKIQMTKILEPSSDLCIPFYNVVFRRVMKLLDMKLVGRNFYD
PTSAMI-LQQH---R--LQIWPGYAASIRRTDGGLFLLADVSHKVIRNDSVLDVM-HAIY
Q--Q--SS--ENFQDECTKLLVGNIVITRYNNRTYRIDDIDWNKTPKDSFIM-SDG----
-KEITFLEYYSK-----------------------------NYGITVKEEDQPLLIHRPS
E-RQNNQGR-LL-----KG---------------EILLLPELSFMT--------------
------------------------------------------------GIPEKMKKDFR-
AMKDLTQQIN---LSPKQHHTALGNLLQKISK-NEMANNEMIRWGLCLDTDVHK------
I-AGRVLPMERINLRNSS---FITSQELNWTKEVTR---EASILTVPMHFWALFYPKRAV
DQARELVGMLEKI---------SGPIGMQMSPPAWIELKDDRIETYIRTIKSMLGVEG--
KVQM----------------VVCIITGTRDDLYGAIKKLCCVQSPVPSQVINARTV---A
QPTKLWSVAQKILLQINCKLGGELWGVDIPL-KQL-MVIGMDVYHDPSRGMRSVVGFVAS
ISLSLT--KWYSRVVFQMPHQEIVDSLK-LCLVG----SLKKYYEVNHC--LPEKIVVYR
DGVSDGQLKTVTSYEIPQLQKCFE-AF-----ENY-QPKMVVFVVQKKISTNLYSA-A-T
ENFVT-PSPGTVVDHTITSREW--VDFYLLAHHVRQ--GCGIPTHYVCVLNTANLSPDHM
----QRLTFKLCHMYW-NWPGTIRVPAPCKYAHKLAFLSGQVLHHEPAIQ----------
-------------------------------------------LCEKLF-----------
-----------FL-----------------------------------------------
------------------------------------------------------------
------------------------------------------------------------
-------------------------------------------------
>ENSPCIT00000057429.1_Piwil3_Koala
------------------------------------------------------------
---------MS-------------------------------------------------
------------------------------------------------------------
------------------------------------------GRARKNRM----------
---ARGRLPQKAQSGAPVEGEQPG------------------NGSSR--------GQQRQ
RQGRQ------------------APEPAAALEVAP-------APASTQARGGA----EI-
SAQPSATARAPTC-AEILTRPAGRAR------APAWARAA-VPI----------------
----------------RP---------------------------------PLAPA----
PASELV------RHEEPR--------------GAE-G-GAEV------------------
-----GASTF--------------------------------PEEE-GQ-VSARLR----
E------------------LTQRKKQ----------------------------------
--RGKQ------------------------------------------------------
-----------------------NIHDIGVNTRQNL----RHFI----------------
--------------ECKRGT--SGTVVQLKT----NHFRLTALPQWALYQYHV-NFNPQM
DSKRLRSVLLDVHKQLLGKCYSFDG-AILFL-CH--RLRN--------------------
KVTEVFSQTH-SGEN-VRITITLTNELLPNSPTCLQFYNIIFKRFLNTMNLVQIGRNFYD
ICNGAEDMRDL---R--FNICPGFITSILQYENDIMLCTDVSHKVVRKDTVLDLI-NDFQ
R--S--GR--HTAREDILKEIRGQIVYTKHNNRTYRVDDIDWEQNPRSTFEK--DG----
-SDISFLNYYRQ-----------------------------QYRAAITDLEQPVLVSLPK
R-KKGPDG--RL-----KS---------------PALLMPELCNLT--------------
------------------------------------------------GLTRSMRMNDR-
VTKNIANRTR---LSPEKRYSELQKLVDNIHR-NTDVQRELQEWGLDFDKQSLS------
L-TARVLPVQKLNEDRRA----MSICCTDWSKEIKR---GQLSYPKPLNNWLLVFNYENE
RLAQILWEKLNIT---------TRALGINLRPPLQCPV-EDKIEEYLKVLEKNI--TP--
QTQI----------------AVCLLPNNKKDKYDAIKKYLCVTHPVPSQCIVAETL---N
RPQILLSVVTRLALQMNCKIGGHLWKISMPL-TDA-MFVGIDCYHDTASGCESVAGFVAS
LDTSLT--KWYSWCFLQKPGQEFLDGLM-SCLET----ALGAWKKNNKQCPLPKFIFVYR
DGVGDGQLQTMVDYEVPQILRCLN-SH-----PNY-SYKLVVIVVKKRLNARFFVE-K-N
GRLEN-PSAGTVIDVEVTRPEW--YDFFIISQSVRV--GTVMPTHYNVIFDNTDLTPDQI
----QCLTYKLCYMYY-NWTGVIRVPAPCQYAHKLAFLVGQSIRKNPHKA----------
-------------------------------------------LSDSLY-----------
-----------YL-----------------------------------------------
------------------------------------------------------------
------------------------------------------------------------
-------------------------------------------------
>ENSMICT00000006380.3_Piwil4_MouseLemur
------------------------------------------------------------
---------MS-------------------------------------------------
------------------------------------------------------------
------------------------------------------GRARVR------------
---ARGLAR--------------S------------------P-SA--------------
------------------------AQGGRAQLSP--------------------------
--SLTSVALS--------------------------------------------------
------------------------------------------------------------
-DNEASSSSDFVETSR--------------------------------------------
-------IS---------------------------------SNCK-DG-VSSGNV----
G------------------STFPERG----------------------V-----------
--AISR------------------------------------------------------
-----------------------NFVDLEICTRQKL----AHVR----------------
--------------DSKTGS--SGIPVKLVT----NLFSLDLPQDWQLYQYHV-TYIPDL
ASRRLRIALLYSHSELSNKAKAFDG-AVLFL-SQ--KLKE--------------------
KVTELSSETK-RGET-VKMTITLTSELPSSSPVCIQVFNIIFKKILKKLSMYQIGRNFYN
PSEPVE-IPQH---K--LSLWPGFAISVSQFESRLLFSADVSYKVLRNETVLEFM-TALC
H--KT-GP--SCFSESCEKQLIGLIVLTRYNNKTYRIDDIDWSVRPTHTFQK-RDG----
-TEITYVDYYKQ-----------------------------QYDITLSDLNQPMLVSLLK
S-KRNNN---TE-----TQ---------------LVHLVPEFCFLT--------------
------------------------------------------------GLTDQATSDFQ-
LMKAVAEEMR---LGPLGRQQRLARLVDNIQR-NKDARFELETWGLHFGSQ-MS------
L-TGRVVPSEKILMQDHI---CQPVSSADWSKDIRA---CKILSAQSLNAWLILCSNRTE
IVTESFVNCLRKV---------GSVMGFNVDYPKIIRV-QENPAAFLRAIQQHV--HP--
DVQL----------------VMCILPSNQKNYYDSIKKYLSSDCPVPSQCVLARTL---N
KQGMMMSIATRIAMQMACKLGGELWAVEIPL-KSL-MVVGIDVCRDALSKE-AVVGCVAS
VNPRIT--RWFSRCIVQRTVTDVADCLR-VFMTG----ALNKWYKYNHD--LPARIIVYR
DGVGDGQLKTLVEYEVPQLLTSVT-EA----SSNT-SSRLSVIVIRKKCMPRFFTE-M-N
RTVQN-PPLGTVVDSEATRPEW--YDFYLISQAAHR--GTVNPTYYNVIYDDNGLKPDHM
----QRLTFKLCHLYY-NWPGLVSVPAPCLYAHKLTFLVAQSIHKEPNLQ----------
-------------------------------------------LANCLF-----------
-----------YL-----------------------------------------------
------------------------------------------------------------
------------------------------------------------------------
-------------------------------------------------
>ENSCCNT00000019785.1_Piwil3_Beaver
------------------------------------------------------------
---------ML-------------------------------------------------
------------------------------------------------------------
------------------------------------------GRARTR------------
---ARGRAR--------------G------------------R-PS-----------VAQ
-----------------------PEPPGAAAASPTVMRHV--------------------
-------------------------------------------V----------------
-------------LL------------------------------------PFS------
------------------CINHHLSCLC--------------------------------
------------------------------------------CVEE-LL-ITTGLQ----
N------------------LSMMPTR----------------------------------
---PSR------------------------------------------------------
-----------------------VFQDIVLNTRQNL----EHVR----------------
--------------HSK-----TGTAIRVLA----NHFRVWH-PRWPVFKYNV-RFQPDV
KGARLRAELLFQSERVFGRRRIFDG-QSLLS-PE--RL----------------------
RVLELVRQTQ-DGDI-VHITVEFFKELKPTHPDYLRYYNVLFRRCL--INLEQVGRHYYS
QEAEEE-FRSW---G--LDVRSGYITSILPYEHSLTLCADVSYRVLQSKTAYDVI-DGTY
E------------------------FLRGYNNRTYRVDGINWDQNPRDTFTR-SDG----
-TRVTFVEYYLQ-----------------------------QYNEQVTELKQPLLVSLGR
W-RKGQRD--AP-----RE---------------PVLLVPQLCYLT--------------
------------------------------------------------GAPTYVASLQTR
LHYGIESQAFQS-FAPRRRPP-------DVTI-YSNVQEELERWELRFGSDFMP------
V-SGRVLREVTIFQHDKS--FGPDPELGDWLRESRS---KYLLRAKSLTHWVLLHTQEFA
DIACSFHRSLARV---------TPAMGMAMT--------------------RHV--SP--
LFVF---------------KVVCILPSDDQKRYADIKRYLCVQCPVPSQCVVAETL---S
SPKRFLTIVTKIAQQMNCKMGGALWKVETGL-QRT-MFIGIDCFHDVVHRRKSIAGFVAS
TDEDLT--TWYSQCIFQETGEELVDGLT-GCLEA----ALTSWFKNALS--APQSIVVYR
DGVGDGQLQALLDHELPQLVRYLK-HA-----CRH-SIKLAFIVVKKRINTRFFIE-K-N
GLYHN-PPSGTVIDVVLTREEW--YDFYIVSQSSRS--GMVTPTHYNVIYDTIRLTPDAV
----QRLTYKLCHMYY-NLPGIIRVPAPCHYAHKLAYLVGKSLRQEPSRS----------
-------------------------------------------LSHTLY-----------
-----------YL-----------------------------------------------
------------------------------------------------------------
------------------------------------------------------------
-------------------------------------------------
>ENSPVAT00000009877.1_Piwil2_Megabat
------------------------------------------------------------
---------MDPV-------------RP--------------------------------
-----------------------PFRGPS-----------PGHPSQY-------------
--------------VRMPGS-WIH--------APKPLD---SALGRARPV----------
---GRGHVFG-------------K-----------------PEEPS--------------
------------------LQSGPAQRE----PMG--------LVSMFRGLGL--------
--ETA------------SRTPPKW---------------E-M------------------
-----------------P---------------------------------SV-------
------------GRG----------------ILGR-G-LS--------------------
-----TSVLHKDKEE---------------------SRPT-FPDPS-L--LAAGDS----
KMAEASIGWNR----------MLGRGNSDTT-------------ILPLGRAAGG------
---IGRGM-----YK------APG----AVSMTSRG--------PSQQPSPPPLPLS---
-----------------------SLHSLDRLPLGTA----EHKE----------------
-----------KERLVKQGS--KGIPQSLGL----NLIKIQCHNE-AVYQYHV-TFSPNV
ECKSMRFGMLKDHQAVTGNVTAFDG-SILYL-PI--KLQQ--------------------
VLELKSQRKT-DGAE-ISVKIQLTKILEPCSDLCIPFYNVVFRRVMKLLDMKLVGRNFYD
PTSAMV-LQQH---R--LQIWPGYAASIRRTDGGLFLLADVSHKVIRNDSVLDVM-HAMY
Q--Q--NK--ENFQDECTKLLVGNIVITRYNNRTYRIDDVDWNKTPKDSFTM-SDG----
-KEITFLEYYSK-----------------------------NYGITIKEEDQPLLIHRPS
E-RQNKQGM-LL-----KG---------------EILLLPELSFMT--------------
------------------------------------------------GIPEKMKKDFR-
AMKDLTQQIN---LSPKQHHNALECLLQRISK-NETASNELTRWGLCLQKDVHK------
I-EGRVLPMERINLRNTS---FITSQELNWIKEVTR---DLSILTVPMHFWALFYPKRAM
DQARELVNMLEKI---------AGPIGMRLSPPAWVELKDDRIETYVRTIQSMLGVEG--
KIQM----------------VVCIIMGTRDDLYGAIKKLCCVQAPVPSQ-----------
------------------------------------------------------------
---TLT--KWYSRVVFQMPHQEIVDSLK-LCLVG----SLKKFYEVNHC--LPEKIVVYR
DGVSDGQLKTVANYEIPQLQKCFE-AF-----ENY-QPKMVVFVVQKKISTNLYLA-A-T
EHFVT-PSPGTVVDHTITSCEW--VDFYLLAHHVRQ--GCGIPTHYVCVLNTANLSPDHM
----QRLTFKLCHMYW-NWPGTIRVPAPCKYAHKLAFLSGQILHHEPAIQ----------
-------------------------------------------LCENLF-----------
-----------FL-----------------------------------------------
------------------------------------------------------------
------------------------------------------------------------
-------------------------------------------------
>ENSXETT00000023096.4_Piwil2_ClawedFrog
------------------------------------------------------------
---------MDPT-------------RP--------------------------------
-----------------------PFRGSP------------FHTPLG-------------
--------------VRPPVL-ETKEE---------------GPHGRAVLL----------
---PRGRALL--------------------------------GASA--------------
------------------PSSDTTQRDPSDSRNV--------LPALFRGMGI--------
--ETK------------PSGIPGR---------------G-G------------------
-----------------P---------------------------------VF-------
------------GRG----------------FLST-M-SS--------------------
-----GD----------------------------GPDQP-LSEPS-I--RPSLST----
RVQQASDFSTE--------RVALGRARFPIP-------------PVSMEKPHVP------
---TGRGL------------LFPS----VLPTLTSD------------------------
-----------------------PVPKESPIATLQI----EKEEK---------------
-----------WEPLPKKGS--KGSPCQLGL----NLIKINFQNE-AVYQYHV-TFTPIV
ECRSMRFGMMKDHRSVTGPVTAFDG-SILYL-PV--KLAQ--------------------
TVELESERRT-DGQK-IKITIQMTKILDPSSDLCLPFYNVVMRRVFKILDLKLVGRNFYD
PASSTV-LQQY---R--LQVWPGYAANIRKTDGGLFLLVDITHKIIRSDSVLDIM-NILY
Q--Q--SP--ENFQDEVTKQLVGSIVITRYNNRTYRIDDIEWNMSPKDSFSM-SDG----
-SKVSFIDYYSK-----------------------------NYGITVKELDQPLLLHRPS
E-RKAPKGK-A------LD---------------IVLLLPELAFMT--------------
------------------------------------------------GIPEKMRKDFR-
AMKDLTQQIH---LSPKQHHISLGKLLKRIES-SADAKNELQRWGLFLDTDIHM------
T-TGRILPIEKINLRNNS---FPAGEDLNWNREVTR---EACRSSVHLLYWAMIYPKRAS
AQAQELSSMLERI---------GGPIGIRVNHPNCVELRDDRVETYARSIKSLLEGEG--
KVQL----------------LVCLISGTRDDLYGAIKKLCCVQNPVPSQVINTRTI---S
QPQKLRSIAQKILLQINCKLGGELWGVDIPL-KSV-MVIGMDVYHDPSRGMRSVLGFVAS
INSCLT--AWYSRVVFQLPNQEIMDSLK-LCLVA----ALQKFFEVNHS--LPEKIVVYR
DGVSDGQLNTVENYEIPQLQTCFQ-TF-----DNY-NPRMVVIVVQKRVSTNLYST-A-T
GQFLT-PQPGTVIDHTVTNRKW--IDFFLMSHHVRQ--GCGIPTHYICVMNTANLGPDHL
----QRLTFKLCHMYW-NWPGTIRVPAPCKYAHKLAFLSGQFLHHEPSIK----------
-------------------------------------------LCDKLF-----------
-----------FL-----------------------------------------------
------------------------------------------------------------
------------------------------------------------------------
-------------------------------------------------
>ENSXMAT00000000118.2_Piwil1_Platyfish
------------------------------------------------------------
---------MT-------------------------------------------------
------------------------------------------------------------
------------------------------------------GRARAR------------
---SRGRAR--------------G------------------Q-ET-----------A--
-------------------------APGAASF----------------------------
------------------------------------------------------------
------------------------------------------------------------
------------------------------------T--S--------------F-----
-----SKYTL---------------------------------HSV-LQ-ISTGFQ----
Q------------------VKLGERG----------------------G-----------
---RRR------------------------------------------------------
-----------------------DFHDIGVYTRQAM----EHVK----------------
--------------ESKTGT--SGAAIKLTA----NFFRILSRPQWILYQYHV-DFKPPM
ESRRLRSALLFQHSEVLGTARNFDG-ALLFL-PH--RLHS--------------------
KETVLYSETR-NKEK-VLITVTLTNELPPTSPVCIQFYNLIFRRILRVLNMQQIGRNYYN
PNEPHE-IRQH---R--LTIWPGYSTTILNYESSIMMCTDVSHKVLRSDTVLDLM-ISLR
Q--QC-GR--ERYTDICAKELIGQIILTKYNNKTYRVDDIAWDHTPNNTFTR-GD-----
-TEISFKNYYKN-----------------------------QYGLDIIDTNQVLLVSHVK
K-MGPAGA--PP-----PG---------------PAMLVPELCYLT--------------
------------------------------------------------GLTDKMRNDFT-
IMKELSTHTR---LSPDQRERQLNRFITSIHK-NPDAQSEMSKWGLSFDEKLLS------
L-TGRVLGGERIFQGSRS--YDYNPQSADWSREMRG---IPVISAPPLDNWLLFHSRRNS
NEAQSLLQTLHKV---------SGPIGIRMQRPIIIEF-EDNQLSLLKALQHNV--GP--
QTQM----------------VVVVLPNSNKDKYDSIKKFLCVDCPTPSQCVVARTL---S
RPQALMTVATKIALQMACKMGGELWSVEIPL-KQL-MIVGIDCYHDTSAGKRSIGALVAS
LNPTMS--RWYSKCVLQHKGQEIMDGLK-MALTG----ALKDYLKFNNC--LPSRIIVYR
DGVGDGQLQSVVNYEVAQMMDSIK-SL----GENY-EPKLSVVVVKKRISSRFFTM-I-G
DKFTN-PPPGTVIDTEVTRPEW--YDFYIVSQSVRS--GSVSPTHYNVVYDTSGLKPDHM
----QRLTYKLCHLYY-NWQGIIRVPAPCQYGHKLAFLVGQSIHKQPSVK----------
-------------------------------------------LDDYLF-----------
-----------YL-----------------------------------------------
------------------------------------------------------------
------------------------------------------------------------
-------------------------------------------------
>ENSCAFT00000016829.4_Piwil3_Dog
------------------------------------------------------------
---------MS-------------------------------------------------
------------------------------------------------------------
----------------------------------------IPSNMQTQ------------
--------------------------------------------QT-----------SRI
------------------------------------------------------------
--PPS-------------------------------------------------------
----------------PW---------------------------------PLQ------
-PESQVVKPAQRRRPRRA------------------SRPP--------------G-----
-----DNGERE-------------------------------GYEE-LQ-LATRLQ----
A------------------TSLKERK----------------------------------
--RFGG------------------------------------------------------
-----------------------IFRDHVVDTRQYL----EHVR----------------
--------------ESTTGT--LGRPVKLFT----NHFRVTSRPQQVTYKYNI-DYLPDI
EDGKVRSELLLQHKAFIGECHIFDG-SSLLL-PH--KLLL--------------------
PKTELVSLLK--NQV-VKLTIEFISELSPNSPDCLRYYNILFRRILKQMNLKQVGRNYYN
KQEATE-FFDH---K--LVIWPGYVTSILEYETSITLCADVNHKLLRMQTAYDLI-TGLR
D--PQ-TK--KEDVEQVSKELIGSIVFTLYNNKTYRVDAINWEDNPRTKFKK-SGG----
-AEITFVDYYRE-----------------------------QYNTEVTDLTQPLLISKGK
W-KKSQQD--TP-----HK---------------PIMLVPELCYLT--------------
------------------------------------------------GLSDKMRKDYR-
VMRDLALHMR---LDPEKRQHELRKLMNTIQT-NREVQRELQLWDLKFDTNFMS------
F-SGRILKEVRIFQGRRA--FDSHPQFADWSRETRS---GPLLNVKSLDHWLILYPTRNY
GAASSLVQSLRKV---------TPTMGIAMREAKMLEV-SDTVQSYTTVLENHV--SS--
KTQM----------------VLCVLSSEKKDLYDGIKQYLCVNCPTPSQCVVARTL---D
KPQTLMTIATKIAQQMNCKMGGALWKVETGL-QNA-MFIGIDCFHDIVNRRKSIAGFVSS
INQELT--QWFSQCIFQESGQELVNGLK-TCLEA----ALKLWCKHNQF--LPQAIIVYR
DGVGDGQLQALMDHEVPQIESSLR-SVY---PKDS-GVKLTFIVVKKRINTRFFVE-S-Q
GRLQN-PLPGTVIDVEVTKRQW--YDFFIVSQSVKD--GTVTPTHYNVIHDTVCFTPDRI
----QYLTYRLCHMYY-NLPGVIRVPAPCHYAHKLAYLVGQSIHQEPHHS----------
-------------------------------------------LASRLF-----------
-----------YL-----------------------------------------------
------------------------------------------------------------
------------------------------------------------------------
-------------------------------------------------
>XM_033023425.1_Piwil4_ThornySkate
------------------------------------------------------------
------------------------------------------------------------
------------------------------------------------------------
------------------------------------------MRR---------------
------------------------------------------------------------
------------------------------------------------------------
------------------------------------------------------------
------------------------------------------------------------
------------------------------------------------------------
-----------------------------------------------QA-VSAGFE----
Q------------------QIMMERG----------------------R-----------
--SKRR------------------------------------------------------
-----------------------NFFDYGVNTRKEI----QHVK----------------
--------------DSKSGS--SGIPVKIIT----NLFAFRSPPKWFMYQYHV-TFLPDI
ESKRLRMALLFSHCDLLGKIRGFDG-TILFL-PN--KLQN--------------------
QIMEVTSIMK-NGQA-VNITIALTSQFPQDSPTCIQFFNITIRKVLKMLSLYPIGRNFYN
PSTPIH-IPQH---R--LVLWPGFATSILRYETKILLSVDISHKILRSETVLDFM-TGLY
N--RS-GD--QHFIDTCMKELVGFIVLTRYNNKTYRIDDIDWAVKPTHTFKK-KDG----
-TEISYVDYYSQ-----------------------------QYDASISDLNQPMLVSQLK
M-KHLGTD--AV-----PR---------------IAHLIPEFCFLT--------------
------------------------------------------------GLSKQTRSDFR-
IMKDLAAETQ---LTPQKRQQRLHELIDSIQR-NKVARTELEGWGLRLDEQ-IS------
L-SGRVLPPEKIHMHDHS---FMPVSPVDWSRNLQH---SRIIGSHTLQNWLMVFSQRSC
DAAGKLLALLRRV---------GPSMGFSIENPKMVQV-NETTTSFIQALRHNI--EP--
STQL----------------VLYILSSSQKDKYDSVKKFLCVEKPTSSQCVVANTL---N
RAN-IMSIVTKIALQMACKIGGELWMVEIPL-KSL-MVIGIDMNRDALSKG-TFVGFVAS
INFTVT--KWFSRCIFQPHGAEAADCLK-VCMKG----ALRKWLELNHD--LPGRIVVYR
DGVGDGQLMTLVDYEVPQILDSFK-EV----NSDY-SPKVTIIVVRKKGTCRFFAD-T-N
GMLQN-PPVGTLIDSEVTRPEW--YDFFLISQCARQ--GTVSPTHYNVVYDNSCMKPDHT
----QRLTYKLCHLYY-NWPGVIRVPAPCQYACKLTRLVAENIHREPDLE----------
-------------------------------------------LADRLF-----------
-----------FL-----------------------------------------------
------------------------------------------------------------
------------------------------------------------------------
-------------------------------------------------
>ENSTRUT00000028242.3_Piwil1_Fugu
------------------------------------------------------------
---------MT-------------------------------------------------
------------------------------------------------------------
------------------------------------------GRARAR------------
---SRGRAR--------------G------------------T-ET-----------A--
-------------------------APGAVSVSSLPT-----------------------
R-EPA----------------------------------T-ATS----------------
----------------AA---------------------------------PEA------
-EGDLV------GRGRQ-----------------K-G--V--------------P-----
-----GQLAQ---------------------------------KTV-VE-MSVGFQ----
Q------------------VKLGERG----------------------G-----------
---RRR------------------------------------------------------
-----------------------DFNDTGVNTRQFI----EHVK----------------
--------------ESKSGS--SGSVVPLIA----NFFRIVSRPQWVLYQYHV-DYQPPI
ESRRLRTALLFQH-EVLGIARTFDG-ALLFL-PH--RLPD--------------------
KATVLHSETR-NGEK-IQITVTLTNELPPSSPMCIQLYNIIFRRILKILNMQQIGRNFYN
PNDPLD-IPQH---R--LTIWSGYTSTILPYESAIMMCTDVSHRVLRSETVLDFM-INLR
Q--QC-GS--HNFIDICTKELIGLIILTKYNNKTYRIDDIAWDHTPSNTFTR-GE-----
-TNISFRDYYKN-----------------------------QYGVEITDGNQALLVSHVK
R-LGPSGS--PP-----RG---------------PAMLLPELCYLT--------------
------------------------------------------------GLTDKMRSDFN-
IMRDLSVHTR---LTPEQREQRLNRFMSNIQR-NADARAELEKWGLNFERKLLN------
L-NGRLLPGEKILQGSAS--YEYDPVVADWTREMRG---VNVISAPPLENWLLFYTRRNT
NEAQNLLQNLHKV---------AGPLGITLQRAKMIEY-EDQQDSLLKAMKQNV--GP--
RTQM----------------VVVVLPSSRKDKYDNIKKYLCVDCPVPSQCVVSRTL---S
RPKALMTVATKIALQMACKMGGELWSVEIPL-KHL-MIVGIDCYHDTSAGKRSIGALVAS
LNQRMS--RWFSRCVLQHKGQEIMDGLKTLCLTA----ALKEYLKCNNC--LPSRIIVYR
DGVGDGQLLSVATFEVAQILESIK-SL----GADY-APKLSVVVVKKRIASRFFSV-I-G
GKMSN-PLPGTVIDTEVTRPEW--YDFYIVSQAVRS--GSVSPTHYNVIHDSSGLKPDHM
----QRLTYKLCHMYY-NWQGVIRVPAPCQYAHKLAFLVGQSIHKEPNMQ----------
-------------------------------------------LDNLLF-----------
-----------YL-----------------------------------------------
------------------------------------------------------------
------------------------------------------------------------
-------------------------------------------------
>ENSOCUT00000017788.3_Piwil3_Rabbit
------------------------------------------------------------
------------------------------------------------------------
------------------------------------------------------------
-----------------------------------------PGRARARGP----------
---AAARSR--------------G------------------R-AA-----------VRG
------------------------RSPGAAWERGL-------------------------
------------------------------------------------------------
---------------------------------------------------PA-------
------------AREQQK------------------G--AE-------------------
-----GGAPSP-------------------------------GEWG-MG-LSAKLQ----
T------------------LSVTPRT----------------------------------
----GG------------------------------------------------------
-----------------------LFEDHVVNTRQNM----EHVK----------------
--------------TSKIGS--EGTKVKLMA----NHFRVTSRPQWNAYVYNV-DFNPEV
EDTALRTDLLLQNKSELGNYFLLDG-NSLIL-PR--KVEN--------------------
-VDKMFGRNE-DDKV-IQITLRFSKELRPSHPECIRYFNILFRRVLKLMNLKQIGRNYYN
NKKAME-FHEH---K--MEIWPGYITSILQYENSLTLCADVSHKLIRMETAYDII-VRIY
E--NT-QY--GDWKKRVEEELIGSIIITKYNNRTYRIDNINWDQYPEDTFKR-ADG----
-SVVTFVDYYME-----------------------------RYRECITDLNQPLLSSQGK
W-KKGQQD--IP-----RE---------------PILLVPELCYLT--------------
------------------------------------------------GLTDPMRKNSR-
IMRDLALHTR---LGPQRRQNELKEFIKAVQQ-DQTVQDELQLWDLKFDSNFLT------
F-SGRVMDEVKVHQPRGW--FEAIKNQAEWMRGTK----TRMLSVETVNQWTLMYSTRCS
EAADKLLDILSKI---------APDMGMTISKPDKEII-TDEFETYISRLKKLD--LN--
QKQM----------------VVCVLPNDKKDRYDDIKKYLCIDCPIPSQCVVAKTL---E
KPQTLLTIVTKIVQQINCKLGGALWTVEISL-QRT-MFIGIDCFHDIAHQHKSIAGFVAS
TNQELT--RWYSECVIQEAGQELVSGLD-DCLKG----AIAVWLENIPS--VPMNIIVYR
DGVGDGQLQALLDHEIPQLVNCLE-TN-----FPV-RINLTFIVVKKRINTRFFLE-Q-Q
GGLRN-PSPGTVIDVELTKHEW--YDFFIVSQSVTD--GTVTPTHYNVIYDTVGLKPDEV
----QRLTYQLCHMYY-NLPGIIRVPAPCHYAHKLAYLVGQSIHEKPHIS----------
-------------------------------------------LSKFLY-----------
-----------YI-----------------------------------------------
------------------------------------------------------------
------------------------------------------------------------
-------------------------------------------------
>ENSSPUT00000020913.1_Piwil2_Tuatara
------------------------------------------------------------
------------------------------------------------------------
------------------------------------------------------------
------------------------------------------------------------
------------------------------------------------------------
------------------------------------------------------------
------------------------------------------------------------
------------------------------------------------------------
------------------------------------------------------------
--------------------------------------------------SAAGSA----
AAPGIS---------------DDSNGQECFS-------------PTPSGETAVT------
---FSFFFI--SGSH------QPC----LHHLKAR---------PVFSSAFPLVLHSKPV
S--------------------EFWVFSLVLSPVGAIKFLLVFFH----------------
-----------REPLIKQGN--QGKATPLGL----NLIKINCQNE-AVYQYHV-AFSPNV
ECKSMRFAMLKEHRSATGDVTAFDG-SILYL-PV--RLPP--------------------
DVEMKCQRKT-DGAE-IIIKIQMTKVLEPSSDLCVPFYNVVFRRVMRILDLKLVGRNFFD
PTSAAV-L---------LQIWPGYAASIRKTDGGLFLLADIAHKVIRNDSVLDVM-QAIY
Q--H--SR--EKFQEECTKELIGNIVLTRYNNKTYRVDDIDWNKTPKDSFTM-ADG----
-KEIAFIDYYRK-----------------------------NYGITIRELEQPLLIHRLK
E-RQNPSGK-LQ-----RN---------------EILLLPELSFMT--------------
------------------------------------------------GIPETMKKDFR-
AMKDLTQQIN---LSPKQHHISLGHLLNRIEN-NESASNEMSRWGLRLDKD---------
I-QGRVLPMERIKLRNNS---FVASEDLNWSKEITR---EASISVVPVHYWALFYPKRVM
EQARDMVSMLEKV---------SGPIGMPLSPPAWVELKDDRVETYARTIKSILITEG--
KMQL----------------VVCIVTGTRDDLYGAIKKLCCVQSPIPSQVVNARTIM--T
QSNKLRSIATKILLQINCKLGGELWGVDIPL-KQL-MVIGMDVYHDPSRGMRSVAGFVAS
LNHALT--KWYSRVVFQMPQQEIADSLK-VCLVG----ALQKFYEVNHC--LPEKIIVYR
DGVSDGQLKTVADYEIPQLQKSFE-AF-----ENY-QTKITFFVVQKRISTNLYSA-S-S
GHFVS-PSPGTVVDHTVTSREW--VDFYLLAHHVRQ--GCGIPTHYICVLNTAMLSPDHM
----QRLTFKLCHTYW-NWSGTIRVPAPCKYAHKLAFLSGQVLHHEPAIQ----------
-------------------------------------------LCEQLF-----------
-----------FL-----------------------------------------------
------------------------------------------------------------
------------------------------------------------------------
-------------------------------------------------
>ENSXETT00000095526.1_Piwil1-b_ClawedFrog
------------------------------------------------------------
---------MT-------------------------------------------------
------------------------------------------------------------
------------------------------------------GRARAR------------
---ARGRAR--------------G------------------Q-ER-----------G--
-------------------------PPG--------------------------------
Q-QPF------------P------------------------------------------
----------------QA---------------------------------PPA------
-EPELV------GRGRQ-----------------R-G--A--------------A-----
-----AAAVRPR-AEGKLFLLSHDLYFVIIWTCETECLMS-LSDPV-QE-ISAGFQ----
E------------------VTISERG----------------------G-----------
---RRR------------------------------------------------------
-----------------------DFHDLGVNTRQTI----EHVK----------------
--------------ESKTGV--SGSTIQLST----NHIKLVSRPQWVLYQYHI-DYNPQM
ESRRLRTALLYQHEELIGKARAFDG-TMLFA-PK--RL-N--------------------
KATEVFSQTR-NGEN-VKITITLTNELPPTSPTCFQFYNIIFRRLLKMMNMKQIGRNYYN
PSDPIE-ISQH---N--LTIWPGFTTSILQYETSIMLSLDVSHKVLRSETVLDVM-TKLY
R--MH-GD--RDFADAVTKELLGQIVLTKYNNKTYRIDEICWNMTPQSTFKK-SDG----
-SDISFVDYYRM-----------------------------QYNKEIRDLRQALIANIPR
R-VRPGGD---------TG---------------PIVLVPELCNLT--------------
------------------------------------------------GLTDRMRNDFG-
VMRDLAVHTR---LPPDQREKQVARFLNYIHK-DENVQKELRDWGLNFDKQLLP------
F-VGRVSPPERILQAGRT--ADYNPQFADWSREMRG---QTLISVRHLDNWMLLYPRRCY
DAAQTLVQTLNKV---------AQQIGMRMNNVRMFEV-DDRANSYIQVLNAEV--NP--
DTQM----------------VVCVLSSIHKEKYDSIKKYLCLQIPTPSQCVVARTL---S
KPQTVLSVATKIAMQMNCKMGGELWSVEIPL-GEM-MVIGIDCYHDTLSGKRSIAG----
----------FSSCV--------IFILY-FLLPA----SLHAWFNCNKN--LPSRILIYR
DGVGDGQLKTLVNYEIPQFLDCIK-SA----GRDY-CPKLSIIVVKKRINARFFAH-L-G
GRIQN-PPPGTVVDVEVTRPEW--YDFFIVSQSVRQ--GTVSPTHYNVVYDSSGLKPDYM
----QRLTYKLCHLYY-NWPGVIRVPAPCQYAHKLAFLVGQSIHKEPHLA----------
-------------------------------------------LSNRLY-----------
-----------YL-----------------------------------------------
------------------------------------------------------------
------------------------------------------------------------
-------------------------------------------------
>ENSACCT00020002073.1_Piwil1_GoldenEagle
------------------------------------------------------------
------------------------------------------------------------
------------------------------------------------------------
------------------------------------------------------------
------------------------------------------------------------
------------------------------------------------------------
-----------------PSQQPGR------------RQPQ-QPR----------------
----------------VP---------------------------------PSI------
-SEEPG------GHGRQ-----------------R-G--S--------------Q-----
-----SVL------------------------------------QG-LQ-ISAGFQ----
E------------------LSLADRG----------------------G-----------
---RRR------------------------------------------------------
-----------------------DFHDLGINTRQAI----EHVQ----------------
--------------ESKTGS--SGIMVKLTT----NYFRLTSRPQWALYQYHV-GYSPEM
EARRLRSALLFQHEELIGKTHAFDG-SILFL-PK--KLGK--------------------
KVTEVFSRTR-NGEN-VKITITLTNELPPTSPTCLQFYNIIFRRLLKMLNLQQIGRNYYN
PSDPIS-IPNH---R--LMVWPGFTSSILQYEESIMLCTDVSHKVLRSETVLDFM-YSLY
Y--QV-EE--QRFRDACAKELIGLIVLTKYNNRTYRVDDIDWDANPQCTFRK-ADG----
-SEISYVDYYKR-----------------------------QYNQEITDLNQPVLISQSR
R-RR--GT--IM-----PG---------------PVVLIPELCFLT--------------
------------------------------------------------GLTEKMRNDFN-
MMKDLAVHTR---LPPEQRQREIGKLIDYIQK-DDNVQKELRDWGLSFDSNLLS------
F-TGRVVQGEKILQSGNV--FNYNPQFADWSKETRG---APLICAKPLDNWLLIYTRRNY
DTANTLLQNLFKV---------TPSMGIRMNKATMIEV-DDRTEAYLRVLQQSV--TP--
DTNI----------------AVCVLSSSRKDKYDAIKKYLCTDCPIPSQCVIARTL---S
KPQTAMAIATKIALQMNCKMGGELWSVEIPL-KQV-MVVGIDCYHDTLSGKQSIAGFVAS
LNQTMT--RWFSRCVVQGRGQELVDGLK-ACLQT----ALRDWFKWNNY--LPSRIIVYR
DGVGDGQLNTLVNYEVPQFLDCLK-SV----GKDY-NPRLTVIVVKKRVNTRFFAQ-C-G
GALKN-PPPGTVVDVEVTRPEW--YDFFIVSQAVRN--GCVAPTHYNVIYDTGKLKPDHV
----QRLTYKLCHMYY-NWSGVIRVPAPCQYAHKLAFLVGQSIHREPNLL----------
-------------------------------------------LSDRLY-----------
-----------YL-----------------------------------------------
------------------------------------------------------------
------------------------------------------------------------
-------------------------------------------------
>ENSPTXT00000006761.1_Piwil4_EasternBrownSnake
------------------------------------------------------------
---------MP-------------------------------------------------
------------------------------------------------------------
------------------------------------------------------------
------------------------------------------------------------
------------------------------------------------------------
--RPPSH-----------------------------------------------------
------------------------------------------------------------
------------------------------------------------------------
------------------------------------------THRT-NG-FSVGPS----
G------------------YTVMERG----------------------G-----------
--RIQC------------------------------------------------------
-----------------------KFRDLEVNTRKAM----VHVK----------------
--------------DSKTGS--SGIPVNVIT----NLFSLGLPREWQLYQYHV-TFNPEL
ESRRLRIALLYNHVEFLGKAKVFDG-ATLFL-AH--KLEN--------------------
QVTELSCETR-RGDM-VKITVQLTHQLFSSNPVCIQFLNLLFKKVLQKLSMYQIGQNFYS
PSDPVE-VPQH---K--LVLWPGFAVSVGHFENKVMLCADVSHKVLRSENVLEFM-TNLY
N--NS-ER--TCFPENCEKELVGLIFLTRYNNKTYRIDDIEWSIKPTDTFQK-RDG----
-TQISYEDYYKQ-----------------------------QYDVVITDLNQPMLVSQLK
N-RGNCS---AE-----PR---------------VVHLIPELCYMT--------------
------------------------------------------------GLSRHATSDFR-
LMKDLAQHTH---LSPQQRHQRLSRLADNIQR-NKDARFELENWGLQMGCQ-AS------
L-TGRVVSPEKILITTSF-------------KDLRN---MKTISETRLERWLVLCSYNHT
DLTHNFLNCLRRV---------GSPMNFHLQYPTILPI-KEGPMSFVKVLQQHV--NP--
ELQL----------------VLCILSSNKKDCYDSVKKFLSLHQPIPSQCVLVRTL---S
KQGMMMSVATKIAMQIICKLGGELWAVEIPL-RSL-MVVGIDVNKDTLTKGSSVVGFVAS
LNASIT--KWHSRCIFQCAGTSMADCLR-ICMEG----AINNWEKCNGH--LPARIIIYR
DGVGDGQLKMVMDYEVPQLLSVLD-EC----SG---GPKMTLIIVKKKCLSRFFVE-S-N
GGLRN-PPVGTVIDTEATQPSW--YDFFLISQLARQ--GTVNPTYYNVVYDENKLSPDHM
----QRFTFKMCHLYY-NWPGLIRVPAPCQYANKLTFLVSQSIHQAPSLE----------
-------------------------------------------LANKLF-----------
-----------YL-----------------------------------------------
------------------------------------------------------------
------------------------------------------------------------
-------------------------------------------------
>XM_028799022.1_Piwil2_Reedfish
------------------------------------------------------------
------------------------------------------------------------
------------------------------------------------------------
------------------------------------------------------------
------------------------------------------------------------
------------------------------------------------------------
------------------------------------------------------------
------------------------------------------------------------
------------------------------------------------------------
------------------------------------------------------------
------------------------------------------------------------
------------------------------------------------------------
------------------------------------------------------------
------------------------------------------------------------
------------------------------------------------------------
----------------------MTSILPPNSNLCIPFYNVVLRRVMKILDFKLIGRNHYD
PKRAVV-LGKH---R--LQIWPGYSACIKRTDGGLYLTVDISHKILRNDSVLDVM-NMIY
Q--N--GK--ENFQDECMKELIGSIALTRYNNRTYRIDDINWNMSPKDKFTL-FNG----
-TETTFVEYYRK-----------------------------NYGITIKELDQPLVVHRPK
E-RSGVSGK-TL-----AG---------------EILLIPELSFMT--------------
------------------------------------------------GIPENLRKDFR-
SMKDLTMHIN---VSGEQHTNQLRQLLKNINT-NEAAINELDGWGLAIKTNILM------
A-EGRNLPAETIYLQSSA---FKTSPEVSWTREIGR---DPTLTCVPLTCWGIFYPRRCF
DQAEELINTFVKV---------AHPMGLKLERPVRIELKDDRTETYLKIIHSHLVSEP--
NVQM----------------IVCILTGNREDLYSAIKKLCSVQSSVPSQAINLRTI---S
QPQKLRAIAQKILLQINCKLGGALWSVAVPL-KRF-MIIGVDVHHDTTKANRSVLGFVAS
LNSSLT--KWYSRV-FQMPNEELIDGFR-VLLLA----SLQTYHKENHF--LLTR-----
------------------------------------------------------------
------------------------------------------------------------
------------------------------------------------------------
------------------------------------------------------------
------------------------------------------------------------
------------------------------------------------------------
------------------------------------------------------------
-------------------------------------------------
>ENSCMIT00000021737.1_Piwil2_ElephantShark
------------------------------------------------------------
------------------------------------------------------------
------------------------------------------------------------
------------------------------------------------------------
------------------------------------------------------------
------------------------------------------------------------
------------------------------------------------------------
------------------------------------------------------------
------------------------------------------------------------
------------------------------------------------------------
------------------------------------------------GRGSFA------
---RSRT--------------TPI----TPSPLPGER------QPVPLQHTSPDPHDSSV
LTL---------------LHDNSHVQVGCVELLFGL----ETVEDGDGVRVLI---ALCA
CVFFHILRFVYRDTAVKRGS--SGTPVPLAL----NLIKIHCRNE-AVYQYHV-TFSPNV
ECMNIRFGMLKEHRSVTGEVTAFDG-SILYL-PI--KLPE--------------------
VVQLKSQRKT-DGSE-VDLKIQMTKILEPNSNLCIPFYNIVFRRVMRILELKLVGRNFYD
PTNAIV-LPQY---R--LQLWPGFSASIRRTDGGLMLLADVSHKVLRNDSVLEVM-QVIY
Q--R--SS--ESFQDDCTKQLVGSVIMTKYNNRTYRIDDIDWDKSPLSSFQL-TDG----
-SNITFCDYYSK-----------------------------TYGIAIRELQQPLLVHRPK
Q-KHGPKGQ-IV-----LS---------------EILLVPELSFMT--------------
------------------------------------------------GIPEQMRKDFR-
AMKDMALQIN---LSPEQHHVALQKLINKLNK-TTAAQDELARWGLVIDNRICQ------
K-EGRVLPSEKINLRNVT---FPTTREVNWTKDIAR---ENAISTIPMQHWALFYTKRSA
SQAQELVSMMSKV---------AGPIGMKFHQPAYVELKDDRTQTYVRTIQSHLESNG--
TVKM----------------IMCIIAGNRDELYHAIKKLCCVQFPVPSQVINVKTI---S
QNMRMRAICQKILLQINCKLGGELWGVDIPL-KQL-MVIGMDVYHDPRRGMQSVVGFVAS
LNNTMT--KWYSRVTFQMPNQEIIDGLK-MCMVA----SLKKYYEVNHC--LPDKIAIYR
DGVSDGQLSTVSDFEVPQLLKCFE-VF-----NDY-QPKMLVIVVSKRISTNLYSV-GPS
GKFEV-PPPGSVIDHTATNPDG--TDFFLLAHTVRQ--GCGIPTRYICVLNTLKLSPDHM
----QRLTFKLCHIYW-NWSGTIRVPAPCKYAHKVAFLCGQSLHQEPAVK----------
-------------------------------------------LSEFLF-----------
-----------YL-----------------------------------------------
------------------------------------------------------------
------------------------------------------------------------
-------------------------------------------------
>XM_030357825.1_Piwil1_AtlanticCod
------------------------------------------------------------
---------MT-------------------------------------------------
------------------------------------------------------------
------------------------------------------GRARAR------------
---SRGRAR--------------G------------------I-ET-----------A--
-------------------------TPGVSQ-----------------------------
--EHV------------V-------------------------P----------------
----------------SA---------------------------------GSG------
-DGDLL------GRGRQ-----------------K-G--P--------------P-----
-----GPGAT---------------------------------DVI-LQ-ISAGFH----
A------------------VKFGDRG----------------------G-----------
---RRG------------------------------------------------------
-----------------------DFHDEGICTRQAM----EHVK----------------
--------------ASKSGN--SGRSIALRA----NFFAITARPQWVLYQYHV-DYQPPM
EARRLRSALLYHHNDLLGTARSFDG-AILFL-PH--KLPN--------------------
KETVVHSETR-HGEK-VQIKITLTNELPPSSPVCLQFYNILFRRILRMLDMQQIGRHYYQ
PKDPLS-IPQH---R--LTIWPGFTTTILQYESSIMLCTDVSHKVLRSETVLDFM-VSLR
Q--QC-GP--QRFPEICAKELIGLVVLTKYNNKTYRIDDIAWDHTPNNTFKR-GD-----
-TEISFKNYYKT-----------------------------QYTLDITDGNQVLLISHVK
R-LGPAGP--AP-----PG---------------PAMLVPEFCYLT--------------
------------------------------------------------GLTDKMRSDFN-
IMKELAVHTR---LSPDQREVRLNRFVNSIEK-NDEAQKELTTWGLKFDKELLN------
L-TGRILPAEKMIQGSRS--YDYNPWQADWSKEMRG---LPVISAPPLENWIMFYTRRNA
NDAQNLLQSLNKV---------SGPLGIRSQKPIMVEY-EDYQESLLKALQHNV--GP--
QTQM----------------VVVVLPSNRKDKYDSVKKYLCVDCPTPSQCVVGRTL---S
RPAALMTVATKIALQMACKMGGELWSVEIPL-KQL-MIVGIDCYHDIVAGRRSIGALVAS
LNHGMS--RWFSRCVLQDKGQEIMDGLK-MAIVG----ALKEYLKFNGV--LPSRIIVYR
DGVGDGMLQSVVSYEVPQIIESIR-SI----GQDY-MPKLTVVVVKKRVSSRFFAH-I-D
GKVAN-PPPGTVIDTDVTRPEW--YDFYIVSQAVRA--GSVSPTHYNVVYDTSGLKPDHL
----QRLTYKLCHMYY-NWQGIIRVPAPCQYAHKLAFLVGQSIHREPSMK----------
-------------------------------------------LEDYLF-----------
-----------YL-----------------------------------------------
------------------------------------------------------------
------------------------------------------------------------
-------------------------------------------------
>ENSCPBT00000040421.1_Piwil4_PaintedTurtle
------------------------------------------------------------
------------------------------------------------------------
------------------------------------------------------------
------------------------------------------------------------
------------------------------------------------------------
------------------------------------------------------------
----MNTFY---------------------------------------------------
------------------------------------------------------------
------------SSFH--------------------------------------------
------------------------------------------ISVQ-DG-FSAGVS----
G------------------CTLLERG----------------------G-----------
--KTRC------------------------------------------------------
-----------------------NFQDLGVNTRETM----AHVK----------------
--------------DCKTGF--SGIPVKVIT----NLYSLGLPREWQLYQYHV-TFNPEL
ESRRLRLALLYSHTELLGKAKAFDG-AILFL-SQ--KLEN--------------------
QVTELTSVTK-RGET-VNITITLTNQLASSSPVCIQFFNIIFKKVLKKLSMYQVGRNFYS
PSDPVE-IPQH---K--LTLWPGFAVSITQFENRVMLSADVSHKVLRSETVLEFM-TSLY
T--RT-DS--ACFIQTCEKELVGLIVLTRYNNKTYRIDDIDWCVKPTDTFPK-RDG----
-TEISYVDYYNQ-----------------------------QYDIVLTDLNQPMLVSRLK
S-KQNST---VE-----PR---------------VVHLIPELCYLT--------------
------------------------------------------------GLTSRAISDFR-
LMKDLAQEMH---LNPEQRQQRLSRLVDNIQR-IKEARLELEMWGLQLGCQ-VS------
L-TGRVVPTEKILMQEQI---CLPMSAGDWSKDMRN---MKIIGVQPLDNWLMLCSNRNG
ELAENLLNCLKRV---------GGPMGFHIEYPRILQV-QESPMAFLRAVQQHV--NP--
EVQL----------------VMCILSSNQKDCYDSIKKFLSLDRPVPSQCVLARTL---N
KQGMMMSVATKIAMQIICKLGGELWAVEIPL-KSL-MVIGIDVNKDALNKGSSVVGFVAS
TNSKIT--RWFSRCILQNTGTDIADCLK-VCMKG----AISKWHKYNCE--LPARIIVYR
DGVADGQLKMVVDYEVPQLLSVLT-EL----TTNY-SPKVSVIVVRKRCIPRFFAE-A-N
RSLQN-PPVGTIVDTEATRPEW--YDFYLISQLARQ--GTVNPTYYNVVYDNSGLKPDHM
----QRLTYKMCHLYY-NWP------------------VSK-------------------
------------------------------------------------------------
------------------------------------------------------------
------------------------------------------------------------
------------------------------------------------------------
-------------------------------------------------
>ENSOANT00000017089.2_Piwil2_Platypus
------------------------------------------------------------
---------MDPL-------------RP--------------------------------
-----------------------SFRGSA-----------LSHLPAG-------------
--------------VRMPGS-LAQ--------APTAQG---VALGRAELS----------
---AGSSTLT--------------------------------------------------
------------------PKRGPTPQE---KTAG--------LSSLFRGLGF--------
--ETV------------PRAPLGR---------------G-I------------------
-----------------P---------------------------------TL-------
------------GRG----------------ILGR-G-LQ--------------------
-----CAQESKDEKE-------------------LPREPP-FSVPA-A--VAAGDS----
RI--VSLGRSR----------ILGRGDKGVP-------------WLPPGRATVG------
---LGRAS-----PK------IHN----DIFM------------PSLTSTPLLLPRPQSS
-----------------------HLPYLESHPAKPL----EEKEK---------------
-----------TQALKKHGC--KGTSNPLGL----NLIKIHCQNE-AVYQYHV-TFSPAV
ECRSMRLGMLKDHQSVTGDVTAFDG-TILYL-PV--KLQQ--------------------
TVELKTVRRT-DGVE-VTIKIQLTKILEPSSDLCIPFYNVVFRRVMKLLDMKLVGRNYYD
PTNAMF-LQQH---R--LQIWPGYAASIRRTDGGLFLLADVSHKVIRNDCVLDIM-QALC
Q--Q--NR--GNFQDECTKQLCGHIVITRYNNHTYRIDDIDWSKTPKNTFIM-SDG----
-KEITFLEYYSK-----------------------------NYGITVKDEEQPLLIHRAT
L-KRNVPGK-PL-----LR---------------EILLLPELSFMT--------------
------------------------------------------------GIPEKMRKDFR-
AMKDVIQQIN---LSPKQHHISLQILLQKITQ-NEAASHELTRWGLCLDKDIYK------
T-EGRLLPVERINLQSSS---FLPSQELNWTKEITR---EASISTVPMHFWTLFYPKRAV
DQARELVSMLEKV---------SGPIGMQISPPAWIELKDERTETYIRTLRSVLGVEG--
KVQM----------------VVCIIMGSRDDLYGAIKKLCCVQKPVPSQVINARTI---A
QPTKLRSVAQKILLQINCKLGGELWSLDIPL-KQL-MVIGMDVYHDPNKGMRSVVGFVAS
INLSFT--KWYSRVVFQMPHQEIVDSLK-LCLVG----SLQKFYEVNHC--LPEKIVVYR
DGVSDGQMKMVASYEVPQLQMCFE-AF-----DNY-QPKMVVIVVQKKINTNLYSA-T-T
EHFVT-PAPGTVVDHTITCREW--VDFYLLAHHVRH--GCGIPTHYVCVLNTANLSPDHL
----QRLTFKLCHMYW-NWPGTIRVPAPCKYAHKLAFLSGQILHHEPAIQ----------
-------------------------------------------LCEQLF-----------
-----------FL-----------------------------------------------
------------------------------------------------------------
------------------------------------------------------------
-------------------------------------------------
>ENSAPLT00000012861.2_Piwil1_Duck
------------------------------------------------------------
---------MT-------------------------------------------------
------------------------------------------------------------
------------------------------------------GRARAR------------
---ARGRPP--------------G------------------Q-ET-----------A--
-------------------------VPAVGAVSA--------------------------
Q-QSF------------SSHPSGR------------RQPQ-QPS----------------
----------------LP---------------------------------PTL------
-SEEFS------GRGRQ-----------------R-V--P--------------Q-----
-----TVP------K----------------------------PLG-LQ-ISAGFQ----
E------------------LSLSDRG----------------------G-----------
---RRR------------------------------------------------------
-----------------------DFHDLGVNTRQAI----EHVR----------------
--------------ESKTGS--SGIMIKLIA----NYFRLTSRPQWALYQYHI-GYNPEM
EARRLRSALLFQHEELIGKTHAFDG-SILFL-PK--KLGN--------------------
KVTEVFSKTR-NGED-VKITITLTNELPPNSPTCLQFYNIIFRRLLKMMNLQQIGRNYYN
PNDPVS-IPNH---R--LMVWPGFTSSILQYEESIMLCADVSHKILRSETVLDFM-YSLY
Y--QV-EE--QRFRDACAKELIGLIILTKYNNRTYRVDDIDWDANPQCTFRR-ADG----
-SEISYVDYYKR-----------------------------QYNQEITDLNQPVLISQSR
K-KR--GN--MI-----LG---------------PVVLIPELCYLT--------------
------------------------------------------------GLTEKMRNDFN-
MMKDLAVHTR---LPPERRQCEIGRLIDYIQK-DDGVQKELRDWGLSFDSNLLS------
F-TGRVVQAEKILQAGHV--FDYNPQFADWSRETRV---APLISAKPLDNWLLIYTRRNY
DTANTLLQNLFKV---------TPSMGIRMNKATMIEV-DDRTEAYLRVLQQSI--TP--
DTNI----------------AVCILSSSRKDKYDAIKKYLCTDCPIPSQCVIARTL---S
KPQTTLAIATKIALQMNCKMGGELWSVEIPL-KQV-MVVGIDCYHDTLAGKQSIAGFVAS
LNQTMT--RWFSRCVVQSSGQELVDGLK-ACLQT----ALRDWFKWNKY--LPSRIIVYR
DGVGDGQLHTLVNYEVPQFLDCLK-TV----GKDY-TPKLTVIVVKKRVNTRFFAQ-S-G
GGLKN-PPPGTVVDVEVTRPEW--YDFFIVSQAVRN--GCVAPTHYNVIYDTSKLKPDHV
----QRLTYKLCHMYY-NWSGVIRVPAPCQYAHKLAFLVGQSIHREPNLL----------
-------------------------------------------LSDRLY-----------
-----------YL-----------------------------------------------
------------------------------------------------------------
------------------------------------------------------------
-------------------------------------------------
>ENSOCUT00000002861.4_Piwil4_Rabbit
------------------------------------------------------------
------MENVS-------------------------------------------------
------------------------------------------------------------
------------------------------------------GRARVR------------
---ARGIAR--------------C------------------P-GA--------------
------------------------AGVGRTQASP--------------------------
--QPPSVDLS--------------------------------------------------
------------------------------------------------------------
-DNEGSCSRGPVDTNK--------------------------------------------
-------IS---------------------------------QQRK-ET-VSPGDT----
G------------------STFVEGG----------------------M-----------
--KIRQ------------------------------------------------------
-----------------------DFVDLDICTREKL----AHVR----------------
--------------DCKTGS--SGIPVKLAT----NLFQLDLPQDWQLYQYHV-TYSPDL
ASRRLRIALLYGHHKLSNKAKAFDG-AILFL-SQ--QLEE--------------------
KVTELSSETQ-RGET-VKITITLTRKLPSSSPVSIQVFNIIFKKILKKLSMYQIGRNFYK
PSEPLK-IPQH---K--LTLWPGFAVSIAYFESRLLFSADVSFKVLRNETVLEFM-SDLC
H--KA-GA--SGFTQMCEKQLIGLIVLTRYNNKTYRVDDIDWSVRVTHSFQK-RDG----
-TEITYVDYYKE-----------------------------QYDITLSDLNQPVLVSLLK
S-KRNDS---AE-----AR---------------VVHLIPELCFLT--------------
------------------------------------------------GLSDQATSDFQ-
LMKAVAEETR---LSPMGRQQRLARLADDIQR-NKDARFELETWGLHFGSQ-VS------
L-TGRVVPPEKILLQDHI---CQPMSAADWSKDIRT---CKILSAQSLEKWLLLCGSRAE
NVMENFLSCLRRV---------GSSMGFGVGYPKIIKV-QENPAAFLRAIQQHV--DP--
GVQL----------------VMCILPSNQKNYYDSIKKYLSTDCPVPSQCVLVRTL---N
KQGMMMSIATKIAMQMTCKLGGELWAVEIPL-KSL-MVVGIDVCKDAFSKNMAVVGFVAS
VNPQVT--RWFSRCILQRTTADVADCLK-VFMTG----ALNKWYKYNHS--LPARVIVYR
DGVGDGQLKTINEYEVPQLLSTVT-ES----HSNT-SSRLSVVVVRKRCMPRFFTE-R-N
HTLQN-PPLGTVVDSEATRHEW--YDFYLISQTACR--GTVNPTYYNVIYDDNGLKPDHM
----QRLTFKMCHLYY-NWQGLISIPAPCQYAHKLTFLVAQSIHKEPSLE----------
-------------------------------------------LANSLF-----------
-----------YL-----------------------------------------------
------------------------------------------------------------
------------------------------------------------------------
-------------------------------------------------
>ENSACAT00000014102.3_Piwil4_GreenAnole
------------------------------------------------------------
---------MS-------------------------------------------------
------------------------------------------------------------
------------------------------------------GRARAK------------
---ARGVYR--------------G------------------E-GT--------------
-----------------------LEQPGSPRATLGTGN--QFFPE---------------
--QPTSRDRKY-------------------------------------------------
----------------MSK----------------------------CNSGPLA------
LESGRDDGSSHTRAGNS-------------------------------------------
-------PP---------------------------------KSLQ-VG-FSAGSA----
G------------------YKVMDRG----------------------G-----------
--KIRC------------------------------------------------------
-----------------------NFSDMGVNTREKM----EHVR----------------
--------------DSKTGS--SGIPVKVVT----NLFGLSMPREWQLYQYHV-KFNPEL
ESKRLKAALVYNHPVFKGKPVVFDGVSTLFL-AH--KQEN--------------------
EVTELFCETQ-RGET-VKIIITLTHQLQSSSPVSIQFLNVTFKKVLKKLSMHQIGQNFYS
PSDPVE-IPQH---K--LTLWPGFAVSVGQYENRVMVCADVSHKVLRNESVLEFM-TSLY
Q--NV-DR--ARFPEMCEKELVGLIVLTRYNNKTYRIDDIEWSVKATDSFEK-RDG----
-TQITYEQYYKQ-----------------------------QYDLVLTDLNQPMLVSELK
K-GRNID----K-----PR---------------VVHLVPELCYMT--------------
------------------------------------------------GLSSRAKSNFH-
LMKDLAQEMH---LSPETRHQRLSRLADNIQR-NKDARLELENWDCSLDAM-IPSFMENI
L-EGKVFLKSILILQ------CMPMNAGDWLRDMRN---MKIIRVARLENWMVVCTHRNM
DMTHDLVNCLRRV---------GGPMGFHIEYPRVVQV-PDSPLAFVRVLQQNV--NP--
EQQL----------------VLCVLPSDQKDCYDSVKKFVSLEQPIPSQCVLARTL---S
KQRMMMSVATKMALQIACKLGGELWAVEIPL-KSL-MVVGIDVNKDAVAKGTSVVGFVAS
TNASITRIRWYSHCVIQKAGTMTADCLK-VCMEG----AINKWQTCNGE--LPARVIVYR
DGIGNGQLRMVVDYEVPQLLSVLN-EC----SGGFRRPKLSVVIVRKQTLCRFFTE-A-N
RNLQN-PPVGTVIDTEATRPEW--YDFFLISQNARQ--GSVNPTYYNVIYDDNGLKPDHM
----QRLTYKLCHLYF-NWTGLIRVPAPCQYASKLTFLVGQSIHREPSLE----------
-------------------------------------------LADKLY-----------
-----------YL-----------------------------------------------
------------------------------------------------------------
------------------------------------------------------------
-------------------------------------------------
>ENSMICT00000071002.1_Piwil3_MouseLemur
------------------------------------------------------------
---------MT-------------------------------------------------
------------------------------------------------------------
------------------------------------------GRARTR------------
---ARGRAR--------------A------------------R-ET-----------RRQ
------------------------VAPGAAAASPVIFVV---------------------
------------------------------------------------------------
---------------------------------------------------PFM------
---------------------------------QKMHPCAER---------VCVG-----
-----GGGV-----------------------------------------LLKELQ----
E------------------TAPKKQRT---------------------------------
------------------------------------------------------------
-----------------------VFQDLVVNTRQGM----EHVR----------------
--------------CSKTGS--EGTKVRLLA----NHFRVTSRAQRTAYQYNV-NYQPGI
EGRNLRTALLKHDK--IGEYYIFDG-NSLLL-PH--ELRE--------------------
PITKFFNTV--GNET-VMVTITFSKELAPTSPDCLRFYNILFRRY--SMKLEQIGRNFYN
KREAQL-YPLHTIPK--LDIFPGYVTSILQYENSITLCADVSHKLMRQQTAYDLI-QHTS
G--E--TQ--ERIKKKVADELVGSIVVTTYNNKTYRVDGINWEQTPRDTFEK-SDG----
-KRITYIDYYKK----------------------------QQYNTIITDFDQPLLISQGK
W-KKGQKD--TT-----RE---------------PIMLVPQLCMLT--------------
------------------------------------------------GLTDAARKNSR-
TMQALAALTR---LKPGKRHHELEKFINTIQK-DESVQKHLRRWDLNFDSNFLS------
F-SGRTLTAVTKEDIVRQ-----FQNCHDWKRPTAG---VPLLTTMSLTHWLMLYSRENR
RAASALQDKLQII---------LPQKGIKMQPAKMVQV-ND-AGSYLTMLRRET--RE--
RPQM-----GISCLL--AFQVVCVLSNDKKDRYDDIKKYLCTECPTPSQCVVAKTL---N
RHKIVSTISDKLAQQMICKMGGALWKVDTGV-KKT-MFVGIDCFHDTVNRQKSIAGFVAS
TNDELT--KWYSRCVIQEAGEEIVNGLT-ECVAA----ALKVWCKNEPS--RPHSVIVYR
DGVGDGQLSALLAQEIPQMLAGLN-DN-----SCP-DSLLTFIVVKKRINTRFFAV-S-Q
DSLDN-PESGTVIDVELTRKEW--YDFFIVSQSAPE--GTVTPTHYNVIYDKVCLSPDTV
----QRLTYSLCRMYY-NCEGFIRVPAPCHYAHKLAYLVGQSIHEQPSGL----------
-------------------------------------------LSTFLY-----------
-----------YL-----------------------------------------------
------------------------------------------------------------
------------------------------------------------------------
-------------------------------------------------
>ENSPEMT00000029722.2_Piwil2_Deermouse
------------------------------------------------------------
---------MDPV-------------RP--------------------------------
-----------------------LFRGPT-----------PVHPSQC-------------
--------------VRMPGC-WPQ--------APRPMD---SAWGRAGPT----------
---GRGLVFR-------------K-----------------PEESS--------------
------------------PQLQPVQKE----SVG--------LVSMFRGMGL--------
--DTA------------LRTPSKR---------------E-A------------------
-----------------P---------------------------------SL-------
------------GRG----------------VLGR-G-LS--------------------
-----ANMARKDREE---------------------PRSS-LPDPS-I--LAAGDS----
KLAEASVGWNR----------MLGRGSSDV--------------LLPLGRAASS------
---IGRGV-----EK------SPS----AFGLTARD--------PPRLPQPPALSPT---
-----------------------SLHSADPPPVLTM----ERKE----------------
-----------KELLIKQGS--KGTPQSLGL----NLIKIQCHNE-AVYQYHV-TFSPNV
ECKSMRFGMLKDHQAVTGNVTAFDG-SILYL-PV--KLQQ--------------------
VVELKSQRKT-DDAE-INVKIELTKILEPCSDLCIPFYNVVFRRVMKLLDMKLVGRNFYD
PTSAMV-LQQH---R--LQIWPGYAASIRRTDGGLFLLADVSHKVIRNDSVLDVM-HAIY
Q--Q--NK--EHFQDECSKLLVGSIVITRYNNRTYRIDDVDWNKTPKDSFVM-SDG----
-KEITFLEYYSK-----------------------------NYGITVKEDDQPLLIHRPS
E-RQNNHGT-LL-----KG---------------EILLLPELSFMT--------------
------------------------------------------------GIPEKMKKDFR-
AMKDLTQQIN---LSPKQHHTALECLLQRISQ-NDTANNELTRWGLSLQKDVHK------
I-EGRLLPMERINLRNTS---FVTSEDLNWVKEVTR---DASILTIPMHFWALFYPKRAM
DQARELVNMLEKI---------AGPIGIRISPPAWVELKDDRIETYIRTIQSLLGVEG--
KIQM----------------VVCIIMGTRDDLYGAIKKLCCVQSPVPSQVINVRTI---G
QPTRLRSVAQKILLQMNCKLGGELWGVDIPL-KQL-MVIGMDVYHDPSRGMRSVVGFVAS
INLTLT--KWYSRVVFQMPHQEIVDSLK-LCLVG----SLKKYYEVNHC--LPEKIVVYR
DGVSDGQLKTVANYEIPQLQKCFE-AF-----ENY-HPKMVVFVVQKKISTNLYLA-A-P
DHFVT-PSPGTVVDHTITSCEW--VDFYLLAHHVRQ--GCGIPTHYICVLNTANLSPDHM
----QRLTFKLCHMYW-NWPGTIRVPAPCKYAHKLAFLSGQILHHEPAIQ----------
-------------------------------------------LCENLF-----------
-----------FL-----------------------------------------------
------------------------------------------------------------
------------------------------------------------------------
-------------------------------------------------
>ENSLLET00000031372.1_Piwil1-a_SpinyToad
------------------------------------------------------------
------------------------------------------------------------
------------------------------------------------------------
------------------------------------------------------------
------------------------------------------------------------
------------------------------------------------------------
-----------------PECGTGI-----------------PLS----------------
------------------------------------------------------------
-----V------LKVNP-----------------R-A--TL-------------PLG---
---GQNMSKS---DR--------------------------QGVSE-LQ-LSAGFQ----
D------------------ICIGERG----------------------G-----------
---RRR------------------------------------------------------
-----------------------DFNDTGVNTRQAI----DHVK----------------
--------------ESKTGS--SGTPIQLST----NHIRLLSRPQWVLYQYHI-DYNPQM
ESRLLRSALLFQHEELIGKARAFDG-AILFL-PR--RL-D--------------------
KVVLFFSQTR-NGEN-VKITITLTNELPPTSPTCFQFYNIIFRRLLKMMNMKQIGRNYYN
PNDPID-IKTH---Q--LTVWPGFTTSILQYEANIMLCIDVSHKVLRNETVLDVM-YNLH
S--RV-GP--HHFRDECSKDLIGQIVLTKYNNKTYRIDDFNWDFSAESKFKK-SNG----
-TEISYVEYYRT-----------------------------QYNKEITDLTQPSVIHNPK
K-TKNQAS--AF-----QG---------------PIELIPEFCYLT--------------
------------------------------------------------GLTDKMRSDFS-
VMKDLAVHTR---LAPEQREKQMGKFLNYIHK-DENVQKELRDWGINFDTKLLP------
F-NGRIAPPEKILQARGT--VEYNPQYADWSRELRG---PSLIHVKHLEKWLLLYTRRIY
DAANTLTQNLFKV---------SQQMGIKLNKAVMVEV-DDNTDSYVRALQQKV--TP--
DIQM----------------VVCILSNNRKDRYDAIKKFLCVDCPTPSQCVIAKTL---N
KPQTVVSVATKIALQMNCKMGGELWSVEIPL-KDL-MIVGIDCYHDTLSGRRSIGGFVAS
LNQGMT--RWFSRCVMQDQKQEIVDGLT-ICMQA----ALKAWYANNKT--LPGRIIIYR
DGVGDGQLKTLVDYEVKQFLDCIK-SA----GKDY-SPKLTVIVVKKRINARFFAH-F-G
GKLNN-PPPGTIVDVEVTRPEW--YDFFIVSQSVRA--GTVSPTHYNVVYDSGALKPDHM
----QRLTYKLCHLYF-NWPGVIRVPAPCQYAHKLVFLVGQSIHREPHVA----------
-------------------------------------------LSDKLY-----------
-----------YL-----------------------------------------------
------------------------------------------------------------
------------------------------------------------------------
-------------------------------------------------
>ENSCAFT00000015020.4_Piwil2_Dog
------------------------------------------------------------
---------MDPV-------------RP--------------------------------
-----------------------PFRG-S-----------SVHPSQC-------------
--------------VRMPGP-WPQ--------APKPLD---SALGRAGPA----------
---GRGHVFG-------------K-----------------PGEPS--------------
------------------KQSGPAQRE----SVG--------FVSMFRGLGL--------
--ETV------------SRAPLKR---------------E-M------------------
-----------------P---------------------------------PS-------
------------GRG----------------ILGR-G-LS--------------------
-----ASMVRKDKEE---------------------PHST-FADPS-V--LAAGDS----
KMAEACVGWNR----------MLGRGNSNTS-------------LLSLGRAAGG------
---LGRGV-----HK------APG----AISLTCRD--------PSQLSSPPPLPPS---
-----------------------SPHSLDHSLLGAVEH-KEHKE----------------
-----------KEVFVKQGS--KGTPQSLGL----NLIKIQCHNE-AVYQYHV-TFSPNV
ECKSMRFGMLKDHQAVTGNVTAFDG-SILYL-PI--KLQQ--------------------
VLELKSQRKT-DGAD-INIKIQLTKTLEPCSDLCIPFYNVVFRRVMKLLDMKLVGRNFYD
PTSAMV-LQQH---R--LQIWPGYAASIRRTDGGLFLLADVSHKVIRNDSVLDVM-HAIY
Q--Q--NK--ENFQDECTKLLVGNIVITRYNNRTYRIDDVDWNKTPKDSFTM-SDG----
-KEITFLEYYSK-----------------------------NYGITIKEEDQPLLIHRPS
E-RQ-NQGM-LL-----KG---------------EILLLPELSFMT--------------
------------------------------------------------GIPEKMKKDFR-
AMKDLTQQIN---LSPKQHHNALECLLQRISK-NETASNELARWGLYLQKDVHK------
I-EGRVLPMERINLRNTS---FITSQELNWIKEVTR---DLSILTVPMHFWALFYPKRAM
DQARELVNMLEKI---------AGPIGMRMSPPAWVELKDDRIETYVRTIQSMLGVEG--
KIQM----------------VVCIIMGTRDDLYGAIKKLCCVQAPVPSQVINVRTI---G
QPTRLRSVAQKILLQINCKLGGELWGVDIPL-KQL-MVIGMDVYHDPSRGMRSVVGFVAS
INLTLT--KWYSRVVFQMPHQEIVDSLK-LCLVG----SLKKFYEVNHC--LPEKIVVYR
DGVSDGQLKTVANYEIPQLQKCFE-AF-----ENY-QPKMVVFVVQKKISTNLYLA-A-T
EHFVT-PSPGTVVDHTITSCEW--VDFYLLAHHVRQ--GCGIPTHYVCVLNTANLSPDHM
----QRLTFKLCHMYW-NWPGTIRVPAPCKYAHKLAFLSGQILHHEPAIQ----------
-------------------------------------------LCENLF-----------
-----------FL-----------------------------------------------
------------------------------------------------------------
------------------------------------------------------------
-------------------------------------------------
>XM_028824765.1_Piwil1_Reedfish
------------------------------------------------------------
---------MT-------------------------------------------------
------------------------------------------------------------
------------------------------------------GRGRAR------------
---SRSRGR--------------T---------RTYEV----Q-PT-----------E--
-------------------------APGVAPLAP--------------------------
G-AAA-------------------------------------------------------
----------------AV---------------------------------PPA------
-ETEQL------GRGRQ-----------------K-R--S--------------T-----
-----GAAVP--------------------------------EGEI-IT-ISAGFQ----
Q------------------MTIGERG----------------------G-----------
---RRR------------------------------------------------------
-----------------------DFHDVGVNTRQAI----EHVQ----------------
--------------ESKMGV--SGAPIELRA----NYFRILSRPQWVLYQYHV-DYNPPM
ESRRLRSALLLKNEDLLGTTRTFDG-SILFL-PH--RLPN--------------------
TVTEFVSETR-DGQT-VKITLTLTNELPPTSPVCLQFYNIIFRRVLRILNMQQIGRHYYD
PNDPKN-IPQH---R--LMVWPGFSTSILRYEVSILLSLDVSHKVLRSETVLNLM-YQLR
Q--QC-GE--AKFEDVCTKELVGLIVLTRYNNKTYRIDGIAWDQTPNNTFSK-ND-----
-TSISFKNYYKT-----------------------------QYNLDITDNNQVLLISRVK
K-SGPGG---RP-----LG---------------PALLIPEFCYLT--------------
------------------------------------------------GLTDKMRSDFT-
IMKDLSAHTR---LTPEQREQRLLGFISNMHK-DSAAKAEMANWGLQFDNKLLS------
L-KGRVLPPEKISQGGKI--YEYSPWVADWTKEMRG---VQLMSTQPLEDWMILFIRRNS
DCAYSLVQFLGKV---------CSPMGIRIQKPIMIEV-EDRHDSLMRALQQNV--TS--
STQM----------------VVCILPNNRKDKYDAVKKFLCVDRPTPSQCVVARTL---S
KPQAMMTVATKIALQMNCKMGGELWSVEIPL-KQL-MIVGIDCYHDTTAGRRSIAGLVAS
LNQGMT--RWFSKCTIQRPGQEIIDGLK-YSLQV----ALKAWFRHNNC--LPSRIIVYR
DGVGDGQLQSVVSYEVPQFLECIK-AL----GEDY-NPKLSVVVVKKRIGARFFAK-I-D
GKLSN-PPPGTVVDNEVTRPEW--YDFYVISQAVRI--GSVSPTHYNVVYDTSGLKPDYM
----QRLTHKLCHMYY-NWSGIIAVPAPCQYAHKLAFLIGQSIHREPNPN----------
-------------------------------------------MDELLY-----------
-----------YL-----------------------------------------------
------------------------------------------------------------
------------------------------------------------------------
-------------------------------------------------
>ENSDNOT00000016813.3_Piwil4_Armadillo
------------------------------------------------------------
------------------------------------------------------------
------------------------------------------------------------
------------------------------------------------------------
------------------------------------------------------------
------------------------------------------------------------
------------------------------------------------------------
------------------------------------------------------------
------------------------------------------------------------
------------------------------------------------------------
------------------------------------------------------------
----RR------------------------------------------------------
-----------------------GLLDLDVCTREKL----AHVR----------------
--------------ECKTGS--SGIPVKLVT----NLFNLDLPEDWQLYQYHV-TFVPDL
ASRRLRIALLYRHSELSNKAKAFDG-VMLFL-SQ--KLKE--------------------
KVTELSSETQ-RGEI-VKITVTLTRELPKTSPVCIQVFNIIFKKILKKLSMYQIGRNFYN
PSEPVE-IPQY---K--LSLWPGFAVSVSQFESRLQLSADVSYKVLRSETALELM-AGLH
R--AA-G---PRFPQACEQQLLGRVVLTRYNNKTYRVNDIDWSSGC-------RDG----
-TELTYVDYYRQ-----------------------------HYDITLSDLNQPVLVSLLK
S-RRGDD---TE-----PR---------------VAHLLPELCFLT--------------
------------------------------------------------GLTDQAASDFQ-
LMKALAQKTR---LPPSDRQQRLARLADDIQR-NKNARFELETWGLRFGCQ-TS------
L-TGRVVPSEKILTQDHV---CQPASAADWSKDMRN---CKILSARSLSKWLVICSSRGE
DVSEGFLSCLRRA---------GASMGFNVDYPKIITV-QENPASFLRAIQQHT--DG--
NVQL----------------VLCILPSIQKGYYDSIKKYLSWDCPVPSQCVLARTL---S
RQGVMMAVAAKIAMQMTCKLGGELWAVEIPL-KSL-MVVGVDVCKDALNRAMVVVGFVAS
VNPEIT--RWFSRCILQRTTTNIADCLK-VFMIG----ALKKWHSYNHV--LPARVVVYR
DGVGDGELRTLVEYEVPQLLSSVA-ES----SSSA-GSRLSVVVVRKKCSPRFFTE-V-S
RALQN-PPLGTVVDSEATRPGW--YDFYLVSQVARE--GCVSPTYYNVIYDDNGLKPDHM
----QRLTFKLCHLYY-NWQGLISVPAPCQYAHKLTFLVAQSIHREPSLE----------
-------------------------------------------LASSLH-----------
-----------YL-----------------------------------------------
------------------------------------------------------------
------------------------------------------------------------
-------------------------------------------------
>ENSXETT00000014018.3_Piwil4_ClawedFrog
------------------------------------------------------------
---------MS-------------------------------------------------
------------------------------------------------------------
-----------------------------------------NPRPDAG------------
-----------------------S------------------------------------
------------------------------------------------------------
------------------------------------------------------------
------------------------------------------------------------
-SKDLQGIGSGNGSGR--------------------------------------------
------------------------------------------DSGI-GT-ISAGEN----
R------------------YVLAERG----------------------G-----------
--RNGR------------------------------------------------------
-----------------------NLQDFGINTRQTM----AHVK----------------
--------------DHKTGT--SGAPVKLMT----NLFGLTLPTQWKLYQYRV-DFSPEF
ASRKLKTALLYSHGETLGRARAFHG-EILFL-SR--NIG---------------------
KVNAFT--TR-KGET-VKITITLTNQLPADSPVCIQFFGILFKKVFKSLNMYQVGRNYYN
PADPVI-IPQH---R--LMLWPGFVLSIMKLESQLALCADVSHKVLRNETVLDSM-KALY
S--KV-PK--ERFTDICEKELLGLVVLTRYNNKTYRVDDIDWSTKPTDSFPR-KDG----
-SEITYTDYYSQ-----------------------------QYSINISDLQQPMLVSALK
A-KKSDNP--DA-----PR---------------AVHLIPELCYLT--------------
------------------------------------------------GLSSRALSDFR-
LMKDLSMETQ---LDPERRQQRLQRLADSIQR-TPEASAELEKWGLRMDKQ-IP------
V-TGRIAPPERIFMRDNV---CTPGSPADWARDTRN---EKVICVAPLQNWLMLFSYRNA
DVAENLLQCLMKV---------ASGMGFHMDMPRIVQV-EDNPVSFLRTLQKNV--TP--
DLQL----------------VFCVIPTNQKDSYDSIKKFLSLDQPVPSQCVQNRTL---G
RQQMMMSVANKIAMQMICKLGGELWAVEIPL-KAL-MVVGIDINKDAVNKSMSVVGFVAS
TNARLT--RWHSRCIIQKTTSDFADCLK-MCMKG----AIQNWQRCNND--LPNRIVVYR
DGVGDGQLKMVVDYEIPQLLSSFR-ET----KTSY-CPRLSVIVVRKKCISRFYTQ-T-G
RGIQN-PVLGTIVDSEATRPEW--YDFYLISQNARQ--GTVNPTYYNVLLDENGLKPDHM
----QRLTYKLCHLYY-NWPGVIRVPAPCQYAHKLTFLVGQSIHREPSPE----------
-------------------------------------------LSHKLF-----------
-----------YL-----------------------------------------------
------------------------------------------------------------
------------------------------------------------------------
-------------------------------------------------
>ENSBTAT00000019851.6_Piwil4_Cow
-----------------MPAKKR-------------------PH--------------GD
LAASGLRGDKS-------------------------------------------------
------------------------------------------------------------
------------------------------------------GRARVR------------
---ARGMAR--------------S------------------L-GA--------------
------------------------AEVGRARGPP--------------------------
------AELS--------------------------------------------------
------------------------------------------------------------
-PSYCSSILWYF------------------------------------------------
-------LH---------------------------------ILNA-GG-ISPSDS----
G------------------CTFKERG----------------------G-----------
--KVRR------------------------------------------------------
-----------------------DIMDLAVCTREKL----AHVR----------------
--------------DCKTGS--SGIPVKLVT----NLFNLDVPQDWQLYQYHV-TYSPDI
ESRRLRIALLYSHRELSNKAKAFDG-VILFL-SQ--KLEE--------------------
KVTELSSETQ-RGET-VKMTITLTRELPASSPVCIQVFNIIFKKILKKLSMYQIGRNFYK
PSEPVE-IPQH---K--LSLWPGFAISVSHFESKLLLSANVSYKILRNETVLEFM-TDLC
R--KT-SE--SCFTQTCEKQLVGLIVLTRYNNKTYRIDDIDWSVKPTHTFRK-RDG----
-AEITYVDYYKQ-----------------------------QYDITLSDLNQPVLVSLLK
N-KKNDN---SE-----AQ---------------MAHLIPELCFLT--------------
------------------------------------------------GMPGQATSDFQ-
LMKAVAKETR---LDPLVRQQHLARLADDFQR-NKDARFELETWGLHFGCQ-MS------
L-TGRIAPAEKIIMQDHI---CQPASAADWSKDIRT---CKVLSAQSLNKWLVICSNRAE
SVTENFLNCLRRV---------GGPMGFNVDRPKIIKV-QENPAAFIHAIQKHV--KY--
EVQL----------------VMCILPSIQTSYYDSIKKYLSSDCPVPSQCVLAQTL---N
KQGMMLSVATKIAMQMICKLGGELWAVEIPL-KSL-MVVGINVCKDAFSQGTMVVGFVAS
INPRIT--RWFSRCILQRTTAHVADCLK-VFMIG----ALNRWYRHNQG--LPARIIVYR
DGVGDGQLQTLVDYEVPQLLSSVI-EA----SSNT-SPKLSVIVVRKKGMPRFLVE-T-G
RNLQN-PPLGTVVDSEATRPEW--YDFYLISQMACR--GTVNPTYYNVIYDDNGLKPDHM
----QRLTFKLCHVYY-NWMGLISIPAPCQYARKLTFLVAQSLHKEPSLE----------
-------------------------------------------LANSLF-----------
-----------YL-----------------------------------------------
------------------------------------------------------------
------------------------------------------------------------
-------------------------------------------------
>KC516709.1_Piwil1_BranchiostomaFloridae
------------------------------------------------------------
------------------------------------------------------------
------------------------------------------------------------
------------------------------------------------------------
------------------------------------------------------------
------------------------------------------------------------
------------------------------------------------------------
------------------------------------------------------------
------------------------------------------------------------
------------------------------------------------------------
------------------------------------------------------------
------------------------------------------------------------
------------------------------------------------------------
------------------------------------------------------------
------------------------------------------------------------
------------------------------------------------------------
------------------------------------------------------------
-------------------------------------------------FKM-FDG----
-TEMSYVEYYAK-----------------------------QYNKTVRDMDQPLLVSRPK
K-KIQKGGK-PM-----EG---------------PLYLLPELCTLT--------------
------------------------------------------------GLTDEVRADFH-
VMKDIAIHTR---ITPDKRNDTLQTFINTLNK-NEKVQKDMKGWGLSYDKTLLQ------
L-QGRVMPPEKIWQRSGS--YNYKPQDADWGREMRG---QQLISCVPMQSWLFIFPARNS
PQAQDFLQALVRV---------GPPMGMNINKPIMCEIPDDRTDNYLRTMREQM--ND--
KTQM----------------VVCLLSSQRKDRYDAIKKFCCVDHPVPSQVIVSRTL---N
KKQMLMSVATKIAMQLNCKLGGELWAVEIPL-KSM-MVVGIDCYHDSATKGQSIGGVIAS
MNSSLT--RWYSRCTFQHSGQELIDGLK-VCLQA----ALKKYYELNSN--LPDRVIFFR
DGVGDGQLGAVVEHEIPQVLDTFK-NL----GADY-KPKVAWIVVKKRINTRFFAQ-A-G
RGLQN-PSPGTVVDTEVTRPEW--YDFFLVSQSVRQ--GTVTPCHYNVVWDTSGLKPDHM
----QRLTYKLCHLYY-NWPGTIRVPAPCQYAHKLAFLVGQSIHKDPSLN----------
-------------------------------------------LADRLY-----------
-----------FL-----------------------------------------------
------------------------------------------------------------
------------------------------------------------------------
-------------------------------------------------
>XM_037483638.1_Piwil2_Stickleback
------------------------------------------------------------
---------MDPK-------------KP------------------PKLSL---MGLVGL
GR--------GERLH-PQELPVGRSRGPPL----------PTED-CGVGQARGFLACGDT
PL---G------RGVTLPLT-----------------DAV-VGRGRG-LLQSAEPKDDV-
------------------------------------------------------------
--------------------------PSFSPRSA--------LVSMFRGMGI--------
--EPS-------------VTSWGR---------------G-T------------------
-----------------A---------------------------------PM-------
------------GRG-----------------------AA--------------------
-----GDLG-DVIQ------------------------QG-APV---------QGI----
SQPGEAMGRGSG---------FRGRGLSPHT-------------MAGLGRAAMPHL----
--GVGRGH-----AL-------PPGRVESVSPASEQPA-AQNTQASLTGTTPPFATT---
--------------------QEAS-LSAVAPSKMEL----KMEDV---------------
-----------CKPLNKMGT--KGAPITLGS----NHIPIRCKNE-AVYQYHV-TFVPNV
ESMAMRFGMMKDHRSATGEVVAFDG-SILFL-PV--KLND--------------------
LVVLNSLRRT-DNEK-IEIQIQMTKILPPNSDLCIPFYNVVLRRVMKIIGLKLVGRNHYD
PESAIV-LEKH---R--LQVWPGYSTCIKRTDGGLYLNVDVSHKVLRNDSVLNVM-NTLY
R--Q--TK--ENFRDECTKELIGSIVITRYNNRTYRIDAIEWDKSPKDTFTL-MDG----
-TNTTFVEYYSK-----------------------------NYGITIKEMDQPLLMHRPK
E-RSKPGGKQVI-----TG---------------EILLVPELSFMT--------------
------------------------------------------------GIPERMKKDFK-
SMTDLTIHIN---VSAEQNTHSIKQLLKNIST-NPESTKELSRWGLDIDSELVT------
I-AGRTLPLETICLQSTS---FTTAADVSWSREVIR---EASISSIPLNIWAIFYTRRCA
EQAEELVSTFNKV---------AGPIGMRLERPIRVELRDNRTETYVKSIHSQVNNEP--
NMQL----------------VVCIMEGNRDDLYSAIKKLCCVKSPIPSQAINVRTI---S
KQQKLRSVAQKVLLQMNSKLGGELWTVNVPL-KHL-MVVGVDVHHDTSKAHQSVMGFVAS
VNSSLT--RWYSRVTFQTPNEELINGFR-VCLLA----ALQKYHEVNHN--LPEKIVVYR
DGVSDGQLNMVAQYEIPQLIKCFK-TF-----PSY-EPKLVFIVVQKRISTTLVSW-T-P
NSVRT-PPPGTVLDHTLTQKDW--VDFFLLAHTSRQ--GCGLPTHYVTLYNTANLSPDHL
----QRLTFKMCHLYW-NWPGTVRVPAPCKYAHKLAFLSGQYLHSEPAIQ----------
-------------------------------------------LSDKLF-----------
-----------FL-----------------------------------------------
------------------------------------------------------------
------------------------------------------------------------
-------------------------------------------------
>ENSBTAT00000008482.3_Piwil1_Cow
------------------------------------------------------------
---------MT-------------------------------------------------
------------------------------------------------------------
------------------------------------------GRARAR------------
---ARGRAR--------------G------------------Q-EM--------------
-------------------------VQHVGASAS--------------------------
Q-QPG------------YIQP----------------RPQ--------------------
-----------------Q---------------------------------PPA------
-EGELV------GRGRQ-----------------R-G--T--------------V-----
-----GATA-----K----------------------------SQE-LQ-ISAGFQ----
E------------------LSLAERG----------------------G-----------
---RRR------------------------------------------------------
-----------------------DFHDLGVNTRQNL----DHVK----------------
--------------ESKTGS--SGIIVRLST----NHFRLTSRPQWALYQYHI-DYNPLM
EARRLRSALLFQHEDLIGRCHAFDG-TILFL-PK--RLQH--------------------
KVTEVFSQTR-NGEH-VRITITLTNELPPTSPTCLQFYNIIFRRLLKIMNLQQIGRNYYN
PSDPID-IPNH---R--LVIWPGFTTSILQYENNIMLCTDVSHKVLRSETVLDFM-FNLF
H--QT-EE--HKFQEQVSKELIGLIVLTKYNNKTYRVDDIDWDQNPKSTFKK-ADG----
-SEVSFLEYYRK-----------------------------QYNQEITDLKQPVLVSQPK
R-RRGPGG--TL-----PG---------------PAMLIPELCYLT--------------
------------------------------------------------GLTDKMRNDFN-
VMKDLAVHTR---LTPEQRQREVGRLIDYIHK-DDNVQRELRDWGLSFDSNLLS------
F-SGRILQAEKIHQGGKT--FDYNPQFADWSKETRG---APLISVKPLDNWLLIYTRRNY
EAANSLIQNLFKV---------TPAMGIQMKKAIMIEV-DDRTEAYLRVLQQKV--TS--
DTQI----------------VVCLLSSNRKDKYDAIKKYLCTDCPTPSQCVVARTL---G
KQQTVMAIATKIALQMNCKMGGELWRVDMPL-KLA-MIVGIDCYHDTTAGRRSIAGFVAS
INEGMT--RWFSRCVFQDRGQELVDGLK-VCLQA----ALRAWNSCNEY--MPSRIIVYR
DGVGDGQLKTLVNYEVPQFLDCLK-SV----GRGY-NPRLTVIVVKKRVNARFFAQ-S-G
GRLQN-PLPGTVIDVEVTRPEW--YDFFIVSQAVRS--GSVSPTHYNVIYDSSGLKPDHI
----QRLTYKLCHVYY-NWPGVIRVPAPCQYAHKLAFLVGQSIHREPNLS----------
-------------------------------------------LSNRLY-----------
-----------YL-----------------------------------------------
------------------------------------------------------------
------------------------------------------------------------
-------------------------------------------------
>XM_026836876.1_Piwil1_CionaIntestnalis
------------------------------------------------------------
------------------------------------------------------------
------------------------------------------------------------
------------------------------------------------------------
------------------------------------------------------------
------------------------------------------------------------
------------------------------------------------------------
------------------------------------------------------------
------------------------------------------------------------
------------------------------------------------------ME----
A------------------MSLQKREV------------------PMIG-----------
---RRS------------------------------------------------------
-----------------------NYDPSMFDPRTRP----DHIV----------------
---------------SKQGV--GGQPINLQS----NFFPLSCTRQWCLYQYRV-DYAPEV
DHRGARKGMLKDHEGIIGNVFMFDG-TMLFT-TK--KLPD--------------------
KETVVYSKRRTDGSN-VQLTIALTNELPPSSPISIQIYNILFRWVLDKIGMKQVGRNFYN
PSMSFT-VECQ---RVNFELWPGFITSILQYEKSVLLCAEVSHKLMRKDSVLDIL-RQMY
G--DC-RQRGRDFKQEMEKFLVGQIVLTRYNNKTYRIDGIEWNLNVNMKFER-KSG----
-S-VSYVDYYKE-----------------------------QYNIVIRDTNQPLLLSRPK
Q-SEIRKG---G-----LE---------------VVHLVPELCTVT--------------
------------------------------------------------GLTDELRADFN-
TMKRLAVYTK---QGPTKRKQALKSFIQRITT-NTEVEKRFAEWGLRFEDRLLD------
L-KGRVLDSETIMFGDNK---QAQSRDASWDQEFRR---QRLLKCIDLQEWAILFCSRDK
RCAEDFVEKLLKV---------SRNMGFRVARPTPVEL-ESDQ-MFQKRIRDVMGRNP--
KTQL----------------ICCMMPSSRKDRYEGIKKVCCVDMPVPSQVVLSRTL---S
KPQRVMSIATKIAIQMNCKLGGEAWAVKIPL-KEC-MIVGFDTYHDSSQKGRSVGGFVAS
INSTYT--RWYSSVTFQHSGVELIDGLK-RCMKG----ALQKFHQVNGK--LPARIVIYR
DGVGDGQLAVVKDHEIPQLLECLKIPQ----YKGF-TPNVSFIVVKKRVNARFFAAGR-D
SELMN-APPGTIIDDTVTRPEW--YDFFVVSQSVRE--GTVSPTHYNVVYDTSTLKPDHM
----QRLTYKLCHLYY-NWPGTIRVPAPCLYAHKIAFLVGQSIHAPVSPT----------
-------------------------------------------LADKLY-----------
-----------FL-----------------------------------------------
------------------------------------------------------------
------------------------------------------------------------
-------------------------------------------------
>ENSLLET00000048104.1_Piwil1-a-retro_SpinyToad
------------------------------------------------------------
---------MS-------------------------------------------------
------------------------------------------------------------
------------------------------------------GRAR--------------
---ARGRAR--------------G------------------Q-EK-----------T--
-------------------------APA--------------------------------
Q-LPP------------PGVVTSP-----------------PIE----------------
----------------QP---------------------------------PSE------
-ASELV------GRGRQ-----------------R-G--AL-------------P-----
-----GTAQK---TK--------------------------PGVSE-LQ-LSAGFQ----
D------------------ICIGERG----------------------G-----------
---RRR------------------------------------------------------
-----------------------DFNDTGVNTRQAI----DHVK----------------
--------------ESKTGS--SGTPIQLST----NHIRLLSRPQWVLYQYHI-DYNPQM
ESRLLRSALLFQHEELIGKARAFDG-AILFL-PR--RL-D--------------------
KVNEVFSQTR-NGEN-VKITITLTNELPPTSPTCFQFYNIIFRRLLKMMNMKQIGRNYYN
PNDPID-IKTH---Q--LTVWPGFTTSILQYEANIMLCIDVSHKVLRNETVLDVM-YNLH
S--RV-GP--HHFRDECSKDLIGQIVLTKYNNKTYRIDDFNWDFSAESKFKK-SNG----
-TEISYVEYYRT-----------------------------QYNKEITDLTQPSVIHNPK
K-TKNQAS--AF-----QG---------------PIELIPEFCYLT--------------
------------------------------------------------GLTDKMRSDFS-
VMKDLAVHTR---LAPEQREKQMGKFLNYIHK-DENVQKELRDWGINFDTKLMP------
F-NGRIAPPEKILQARGT--VEYNPQYADWSRELRG---PSLIHVKHLEKWLLLYTRRIY
DAANTLTQNLFKV---------SQQMGIKLNKAVMVEV-DDNTDSYVRALQQKV--TP--
DIQM----------------VVCILSNNRKDRYDAIKKFLCVDCPTPSQCVIAKTL---N
KPQTVVSVATKIALQMNCKMGGELWSVEIPL-KDL-MIVGIDCYHDTLSGRRSIGGFVAS
LNQGMT--RWFSRCVMQDQKQEIVDGLT-ICMQA----ALKAWYANNKT--LPGRIIIYR
DGVGDGQLKTLVDYEVKQFLDCIK-SA----GKDY-SPKLTVIVVKKRINARFFAH-F-G
GKLNN-PPPGTIVDVEVTRPEW--YDFFIVSQSVRA--GTVSPTHYNVVYDSGALKPDHM
----QRLTYKLCHLYF-NWPGVIRVPAPCQYAHKLVFLVGQSIHREPHVA----------
-------------------------------------------LSDKLY-----------
-----------YL-----------------------------------------------
------------------------------------------------------------
------------------------------------------------------------
-------------------------------------------------
>ENST00000332271.9_Piwil3_Human
------------------------------------------------------------
---------MP-------------------------------------------------
------------------------------------------------------------
------------------------------------------GRARTR------------
---ARGRAR--------------R------------------R-ES-----------YQQ
------------------------EAPGGPRAPGSAT-TQ--------------------
--EPPQL----------QSTP---------------------------------------
-----------------R---------------------------------PLQ------
-EEVPVVRPLQ-PRAARG------------------G--A--------------G-----
-----GGAQSQ-------------------------------GVKE-PG-PEAGLH----
T------------------APLQER-----------------------------------
--RIGG------------------------------------------------------
-----------------------VFQDLVVNTRQDM----KHVK----------------
--------------DSKTGS--EGTVVQLLA----NHFRVISRPQWVAYKYNV-DYKPDI
EDGNLRTILLDQHRRKFGERHIFDG-NSLLL-SR--PLKE--------------------
RRVEWLSTTK-DKNI-VKITVEFSKELTPTSPDCLRYYNILFRRTFKLLDFEQVGRNYYT
KKKAIQ-LYRH-GTS--LEIWLGYVTSVLQYENSITLCADVSHKLLRIETAYDFI-KRTS
A--QA-QT--GNIREEVTNKLIGSIVLTKYNNKTYRVDDIDWKQNPEDTFNK-SDG----
-SKITYIDYYRQ-----------------------------QHKEIVTVKKQPLLVSQGR
W-KKGLTG--TQ-----RE---------------PILLIPQLCHMT--------------
------------------------------------------------GLTDEICKDYS-
IVKELAKHTR---LSPRRRHHTLKEFINTLQD-NKKVRELLQLWDLKFDTNFLS------
V-PGRVLKNANIVQGRRM---VKANSQGDWSREIRE---LPLLNAMPLHSWLILYSRSSH
REAMSLKGHLQSV---------TAPMGITMKPAEMIEV-DGDANSYIDTLRKYT--RP--
TLQM-----GMSCLL--VFKVICILPNDDKRRYDSIKRYLCTKCPIPSQCVVKKTL---E
KVQA-RTIVTKIAQQMNCKMGGALWKVETDV-QRT-MFVGIDCFHDIVNRQKSIAGFVAS
TNAELT--KWYSQCVIQKTGEELVKELE-ICLKA----ALDVWCKNESS--MPHSVIVYR
DGVGDGQLQALLDHEAKKMSTYLK-TI-----SPN-NFTLAFIVVKKRINTRFFLK-H-G
SNFQN-PPPGTVIDVELTRNEW--YDFFIVSQSVQD--GTVTPTHYNVIYDTIGLSPDTV
----QRLTYCLCHMYY-NLPGIIRVPAPCHYAHKLAYLVGQSIHQEPNRS----------
-------------------------------------------LSTRLF-----------
-----------YL-----------------------------------------------
------------------------------------------------------------
------------------------------------------------------------
-------------------------------------------------
>ENSPEMT00000032712.2_Piwil4_Deermouse
------------------------------------------------------------
---------MS-------------------------------------------------
------------------------------------------------------------
------------------------------------------GRARVR------------
---ARGIAP--------------S------------------H-GT--------------
------------------------REEGRAPGYL--------------------------
--TTTSASPE--------------------------------------------------
------------------------------------------------------------
-DSQALSS----GASA--------------------------------------------
-------IS---------------------------------ESHE-VG-VSSDDG----
G------------------RTFMERR----------------------D-----------
--KVSR------------------------------------------------------
-----------------------DFIDLTVCTREKL----AHVK----------------
--------------DCKTGS--NGIPVRLVT----NLFSVDLPQDWQLYQYHV-VCNPDL
ASRRLKIALLYGHSKLLDKAKAFDG-TSLFL-SE--KLDQ--------------------
TVTELTSETQ-RGET-VTMTLTLTSQLSARSPVCIQFLNVIFRKIFKKLRMYQIGRNFYK
PSEPVE-IPQY---K--LSLWPGFAISVSQFESRLLFNADVSYKVLRNETVLEFM-TDLC
F--RT-GT--SHFTETCQKELVGLIVLTRYNNKTYRIDDIDWSVKPTHAFHK-RDG----
-SEITYVDYYKQ-----------------------------QYNITLSDLNQPVLVSLLK
R-KRTGN---TE-----PQ---------------MVHLIPELCFLT--------------
------------------------------------------------GLSSQATSDFH-
LMKAVAEETQ---LSPVGRQQQLARLVDDIQR-NQVARFELETWGLRFGSQ-IS------
M-TGRVVSSEKILLQDHT---CQPASAANWSKDMRN---CKVLSSQPLNRWLIICCSRAE
NLIEALLSCLRRV---------GGPMGFSVDYPKIIKV-DEHPAAFLRAIQLHV--SP--
DVQL----------------VMCILPSNQNNYYDSIKKYLSSDFPVPSQCVLTRTL---T
KQGMMMSVTTKIAMQMTCKLGGELWAVEIPL-KSL-MVVGIDICRDALNKDVVVIGFVAS
INSRIT--RWNSRCVLQRTAAEIADCLK-VCMTG----ALNKWYKHNHS--LPSRIIVYR
DGVGNGQLKAVLEYEVPQLLSSVT-EC----GPGASSSRLSVVVVRKKSLLRFFTE-T-G
HTLQN-PPVGTVVDSEATRPDW--YDFYLVSQTANR--GTVSPSYYNVIYDDNGLKPDHM
----QRLTFKLCHLYY-NWQGLISVPAPCQYAHKLTFLVAQSIHKEPSLE----------
-------------------------------------------LANNLF-----------
-----------YL-----------------------------------------------
------------------------------------------------------------
------------------------------------------------------------
-------------------------------------------------
>ENSSBOT00000007085.1_Piwil3_BolivianSquirrelMonkey
------------------------------------------------------------
---------MT-------------------------------------------------
------------------------------------------------------------
------------------------------------------GRARTT------------
---ARGRAR--------------S------------------R-EQ-----------EEQ
------------------------EAPGVPRAPESAA-----------------------
--EPIQW----------QQIP---------------------------------------
-----------------R---------------------------------PLR------
-EEGPVVRPRQ-PRGEE-------------------------------------------
-----VAAQSR-------------------------------GAKE-PG-LEAGLQ----
T------------------LSLQET-----------------------------------
--RIGG------------------------------------------------------
-----------------------VFQDLVVNTRRDM----MHVK----------------
--------------NSKTGS--EGKVVQLIA----NHFRVISYPQGVAFKYNV-DYKPDV
EAGNLRQILLNQHIRKFGECHIFDG-NSLLL-PR--PLRE--------------------
RKVEWVSTTE-DKKI-VKIVVEFSKELKPTSPDCLRFYNILFRKTFKELNLKQIGRHYYT
KKIPLT---EHRGTR--LEIWRGYVTSILQYENSITLCADVNHKLLRIETVYDFI-SKIQ
A--ET-DP--ENCKEEVAKRLIGSIVLTKYNNRTYRVDGIDWGQSPLDTFNK-SDG----
-TKITYIDYYKQ-----------------------------QHKEIITVMTQPLLVSQGR
W-KKGQTD--TQ-----RR---------------RILLIPQLCYMT--------------
------------------------------------------------GLTDEIRKDYT-
SMKDLAVKTK---LSPERRHDALKEFM--------KTQALLRLWDFKFDSNLLS------
L-QGRVLSNANIFQGRRM---VQANASGEWAREVRG---IPLLSPVPLHSWLLLYGRHCF
AQAMTLEEHLRHV---------TAPMGITMRSAIMIEV-AGDANSYTDILKKYT--RS--
ALQMVTTAPGHCCILRNITFVICILPTDDKRTYDHIKKYLCTTFPIPSQCVVKRTI---E
KVQA-RTIITKIAQQMNCKMGGALWKVETNV-QRT-MFIGIDCFHDIVNRQKSIAGFVAS
TNTELT--KWYSECVIQDTGEELVKELR-TCLKA----ALDVWCENESS--MPRSIIVYR
DGVGDGQLQALLDREARQMSTYLQ-AI------SN-NFTLAFIVVKKRINTRFFLK-R-G
SYFEN-PRPGTVIDLELTRSEW--YDFFIVSQSVSE--GTVTPTHYNVIYDTIGLRPDTV
----QRLTYCLCHMYY-NLPGTIRVPAPCHYAHKLAYLVGQSICEKPNRS----------
-------------------------------------------LSTLLF-----------
-----------YL-----------------------------------------------
------------------------------------------------------------
------------------------------------------------------------
-------------------------------------------------
>ENST00000356766.11_Piwil2_Human
------------------------------------------------------------
---------MDPF-------------RP--------------------------------
-----------------------SFRGQS-----------PIHPSQCQ------------
-------------AVRMPGC-WPQ--------ASKPLD---PALGRGAPA----------
---GRGHVFG-------------K-----------------PEEPS--------------
------------------TQRGPAQRE----SVG--------LVSMFRGLGI--------
--ETV------------SKTPLKR---------------E-M------------------
-----------------L---------------------------------PS-------
------------GRG----------------ILGR-G-LS--------------------
-----ANLVRKDREE---------------------LSPT-FWDPK-V--LAAGDS----
KMAETSVGWSR----------TLGRGSSDAS-------------LLPLGRAAGG------
---ISREV-----DK------PPC----TFSTPSRG--------PPQLSSPPALPQS---
-----------------------PLHSPDRPLVLTV----EHKE----------------
-----------KELIVKQGS--KGTPQSLGL----NLVKIQCHNE-AVYQYHV-TFSPNV
ECKSMRFGMLKDHQAVTGNVTAFDG-SILYL-PV--KLQQ--------------------
VLELKSQRKT-DSAE-ISIKIQMTKILEPCSDLCIPFYNVVFRRVMKLLDMKLVGRNFYD
PTSAMV-LQQH---R--LQIWPGYAASIRRTDGGLFLLADVSHKVIRNDCVLDVM-HAIY
Q--Q--NK--EHFQDECTKLLVGNIVITRYNNRTYRIDDVDWNKTPKDSFTM-SDG----
-KEITFLEYYSK-----------------------------NYGITVKEEDQPLLIHRPS
E-RQDNHGM-LL-----KG---------------EILLLPELSFMT--------------
------------------------------------------------GIPEKMKKDFR-
AMKDLAQQIN---LSPKQHHSALECLLQRIAK-NEAATNELMRWGLRLQKDVHK------
I-EGRVLPMERINLKNTS---FITSQELNWVKEVTR---DPSILTIPMHFWALFYPKRAM
DQARELVNMLEKI---------AGPIGMRMSPPAWVELKDDRIETYVRTIQSTLGAEG--
KIQM----------------VVCIIMGPRDDLYGAIKKLCCVQSPVPSQVVNVRTI---G
QPTRLRSVAQKILLQINCKLGGELWGVDIPL-KQL-MVIGMDVYHDPSRGMRSVVGFVAS
INLTLT--KWYSRVVFQMPHQEIVDSLK-LCLVG----SLKKFYEVNHC--LPEKIVVYR
DGVSDGQLKTVANYEIPQLQKCFE-AF-----ENY-QPKMVVFVVQKKISTNLYLA-A-P
QNFVT-PTPGTVVDHTITSCEW--VDFYLLAHHVRQ--GCGIPTHYVCVLNTANLSPDHM
----QRLTFKLCHMYW-NWPGTIRVPAPCKYAHKLAFLSGHILHHEPAIQ----------
-------------------------------------------LCENLF-----------
-----------FL-----------------------------------------------
------------------------------------------------------------
------------------------------------------------------------
-------------------------------------------------
>ENSAHAT00000021985.1_Piwil1_SpottedKiwi
------------------------------------------------------------
---------MT-------------------------------------------------
------------------------------------------------------------
------------------------------------------GRARAR------------
---ARGRPR--------------G------------------Q-ET-----------S--
------------------------------------------------------------
-------------------QLSGH------------LQPQ-QPC----------------
----------------PL---------------------------------PLL------
SAGELA------GRGRQ-----------------R-G--P--------------L-----
-----GVP------K----------------------------TEE-CQ-ISAGFQ----
E------------------MSLGDRG----------------------G-----------
---RRR------------------------------------------------------
-----------------------DFHDLGVNTRQAI----EHVR----------------
--------------ESKTGS--SGIMIRLST----NYFRLTSRPQWALYQYHV-DYNPQM
EARRLRSALLFQHEELIGRTHAFDG-AVLFL-PK--KLGN--------------------
KVTEVFSRTR-NGED-VKITITLTNELPPTSPTCLQFYNIIFRRLLKIMNLQQIGRNYYN
PSDPIS-IPNH---R--LMVWPGFTTSILQYEKSIMLCTDVSHKVLRSETVLDFM-YNLY
N--QV-EE--QRFRDVCTKELIGLIVLTKYNNKTYRVDDIDWDANPKCTFTK-ADG----
-SEISYLDYYKM-----------------------------QYNQEITDLNQPLLVSQPR
R-RR--GS--IM-----PG---------------PAVLIPELCYLT--------------
------------------------------------------------GLTEKMRSDFN-
MMKDLSVHTR---LTPEQRQREVGRLIDYLQK-DDSVQRELRDWGLSFDSNLLS------
F-TGRVVQAEKIHQAGRV--FDYNPHFADWSKETRG---APLINAKPLDNWLLIYTRRNY
DVANALLQNLFKV---------TPSMGIRMNKAIMIEV-DDRTEAYLRVLQQNV--TS--
DTNI----------------VVCLLSSSRKDKYDAIKKYLCTDCPIPSQCVIARTL---N
KPQSIMSIATKIALQMNCKMGGELWSVEIPL-KQL-MVVGIDCYHDTVSGKRSIAGFVAS
LNQAMT--RWFSRCVLQDHGQELVDGLK-ACLQT----ALRDWFKWNKY--LPSRVMVYR
DGVGDGQLNTLVNYEVPQLLDCLK-SV----GKDY-NPRLSVIVVKKRVNTRFFAQ-S-G
GRPQN-PPPGTVVDVEVTRPEW--YDFFIVSQAVKS--GSVAPTHYNVVYDSSGLKPDHV
----QRLTYKLCHMYY-NWSGVIRVPAPCQYAHKLAFLVGQSIHREPNLS----------
-------------------------------------------LSDRLY-----------
-----------YL-----------------------------------------------
------------------------------------------------------------
------------------------------------------------------------
-------------------------------------------------
>ENSSPUT00000018606.1_Piwil1_Tuatara
------------------------------------------------------------
---------MD-------------------------------------------------
------------------------------------------------------------
------------------------------------------G-----------------
------------------------------------------------------------
-------------------------AVLLDVTAE--------------------------
R-CSW------------PQLTPGD------------PGTAVDPG----------------
----------------AP---------------------------------PDV------
-QMEPM---------KV-----------------KCP--Q--------------I-----
-----NV-SP----Q----------------------------ILE-LQ-ISAGFQ----
E------------------LSLGERG----------------------G-----------
---RRR------------------------------------------------------
-----------------------DFHDLGVNTRQAI----EHVK----------------
--------------DSKTGA--SGTIIRLST----NHFRLTSRPQWALYQYHI-DYNPQM
EARRLRSALLFQHEEIIGRTHAFDG-TILFL-PK--KLEN--------------------
KVTEVFSQTR-NGEN-VKITITLTNELPPTSPTCLQFYNIIFRRLLKIMNLQQIGRNYYN
PSDPIS-IPKH---R--LMIWPGFATSILQYETNIMLCSDVSHKVLRSETVLDFM-YSLY
E--QV-EE--QRFREICAKELIGLIILTKYNNKTYRVDDIDWESNPNNTFKK-SDG----
-SEISFVDYYKM-----------------------------ASDH---DRHQPIGMGSSH
R-QR-------------------------------------FLVFI--------------
------------------------------------------------GLTDKMRSDFS-
MMKELAVHTR---LAPEQRQREVGKLIEYINK-DDNVQKELRDWGLSFDSNLLS------
F-TGRVVQSEKILQGGKV--FYYNPQFADWSKETRG---APLISVKPLDNWLLVYTRRNY
DAANTLVQKLFKV---------TPAMGIRMNKAIMIEV-DDRTEAYLRVLQQKV--TS--
DVQI----------------VVCLLSSNRKDKYDAIKKFLCTDCPTPSQCVLARTL---S
KPQTVMAIATKIALQMNCKMGGELWSVEIPL-KQL-MIVGIDCYHDTTAGRRSIAGFVAS
LNQGMT--RWFSRCVFQDRGQELVDGLK-VCLQ---------------------------
---GDGQLKTLVNYEVPQFLDCLK-AV----GKDY-NPRLTVIVVKKRVNARFFAH-A-G
GKLQN-PPPGTVIDVEVTRPEW--YDFFIVSQAVRI--GSVSPTHYNVIYDTSALKPDHM
----QRLTYKLCHMYY-NWPGVVRVPAPCQYAHKLAFLVGQSIHREPNLA----------
-------------------------------------------LSDRLY-----------
-----------YL-----------------------------------------------
------------------------------------------------------------
------------------------------------------------------------
-------------------------------------------------
>ENSLAFT00000032174.1_Piwil2_Elephant
------------------------------------------------------------
---------MDPV-------------RP--------------------------------
-----------------------PFRGLS-----------PIHPSQY-------------
--------------VRMPGS-WAQ--------APKHLE---SALGRAGPA----------
---GRGSVFG-------------K-----------------PEEPS--------------
------------------PQNGPAQKE----SVG--------LVSMFRGLGL--------
--ETV------------SHTPLLR---------------E-M------------------
-----------------P---------------------------------PL-------
------------GRG----------------IFGR-G-LS--------------------
-----ANMVRKDKEE---------------------PHPT-SPDPS-V--LAGGDS----
TLAEATIGWNR----------MLGRGSSDIS-------------LLPLGRAAGG------
---LGRGV-----YR------PPS----ALSLTSRD--------PPELSSSPPLPQS---
-----------------------SLHSPDRPPAVAV----EHKE----------------
-----------KELFVKQGS--KGKPQSLGL----NLIKIQCHNE-AVYQYHV-AFSPNV
ECKSMRFGMLKDHQAVTGNVTAFDG-SILYL-PV--KLQQ--------------------
TLELKSQRKT-DGAD-VCIKIQLTKILEPCSDLCIPFYNVVFRRVMKLLDMKLVGRNFYD
PTSAMV-LQQH---R--LQIWPGYAASIRRTDGGLFLLADVSHKVIRNDSVLDVM-HAVY
Q--Q--NK--ENFQDECTKLLVGNIVITRYNNRTYRIDDVDWNKTPKDRFTM-SDG----
-KEITFLEYYSK-----------------------------NYGITVKEEDQPLLIHRPS
E-RQNNQGM-LL-----KG---------------EILLLPELSFMT--------------
------------------------------------------------GIPEKMKKDFR-
AMKDLTQQIN---LSPKQHHNALECLLQRISK-NEAASNEMTRWGLCLQNDVHK------
I-EGRVLPVERINLRNTS---FTTSQELNWIKEIEQ---SDELLEVPMHFWALFYPKRAM
DQARELVNMLEKI---------AGPIGMRMSPPAWVELKDDRIETYIRTIQSMLGVEG--
KIQM----------------VVCIIMGTRDDLYGAIKKLCCVQSPVPSQVINVRTI---G
QPTRLRSVAQKILLQINCKLGGELWGVDIPL-KQL-MVIGMDVYHDPSRGMRSVVGFVAS
INLTLT--KWYSRVVFQMPHQEIVDSLK-LCLVG----SLKKFYEVNHC--LPEKIVVYR
DGVSDGQLKTVANYEIPQLQKCFE-AF-----DNY-QPKMVVFVVQKKISTNLYLA-A-T
EHFVT-PSPGTVVDHTITSCEW--VDFYLLAHHVRQ--GCGIPTHYVCVLNTANLSPDHM
----QRLTFKLCHMYW-NWPGTIRVPAPCKYAHKLAFLSGQILHHEPAIQ----------
-------------------------------------------LCENLF-----------
-----------FL-----------------------------------------------
------------------------------------------------------------
------------------------------------------------------------
-------------------------------------------------
>ENSACUT00000011027.1_Piwil1_BurrowingOwl
V-----------------------------------------------------------
------------------------------------------------------------
------------------------------------------------------------
------------------------------------------------------------
------------------------------------------------------------
------------------------------------------------------------
-----------------PRQPPGR------------QQPQ-QPP----------------
----------------VP---------------------------------PSV------
-SEEPG------GRGRQ-----------------R-D--L--------------P-----
-----RVP------------------------------------QG-IQ-ISVGFQ----
E------------------LSLADRG----------------------G-----------
---RRR------------------------------------------------------
-----------------------DFHDLGVNTRQAI----EHVQ----------------
--------------ESKTGS--SGSMIKLTA----NYFRLTSRPQWALYQYHV-AYNPEM
EARRLRSALLFQHEELIGKTRAFDG-SILFL-PK--KLGN--------------------
KVTEVTSRTR-NGED-VKITITLTNELPPTSPTCLQFYNIIFRRLLKMLNLQQIGRNYYN
PSDPIN-IPNH---R--LMVWPGFTTSILQYEESIMLCTDVSYKVLRSETVLDFM-YSLY
Y--QV-GE--ERFRDTCAKELIGLIVLTKYNNKTYRVDDIDWDANPQCTFRK-ADG----
-SEISYVDYYKR-----------------------------QYNQEITDLNQPVLISQSK
R-KR--GD--VV-----LG---------------PAVLIPELCFLT--------------
------------------------------------------------GLTEKMRSDFN-
MMKDLAIHTR---LPPEQRHCEVRRLSDYIQK-DENVQKELRDWGLSFDSKLLS------
L-TGRVVQGEKILQSGNA--FDYNPQIADWSKETRG---TPLICAKPLDNWLLLYTRRNY
DIANTLVQNLFKV---------TPSMGIRMNKATMIEV-DDRTEAYLKGLQQSV--TP--
DTNI----------------VVCLLSSTRKDKYDAIKKYLCTDCPVPSQCVIARTL---S
KPQTTLAIATKIALQMNCKMGGELWSVEIPL-KQV-MIVGIDCYHDTLSGKQSIAGFVSS
LNQTMT--RWFSRCAVQGRGQELVDGLK-ACLQT----ALREWFKWNKY--LPSRIIVYR
DGVGDGQLNTLVNYEVPQFLDCLK-SV----GKDY-NPRLTVIVVKKRVSTRFFAQ-C-G
GTLKN-PPPGTVVDVEVTRPEW--YDFYIVSQAVRT--GCVAPTHYNVIYDTSKLKPDHV
----QRLTYKLCHMYY-NWSGVIRVPAPCQYAHKLAFLVGQSIHREPNLV----------
-------------------------------------------LSDRLY-----------
-----------YL-----------------------------------------------
------------------------------------------------------------
------------------------------------------------------------
-------------------------------------------------
>XM_003227041.3_Piwil2_GreenAnole
------------------------------------------------------------
---------MHPT-------------KM--------------------------------
-----------------------PLPGHA-----------SSHSSSR-------------
----------------------DH--------APGQPV---YSRGRA-LF----------
---SRGGMQG-------------E-----------------LEMGQ--------------
------------------PVPGRERQEPFVTAAT--------LPSMFQELGF--------
--EIP------------P-----------------------T------------------
-----------------P---------------------------------VF-------
------------GRG----------------FLGR-G-V---------------------
-----ASIDTKVVAK---------------------PQDA-HTQLR-A--GPAGDS----
KIEGAVWGSGM----------VPCHGRGDMA-------------SLGHIRAAVE------
---PDRTC------A------APS----ASITGVLQ--------PAALDQP---------
--------------------------SPETPTAVFD----EHTEK---------------
-----------REPLIKQGS--SGTTAPLAL----NVIKIHCQND-AVYQYHV-TFSPEV
ECKSMRFGMLKEHKSVTGDVTAFDG-YILYL-PL--RLPP--------------------
NEDLKCQRKT-DGVE-VTIKIQMTKILEPSSDLCIPFYNVVFRRVMRILDMKLVGRNFFD
PTSASV-LQQY---R--LQIWPGYAASIRRTDGGLFLLADVVHKVVRNDSVLDFM-HAVY
Q--Q--SQ--GNFQDECTKQLIGDIILTRYNNNTYRIDDIDWNKTPKDSFTL-SNG----
-KETTFIDYYSK-----------------------------NYGITIKDLDQPLLIHRPK
E-KKNPPGK-LQ-----RG---------------EILLVPELSFLT--------------
------------------------------------------------GIPERMKKDFR-
IMKELSQQIN---LSPKQHHISLRQLLNRIQK-NEDAHNELSRWGLRLDNDICK------
A-NGRVLPLERINLKKTT---FTTSEDLNWTKAVTR---EACISAIPIRYWALFYPKRTR
EQATELFTMLHKI---------SGPLDIPLTPPIWSELKDDRIETYARAIKSLLSSEN--
TIQL----------------VVCIITGTRDDLYGAIKKLCCVQSPVPSQVINARTIT--T
QPAKLRSIAQKILLQINCKLGGELWSVDIPL-KQL-MMIGMDVYHDPGRGKRSVVGFVAS
TNHTLT--QWYSKVVFQMPHQEMVDSLK-VCLVG----ALQKFYEVNHF--LPEKIVFYR
DGVSDSQIKMVENYEVPQLQKCFE-AF-----HNY-NPKMVVFVVQKKISVNIYSA-A-T
DNFTT-PAPGTVIDHMITSRDW--VDFYLMAHSPRQ--GCGVPTRYICVLNTANLSPDHM
----QRLTFKLCHMYW-NWPGTIRVPAPCKYAHKLAFLSGQVLHHEPAIE----------
-------------------------------------------LYEKLF-----------
-----------FL-----------------------------------------------
------------------------------------------------------------
------------------------------------------------------------
-------------------------------------------------
>ENSMFAT00000005184.1_Piwil4_CrabEatingMacaque
------------------------------------------------------------
---------MS-------------------------------------------------
------------------------------------------------------------
------------------------------------------GRARVK------------
---ARGIAR--------------S------------------P-SA--------------
------------------------TEVGRTQASP--------------------------
--LPTSVDLS--------------------------------------------------
------------------------------------------------------------
-NNEASSSNGFLGTSR--------------------------------------------
-------IS---------------------------------TNDK-YG-ISSGDA----
G------------------STSMERG----------------------V-----------
--KNKQ------------------------------------------------------
-----------------------DFMDLSICTREKL----AHVR----------------
--------------DCKTGS--SGIPVKLVT----NLFNLDFPQDWQLYQYHV-TYVPDL
ASRRLRIALLYSHSELSNKAKAFDG-AILFL-SQ--KLEE--------------------
KVTELSSETQ-RGET-IKMTITLKRELPSSSPVCIQVFNIIFRKILKKLSMYQIGRNFYN
PSEPVE-IPQH---K--LSLWPGFAISVSYFESKLLFSADVSYKVLRNETVLEFM-TALC
R--RT-GL--TCFTQTCEKQLIGLIVLTRYNNRTYSIDDIDWSVKPTHTFQK-RDG----
-TEITYVDYYKQ-----------------------------QYDITVSDLNQPMLVSLLK
R-KRNDN---SE-----AR---------------LAHLIPELCFLT--------------
------------------------------------------------GLTDQATSDFQ-
LMKAVAEKTR---LPPSGRQQRLARLVDNIQR-NTNARFELETWGLHFGSQ-IS------
L-TGRVVPSEKILMQDHI---CQPVSAADWSKDVRT---CKILNARSLNTWLILCSDRTE
YVAESFLNCLRRV---------AGSMGFNVDYPKIIKV-QENPAAFVRAVQQYV--DP--
DVQL----------------VMCILPSNQKTYYDSIKKYLSSDCPVPSQCVLARTL---N
KQGMMMSIATKIAMQMTCKLGGELWAVEIPL-KSL-MVVGIDVCKDALSKDVMVVGCVAS
VNPRIT--RWFSRCILQRTMTDVADCLK-VFMTG----ALNKWYKYNHD--LPARIIVYR
AGVGDGQLKTLVEYEVPQLLSSVA-ES----SSNT-SSRLSVIVVRKKCMPRFFTE-M-N
RTVQN-PPIGTVVDSEATRNEW--YDFYLISQVACR--GTVSPTYYNVIYDDNGLKPDHM
----QRLTFKLCHLYY-NWPGIVSVPAPCQYAHKLTFLVAQSIHKEPSLE----------
-------------------------------------------LANHLF-----------
-----------YL-----------------------------------------------
------------------------------------------------------------
------------------------------------------------------------
-------------------------------------------------
>ENSSCAT00000008902.1_Piwil2_CommonCanary
------------------------------------------------------------
---------M--------------------------------------------------
------------------------------------------------------------
-----------------------------G------------------------------
------------------------------------------------------------
------------------------------------------------------------
------------------------------------------------------------
------------------------------------------------------------
------------GRG---------------------------------------------
------------------------------------------------------------
------------------------------------------------------------
---------------------PPQ------------------------------PLEGP-
------------------------------------------------------------
-----------PQPLEVGVSPGRALCVPPAV----QAAMRSGGAE-EGEKALC-APSPEV
ECKAARFAMLKEQHAVTGDVMAFDG-SILFL-PI--QIPK--------------------
-VTLKAQRSS-DREE-ILINIQMTKILEPSSDLCIPFYNVVFRRVMKILNMSLVGRHFFE
PAQATT-LQKY---S--LHIWPGYAVSIRRKDGGLFLMVDAIHKIIRSESVLSVM-QTIH
S--Q--SQ--RTFQDECTKQLVGSVVMTRYNNRTYRVDDIDWDKTPKDTFTL-ASG----
-QEITFVEYYSK-----------------------------THGITIRELDQPLLVHKPK
E-KQTPEGR-VS-----QAQRSSGCSGLLQPPGRMVLLVPELTFLT--------------
------------------------------------------------GLSD-LRKNSR-
MLKVM--------------------------------------WEMIQNSRSAQ------
T-QGHVLPVERINLRHRS---FLPAEELGWHREVTK---EVPIAVISINSWLLIYPKRLQ
HLAKDLLASMRSS---------CGPMGMQVGQPAVQELRDDRIETYVRAIQSSLGSQD--
KVQL----------------LLCIIPGGRDDVYGAIKKLCCVQSPVPSQVINAQSLM--G
HPGKIRSVVQKVLLQLNCKLGGQLWGVDIPL-KQL-MVVGMDIHHSRSQGMRSVIGFVAS
MNHILT--KWYSRVVFQMPHQEIADSLR-LCLSQ----ALKRFYELNHS--LPMKIVVYR
DGVSDPQLDTVLKYEVPQLQKSFH-TF-----QNY-QPSLVVVVVQKQLSTNFYCL-T-G
EEFVS-PPLGTVIDHGITSSGR--EDFFLLAHHSRQ--GCSVPTRYICMWNTANLSSEHL
----QRLTFKLCHLYW-NWPGTVRVPAPCKYAHKLAFLVGQVLHHEPSAH----------
-------------------------------------------LCEQLF-----------
-----------FL-----------------------------------------------
------------------------------------------------------------
------------------------------------------------------------
-------------------------------------------------
>XM_015341309.1_Piwil2_SpottedGar
------------------------------------------------------------
---------MDPH-------------QRGIREF--------TGGRTPG------------
---------PRRGFF-RDESAFG----LSL----------PAAS--GLGLARAPAFSGDD
TA------VRSLRRMPCPPT---GLGRARGLPVPA-GDPV-SGCARGLILPSEEPPLLL-
---GRGVTLHAQ--R-SGFSRAVELGAPAE-----------RQSPPV--HQLPRLGGGRG
FPALRDTPG---------LQVAQATSP--PSGPT--------LVSMFRGIGI--------
--DPV------------EKTPWGR---------------G-AP-----------------
-----------------Q---------------------------------GV-------
------------SRG-----------------------AF--------------------
-----GVVGAEVRP------------------------EP-APAVA-E--KASRGD----
EIKEKAIGRSSS----------LGHKEPSFQ-------------MIGLGRATLSSH----
--GWGRAS-----PT------SPVL---MLPP------------PTATSPDPPVREACR-
-----------------------KPSPAPVPV-GEV----QKEGP---------------
-----------HEPLLKKGM--KGNPLTIGS----NHIPISCKNE-AVYQYHV-TFSPNV
EARSMRFAMLKEHRSVTGDVVAFDG-TILYL-PV--KLKE--------------------
EIHLKSKRLT-DNEQ-ISIKIQMTKILPPNSDLCLPFYNVVLRRVMKILGLKLVGRNHYD
PQNAVV-LGKH---R--LQVWPGYSACFKRTDGGLYLSVDVTHKVLRNDSVLDIM-NVVY
Q--Q--SR--ESFQDECTKELIGSIVMTRYNNRTYRVDDIDWAKSPKDMFTM-ADG----
-SQITFIDYYSK-----------------------------HYGITIKEIDQPLLVHRPK
E-RSTPGGK-II-----TG---------------EILLLPELSFMT--------------
------------------------------------------------GIPEKMRKDFR-
AMKDLTMHIS---LSGEQHTISLKQLLHNINS-NEEALTELSRWGLVISSDILV------
C-EGRTLPLETIFLQSAS---FVTSPEISWSREVVR---DASISSVPLNCWAIFYPRRCS
DQAEELVTTFGKV---------AGPIGFRVGRPIRVELRDDRTETYVRSIHSQLAMEP--
NVQL----------------VVCILTGNRDDLYSAIKKVCCVQTPVPSQAINIRTI---S
QPQKLRSIAQKILLQINCKLGGELWSVSIPL-KQL-MVIGVDVHHDPSKKKRSVMGFVAS
LNSSLT--RWYSKVTFQMPNEEVISGFR-ICFLA----GLQKYYEINHG--LPDKIVVYR
DGVSEGQLKMVENYEIPQLLKCFE-TF-----PSY-EPKLTFIVVQKKISTALYSF-S-G
DRFST-PPPGTILDHTVTSKDW--VDFYLLAHHIRQ--GCGLPTHYVSVYNTANLTPDHL
----QRLTFKMCHMYW-NWPGTIRVPAPCKYAHKLAYLSGQYLHAEPSEQ----------
-------------------------------------------LSDKLF-----------
-----------FL-----------------------------------------------
------------------------------------------------------------
------------------------------------------------------------
-------------------------------------------------
>ENSLCOT00000013770.1_Piwil1_BlueCrownedManakin
------------------------------------------------------------
---------MT-------------------------------------------------
------------------------------------------------------------
------------------------------------------GRARAR------------
---ARGRPP--------------R------------------Q-EA-----------A--
-------------------------GPMAGDPAV--------------------------
------------------------------------------------------------
------------------------------------------------------------
----------------------------------R-------------------------
-----------------------------------------------LR-VSSGLQ----
G------------------LCLRERG----------------------G-----------
---RQR------------------------------------------------------
-----------------------DYHDLGVNTRQAM----LHVQ----------------
--------------ESKTGV--SGRMIKLTS----NHYRLTSRPQWALYQYHV-GYSPEM
ESRRLRSALLFQHEEHIGRTHAFDG-SILFL-PQ--KLRN--------------------
KVTELFSRTR-NGED-VKITVTLTNELPPTSPTCLHFYNIIFRRLLKMLNLQQIGRNYYN
PGDPVS-IPNH---R--LMVWPGFSSSILQYEESIMLCADVSHKVLRGETVLDVM-HSLH
S--QV-GE--ERFRDACAKELIGLIVLTRYNNRTYRIDDINWDSNPMATFRK-SDG----
-AEITFLEYYKK-----------------------------QYNIDIGDPKQPVLISQLK
K-SR------NV-----EG---------------TVVLIPELCSLT--------------
------------------------------------------------GLTEKMRSDFN-
MMKDLAVHTR---LPPEQRQWEVGRLLNYIQK-DDNVQKELGNWGLSFDYKSVA------
F-TGRVVQGEKIFQSGNM--VDYNPQFADWTKETRG---VPLIRAVPMDNWLLIHTRRNH
DVANTLIQSLYKV---------TPSMGIRMSRPTTIEV-DDRTEAYLRVLQQRV--TP--
DTNI----------------VVCILSSSRKDKYDAIKKYLCTDCPIPSQCVLARTL---S
KHQTIMTVATKIALQMNCKMGGELWSVEIPL-KQV-MIVGIDCYHDTVTGRQSVAGFVSS
LNQTMT--RWFSRCVVQSRGQELVDGIK-ACLQT----ALRNWFKWNKC--LPSRIFVYR
DGVGDGQLNTLVNYEVPQFLDCLK-SI----GSFY-SPRLTVIVVKKRVGARFFAE-V-G
GGLKN-PPPGTVVDTVITRPEW--YDFFVVSHTVKN--GCVTPTHYNVIYDGSQLKPDHL
----QRLTYKLCHMYY-NWSGVIRVPAPCQYAHKLAFLVGQSIHREPNLL----------
-------------------------------------------LSDRLY-----------
-----------YL-----------------------------------------------
------------------------------------------------------------
------------------------------------------------------------
-------------------------------------------------
>ENSMFAT00000005141.1_Piwil1_CrabEatingMacaque
------------------------------------------------------------
---------MT-------------------------------------------------
------------------------------------------------------------
------------------------------------------GRARAR------------
---ARGRAR--------------G------------------Q-ET--------------
-------------------------VPLVGSTAS--------------------------
Q-QPG------------YIQP----------------RSQ--------------------
-----------------Q---------------------------------PPA------
-EGELF------GRGRQ-----------------R-G--T--------------V-----
-----GGTA-----K----------------------------SQE-LQ-ISAGFQ----
E------------------LSLAERG----------------------G-----------
---RRR------------------------------------------------------
-----------------------DFHDLGVNTRQNL----DHVK----------------
--------------ESKTGS--SGIIVRLST----NHFRLTSRPQWALYQYHI-DYNPLM
EARRLRSALLFQHEDLIGKCHAFDG-TILFL-PK--RLQQ--------------------
KVTEVFSKTR-NGED-VRITITLTNELPPTSPTCLQFYNIIFRRLLKIMNLQQIGRNYYN
PNDPID-IPSH---R--LVIWPGFTTSILQYENSIMLCTDVSHKVLRSETVLDFM-FNFY
H--QT-EE--HKFQEQVSKELIGLVVLTKYNNKTYRVDDIDWDQNPKSTFKK-ADG----
-SEVSFLEYYRK-----------------------------QYNQEITDLKQPVLVSQPK
R-RRGPGG--TL-----PG---------------PAMLIPELCYLT--------------
------------------------------------------------GLTDKMRNDFN-
VMKDLAVHTR---LTPEQRQREVGRLIDYIHK-NDNVQRELRDWGLSFDSNLLS------
F-SGRILQTEKIHQGGKT--FDYNPQFADWSKETRG---APLISVKPLDNWLLIYTRRNY
EAANSLIQNLFKV---------TPAMGMQMKKAIMIEV-DDRTEAYLRVLQQKV--TT--
DTQI----------------VVCLLSSNRKDKYDAIKKYLCTDCPTPSQCVVARTL---G
KQQTVMAIATKIALQMNCKMGGELWRVDIPL-KLA-MIVGIDCYHDTTAGRRSIAGFVAS
INEGMT--RWFSRCIFQDRGQELVDGLK-VCLQA----ALRAWNSCNEY--MPSRIIVYR
DGVGDGQLKTLVNYEVPQFLDCLK-SI----GRGY-NPRLTVIVVKKRVNARFFAQ-S-G
GRLQN-PLPGTVIDVEVTRPEW--YDFFIVSQAVRS--GSVSPTHYNVIYDNSGLKPDHI
----QRLTYKLCHIYY-NWPGVIRVPAPCQYAHKLAFLVGQSIHREPNLS----------
-------------------------------------------LSNRLY-----------
-----------YL-----------------------------------------------
------------------------------------------------------------
------------------------------------------------------------
-------------------------------------------------
>XM_006640394.2_Piwil1_SpottedGar
------------------------------------------------------------
---------MS-------------------------------------------------
------------------------------------------------------------
------------------------------------------GRARAR------------
---SRGRAR--------------G------------------Q-EP-----------L--
-------------------------VPGA-------------------------------
------------------------------------------------------------
------------------------------------------------------------
------------------------------------------------------------
--------------------------------------------VI-IQ-ISAGFH----
Q------------------IKIGERG----------------------G-----------
---RRR------------------------------------------------------
-----------------------DFQDCGVNTRQSM----EHVK----------------
--------------DSKMGV--SGSPIELRT----NYFRILSRPQWVLYQYHI-DYNPPI
ESRRLRSALLFKHDETLGPTRTFDG-SILFL-PC--RLRD--------------------
VETVLFSETR-QGEK-IKITVTLTNELPPSSPTCLQFYNIIFRRILRILNMQQIGRHYYN
PNDPLN-IPQH---R--LMIWPGFTTSILQYESGIMLCTDVSHKVLRSETVLSFM-SQLR
Q--QV-GD--QRFPEACTKELVGLIVLTRYNNKTYRIDDIAWDHTPNNTFKR-GD-----
-SEISFKDYYKN-----------------------------QYNLEISDGNQVLLISNIK
R-LGPAGA--PP-----PG---------------PAMLVPEFCYLT--------------
------------------------------------------------GLTDRMRSDFN-
IMRDLSSHTR---LTPDQRENRLTRFIGVIHS-GPDTQTELRSWGLDFDNKLLS------
I-QSRVLPPEKITQGARS--YEYNPWAADWTKEMRG---VPLISCRPLDNWILLYTRRNI
ECAHSLLQTLHKV---------CQPLGIRVQRACMIEV-EDRQDSLLRALQQNV--GP--
NTQM----------------VVCILPTNRKDKYDCVKKFLCVDCPTPSQCVLARTL---S
KPQALMTIATKIALQMNCKMGGELWSVDIPL-RQL-MIVGIDCYHDISAGRRSVGGLVAS
LNAGMT--RWYSKCVLQSRGQEIIDGLK-VPLQS----ALKTWMNYNNG--LPQRIIIYR
DGVGDGQLQSVVSYELQQILDCIK-AL----GKDY-SPKVTVIIVKKRISTRFFAW-I-D
GKLSN-PPPGTIIDTDVTRPEW--YDFYIVSQAVRV--GSVSPTHYNVIYDNSGLKPDYM
----QRLTYKLCHLYY-NWQGIIRVPAPCQYAHKLAFLVGQSIHREPNRN----------
-------------------------------------------LDDFLY-----------
-----------YL-----------------------------------------------
------------------------------------------------------------
------------------------------------------------------------
-------------------------------------------------
>ENSSBOT00000032428.1_Piwil4_BolivianSquirrelMonkey
------------------------------------------------------------
---------MS-------------------------------------------------
------------------------------------------------------------
------------------------------------------GRARAR------------
---ARGIAR--------------S------------------SFSA--------------
------------------------TEVGRTQASS--------------------------
--LPTSVDLS--------------------------------------------------
------------------------------------------------------------
-NNEASSSNAFTGTSR--------------------------------------------
-------IS---------------------------------TNDK-HE-LSSSDA----
G------------------STFMERG----------------------V-----------
--KNKR------------------------------------------------------
-----------------------DFMDLDVCTREKL----AHVR----------------
--------------DCKTGS--SGIPVKLVT----NLFNLDFPQDWQLYQYHV-TYLPDL
ASRRLRIALLYSHSKLSDKAKAFDG-AMLFL-SQ--KLEE--------------------
KVTELSSETQ-RGET-VKITITLKRELPSSSPMCIQVFNIIFRKILKKLSMYQIGRNFYN
PSEPME-IPQH---K--LSLWPGFAISVSYFESKLLFSADVSYKVLRNETVLEFM-TALC
H--RT-GL--SCFTQTCEKQLIGLIVLTRYNNRTYRIDDIDWSVRPTHTFQK-RDG----
-TEITYVDYYQQ-----------------------------QYGITISDLNQPVLVSLLK
R-KRNDD---SE-----AQ---------------LAHLLPELCFLT--------------
------------------------------------------------GLTEQATSDFQ-
LMKAVAEKTR---LSPLGRQQCLARLVDDLQR-NTNARFELETWGLHFGSQ-VS------
L-TGRVVPSEKILTQDHI---CQPVSAADWSKDIRT---CKILSAQSLNTWLILCSDRTE
YVANSFLNCLRRV---------GDSMGFNVDYPKIIKV-QENPAAFVRAVQHHV--DP--
DVQL----------------VMCILPSHQKTYYDSIKKYLSLDCPVPSQCVLARTL---N
KQGMMMSIATKIAMQMTCKLGGELWAVEIPL-KSL-MVVGIDVCKDALSKDVMVVGCVAS
VNPGIT--RWFSRCILQRTTTDVADCLK-VFMTG----ALNKWYKYNHD--LPARIIVYR
AGVGDGQLKALIEYEVPQLLSSLA-ES----SSNA-SSRLSVIVVRKKCMPRFFTE-M-N
HTVQN-PPLGTVVDSEATRNEW--YDFYLISQVAGR--GTVSPTYYNVIYDDNGLKPDHM
----QRLTFKLCHLYY-NWPGLISVPAPCQYAHKLTFLVAQSIHKEPSLE----------
-------------------------------------------LANFLF-----------
-----------YL-----------------------------------------------
------------------------------------------------------------
------------------------------------------------------------
-------------------------------------------------
>ENSPCIT00000051637.2_Piwil4_Koala
------------------------------------------------------------
---------MT-------------------------------------------------
------------------------------------------------------------
------------------------------------------GRARVR------------
---ARGLCR--------------N------------------L-ES--------------
------------------------RNLGQSQAS---------------------------
--SWNHPVVC--------------------------------------------------
------------------------------------------------------------
-DSEASASTSLLDTDR--------------------------------------------
-------IP---------------------------------QRFK-GS-GSAGDGA---
G------------------NTLIQRG----------------------G-----------
--KTWN------------------------------------------------------
-----------------------SFLELGIHTREKL----AHVR----------------
--------------DCKTGS--SGAPVKLVT----NLFNLGLPREWHLFQYHV-VFTPDL
ASKRLRIALLYSHSKFLKKAKVFDG-TMLFL-SE--KLEE--------------------
KVTELSGETQ-KGIY-VTITITLISELPSSSPTCIQFFNIIFKKILRKLSMYQIGRNFYS
PSDPVE-IPQH---K--LSLWPGFAISVSQFENKLMFTANVTHKVLRNETVLEFM-ADLY
N--RK-DK--SHFIETCEKELLGCIVLTRYNNRTYRIDDIDWSVKPTDAFQK-RDG----
-TKITYFDYYKQ-----------------------------QYDISLSDLTQPMLVSQLK
S-KGTDS---GE-----VR---------------IAHLVPELCFLT--------------
------------------------------------------------GLSKRVTSDFR-
VMKDLATETH---LNPICRQQRLSRLADNIQR-NTEARFELETWGLQFGCQ-VS------
L-TGRVVPSEKILMQDSI---CQPMSAADWSRDMRH---CKLLGAQRLNNWLIVCGHRNE
DAAESLLSCLRRV---------SEPMGFLVGQPKIIKA-QENTAAFIRAIQQHV--NP--
DVQL----------------VLCVLPSNQKDCYDSIKRFLSLDHPVPSQCVLAQTL---S
RQGTMMSIATKIAMQVVCKLGGELWAVEIPL-KSL-MVVGIDVGRDACARGHSIVGFVAS
SNSRIT--RWFSRCILQSTKSDIADCLK-VCMKG----ALNKWYRYNHC--FPTRIIVYR
DGVGDGQLQTIVDYEVPQLLSSLR-DS----NSSY-SPKVSVIVVRKSCVPRFFTE-M-N
RTLQN-PPLGTVIDSEATRPEW--YDFYLISQAAYQ--GTVTPTYYNVIYDDNGLKPDHM
----QRLTYKLCHLYY-NWPGLIKIPAPCQYAHKLTFLVGRSIHREPSIE----------
-------------------------------------------LADYLF-----------
-----------YL-----------------------------------------------
------------------------------------------------------------
------------------------------------------------------------
-------------------------------------------------
>NM_001168160.1_Piwil1_SaccoglossusKowalevskii
------------------------------------------------------------
------------------------------------------------------------
------------------------------------------------------------
------------------------------------------------------------
------------------------------------------------------------
------------------------------------------------------------
------------------------------------------------------------
------------------------------------------------------------
------------------------------------------------------------
------------------------------------------------------------
------------------------------------------------------------
------------------------------------------------------------
------------------------------------------------------------
------------------------------------------------------------
------------------------------------------------------------
------------------------------------------------------------
------------------------------------------------------------
------------------------------------------------------------
------------------------------------------------------------
------------------------------------------------------------
------------------------------------------------------------
------------------------------------------------------------
------------------------------------------------------------
------------------------------------------------------------
------------------------------------------------------------
---MLMSVATKIAMQLNCKLGGELWALEIPI-KNM-MIVGIDCYHDSATKGQSIGAFIAS
TNRTIT--RFYSRVTFQHTGQELIDGLK-VCLQA----SLKKYHEINKT--LPERIFVYR
DGVGDGQLPAVVEHEIPQLLDCFK-QL----GSDY-NPKVAVVIVKKRVNARFFHM-A-R
QDLSN-PPPGTVVDSEVTRPEW--FDFYLVSQSVRQ--GTVTPTHYHVAWETTGLKPEHI
----QRLTYKMCHLYF-NWPGTIRVPAPCQYAHKLAFLVGQSLHKEPHAE----------
-------------------------------------------LSDRLY-----------
-----------FL-----------------------------------------------
------------------------------------------------------------
------------------------------------------------------------
-------------------------------------------------
>XM_014170861.1_Piwil2_AtlanticSalmon
------------------------------------------------------------
---------MDPK-------------KPS----------------FPGLPGA--TRIPWL
QQQA-----WGRGLR-SDEPAIGRARGLMF----------AADGSAGLGRARGFTTAGET
LLMQYG------RGVPFPVS-DPSIGFARGIPMPTSEDGG-ISRARGWLLSTADPTVGV-
---ARGEPLL-------------GLGPHPG-----------QATPG----QLATQDLPEE
MPSLQAEEE---------VVAKQVDMPTHSQGSL--------LVSMFRGMGI--------
--DPS--------------KTWGR---------------G-G------------------
-----------------L---------------------------------PV-------
------------GRG-----------------------AF--------------------
--------GAELQP------------------------QT-APVGA-VAFTGLGGD----
RFPEDMMGQGNS---------FLGRGV-PSQ-------------MVGMGRASMPPL----
--GTGRGP-----TM------PPTL------PLSPP------------------------
--------------------KEAHMTPGCSQTKGEL----KMEAT---------------
-----------CETLHKTGT--KGTPLPIGS----NHITIHCRNE-AVYQYHV-TFTPNV
ESMGMRFGMMKDHRPTTGEVVAFDG-SILYL-PV--KMEE--------------------
VVHLKSVRRT-DNQE-VDVKIQMTKILPPNSDLCIPFYNVVLRRVMKILGLKLVGRNHYD
PKSAVI-LGKQ---R--LQVWPGYSTCIKHTDGGLYLQVDVSHKVLRNDSVLDCM-NVIY
Q--Q--SR--ESFQDECTKELIGSIVITRYNNRTYRIDDIEWGKSPKDTFTM-ADG----
-STTTFVEYYSK-----------------------------NYGITIKEMDQPMLIHRPK
E-RSKPGGKQVI-----TG---------------EILLLPELSFMT--------------
------------------------------------------------GIPDKMRKDFR-
AMKDLTMHIN---VSSEQHTHSLKQLLKNINT-NPEAQTELARWGLEISQDILV------
T-IGRILPLETICLQSAS---FVTGADVSWSREVIR---DASISCIPMNCWAIFYPRRCA
EQAEELVSCFGKV---------AGPMGLRLDRPIRVELKDDRTETYVKSIHSQLTSEP--
NVQL----------------VVCIMTGNRDDLYSAIKKLCCVQSPVPSQAINVRTI---S
QPQKLRSVAQKILLQMNCKLGGELWTVNVPL-KHL-MVIGVDVHHDTSKKSRSVMGFVAS
LNSLLT--RWYSRVTFQMPNEEIINGFR-VCLLA----ALQKYYEVNHN--FPEKIVVYR
DGVSDGQLKTVELYEIPQLLKCFE-TF-----PNY-EPKLAFIVVQKRVSTNLYSC-S-G
DRFGT-PPPGTVLDHTVTNREW--VDFYLMAHHIRQ--GCGLPTHYISVYNTANLSPDHL
----QRLTFKMCHMYW-NWPGTIRVPAPCKYAHKLAFLSGQYLHSEPAIQ----------
-------------------------------------------LADKLY-----------
-----------FL-----------------------------------------------
------------------------------------------------------------
------------------------------------------------------------
-------------------------------------------------
>ENSOCUT00000028709.3_Piwil1_Rabbit
------------------------------------------------------------
---------MS-------------------------------------------------
------------------------------------------------------------
------------------------------------------GRARAR------------
---ARGRAR--------------G------------------Q-ET--------------
-------------------------AQHVGAATS--------------------------
Q-PPG------------FVPP----------------RPQ--------------------
-----------------Q---------------------------------PLA------
-EGELV------GRGRQ-----------------R-G--A--------------A-----
-----GATA-----K----------------------------SQE-LQ-ISAGFQ----
E------------------LSLAERG----------------------G-----------
---RRR------------------------------------------------------
-----------------------DFHDLGVNTRQNL----DHVK----------------
--------------ESKTGS--SGIIVRLST----NHFRLTSRPQWALYQYHI-DYNPLM
EARRLRSALLFQHEDLIGRCHAFDG-TILFL-PK--RLQH--------------------
KVTEVFSQTR-NGER-VRITITLTNELPPTSPTCLQFYNIIFRRLLKIMNLQQIGRNYYN
PSDPID-IPNH---R--LVIWPGFTTSILQYENNIMLCTDVSHKVLRSETVLDFM-FSLY
H--QT-EE--HRFQEQVSKELIGLIVLTKYNNKTYRVDDIDWDQNPKSTFKK-ADG----
-SEVSFLEYYQK-----------------------------QYNQEITDLKQPVLVSQPK
R-RRGPGG--TL-----PG---------------PAMLIPELCYLT--------------
------------------------------------------------GLTDKMRNDFN-
VMKDLAVHTR---LTPEQRQREVGRLIDYIHK-DDNVQRELRDWGLSFDSNLLS------
F-SGRILQAEKIHQGGKT--FDYNPQFADWSKETRG---APLISVKPLDNWLLIYTRRNY
EAANSLIQNLFKV---------TPAMGIQMKKAIMIEV-DDRTEAYLRVLQQKV--TS--
DTQI----------------VVCLLSSNRKDKYDAIKKYLCTDCPTPSQCVVARTL---G
KQQTVMAIATKIALQMNCKMGGELWRVDMPL-KLA-MIVGIDCYHDTTAGRRSIAGFVAS
INEGMT--RWFSRCVFQDRGQELVDGLK-VCLQA----ALRAWNSCNEY--MPSRIIVYR
DGVGDGQLKTLVNYEVPQFLDCLK-SV----GRSY-NPRLTVIVVKKRVNARFFAQ-S-G
GRLQN-PLPGTVIDVEVTRPEW--YDFFIVSQAVRS--GSVSPTHYNVIYDSSGLKPDHI
----QRLTYKLCHVYY-NWPGVIRVPAPCQYAHKLAFLVGQSIHREPNLS----------
-------------------------------------------LSNRLY-----------
-----------YL-----------------------------------------------
------------------------------------------------------------
------------------------------------------------------------
-------------------------------------------------
>ENST00000299001.11_Piwil4_Human
------------------------------------------------------------
---------MS-------------------------------------------------
------------------------------------------------------------
------------------------------------------GRARVK------------
---ARGIAR--------------S------------------P-SA--------------
------------------------TEVGRIQASP--------------------------
--LPRSVDLS--------------------------------------------------
------------------------------------------------------------
-NNEASSSNGFLGTSR--------------------------------------------
-------IS---------------------------------TNDK-YG-ISSGDA----
G------------------STFMERG----------------------V-----------
--KNKQ------------------------------------------------------
-----------------------DFMDLSICTREKL----AHVR----------------
--------------NCKTGS--SGIPVKLVT----NLFNLDFPQDWQLYQYHV-TYIPDL
ASRRLRIALLYSHSELSNKAKAFDG-AILFL-SQ--KLEE--------------------
KVTELSSETQ-RGET-IKMTITLKRELPSSSPVCIQVFNIIFRKILKKLSMYQIGRNFYN
PSEPME-IPQH---K--LSLWPGFAISVSYFERKLLFSADVSYKVLRNETVLEFM-TALC
Q--RT-GL--SCFTQTCEKQLIGLIVLTRYNNRTYSIDDIDWSVKPTHTFQK-RDG----
-TEITYVDYYKQ-----------------------------QYDITVSDLNQPMLVSLLK
K-KRNDN---SE-----AQ---------------LAHLIPELCFLT--------------
------------------------------------------------GLTDQATSDFQ-
LMKAVAEKTR---LSPSGRQQRLARLVDNIQR-NTNARFELETWGLHFGSQ-IS------
L-TGRIVPSEKILMQDHI---CQPVSAADWSKDIRT---CKILNAQSLNTWLILCSDRTE
YVAESFLNCLRRV---------AGSMGFNVDYPKIIKV-QENPAAFVRAIQQYV--DP--
DVQL----------------VMCILPSNQKTYYDSIKKYLSSDCPVPSQCVLARTL---N
KQGMMMSIATKIAMQMTCKLGGELWAVEIPL-KSL-MVVGIDVCKDALSKDVMVVGCVAS
VNPRIT--RWFSRCILQRTMTDVADCLK-VFMTG----ALNKWYKYNHD--LPARIIVYR
AGVGDGQLKTLIEYEVPQLLSSVA-ES----SSNT-SSRLSVIVVRKKCMPRFFTE-M-N
RTVQN-PPLGTVVDSEATRNEW--YDFYLISQVACR--GTVSPTYYNVIYDDNGLKPDHM
----QRLTFKLCHLYY-NWPGIVSVPAPCQYAHKLTFLVAQSIHKEPSLE----------
-------------------------------------------LANHLF-----------
-----------YL-----------------------------------------------
------------------------------------------------------------
------------------------------------------------------------
-------------------------------------------------
>ENSCPOT00000001119.3_Piwil2_GuineaPig
------------------------------------------------------------
---------MDPV-------------RP--------------------------------
-----------------------PFRGHA-----------PVHPSQC-------------
--------------VRMPGC-WPQ--------APRPLN---LALGRAAST----------
---GRGNVFG-------------K-----------------PDALG--------------
------------------MQNQPAQRE----CMG--------LVSMFRGMGL--------
--EMM------------SPNLPKR---------------E-V------------------
-----------------L---------------------------------SL-------
------------GRG----------------ILGR-G-LS--------------------
-----ANMVRKDKEE---------------------PRPT-FPDAL-V--LAAGDS----
KVAEASVGWNR----------VLGRGSSDVA-------------SLPLGRMAGG------
---IGRGV-----NK------PLQ----APGLTAWN--------PQKLSPPLPLPRS---
-----------------------SPHSPDLPAGPTV----EHKE----------------
-----------KEHFVKQGS--RGTPQSLGL----NLIKIQCHNE-AVYQYHV-TFSPNV
ECKSMRFGMLKDHQAVTGNVTAFDG-SILYL-PI--KLQQ--------------------
VPELKSQRKT-DDAE-ISIKIQLTKILEPCSDLCIPFYNVVFRRVMKLLDMKPVGRNFYD
PTSAMV-LQQH---R--LQIWPGYAASIRRTDGGLFLLADVSHKIIRNDSVLDFM-HAMY
Q--Q--NK--ENFQDECSKLLVGNIVITRYNNRTYRIDDVDWNKTPKDSFTM-SDG----
-KEITFLEYYRK-----------------------------NYGITVKEEDQPLLIHRPS
E-RQNKHGT-LL-----KG---------------EILLLPELSFMT--------------
------------------------------------------------GIPEKMKKDFR-
AMKDLTQQIN---LSPKQHHNALACLIQRISK-NETANNELLRWGLCLQKDIHK------
I-EGRVLPMERINLRNTS---FITSQDLSFVKEVTR---DPSILTIPMHFWALFYPKKAM
DQARELVNMLEKI---------AGPIGMHVSPPAWVELKDDRIETYIRTIQSMLGVEG--
KIQV----------------VVCIIMGTRDDLYGAIKKLCCVQSPVPSQVINVRTI---G
QPTRLRSVAQKILLQINCKLGGELWGVDIPL-KQL-MVIGMDVYHDPSRGMRSVVGFVAS
INLTLT--KWYSRVVFQMPHQEIVDSLK-LCLVS----ALKKFYEVNHC--LPEKIVVYR
DGVSDGQLKTVANYEVPQLQKCFE-SF-----ENY-QPKMVVFVVQKKISTNLYLA-A-A
EHFVT-PLPGTVVDHTITSCEW--VDFYLLAHHVRQ--GCGIPTHYICVFNTANLSLEHM
----QRLTFKLCHLYW-NWPGTIRVPAPCKYAHKLAFLSGQVLHHEPAMQ----------
-------------------------------------------LCENLF-----------
-----------FL-----------------------------------------------
------------------------------------------------------------
------------------------------------------------------------
-------------------------------------------------
>XM_019483637.1_Piwil4_Alligator
------------------------------------------------------------
------------------------------------------------------------
------------------------------------------------------------
------------------------------------------------------------
--------------------------------------------ML--------------
------------------------KDYSRSDDS---------------------------
--QVGGTFVS--------------------------------------------------
------------------------------------------------------------
-EEEASTSSAHGGAAR--------------------------------------------
------------------------------------------LSQR-CD-LSAGQS----
KS----------------QCAVLGKG----------------------G-----------
--RTRY------------------------------------------------------
-----------------------DFPDLGINTRKTI----AHVR----------------
--------------DCKTGS--SGIPVKVIT----NLYSLLLPREWQLYQYHV-TFNPEF
ESRRLRSALLYSHAEFLGKAKAFDG-VILFL-SQ--KLEN--------------------
QVTELLTETK-RGET-VKITITLKSKLPPSSPVCIQFFNIIFKKVLKKLSLYQVGQNFYS
PSEPVV-IPQH---R--LTLWPGFAISISQFESRVMLSADVSHKVLCNDTVLEFM-TDLY
T--RC-DR--ARFTETCEKELIGLIVLTRYNNKTYRIDDINWSVKPTDTFPK-RDG----
-TDISYVDYYKQ-----------------------------QYEVVLSDLNQPMLVSRLK
N-KQKDS---IE-----PR---------------IVHLIPELCYLT--------------
------------------------------------------------GLTSRARADYR-
LMKDLVQETH---LNPERRQQRLSRLTDNIQR-NSDARLVLETWGLQLGCQ-IS------
L-TGRIVPTEKILMQGEM---CLPMSAGDWSKDMRN---MKMLGVPSLDTWLIVCSNRNA
EVMNNLLNCLRRV---------GGPMGFRIEYPKILHV-QESTLAFLRALQQHV--TP--
EVQL----------------VMCVLSSNQKDCYDSIKKFLILDRPVPSQCVLARTL---T
KPGMMMSVATKIAMQIICKLGGELWAVEIPL-KSL-MVIGVDVNKDALNKGSSVVGFVAS
TNSRIT--RWSSRCILQTTGTDVADCLK-VCMKG----ALSKWLKHNQE--LPARIIVYR
GGVGDGQLKMVVDYEVPQLLSSLT-EL----STNY-RPKVSVVVVRKKCIARFFAE-A-D
GSLRN-PPIGTVVDTEATRPEW--YDFYLVSQLGHQ--GTVNPTHYNVVYDDSGLKPDHM
----QRLTYKMCHLYY-NWPGLIRVPAPCQYAHKLTFLVGQSLHRQPSLE----------
-------------------------------------------LAEKLF-----------
-----------YL-----------------------------------------------
------------------------------------------------------------
------------------------------------------------------------
-------------------------------------------------
>XM_030990960.1_Piwil1_SeaUrchin
------------------------------------------------------------
---------MS---------------QP--------------------------------
------------------------------------------------------------
-----------------------------------------TGRARGR------------
---ARGRGR--------------A------------------T-AP-----------PQG
-----------------------AGAPSMDRRPGE-----QAPPPM--------------
Q-QAA-------------------------------------------------------
-----------------P---------------------------------PQE------
-ASSGMPVP---GRGRS-----------------R-GGTTQ-------------PG----
----PGAVPK--------------------------------QEPR-GE-LTSQIA----
K------------------LAIGASG-------------------EG-GVGGVVQ-----
DRRRRR------------------------------------------------------
-----------------------DEIELEPTTRPEN------------------------
--------------FVKQAI--AGDKIALIA----NGFKLKTKPDWQLYQYRV-DFEPEI
LNPRARFALLKGHSALLGKGLTLDM-DTMYS-LF--KLAE--------------------
KVTNLSAERK-DGSN-VNICVTHVATLNPMAPNTLHLYNVLFRRCLKMINMEQVGRNYYD
PTAAID-IKQH---G--LQLWPGFVTSILQYEYDVMLLSDISHKVLRTQTVWEVM-NDLF
N--K--AR--GRFKEEITKLMIGQIVLTKYNNKTYRVDDIDFDTTPADTFET-RSG----
--PVSYVDYFKK-----------------------------SYERVIHDVNQPMLVSRPK
K-REEKKG---------VG---------------PAYLPPELCFLT--------------
------------------------------------------------GLSDDMRADFN-
VMKDMGQHTR---VGPQDRCRTLSGFIKKLSS-NEEVKTYLDSWGMEFDKEQVK------
L-TGRVLPPEKLFQRGKQ--FSYNPSNADWSRDTRG---NALTDAKILNNWKIFYTRRDA
NRGQDFIKSLVRV---------ANPMGMNVRGPEIVELPDDRTETYTRSLQSQI--AQ--
DTQI----------------VVVILPTNRKDRYDAIKKTCVVTHPCPSQVIVSRTL---S
KQQMLMSVATKIAMQMNCKMGGDLWRVEIPL-SNL-MIIGIDSYHDSLTKGRSVLGFVAS
MNKSQT--SFFSSCAFQHAQGEFGANLS-TLMNN----ALKRYYQINEK--FPERIIIFR
DGVGDSQVNLVVDYELKQIKDTLD-KV---YPQGT-VHKLAVVVVKKRINNRFFAN-L-R
GGLSN-PPPGTVIDDVVTKPHL--YDYFIISQSVRQ--GSVSPTSYNVVYDTTGLKPDHM
----QRLTYKLTHLYF-NWPGTVRVPAPCMYAHKLAFLIGQSVHEVPNNR----------
-------------------------------------------LADTLF-----------
-----------YL-----------------------------------------------
------------------------------------------------------------
------------------------------------------------------------
-------------------------------------------------
>XM_019491532.1_Piwil2_Alligator
------------------------------------------------------------
---------MDPLW------------RP--------------------------------
-----------------------PIPGAA-----------PYRMPLS-------------
--------------ASLPRA-EPR--------SSCTKS---QPWGPAGRW----------
---PPG-----------------E-----------------PRLPP--------------
------------------APRGCSQQEPL--ASD--------LSSMFRGIGF--------
--ETV------------PRPTLGR---------------A-T------------------
-----------------Q---------------------------------PL-------
------------GRG----------------VLSW-A-----------------------
----TSGMEAKPGTS---------------------VQPG-LPAPE-A--MAAGDN----
NAGRTSVACGM----------VFAQKEAAAP-------------PVPFGRAALA------
---LGRAM-----PK------ASG----DLPFLNAN-----------ISRPSALQPASPM
-----------------------FTHRAEIPPAISV----EQLER---------------
-----------KDPVVKKGS--KGTAFPLAL----NLIKIHCQNE-AVYQYHV-TFSPNV
ECKSMRFGMLKEHRSVTGDVTAFDG-LILYL-PI--RLPQ--------------------
TSDLRSQRKT-DGVE-ISIRIQMTKILEPSSDLCIPFYNIVFKRVMKILEMKLVGRNFYD
PTSATV-LPQY---R--LQIWPGYSASIRRTDGGLFLLADVSHKVIRNDSVLDVM-QAIY
Q--Q--TR--ENFQDECTKQLLGNIVITRYNNRTYRIDDIEWSKTPKDSFTT-SDG----
-KEITFIDYYSK-----------------------------NYGIAIRDLGQPLLIHRPK
E-KQSPDGK-LL-----RG---------------EILLLPELSFMT--------------
------------------------------------------------GIPEKMRKDFR-
AMKDLTYQIH---LSPKQHHTSLSALLQRIKQ-NEAASEELLRWGLRLDTDVSR------
T-QGRVLPMERINMRNSS---FVTSEDLIWTKEITR---EPSLSTVPLHYWALFYPKRAL
DQARELVSIMERI---------CGPLGMKLNQPAWVELKDDRIDTYARTIKSVLGSEG--
KLQL----------------VVCIITGTRDDLYGAIKKLCCVQCPVPSQVVNARTVT--G
QPSKLRSVAQKILLQMNCKLGGELWGIDIPL-KLL-MVIGMDVYHDPNLGMRSVVGFVAS
TNHTLT--KWYSRVVFQMPHQEIADGLK-LCLVG----ALQKFHEVNHC--LPEKIVVYR
DGVSDSQLKMVANYEIPQLQMCFQ-AF-----TNY-QPKMVVFVVQKKISANFYSA-S-S
EDFGC-PPPGTVIDHTVTSREW--VDFYLLAHHVRQ--GCSLPTHYICVLNTANLSPDHM
----QRLTFKLCHMYW-NWSGTIRVPAPCKYAHKLAFLSGQVLHHEPAIQ----------
-------------------------------------------LCDKLF-----------
-----------FL-----------------------------------------------
------------------------------------------------------------
------------------------------------------------------------
-------------------------------------------------
>ENSCCNT00000022357.1_Piwil1_Beaver
------------------------------------------------------------
---------MT-------------------------------------------------
------------------------------------------------------------
------------------------------------------GRARAR------------
---ARGRAR--------------G------------------Q-DT--------------
-------------------------VQHVGVAAS--------------------------
Q-QPG------------FIQP----------------GRQ--------------------
-----------------Q---------------------------------PPA------
-EGDLV------GRGRQ-----------------R-A--A--------------V-----
-----GATT-----K----------------------------SQE-LQ-ISAGFQ----
E------------------LSLAERG----------------------G-----------
---RRR------------------------------------------------------
-----------------------DFHDLGVNTRQNL----DHVK----------------
--------------ESKTGS--SGIIVRLST----NHFRLTSRPQWALYQYHI-DYNPLM
EARRLRSALLFQHEDLIGRCHAFDG-TILFL-PK--RLQH--------------------
KVTEVFSQTR-NGEH-VRITITLTNELPPTSPTCLQFYNIIFRRLLKIMNLQQIGRNYYN
PSDPID-VPNH---R--LVIWPGFTTSILQYENNIMLCTDVSHKVLRSETVLDFM-FNLY
H--QT-EE--HKFQEQVSKELIGLIVLTKYNNKTYRVDDIDWDQNPKSTFKK-ADG----
-SEVSFLEYYRK-----------------------------QYNQEITDLKQPVLVSQPK
R-RRGPGG--TL-----PG---------------PAMLIPELCYLT--------------
------------------------------------------------GLTDKMRNDFN-
VMKDLAVHTR---LTPEQRQREVGRLIDYIHK-DDNVQRELRDWGLSFDSNLLS------
F-SGRILQAEKIHQGGKT--FDYNPQFADWSKETRG---APLISVKPLDNWLLIYTRRNY
EAANSLIQNLFKV---------TPAMGIQMKKAVMIEV-DDRTEAYLRVLQQKV--TS--
DTQI----------------VVCLLSSNRKDKYDAIKKFLCTDCPTPSQCVVARTL---G
KQQTVMAIATKIALQMNCKMGGELWRVDMPL-KLA-MIVGIDCYHDTTAGRRSIAGFVAS
INEGMT--RWFSRCVFQDRGQELVDGLK-VCLQA----ALRAWNTCNEY--MPSRIIVYR
DGVGDGQLKTLVNYEVPQFLDCLK-SV----GRGY-NPRLTVIVVKKRVNARFFAQ-S-G
GRLQN-PLPGTVIDVEVTRPEW--YDFFIVSQAVRS--GSVSPTHYNVIYDSSGLKPDHI
----QRLTYKLCHIYY-NWPGVIRVPAPCQYAHKLAFLVGQSIHREPNLS----------
-------------------------------------------LSNRLY-----------
-----------YL-----------------------------------------------
------------------------------------------------------------
------------------------------------------------------------
-------------------------------------------------
>ENSDORT00000010481.2_Piwil1_KangarooRat
------------------------------------------------------------
---------MT-------------------------------------------------
------------------------------------------------------------
------------------------------------------GRARAR------------
---ARGRAR--------------G------------------Q-ET--------------
-------------------------VQQVGAATG--------------------------
P-QPG------------FIQP----------------RPQ--------------------
-----------------P---------------------------------PPA------
-EGELV------GRGRQ-----------------R-G--A--------------V-----
-----GATA-----K----------------------------SQE-LQ-ISAGFQ----
E------------------LSLAERG----------------------G-----------
---RRR------------------------------------------------------
-----------------------DFHDLGVNTRQNL----DHVK----------------
--------------ESKTGS--SGIIVRLST----NHFRLTSRPQWALYQYHI-DYNPLM
EARRLRSALLFQHEDLIGRCHAFDG-TILFL-PK--RLQH--------------------
KVTEVFSQTR-NGEH-VRITITLTNELPPTSPTCLQFYNIIFRRLLKIMNLQQIGRNYYN
PSDPID-IPNH---R--LVIWPGFTTSILQYENNIMLCTDVSHKVLRSETVLDFM-FNLY
H--QT-EE--HKFQEQVSKELIGLIVLTKYNNKTYRVDDIDWDQNPKSTFKK-ADG----
-SEVSFLEYYRK-----------------------------QYNQEITDLKQPVLVSQPK
R-RRGPGG--TL-----PG---------------PAMLIPELCYLT--------------
------------------------------------------------GLTDKMRNDFN-
VMKDLAVHTR---LTPEQRQREVGRLIDYIHK-DDNVQRELRDWGLSFDSNLLS------
F-SGRILQTEKIHQGGKT--FDYNPQFADWSKETRG---APLISVKPLDNWLLIYTRRNY
EAANSLIQNLFKV---------TPAMGIQMKKAVMIEV-DDRTEAYLRVLQQKV--TS--
DTQI----------------VVCLLSSNRKDKYDAIKKYLCTDCPTPSQCVVARTL---G
KQQTVMAIATKIALQMNCKMGGELWRVDMPL-KLA-MIVGIDCYHDTTAGRRSIAGFVAS
INEGMT--RWFSRCVFQDRGQELVDGLK-VCLQA----ALRAWNTCNEY--MPSRIIVYR
DGVGDGQLKTLVNYEVPQFLDCLK-SV----GRGY-NPRLTVIVVKKRVNARFFAQ-S-G
GRLQN-PLPGTVIDVEVTRPEW--YDFFIVSQAVRS--GSVSPTHYNVIYDSSGLKPDHI
----QRLTYKLCHIYY-NWPGVIRVPAPCQYAHKLAFLVGQSIHREPNLS----------
-------------------------------------------LCNRLY-----------
-----------YL-----------------------------------------------
------------------------------------------------------------
------------------------------------------------------------
-------------------------------------------------
>ENSCPGT00000020006.1_Piwil2_SpoonBilledSandpiper
------------------------------------------------------------
---------M--------------------------------------------------
------------------------------------------------------------
------------------------------------------------------------
------------------------------------------------------------
------------------------------------------------------------
------------------------------------------------------------
------------------------------------------------------------
------------------------------------------------------------
------------------------------------------------------------
------------------------------------------------------------
------------------------------------------------------------
------------------------------------------------------------
------------------------------------------------------------
-CRSTRFAMLKQHRAVTGDVTAFDG-SILYL-PI--LLPQ--------------------
PVSLKVQRKS-DGEE-ITVTIQITKVLDPSSDLCIPFYNVVFRRVMRILDMNLVGRNFFE
PAQATI-VQHY---R--LQIWPGYSVSIRKKDGGLFLLVDPIHKVIRSDSVLNFM-HGIY
K--Q--SL--SGFQDECTKQLVGNVVITRYNNRTYRIDDIDWNKTPRDSFTL-ASG----
-QEITFVDYYSK-----------------------------TYGITIRELDQPLLIHRPK
E-KQTP-------------------------------LLGELTFMT--------------
------------------------------------------------GIPD-TKKDSR-
MVK-----ML---QSPRQHYQRLTSLLRRIKD-NPEASGELMRWGLTLDPDIYR------
---GRILPVERVNLRRSS---FVPTEDLSWNKEVTR---EASISTVAINYWLLVYPKRLQ
DLAKDLVAAMESV---------CSPIGMHVSRPALVELKDDRIETYAKTIRSILGSED--
KVQL----------------VLCIISSSREDLYAAIKKLCCVQSPVPSQVINAQSLT--G
QAGKMRSVVQKVLLQINCKMGGELWGVDIPL-KQL-MVIGMDVYHCHSKGMRSVIGFVAS
MNHVLT--KWYSRVVFQMPHQEIADNLR-LCLAD----ALQHFHEMNHF--LPKKIVVYR
DGVSDSQLDTVLKYEIPQMQKCFD-TF-----ENY-QPSMVVMVVQKQISTNFYAL-T-A
EQFSS-PPPGTVIDHTVTSSDW--QDFFLLAHCSRQ--GCSIPTRYICVLNTANLSCEHL
----QRLTFKLCHLYW-NWPGTIRVPAPCKYAHKLAFLSGQILHHEPSAQ----------
-------------------------------------------LCDKLF-----------
-----------FL-----------------------------------------------
------------------------------------------------------------
------------------------------------------------------------
-------------------------------------------------
>ENSORLT00020015956.1_Piwil2_Medaka
------------------------------------------------------------
---------MEPS-------------KP------------------PDISGMKVAGLPAL
----------GRGLQ--LETVLGRSRGLPL----------AAET-PSVGRARGLFTPGET
VP---G------PAPSLPTT-VPVQG--RG--VLAQPESLVLGRARGVLLQKVEPKVGV-
---ARGSVLS-------------SLQLQDE-----------GASPP------------ET
LLVPSGDTP--------ALTTGVIGMPGLAQGST--------LVSMFRGMGI--------
--EPL--------------APRGR---------------G-S------------------
-----------------Q---------------------------------AVE------
--------------------------------------AA--------------------
-----GGMG-DMKP----------------------------------------------
QGVHDSMERGSI----------------LSP-------------IVGCGRAALPQL----
--GMDRSH-----SS------PPSL---PVSPVPETPT-DVMSQPPLTGASSSVPTP---
--------------------QEATVTSSEEPTKAEP----TVEPE---------------
-----------SKPLNKAGV--KGASITIGS----NHIPISCKNQ-AVYQYHV-TFNPNV
ESMSMRFGMMRDHRSTTGEVIAFDG-SILYL-PV--QLCD--------------------
VVNLKSVRRT-DDEE-IEITIKMTKVLPPNSDLCIPFYNVVFRRVMKIIGLRLVGRNHYD
PENAVI-LGKQ---R--LQVWPGYSTAIKRMDGGLYLAVDVSHKVLRNDSVLDLM-NTLY
Q--Q--TK--ENFKDACTKELIGSIAITRYNNRTYRIDDIEWDKSPKDSFTL-MDG----
-TETTFLEYYSK-----------------------------NYGITVQETNQPLLVHRPK
E-RSNPGGK-VI-----SG---------------HILLVPELSFLT--------------
------------------------------------------------GIPEKMKNDYR-
AMKDLKIHIN---VSSDQHTHAIKQLLKNISS-KEDCTKALEGWGLQLGSDVMM------
I-TGRMLPFETICLKSSS---FATGANVSWSREVVN---GASISSIPLNIWVVFYPRRSA
EQAVELISTFHKV---------AGPIGLRLQRPITVELRDDRTETYVKSIHSQLTSEP--
HLQL----------------VVCVIEGNRDDLYSAIKKLCCLKCPVPSQVINVRTI---S
QQQKLRGIAQKILLQLNSKLGGELWTVGIPL-KSL-MVVGVDVHHDTSKKHQSVMGFVAS
VNSSLT--HWYSRVTFQTPTEELISGFR-ACFLS----TLQKYYELNHD--LPQKIVVYR
DGVSDGQLKMVELYEIPQLIKCFE-TF-----PNY-EPKLVFIVVQKRINTILYSS-S-V
NGFSS-VPAGTVLDHTLTNKDW--VDFYLTAHDIRQ--GVGLPTHYVTLYNTANLTPDHL
----QRLTFKMCHLYW-NWPGTIRVPAPCKYAHKLAFLSGQFLHSEPAIQ----------
-------------------------------------------LSDKLF-----------
-----------FL-----------------------------------------------
------------------------------------------------------------
------------------------------------------------------------
-------------------------------------------------
>ENSMUST00000048129.5_Piwil2_Mouse
------------------------------------------------------------
---------MDPV-------------RP--------------------------------
-----------------------LFRGPT-----------PVHPSQC-------------
--------------VRMPGC-WPQ--------APRPLE---PAWGRAGPA----------
---GRGLVFR-------------K-----------------PEDSS--------------
------------------PPLQPVQKD----SVG--------LVSMFRGMGL--------
--DTA------------FRPPSKR---------------E-V------------------
-----------------P---------------------------------PL-------
------------GRG----------------VLGR-G-LS--------------------
-----ANMVRKDREE---------------------PRSS-LPDPS-V--LAAGDS----
KLAEASVGWSR----------MLGRGSSEVS-------------LLPLGRAASS------
---IGRGM-----DK------PPS----AFGLTARD--------PPRLPQPPALSPT---
-----------------------SLHSADPPPVLTM----ERKE----------------
-----------KELLVKQGS--KGTPQSLGL----NLIKIQCHNE-AVYQYHV-TFSPSV
ECKSMRFGMLKDHQSVTGNVTAFDG-SILYL-PV--KLQQ--------------------
VVELKSQRKT-DDAE-ISIKIQLTKILEPCSDLCIPFYNVVFRRVMKLLDMKLVGRNFYD
PTSAMV-LQQH---R--LQIWPGYAASIRRTDGGLFLLADVSHKVIRNDSVLDVM-HAIY
Q--Q--NK--EHFQDECSKLLVGSIVITRYNNRTYRIDDVDWNKTPKDSFVM-SDG----
-KEITFLEYYSK-----------------------------NYGITVKEDDQPLLIHRPS
E-RQNNHGM-LL-----KG---------------EILLLPELSFMT--------------
------------------------------------------------GIPEKMKKDFR-
AMKDLTQQIN---LSPKQHHGALECLLQRISQ-NETASNELTRWGLSLHKDVHK------
I-EGRLLPMERINLRNTS---FVTSEDLNWVKEVTR---DASILTIPMHFWALFYPKRAM
DQARELVNMLEKI---------AGPIGMRISPPAWVELKDDRIETYIRTIQSLLGVEG--
KIQM----------------VVCIIMGTRDDLYGAIKKLCCVQSPVPSQVINVRTI---G
QPTRLRSVAQKILLQMNCKLGGELWGVDIPL-KQL-MVIGMDVYHDPSRGMRSVVGFVAS
INLTLT--KWYSRVVFQMPHQEIVDSLK-LCLVG----SLKKYYEVNHC--LPEKIVVYR
DGVSDGQLKTVANYEIPQLQKCFE-AF-----DNY-HPKMVVFVVQKKISTNLYLA-A-P
DHFVT-PSPGTVVDHTITSCEW--VDFYLLAHHVRQ--GCGIPTHYICVLNTANLSPDHM
----QRLTFKLCHMYW-NWPGTIRVPAPCKYAHKLAFLSGQILHHEPAIQ----------
-------------------------------------------LCGNLF-----------
-----------FL-----------------------------------------------
------------------------------------------------------------
------------------------------------------------------------
-------------------------------------------------
>ENSPCIT00000034700.2_Piwil1_Koala
------------------------------------------------------------
---------MS-------------------------------------------------
------------------------------------------------------------
------------------------------------------GRARAR------------
---ARGRAR--------------G------------------Q-ET--------------
-------------------------SQLVGPVAS--------------------------
Q-QPG------------YLKP----------------RPQ--------------------
-----------------Q---------------------------------PAS------
-EGDLV------GRGRQ-----------------R-G--A--------------L-----
-----GAT------K----------------------------SQE-LQ-ISVGFQ----
E------------------LSLGERG----------------------G-----------
---RRR------------------------------------------------------
-----------------------DFHDLGVNTRQNL----EHVK----------------
--------------ESKTGS--SGIVVRLST----NHFRLTSRPQWALYQYHV-GYNPQM
EARRLRSALLFQHEELIGRCHAFDG-TILFL-PK--RLQN--------------------
KVTDVFSQIR-NGET-VKITITLTNELPPTSPTCLQFYNIIFRRLLKIMNLQQIGRNYYN
PSDPIN-IPNH---R--LVIWPGFTTSILQYENNIMLCTDVSHKVLRSETVLDFM-LSLY
Q--QF-GE--HRFQEQVSKELIGLIVLTKYNNKTYRVDDIDWEQNPRSTFKK-ADG----
-SEISFLDYYRK-----------------------------QYNTEITDLKQPVLVSQPK
R-RRGPGG--IL-----PG---------------PALLMPELCFLT--------------
------------------------------------------------GLTDKMRNDFN-
VMKDLAVHTR---LTPEQRQREVGRLIDYIHK-DDNVQKELRDWGLSFDSNLLS------
F-SGRILQAEKIHQGGKT--FDYNPQFADWSKETRG---APLISVKPLDNWLLIYTRRNY
EAANSLIQNLFKV---------TPAMGIQMKKAIMIEV-DDRTEAYLRVLQQKV--TS--
DTQI----------------VVCLLSSNRKDKYDAIKKYLCTDCPTPSQCVIARTL---G
KQQTVMAIATKIALQMNCKMGGELWRVDMPL-KLA-MIIGIDCYHDTTAGRRSNAGFVAS
INEGMT--RWFSRCVFQDRGQELVDGLK-VCLQA----ALRAWNSYNEY--MPSRIVVYR
DGVGDGQLKTLVNYEVPQFLDCLK-SV----GKGY-NPRLTVIVVKKRVNARFFAQ-S-G
GRLQN-PLPGTVIDVEVTRPEW--YDFFIVSQAVRS--GSVSPTHYNVIYDNSGLKPDHI
----QRLTYKLCHVYY-NWPGVIRVPAPCQYAHKLAFLVGQSIHKEPNLS----------
-------------------------------------------LSNRLY-----------
-----------YL-----------------------------------------------
------------------------------------------------------------
------------------------------------------------------------
-------------------------------------------------
>XM_033772545.1_Piwil1_CommonStarfish
------------------------------------------------------------
---------MADQ-------------QPS-------------------------------
------------------------------------------------------------
-----------------------------------------SGRARGR------------
---SRGRGRASS-----------G------------------Q-QQ-----------AQ-
-----------------------PRRPGET------------------------------
--APA------------P------------------------------------------
----------------RM---------------------------------PPA------
-EPDPLPTP---GRGRA-----------------R-GGSSQ------------VP-----
-----GSGAP-VVQEGPREPP---------------------TGQM-AA-LSMGAA---G
E------------------GGLGGIS----------------------G-----------
---RSQ------------------------------------------------------
-----------------------QSRPSFGDPKTRP----AHVV----------------
---------------SKEGS--SGTKLEVYT----NCFRLKAEDRWLLYQYHV-GFNPMI
ENPRARQAILRFHSEILGSPLAFDG-MTLFL-LR--KLEQ--------------------
PVTKLRTKRK-DSDAIVEVTVTLTNELAPTSPTCIQVYNIIFRKILAFVGMEQIGRHYYN
PKTPIM-IQQH---G--LQMWPGFITSILQYEKDVLLMADVSHKILRLDTVLDLM-TAIY
N--K--KP--NTFQDEVTRLLIGEIVLTSYNNKTYRVDDIDWSKNPSNTFAK-FDG----
-SQISYAQYYQD-----------------------------AYDRKIIDMSQPLLISRPK
K-KDERRG---M-----TG---------------PIHLIPELCMLT--------------
------------------------------------------------GLSDAVRSDFH-
VMKDIATHTR---ISPGDRVNTLRSFITGFPK-NKDAKEYCDKWKIGFENEPVK------
I-AARVLPAETIHQKTAK--INYKPSEAEWSRELRG---NALISTVNLNDWMLIYTSRDQ
GNAMDFKQTLPRV---------AGPMGITVREPKMCALRDERSETYVNGIRNNL--TS--
STQL----------------VVCILSSNRKDRYDAVKKFCCNESPVPSQCIVSRTL---S
KKQMLMSVCTKICMQINCKLGGELWAVEMPL-SGM-MVVGIDTYHDSSSKGRSVGGFVAT
MNKTLT--RYYSRCTFQHSGQELIDGLK-VCMKA----ALKMYHEINNA--LPQRIVIYR
DGVGDGQLAAVVEHELPQILDTVK-AL----GSDY-DPKVVVIVVKKRINNRFFMQ-S-R
SGLSN-PPPGTVIDSVVTRPDF--YDFFLVSQSVRQ--GTVTPTSYNVIWDTWGLKPDYV
----QRLTYKLTHLYF-NWPGTIRVPAPCLYAHKLSFLVGQSLHKAPHLD----------
-------------------------------------------LADRLY-----------
-----------FL-----------------------------------------------
------------------------------------------------------------
------------------------------------------------------------
-------------------------------------------------
>ENSTGUT00000034625.1_Piwil2_ZebraFinch
AP------------AANPPA--R-----------------DPPDT---------DPQDTD
TA-------MDPP-------------RP--------------------------------
------------------------------------------------------------
------------------------------FRLAAPSV---TAAARGLRG----------
---LRGLAAF-------------S-----------------PRLPS--------------
------------------PGPAQPQ----EAASP--------LPALFRGLGL--------
--HER---------------PLER------------------------------------
---------------------------------------------------PL-------
-GGCRV------GRA---------------------------------------------
------------------------------------------------------------
----------------------------------------------PLCRSRWC------
---CSR---------------RPR-------------------------RRPPVP-----
------------------------------------------------------------
----------RRAQGTKAVV--KGTTVRVGL----NFVKIHCQNE-AVYQYHV-TFSPEV
ECKAARFAMVKEQRAVTGDVIAFDG-SILFLTPL--ALPK--------------------
-VSLKAQRNS-DGQE-IIISIQMTKILEPSSDLCIPFYNVVFRRVMKILNMSLVGRNFFE
PAQATT-LQKY---S--LHIWPGYAVSIGRKDGGLFLMVDAIHKIIRSESVLSMM-QTIH
S--Q--SQ--RTFQDECIKQLVGSVVMTRYNNRTYRVDDIDWDKTPRDTFTL-ASG----
-QEITFVDYYRK-----------------------------THGITIRELDQPLLVHKPK
E-KQMPEGK-AG-----GA-------------------LPDLWVL---------------
------------------------------------------------------------
LVQEVTWEMM---QNPQQHYQRLAGLLRRIRD-SAEASRELERWGLLLDTDIHR------
T-QGHILPAERINLRHRS---FLPAEELGWHREVTK---EVPIAVISISSWLLVYPKRLQ
PLAKELLAAMRSS---------CGAMGMQVGHPSLQELRDDRIETYVRAIQGSLGSQD--
KVQL----------------LLCIIPGGRDDVYGAIKKLCCVQTPVPSQ-----SLT--G
HPGKIRSVVQKVLLQMNCKLGGQLWGVDIPL-KQL-MVVGMDVHHSRSMGMRSVVGFVAS
MNPILT--KWYSRVVFQMPHQEIADSLR-LCLSQ----ALKRFYELNHT--LPMKIVVYR
DGVSDPQLDTVLKYEVPQLQKSFE-TF-----QNY-QPSLVVIVVQKQLSTNFYCL-I-G
EELVS-PPLGTVIDHSITSSGW--QDFFLLAHHSRQ--GCSIPTRYICMWNTANLSSEHL
----QRLTFKLCHLYW-NWPGTVRVPAPCKYAHKLALLVGQVLHHEPSAH----------
-------------------------------------------LCEQLF-----------
-----------FL-----------------------------------------------
------------------------------------------------------------
------------------------------------------------------------
-------------------------------------------------
>ENSPTXT00000021999.1_Piwil2_EasternBrownSnake
------------------------------------------------------------
---------MDQS-----------------------------------------------
------------------------------------------------------------
------------------------------------------------------------
------------------------------------------------------------
----------------------------WS------------------------------
------------------------------------------------------------
------------------------------------------------------------
--------------------------------LGK-A-LM--------------------
-----SALHRRQR---------------------------------------WGQG----
HLTVISCIQSQ----------WGRRTAGACS-------------LCVHAQSCQE------
---KGRGK-----QQ------RS---------TREY--------SPMFTRFSFLTVF---
-----------------------LLNKAEKLLQLHF-----HPS----------------
-----------REPLKKQGS--KGVTIPLAL----NLIQIHCKNE-AVYQYHV-TFSPNI
EYKSMRLKMLKEHQSVIGDISAFDG-FLLYL-PI--KLPQ--------------------
NINLKCERKT-DGTE-VNLKIQMTKILEPSSELCIPFYNVIFRKVMRILDMKLVGRNFYD
PTNATV-LQQY---R--LQIWPGYATSIRRTDGGLFLLVDAVHKVIRNDSVLNVM-HRIY
Q--Q--NR--DNFQDECTKQLIGNIILTRYNNKNYRIDDIDWNKTPQNSFTM-SDG----
-KEITFLEYYSK-----------------------------NYGITIRELDQPLLIYRVE
K-RKNPPGK-LQ-----EG---------------EILLVPELSFLT--------------
------------------------------------------------GIPEKMRQDFR-
IMKDLTQKVN---MSPGQHHAALLQLLSRIKK-NENAHKELSRWGLFLDGDVYR------
T-TGRILPMERINLKKTS---FTTSESLNWTKEISR---EACISAIPIHFWALFYPKQTM
EQAHELVSMLQKI---------SGPLEIPLAAPIWKELKDDRIETYARAIKSLLSSEG--
SIQL----------------VVCIITGTKDDLYRAIKRLCNVQNPVPSQVINARTIT--T
QYVKLRSIAQKILLQINCKLGGELWSVDIPL-KQL-MVIGIDVYHDPTRGKRSMLGFVAS
TSPIVT--QWYSKVIFQTPHQEIIDSLK-VCLVA----ALQKFHEVNHH--LPEKIVIYR
DGVSDGQLKIVESYEIPQLEKCFE-AF-----NNY-NPKMVVFVVQKQISTNIYSS-A-A
QQLSS-PPPGTVLDHTATSRDW--VDFYLIAHYSPQ--GCGIPTHYVCVRNTANLTPDHM
----QRLTFKLCHLYW-NWPGTIRVPAPCKYAHKVAFHSGHILHHEPSNE----------
-------------------------------------------LCETLF-----------
-----------FL-----------------------------------------------
------------------------------------------------------------
------------------------------------------------------------
-------------------------------------------------
>ENSCCNT00000007195.1_Piwil2_Beaver
------------------------------------------------------------
---------MDPV-------------QP--------------------------------
-----------------------PFRGSA-----------SVHSSQY-------------
--------------VRMPGC-WPQ--------SPRSLD---TPLGRAAPT----------
---GRGHVFR-------------K-----------------TEEFS--------------
------------------NQRWPAQRE----STG--------LVSMFRGMGL--------
--ETA------------PPTPPQR---------------E-V------------------
-----------------P---------------------------------PL-------
------------GRG----------------ILGR-G-LS--------------------
-----ANTARKDKKE---------------------PHSA-FPDHS-M--LTAGDS----
KLAEASVGWSR----------VLGRGSSDAS-------------ILPLGRAASG------
---IGRGV-----DK------PPS----AFGLTARN--------PLRLSQPPTLSPP---
-----------------------SLHSADH---LTL----EGKE----------------
-----------KELFVKQGS--KGTSQSLGL----NLIKIQCHNE-AVYQYHV-TFSPNV
ECKSMRFGMLKDHRSVTGNVTAFDG-SILYL-PV--KLQQ--------------------
VLELKSQRKT-DNAE-ISIKIQLTKILEPCSDLCIPFYNVVFRRVMKLLDMKLVGRNFYD
PTSAMV-LQQH---R--LQIWPGYAASIRRTDGGLFLLADVSHKVIRNDSVLDVM-HAMY
Q--Q--NK--ENFQDECSKLLVGNIVITRYNNRTYRIDDVDWNKTPKDSFTM-SDG----
-KDITFLEYYSK-----------------------------NYGITVKEEDQPLLIHRPS
E-RQNNHGT-LL-----KG---------------EILLLPELSFMT--------------
------------------------------------------------GIPEKMKKDFR-
AMKDLTQQIN---LSPKQHHNALGCLLQRISE-NETANSELTRWGLCLQKDVHK------
I-EGRVLPMERINLRNTS---FITSQDLNWIKEVTR---DISILTVPMHFWALFYPKRAM
DQARELVNMLEKV---------AGPIGIRMSPPAWVELKDDRIETYVRTIQSMLGVEG--
KLQM----------------VVCIIMGTRDDLYGAIKKLCCVQSPVPSQVINVRTI---G
QPTRLRSVAQKILLQINCKLGGELWGVDIPL-KQL-MVIGMDVYHDPSRGMRSVVGFVAS
INLTLT--KWYSRVVFQMPHQEIVDSLK-LCLVG----SLKKYYEVNHC--LPEKIVMYR
DGVSDGQLKTVANYEIPQLQKCFE-AF-----ENY-QPKMVVFVVQKKISTNLYLA-A-T
EHFVT-PSPGTVVDHTITSCEW--VDFYLLAHHVRQ--GCGIPTHYVCVLNTANLSPDHM
----QRLTFKLCHMYW-NWPGTIRVPAPCKYAHKLAFLSGQILHHEPAIQ----------
-------------------------------------------LCENLF-----------
-----------FL-----------------------------------------------
------------------------------------------------------------
------------------------------------------------------------
-------------------------------------------------
>XM_034925536.1_Piwil1_SterletSturgeon
------------------------------------------------------------
---------MT-------------------------------------------------
------------------------------------------------------------
------------------------------------------GRARAR------------
---SRGRAR--------------G------------------Q-EPS--------QAA--
-------------------------APGMAPKPA--------------------------
A-EVG--------------------------------------L----------------
----------------PQ---------------------------------PLG------
-EGELL------GRGRQ-----------------K-G--P--------------P-----
-----GAVRP---------------------------------EGMQLQ-ISAGFQ----
Q------------------MKIGERG----------------------G-----------
---RRS------------------------------------------------------
-----------------------DFHDTGIHTRQAM----EHVK----------------
--------------ESKTGV--SGSTIELRA----NYFRIISRPQWVLYQYHV-DYNPQM
ESRRLRSALLFKHDEVLGTTRTFDG-SILFL-PH--RLPN--------------------
TVTELFSETR-SGEN-VRVTVTLTNELPPTSPVCLQFYNIIFRRVLRILNMQQIGRHYYN
PNDPLN-IPHH---R--LMIWPGFTTSILQYESSIMLCTDVSHKVLRSETVLSFM-SQLR
Q--QC-GD--QRFPEACTKELVGLIVLTRYNNKTYRIDDIAWEKTPNNTFKK-GD-----
-KDISFKEYYKS-----------------------------QYNLDICDNNQVLLVSQLK
R-QGPAGG--AP-----RG---------------PALLVPEFCYLT--------------
------------------------------------------------GLTDKMRSDFN-
IMKDLSSHTR---LTPEQREQRMDRFITNINR-DPNAQAELTSWGLNFDNKLLS------
L-KARVLPTERISQGAKI--YEYSPWVAEWSREMRG---APLISTRPLENWLMLYTRRNI
DSAQALLQALNKV---------SPPLGIRVQRACMIEI-EDRQESLMRALQHNV--SP--
QTQM----------------VVCILPNNRKDKYDAVKKFLCVDCPTPSQCVVARTL---S
KPQALMTIATKIALQMNCKMGGELWSVEIPL-KQL-MIVGIDCYHDIVAGKRSIAGLVAS
LNQGMT--RWFSKCVLQSRGQEIVDGLK-ISLQA----ALKAWYKHNNC--LPSRIIVYR
DGVGDGQLQSVVSYEVPQIMGCIK-AL----GQDY-NPKLTVVVVKKRVSARFFAR-I-D
GKPSN-PPPGTVIDNDVTRPEW--YDFYIVSQAVRV--GSVSPTHYNVIYDSSGLKPDYM
----QRLTYKMCHMYY-NWSGIVRVPAPCQYAHKLAFLVGQSIHREPNTN----------
-------------------------------------------LDDFLY-----------
-----------YL-----------------------------------------------
------------------------------------------------------------
------------------------------------------------------------
-------------------------------------------------
>KC516710.1_Piwil2_BranchiostomaFloridae
M-----------------------------------------------------------
---------MGLQ------------DIPG----------------LP-------------
----------------------VYGRGITQ------------------------------
-----------------------------------------LGMQRQS------------
---TDTAVRP--------------------------------K-ER-----------E--
-------------------------SPPVSSPPQAK------------------------
--QPS-------------------------------------------------------
------------------------------------------------------------
------------------------------------------------------P-----
-----SSPSV--------------------------------QQAKPQA-LAQPMA----
K------------------LSLEEKK----------------------------------
------------------------------------------------------------
------------------------------------------------------------
-----------ERNIPPPGT--VGQPVRVAC----NYIPVKSNLT-AICQYAV-SFSPQI
DSRSMRYGMLYDHEDIIGDVKAFDG-AILYL-PK--KLPQ--------------------
SVTEVQSTRKTDGAL-IKVRITLTNELAPDDRQCLTVYNIIFKNVMRELELKQVGRNYYD
PKHPII-IAQH---K--MEVWPGYITAIQAYDGGLMLNTDISHKVLRTETVLDMM-QSIY
Q--S--SG--RGFQEHCTRQLVGEVVLTRYNNKTYRIDDISWDENPRSCFTF-HTG----
-EQVSFVDYYKK-----------------------------SYNINIMDDCQPLIISRPK
K-RAKDADR--------DE---------------VLCLIPELCCMT--------------
------------------------------------------------GLTDNMRQDFR-
VMKDIAVHTR---VTPMQRDLAMRKFIKNVDS-NPKAKAAMAKWGLYLDHDLLR------
T-EARQLPLEKIILKNRS---FQSNVEADFGREVTR---EPVLVPVDLQCWMVLFCARDE
HKANDYITMMKKV---------CPSLGIRVNTPALFRLENDRTETYLRIIRDNL--KP--
QVQM----------------VVCIFPTPRDDRYSAIKKLCCVDSPVPSQVINAKTI---G
SQQKLRSVTQKIALQINAKLGGELWALEIPL-KNI-MVVGIDVYHEIKKGVRSVAGFVAS
TNRELT--RWYSRTCFQMPGQELMDGLK-LCLTS----ALKKYHEVNHA--LPERIFIFR
DGVGDGQLNTVAGYEVEQLRECAS-YF---GGESY-QPRLAVVIVQKRINTRIFAE-YNR
GQLDN-PRPGTILDHTVTRREW--YDFFLVSQHVRQ--GTVSPTHYIVVADDTGLKPDHM
----QRLSYKLTHLYY-NWPGTVRVPAPCQYAHKLAYLVGQSIHKDPSLD----------
-------------------------------------------LADRLF-----------
-----------FL-----------------------------------------------
------------------------------------------------------------
------------------------------------------------------------
-------------------------------------------------
>ENSCPOT00000024503.2_Piwil3_GuineaPig
------------------------------------------------------------
------------------------------------------------------------
------------------------------------------------------------
------------------------------------------------------------
-----------------------G------------------------------------
------------------------------------------------------------
------------------------------------------------------------
------------------------------------------------------------
------------------------------------------------------------
-----------------------------------------------LS-LAADLQ----
A--------------------LSGAG----------------------------------
--DSSW------------------------------------------------------
-----------------------NFSGPCGGLREKL----RYVR----------------
--------------HSKTGS--EGSTIELLA----NHFQV--------------SDTSKM
AYKDLHEKLLFQHASIFGEYHIFDG-NSLLL-PRNEKLQH--------------------
SNIELLRRTK-EGGI-VKVTVCFSRELGTTHPDCILYYNIFLRRILKLMNLKQIGRNYYN
DANTQK-FFCS---R--LETIPDYVTSILPYEQSLTLCSDTCFKLLQSRTVFDVI-RKRF
K---------------ISKELIGLVVFTRYNNKTHKVAAVNWDLSPRDTFKR-SDS----
-SEVTFVDYYMQ-----------------------------QYNQIITDLNQPLLVSQGK
W-RKGQGN--IS-----PE---------------PILLGPELCYLI--------------
------------------------------------------------GLPDDVNRKPQ-
EMGDLTKLMK---QPPEVRKTESENFIRDVNK-NLTEQSDLQCWSLRFDTNCLS------
V-LGRVLGGVKVVQRKKS--FDVNQELAEWMRESRS---TWLLSAKSLNKWVLLYPKEYK
HQAETLRDNLKRV---------NDPMGVTGDQGHLQAV--DDPNSYISTLQRCV--TS--
QTTM----------------VVCVLPDNEKCRYD---------------CVLAKTL---E
FNKTYMTIITKIAQQMNCKMGGALWKVQTNL-RKT-MFVGIDCFHDIINRQNSIAGFV--
---------WHSQCIFQEPGQEIVNGLN-RCLEA----ALNSWFKNLHY--QPNSVVVYR
DGVGDGQLQYLLDYEIPQLVSQLN-KL---------QIKLTFIVVKKQINTRFFTK-S-G
QMFKN-PPSGTVVNVALTRHEW--YYFYIVSQTSKY--GTVTPTHYNVIYDTVCLDPYTV
----QSITYKLCHMYF-NFPGAIRVPAPCHYAHKLAYFVGQNIQQEPHNA----------
-------------------------------------------LSNSLY-----------
-----------YL-----------------------------------------------
------------------------------------------------------------
------------------------------------------------------------
-------------------------------------------------
>XM_023739852.1_Piwil4_Manatee
------------------------------------------------------------
---------MS-------------------------------------------------
------------------------------------------------------------
------------------------------------------GRARVR------------
---ARGIAR--------------S------------------P-SA--------------
------------------------LEVGRAQASP--------------------------
------------------------------------------------------------
------------------------------------------------------------
------------------------------------------------------------
------------------------------------------------------------
------------------------------------------------------------
------------------------------------------------------------
----------------------------SVCRNASM----TFFH----------------
--------------CC-------------------------LPL----------------
---------------------------------------S--------------------
PVTELSSGTQ-RGET-VKITITLMRELPSSSPVCIQVFNIIFKKILKKLSMYQIGRNYYN
PSEPVE-IPQH---K---------------------------------------------
-----------------------------------------------KIVQK-KPG----
-T--------------------------------------------------------LK
K-QKNQS---LN-----NS---------------VTY-----------------------
----------------------------------------------------NYISDDN-
LLNKHFNDSK---LK-------------SINR-NKDARFELETWGLRFGCQ-LS------
L-TGRIVPLEKILMRDQV---CQPVSAADWSKDVQT---CKILSAPSLTKWLIVCSNRAE
NVNESFLNCLRRV---------GSSMGFDVDYPKIIKV-QENPAAFLRAIQQHV--DP--
DVQL----------------VMCILSSNQKSYYDSIKKYLSSDCPVPSQCVLTRTL---N
KQGMMMSVAAKIAMQMTCKLGGELWAVEIPL-KSL-MVVGIDICKDALNKEMTVVGFVAS
INPRIT--RWYSRCILQRTTTDVADCLK-VFMIG----ALNKWYKYNHG--LPARIIVYR
DGVGDGQLKTLIEYEVPQLLSSVA-ES----SSKT-SSKLSVIVVRKKCMPRFFTE-M-N
HTLQN-PPLGTVVDSEATRPDW--YDFYLISQVAHQ--GTVNPTYYNVIYDDNGLKPDHM
----QRLTFKLCHLYY-NWSGLIRIPAPCQYAHKLTFLVAQSIHKEPSLE----------
-------------------------------------------LANSLF-----------
-----------YL-----------------------------------------------
------------------------------------------------------------
------------------------------------------------------------
-------------------------------------------------
>ENSBTAT00000021039.6_Piwil2_Cow
------------------------------------------------------------
---------MDPV-------------RP--------------------------------
-----------------------RFRGLS-----------PVHPSQS-------------
--------------VRMPGS-WPQ--------APKPLD---PALSRAGPA----------
---GRGHVFG-------------K-----------------QKEPS--------------
------------------PQSGPVQKE----SVG--------LVSMFRGLGL--------
--ETA------------SQTPLKR---------------E-V------------------
-----------------P---------------------------------PL-------
------------GRG----------------ILGL-G-LS--------------------
-----SSMACKDKEE---------------------PHPT-FLDPS-S--LAAGDS----
KMAEASVGWNR----------WVKRGTLDAS-------------LLPVGRAA-G------
---LGRGI-----YK------APG----ALSPPYQD--------PAQLSPLPALPQA---
-----------------------PLYSLDTPPLGTA----ERK-----------------
-----------KELFVKQGS--KGTPQSLGL----NLIKIQCHNE-AVYQYHV-TFSPNV
ECKSMRFGMLKDHQAVTGNVTAFDG-SILYL-PV--RLQQ--------------------
VLELKSQRKT-DSAE-ITIKIQLTKILEPCSDLCIPFYNVVFRRVMKLLDMKLVGRNFYD
PTSAMV-LQQH---R--LQIWPGYAASIRRTDGGLFLLADVSHKVIRNDSVLDIM-HTMY
L--Q--NK--ENFQDECTKLLVGNIVITRYNNRTYRIDDVDWNKTPKDSFIM-SDG----
-TEITFLDYYSK-----------------------------NYGITVKEEDQPLLIHRPS
E-RQNNQGM-LL-----KS---------------EILLLPELSFMT--------------
------------------------------------------------GIPEKMKKDFR-
AMKDLTQQIN---LSPKQHHSALECLLQRISK-NETANNELTRWGLYLQKDVHK------
I-EGRVLPMERINLRNIS---FITSPELNWIKEVTR---DLSILTVPMHFWALFYPKRAM
DQARELVNMLEKI---------AGPIGMRMSPPAWVELKDDRIETYVRTIQSMLGVEG--
KIQM----------------VVCIIMGTRDDLYGAIKKLCCVQTPVPSQVINVRTI---G
QPTRLRSVAQKILLQINCKLGGELWGVDIPL-KQL-MVIGMDVYHDPSRGMRSVVGFVAS
INLTLT--KWYSRVVFQMPHQEIVDSLK-LCLVG----SLKKFYEVNHC--LPDKIVVYR
DGVSDGQLKTVASYEIPQLQKCFE-AF-----ENY-HPKMVVFVVQKKISTNLYLA-A-T
ENFAT-PSPGTVVDHTITSCEW--VDFYLLAHHVRQ--GCGIPTHYVCVLNTANLSPDHM
----QRLTFKLCHMYW-NWPGTIRVPAPCKYAHKLAFLSGQILHHEPAIQ----------
-------------------------------------------LCENLF-----------
-----------FL-----------------------------------------------
------------------------------------------------------------
------------------------------------------------------------
-------------------------------------------------
>ENSLAFT00000008421.4_Piwil4_Elephant
------------------------------------------------------------
---------MS-------------------------------------------------
------------------------------------------------------------
------------------------------------------GRARVR------------
---ARGIAC--------------R------------------P-ST--------------
------------------------PEIGRTQASP--------------------------
--SPASVDVS--------------------------------------------------
------------------------------------------------------------
-DKDTPSSSGYMGTSR--------------------------------------------
-------ISQKM--------------------VFLGDSDS-TQKDK-DG-VSSGDV----
G------------------CTFLGRG----------------------G-----------
--RIRR------------------------------------------------------
-----------------------EFMDLGACTREKL----AHVR----------------
--------------DCKTGS--SGIPVKLVT----NLFNLDLPQDWQLYQYYV-TYIPDL
ESRRLRIALLYSHSELFNKAKVFDG-AILFL-LE--KLEE--------------------
KVTELSSETQ-RGET-VKIVITLTRELPSSSPVCFQVFSIIFKKILKKLSMYQIGRNYYN
PSEPVE-IPQY---K--LTLWPGYSVSVSQFESSLLFSADVCYKVLRSETVLEFM-TDLY
H--KT-GL--SSFTQACEKELLGLIVLTRYNNKTYRIDDIDWSVRPTHTFQK-RDG----
-AEISYVDYYKQ-----------------------------QYDITLSDLNQPVLVSLLK
S-KRNDN---TE-----AR---------------IAHLIPELCFLT--------------
------------------------------------------------GLTSQAISDFQ-
LMKALAEVTH---LSPLGRQQRLARLADDIQR-NKDARFELETWGLHFGCQ-MS------
L-TGRIVPLEKILMQDQV--FCQPMSAADWSKDVRT---CKILSAPSLNKWLIICNNRAE
HVNESFLNCLRRV---------GSSMGFNVDYPKMIKV-QEDPAAFLRAIQQHV--DA--
DVQL----------------VMCILSSNQKSYYDSIKKYMSSDCPVPSQCVLTRTL---N
KQGMMMSVATKIAMQMTCKLGGELWAVEIPL-KSL-MVVGIDVCKDALNKEMAVVGFVAS
INTRIT--RWYSRCILQRTTTNVADCLK-VLMIG----ALNKWYQYNHG--LPARIIVYR
DGVGDGQLKTLIEYEVPQLLSSVA-ES----SSNT-SSKLSVIVVRKKCVPRFFME-M-N
RTLQN-PPLGTVVDSEATRPDW--YDFYLISQVAHQ--GTVNPTYYNVIYDNNGLKPDHM
----QRLTFKLCHLYY-NWSGLIRIPAPCQYAHKLTFLVAQSIHKEPSLE----------
-------------------------------------------LANSLF-----------
-----------YL-----------------------------------------------
------------------------------------------------------------
------------------------------------------------------------
-------------------------------------------------
>ENSTGUT00000004991.2_Piwil1_ZebraFinch
------------------------------------------------------------
---------MT-------------------------------------------------
------------------------------------------------------------
------------------------------------------GRARAR------------
-----GRPP--------------R------------------Q-T---------------
--------------------------PAAGDAPQWQ-----------------------G
Q-QDV------------PGPLRGR------------WQPQ-QLR----------------
----------------QPQQLRQPQQLQQLQQPQQLQQPQQPQQLQQLHVLPAP------
-AQEPG------GHGRP-----------------R-G--P--------------E-----
-----NPPQE---RR----------------------------PEG-LQ-VSSGLQ----
D------------------LSLGDRG----------------------G-----------
---RRR------------------------------------------------------
-----------------------DFQDLGVNTRQAM----VHVQ----------------
--------------ESKTGF--SGKAIKLTT----NHFQLTSRPQWALYQYHV-GYSPEM
EARRLRSALLLQHEDTIGKTHAFDG-SILFL-PK--KLEK--------------------
KVTELFSRTR-NGED-VKITVTLTNELPPTSPTCLQFYNIIFRRLLKMLNLQQIGRNYYN
PSDPVS-IPNH---R--LMVWLGFTSSILQYEENIMLCADVCHKVLRGETVLDTM-HSLH
S--QV-GE--ERFRDACAKELIGLIVLTKYNNRTYRIDDINWDSNPKSTFRK-SDG----
-SEMSFVDYYKK-----------------------------QYNIEISDLMQPVLMSKMK
R-KS---G--NI-----QG---------------SVALIPELCSLT--------------
------------------------------------------------GLTDKMRSDFN-
MMKDLAIHTR---LPPEQRQRELGRFLGYIQK-DDNVQKELRNWGLSFDYKSVS------
F-TGRVVQGEKIFQSGAM--FGYNPHVADWTKETRG---LPLIRPVPMDTWLLIYTRRNY
DVAITLLQSLFKV---------TPSMGIHMNRPSMIEV-DDRTEAYLRVLQQRV--TP--
DINI----------------VVCILSSSRKDKYDAIKKYLCTDCPIPSQCVLARTL---S
KPQTIMTVATKIALQMNCKMGGELWSVEIPL-KQV-MIVGIDCYHDTLSGKQSVAGFVSS
LNQTVT--RWFSRCVVQSRGQELVDGLK-TCLQT----ALRNWAKWNKC--LPSRIFVYR
DGVGDGQLNTLVNYEVPQFLDCLK-SI----GTDY-SPKLTVIVVKKRVGARFFAE-I-G
GGLRN-PPPGTVVDTVVTRPEW--YDFFIVSQTVKS--GCVAPTHYNVVYDTSQLKPDHM
----QRLTYKLCHMYY-NWSGIIRVPAPCQYAHKLAFFVGQSIHREPNMV----------
-------------------------------------------LSDRLY-----------
-----------YL-----------------------------------------------
------------------------------------------------------------
------------------------------------------------------------
-------------------------------------------------
>ENSACCT00020010037.1_Piwil2_GoldenEagle
------------------------------------------------------------
---------MSRGI-----------RLP-------------------------EAGAGGG
GFTR------------------GWWGGSS-------------------------------
-----------------PGG-CSQD-----AADATPAC----------------------
-----------------------------------------RGSPP--------------
------------------PAPGTQDPV-------------------------------AR
QRGHA-------------AWPPWE---------------R-CHRAVLREAPHG-------
--CCAYPASIGTPA---L---------------------------------PA-------
----------AHARPRD-------------------SPSC--------------------
-----RQTVSEASVS---------------------SSPT-FWGSE--------------
------------------------------------------------------------
------------------------------------------------------------
------------------------------------------------------------
------HWLGLRALRTKPVA--KGTPLTVGL----NSVKIHCQNE-AVYQYHV-TFSPEV
ECRSTRFAMLKEHQAVTGNVTAFDG-SILYL-PI--LLPQ--------------------
LVSLKAQRRS-DREE-ITITIQITKVLEPSSDLCIPFYNVVFRRVMRILDMKLVGRNFFE
PDQATV-LQHY---R--LQIWPGYSVSIRKKDGGLFLLVDAIHKVIRSDSVLNFM-HAIY
K--Q--SV--SSFQDECTKQLVGNVVITRYNNRTYRIDDIDWDKTPRDSFTL-ASG----
-EEITFVDYYSK-----------------------------AYGITISELDQPLLVHRPK
E-KRMPEGK-VRQGLHLLD---------------MILLVPELTFMT--------------
------------------------------------------------GVPE-IRKDSR-
MVK-----ML---QSPSQHYARLTSLLRRIKD-SPEASQELMRWGLTLDPDIHR------
VGAGRVLPAERINMRHSS---FIPTEDLSWNREVTR---EASISAIAMNYWLLVYPKRLQ
DLAKNLVATMESV---------CGPIGMRVSRPALVELKDDRIETYAKTIRTVLDSED--
KVQL----------------LLCIISSSREDLYGAIKKLCCVQSPVPSQVINAQTLA--G
QLGKMRSVVQKVLLQLNCKLGGELWGVDIPL-KHL-MVIGMDVYHGRSKGMRSVIGFVAS
MNHILT--KWYSRVVFQMPHQEIADSLR-LCLAD----ALQHFHEMNHC--LPKKIVVYR
DGVSDSQLNTVLKYEIPQMQKCFD-TF-----ENY-QPSMVVMVVQKQISTNFYTL-T-A
EQFTS-PPPGTVIDHTVTSSDW--QDFFLLAHRSRQ--GCSIPTRYVCVLNTANLSCEHL
----QRLTFKLCHLYW-NWPGTIRVPAPCKYAHKLAFLSGQVLYREPSTQ----------
-------------------------------------------LCDKLF-----------
-----------FL-----------------------------------------------
------------------------------------------------------------
------------------------------------------------------------
-------------------------------------------------
>ENSORLT00020012903.1_Piwil1_Medaka
------------------------------------------------------------
---------MS-------------------------------------------------
------------------------------------------------------------
------------------------------------------GRARAR------------
---SRGRAR--------------G------------------Q-DT-----------A--
-------------------------VPGVSKS----------------------------
Q-EPV------------P------------------------------------------
----------------PP---------------------------------APA------
-GTELV------GRGRQ-----------------K-G--A--------------P-----
-----GAFST---------------------------------DAL-LQ-ISAGFQ----
Q------------------IKLGERG----------------------G-----------
---HRR------------------------------------------------------
-----------------------DFNDFGVNTRQLM----EHVK----------------
--------------ESKCGT--SGSPIQLTA----NFYRILSRPQWVLYQYHV-DFKPPM
ESRRLRTALLYRHAEVIGDARTFDG-ALLIL-PR--RLHC--------------------
KETVLYSETK-SGEK-VLITVTLTNELPPTSPVCIQFYNILFKRVLRLLEMQQIGRNYYN
PKNPLN-IPEH---N--LTIWPGYSTTILQYESSIMLCTDVSHKVLRSETVLDFM-VNLR
Q--KC-GN--QRFPDACAKELIGLIVLTKYNNKTYRIDDIAWDHTPKNTFTR-GD-----
-ADISFMNYYKT-----------------------------QYGLDITDVNQVLLVSHVK
KRTGPGGG--PP-----LG---------------PAMLIPELCYLT--------------
------------------------------------------------GLTDKMRSDFT-
IMRDLSENTR---LSPDKRISRLSGFIEDICG-NAGVQEELKKWGIGFDNHLLN------
L-SARVLAPERIFQGPRS--YDYNPMSGDWSREMRG---IPIISSPPLNNWIMFSTRRNS
NEAQSLLQTLGKV---------SGPLGLRLQRAVMIEY-EDHQESLLRALKQNV--GP--
TTQM----------------VVVVLPSNRKDKYDSVKKYLCVDCPTPSQCVLSRTL---S
RPQALMTVATKIALQMSCKMGGELWSVEIPL-KQL-MIVGIDCYHDISAGKRSIGAMVAS
LNQSMS--RWYSKCVLQHKGQELMDGLK-MAFTG----ALKDYLKFNNC--LPSRIIVYR
DGVGDGQLHSVVNFEISQILESIK-SL----GQDY-NPKVSVVVVKKRISSRFFAM-I-N
DKVSN-PPPGTVIDTEVTRPEW--YDFFIVSQAVRC--GSVSPTHYNVVYDTSGLKPDHM
----QRLTYKLCHMYY-NWQGLIRVPAPCQYAHKLAFLVGQSIHREPNIK----------
-------------------------------------------LDNYLF-----------
-----------YL-----------------------------------------------
------------------------------------------------------------
------------------------------------------------------------
-------------------------------------------------
>XM_013009541.1_Piwil4_KangarooRat
------------------------------------------------------------
---------MDLWC-----------TSPAASEQDRV------------------------
--------------------------------------W---------------------
------------------------------------------PREPLK------------
---SRYLLR--------------S-------NLAVHFWGEKWP-CSY-------------
------------------------HDVDYSLVQF----------------GLVY------
--RTTSVDPG--------------------------------------------------
------------------------------------------------------------
-DGEVASCSGFLGTSG--------------------------------------------
-------TS---------------------------------QQDK-DG-LSLDNV----
R------------------STVAERS----------------------V-----------
--KMKR------------------------------------------------------
-----------------------DFMDLGICIRQKL----AHVK----------------
--------------DCKTGS--SGIPVNLVT----NLFNLDIPRDWHLYQYHV-TYNPDI
ESRRLRIALLYNHSELANKAKAFDG-AILFL-SQ--KLEK--------------------
KVTELSSKTH-RDET-IKMTVTLTCELPSSSPMCIQFLNIIFKKILKKLSMYQIGRNFYN
PSKAVE-IPQH---K--LSLWPGFAISVSHYESRLLFSADVSYKILRNETVLEFM-TDLC
Y--NA-AM--SDFTQMCEKQLIGRIVLTRYNNRTYRIDDISWSVKPVHTFKR-RDG----
-SEISYIDYYKQ-----------------------------QYDITLSDLNQPVLVSLLK
S-KRNDN---TE-----PW---------------IVHLIPELCFLT--------------
------------------------------------------------GLTAQAASDFH-
LMKAMAAETK---LSPLSRQQHLARLADNIQR----------YWG---------------
---------------------CQPVSAADWSKDIRT---CKMLSAQSLNKWLILCSNRTE
NVIQSFLSCLRRV---------GSSMGFNVGYPKIINI-QESTAAFIRAIQLHV--DP--
NVQL----------------VMCILPSNQKNCYDSIKKYLSSDCPVPSQCVLAQTL---S
RQGIMMSIATKIAMQMICKLGGELWAVEIPL-KSL-MVVGIDLCKDAFNKEEVVVGFVAS
VNPRIT--RWFSRCILQKTTANIADCLK-VFMTG----ALKKWLKHNHD--LPARIIVYR
DGVGNGQLKTVLEYEVPQLLSSIR-ES----GS---STRLSVLVVRKKCMPRFFTE-V-S
RTLQN-PPLGTVVDSEATHPEW--YDFYLVSQTARG--GTVSPTHYNIIYDDNSLKPDHM
----QRLTFKLCHLYY-NWQGLISVPAPCQYAHKLTFLVAQSIHKEPSLG----------
-------------------------------------------LADCLF-----------
-----------YL-----------------------------------------------
------------------------------------------------------------
------------------------------------------------------------
-------------------------------------------------
>ENSAPLT00000019075.1_Piwil2_Duck
------------------------------------------------------------
---------MEPP------PPPF--SRP-----P--------------------------
----------------------GRMRGTP-----------ALSPSWARGQPGLG------
SPRSPG-RPRSP--SSLPGE-PPV-------PSASAVP----------------------
------------------------------------------------------------
-------------------------------PVS--------LSSLFWSLGF--------
--GTEPSPSL-----EPGGSPLGRSPCLNGLGVVEACPAS-LSFPPSQPRS---------
-----------------F---------------------------------PA-------
------------GRG---------------------------------------------
-----AASAVKAAE----------------------DSPV-RPSPA----VGAGDG----
ELVLPTRGRIL----------YRGRGDAPPA--------------APPGRATPLLLAKP-
--SLG----------------PPG------------------------------------
-----------------------PLSSAEPPPATSR------------------------
-----------QTPGAKPAA--RGTAVPVGL----NSVRIHCQNE-AVYQYHV-TFSPEV
ECRSARFGMLKEQRSVTGDVTAFDG-SILFL-PI--LLPQ--------------------
PVSLKAQRRV-DGEE-VSVTIQLTKVLEPSSDLCIPFYNVVFRRVMRILDMKLVGRNFFD
PSQASM-LQHY---R--LQVWPGYSVSIRRRDGGLFLQVDTVHKVIRSDSVLASM-HAIY
K--Q--NA--AGFKDECTKQLVGSMVLTRYNNRTYRIDDIDWDRTPRDSFTL-ASG----
-EEITFVDYYSK-----------------------------TYGITVRELDQPLLVHRPK
E-KRMPGRK-PQ-----VE---------------MILLVPELTFLT--------------
------------------------------------------------GVTE-IKKDTR-
MLKDVMREML---QSPQQHYECLCSLLRRIQE-SQEASHELMRWGLVLAQDIHR------
T-QGRVLPTERINLRHSS---FFPAEDLSWSKEVSR---EASISTVAMNYWLLVYPRRLQ
DLMKELVAAMKSV---------CGPIGMHVNAPALVELKDDRIETYVRTIRGLLGSED--
KVQL----------------LLCITSKSKEDLYSAIKKLCCVQTPVPSQVINVQSLT--G
QSSKLRSIVQKVLLQINCKLGGELWGIDVPL-KQL-MVIGMDVSH--GRGTRSVIGFVAS
VNQVLT--KWYSRVVFQMPQQEIADSLR-LCLAD----ALQCFHEMNHC--LPKKIVVYR
DGVSDGQLDTVVKYEIPQLQKCFD-TF-----ENY-QPSMVVVVVQKQISTNFYTD-T-S
ERLAC-PPAGTVIDHTITSTEW--QDFYLLAHRARQ--GCSVPTRYVCVLNTANLSPEHL
----QRLTFKLCHLYW-NWPGTIRVPAPCKYAHKLAFLAGQVLHHEPAPQ----------
-------------------------------------------LCDRLF-----------
-----------FL-----------------------------------------------
------------------------------------------------------------
------------------------------------------------------------
-------------------------------------------------
>ENSACAT00000015740.3_Piwil1_GreenAnole
------------------------------------------------------------
---------MS-------------------------------------------------
------------------------------------------------------------
------------------------------------------GRARAR------------
---ARGRAR--------------P------------------T-QP-----------EE-
------------------------DSAAASGAAT--------------------------
L-RPL------------LGYGAPR------------PGQQ-QPQ----------------
----------------PE---------------------------------PPA------
-EGPLI------GRGRQ-----------------R-G--G--------------V-----
-----PAQGP---------------------------------SKE-LE-ISAGFQ----
E------------------MTLGERG----------------------G-----------
---YRR------------------------------------------------------
-----------------------NYNDIGVYTRRSI----EHVK----------------
--------------EVKTGV--SGTAIALST----NHFRLTSRPQWTLYQYHI-DFSPPM
ESRRLRCALLFQHEDILGRTHAFDG-TILFL-PK--KVGN--------------------
KVTEVYSQTR-QGET-VKITITLTNELPSTSPTCLQFYNIIFRRVLKIMNLQQIGRNYYN
PSDPIS-VPKH---R--LMVWPGFTTSILQYETSVMLCSDVSHKVLRSETVLDFM-YSLY
E--QV-GE--QRFKEACAKELVGLIVLTRYNNKTYRVDDISWDSSPKDRFKK-ADG----
-SEISFVDYYQM-----------------------------QYNQEVKDLNQPLLLSQPK
R-KRGPGG--AV-----PG---------------PAALVPELCFLT--------------
------------------------------------------------GLTDKMRSDFS-
VMKDLAVHTR---LAPEQRMREIGKLVDYINK-DANVQQELRDWGLSFDSNLLS------
F-SGRVVQSERIHQGGKV--FDYNPQAADWSRETRG---APLMRAKPLDNWLLLFPRRNY
DAANALVQNLFKV---------TPAMGIQMKKATMVEV-EDRTEAYLRALKQTV--TS--
DTQM----------------VVCLLSSSRKDKYDTIKKFLCSDCPTPSQCVLARTL---G
KAQTVMAVATKIALQMNCKMGGELWSVEVPL-KQL-MVVGIDCYHDTSAGRRSIAAFVAS
LNQGMT--RWYSRCVLQDRGQEVVDGLK-VCFQA----ALRTWYTHNQH--LPSRIIVYR
DGVGDGQLKTLVSYEVPQFLECLK-TI----GQDY-SPKLTVIVVKKRLNNRFFAR-I-D
GRLQN-PPPGTVVDVEVTRPEW--YDFFIVSQAVKC--GTVAPTHYNVIYDSSALKPDHM
----QRLTYKLCHMYY-NWPGVIRVPAPCQYAHKLAFLVGQSIHREPNLA----------
-------------------------------------------LAENLY-----------
-----------YL-----------------------------------------------
------------------------------------------------------------
------------------------------------------------------------
-------------------------------------------------
>ENSCMIT00000029931.1_Piwil4_ElephantShark
------------------------------------------------------------
---------MP-------------VLLP--------------------------------
------------------------------------------------------------
-----------------------------------------IIRRQKR------------
-T---------------------S-------DVV---W---LTLHTH-------------
-----------------------INRPSLYRSSLKW------------------------
------------------------------------------------------------
------------------------------------------------------------
------------GLG---------------------------------------------
-----------------------------------------------KM-ISAGFE----
R------------------QVIMERG----------------------R-----------
--YKQR------------------------------------------------------
-----------------------NVFDFGVNTRKGM----EHVK----------------
--------------DCKSGS--SGNPVRIIT----NLFAFRSPHSWCLNQYHV-TFKPDI
ESKRLRMALLFSHSDLLGKIRAFDG-AMLFL-PH--KLEN--------------------
QVTELSSVMI-DGQV-VHITINLTSEFPQDSPMCIQFFNITIKKAMKMLSMYQIGRNFYD
PSTPIQ-IPQH---R--LILWPGFSTSIMRYEAKILLSADVSHKVLRSETVLEFM-TELY
N--RN-GD--QQFCDTCMKELLGLIVLTRYNNKTYRIDDIDWSANPTGTFKK-TDG----
-TEISYIDYYTQ-----------------------------QYDISVTDLSQPLLVSLLK
N-KHLDKD--AA-----PR---------------LIHLIPEFCFLT--------------
------------------------------------------------GLSNQARSDFH-
VMKDLAAETQ---LTPEKRQQRLHVLIDNIQR-NKEARTELEGWGLRLDEQ-IS------
L-IGRVIPSEKIHMLDHI-----PESAADWSRDTRN---ARIINVQPLQDWLMVFSHRSC
EVAGKLLACLKKV---------GLSMGFSVGNPKMVQV-NEGPASYMQALRHQV--QP--
STDL----------------VLCILSSNQKDNYDCIKKFLCVEKPTPSQCVLARNL---N
KQHMLMSIATKIAMQMACKLGGELWMVEIPV------------------------SIIQD
LASNSM--EWYSRCVFQSSAVEVADCLK-VCMQG----ALNKWLEINHM--LPGRIVIYR
DGVGDGQLMTLVDYEVPQILHSFK-AV----NPCY-GPKITMIVVRKRSPCRFFAD-V-N
GALQN-PALGTVIDSEATRPEW--YDFFLISQCARQ--GTVSPTYYNVVYDNSGMKPDHV
----QRLTYKLCHLYY-NWPGVIRVPAPCQYAFKLTVLVGQSIHREPDLN----------
-------------------------------------------LAERLF-----------
-----------FL-----------------------------------------------
------------------------------------------------------------
------------------------------------------------------------
-------------------------------------------------
>ENSMICT00000028923.2_Piwil1_MouseLemur
------------------------------------------------------------
---------MT-------------------------------------------------
------------------------------------------------------------
------------------------------------------GRARAR------------
---ARGRAR--------------G------------------Q-ET--------------
-------------------------VQHVGAAAS--------------------------
Q-QPG------------CIQP----------------RPQ--------------------
-----------------Q---------------------------------PPA------
-EGELV------GRGRQ-----------------RGG--T--------------V-----
-----GATA-----K----------------------------SQE-LQ-ISAGFQ----
E------------------LSLAERG----------------------G-----------
---RRR------------------------------------------------------
-----------------------DFHDLGVNTRQNL----DHVK----------------
--------------ESKTGS--SGIIVRLST----NHFRLTSRPQWALYQYHI-DYNPLM
EARRLRSALLFQHEDLIGRCHAFDG-TILFL-PK--RLQH--------------------
KVTEVFSQTR-NGEH-VRITITLTNELPPTSPTCLQFYNIIFRRLLKIMNLQQIGRNYYN
PSDPID-IPNH---R--LVIWPGFTTSILQYENNIMLCTDVSHKVLRSETVLDFM-LNFY
H--QT-EE--HKFQEQVSKELIGLIVLTKYNNKTYRVDDIDWDQNPKSTFKK-ADG----
-TEVSFLEYYRK-----------------------------QYNQEITDLKQPVLVSQPK
R-RRGPGG--TL-----PG---------------PAMLIPELCYLT--------------
------------------------------------------------GLTDKMRNDFN-
VMKDLAVHTR---LTPEQRQREVGRLIDYIHK-DDNVQRELRDWGLSFDSNLLS------
F-SGRILQAEKIHQGGKT--FDYNPQFADWSKETRG---APLISVKPLDNWLLIYTRRNY
EAANSLIQNLFKV---------TPAMGIQMKKAIMIEV-DDRTEAYLRVLQQKV--TS--
DTQI----------------VVCLLSSNRKDKYDAIKKYLCTDCPTPSQCVVARTL---G
KQQTVMAIATKIALQMNCKMGGELWRVDMPL-KLA-MIVGIDCYHDTTAGRRSIAGFVAS
INEGMT--RWFSRCVFQDRGQELVDGLK-VCLQA----ALRAWNSCNEY--MPSRIFVYR
DGVGDGQLKTLVNYEVPQFLDCLK-SV----GRGY-NPRLTVIVVKKRVNARFFAQ-S-G
GRLQN-PLPGTVIDVEVTRPEW--YDFFIVSQAVRS--GSVSPTHYNVIYDSSGLKPDHI
----QRLTYKLCHVYY-NWPGVIRVPAPCQYAHKLAFLVGQSIHREPNLS----------
-------------------------------------------LSNRLY-----------
-----------YL-----------------------------------------------
------------------------------------------------------------
------------------------------------------------------------
-------------------------------------------------
>ENSXMAT00000032928.1_Piwil2_Platyfish
------------------------------------------------------------
---------MDPR-------------KR------------------PDLSDK--AGFQML
GR--------GRGLQ-PVEMTVGRSRGLLL----------STEG-LGLGRARGFLPPGDI
PP---G------RGVLPPST-AP----GRG--LLVHPDEVGVGRARGLLLPSAEPKVGV-
---SRGAVLP-------------RLGQQYE-----------QKHML------------EM
PPGSAGDTA--------APRGEEVSAPPCGQGST--------LVSMFRGMGV--------
-------------------TSWGR---------------G-T------------------
-----------------P---------------------------------AV-------
------------GRE-----------------------SG--------------------
-----HDG--EVKV------------------------QD-FPVGL-A--TAMQGA----
GHRGDSMGRGSS--------------LSAQM-------------IVGLGRAALPQL----
--GMGRGQ-----AL---LSSLPSGQIKPVCPTSDPQR-TPLSPPHPEGGLKVVPMT---
--------------------QDLPVPLSSALPKKEM----TMESV---------------
-----------CSPINKAGT--KGTPITIGS----NHIVVSCKNE-AVYQYHV-TFTPNV
ESMTMRFGMMKDHRSTTGEVVAFDG-SILYL-PV--KLKD--------------------
EVLLKSSRRT-DNQE-IEIKIKMTKILPPNCDLCIPFYNVVFRRVMKIIGLKQVARNHYD
PESAVV-LEKQ---R--LQVWPGYATAIKHTDGGLYLSVEVTHKVLQNDSVLDLM-NMLY
K--Q--SK--ENFQDVCTKELVGAIVITRYNNRTYRIDSIEWNKSPNDSFTL-MNG----
-TKTTFLEYYSK-----------------------------NYGITIKEMNQPLLLHRPK
E-RSKPGGKQII-----TG---------------EILLVPELSFLT--------------
------------------------------------------------GIPEKMRKDMR-
AMKELTSHIN---VSSEQHTNSIKQLLKNISS-SPESVKELSRWGLEIGSEILI------
V-QGRTLPLETICLQTSC---FATGTDVSWSREVVR---DASINSVPLNIWAIFYPSRCA
DQAEELVSTFKKV---------AGPIGLRMARPIRVELRDERTETYVKSIHSHLTSEP--
NLQL----------------VVCIMVGNRDDLYIAIKKLCCVKSPIPSQAINIRTI---S
QQMKLKSVAQKILLQVNSKLGGELWTVNIPL-KNL-MVVGVDVHHDTSKSHQSVMGFVAS
VNSSLT--RWYSRVTFQTPTEELIHGFR-VCLLA----ALQKYHEINHN--LPEKIVVYR
DGVSDGQLKMVEQYEIPQLIKCFE-TF-----PSY-EPKLVFIVVQKRISTNLYSW-T-S
NNFGT-PSPGTVLDHTLTQKDW--VDFYLMAHPIRQ--GCGLPTHYIALYNTANLSPDHL
----QRLTFKMCHLYW-NWPGVIRVPAPCKYAHKLAFLSGQYLHSEPAIQ----------
-------------------------------------------LSDKLF-----------
-----------FL-----------------------------------------------
------------------------------------------------------------
------------------------------------------------------------
-------------------------------------------------
>ENSOANT00000018941.4_Piwil1_Platypus
------------------------------------------------------------
---------MT-------------------------------------------------
------------------------------------------------------------
------------------------------------------GRARAR------------
---ARGRAR--------------G------------------Q-DT--------------
-------------------------TPVVGPPAT--------------------------
Q-QSS------------YGHS----------------KPQ--------------------
-----------------Q---------------------------------PPS------
-EGEFV------GRGRQ-----------------R-G--A--------------M-----
-----GAPKS----Q----------------------------GQE-FQ-ISAGFQ----
S------------------LSLGEKG----------------------G-----------
---RQK------------------------------------------------------
-----------------------DFHDLGVNTRKGI----EHVQ----------------
--------------ESKTGS--SGIVVRLST----NHFRLTSRPQWALYQYHV-DYNPQM
EARRLRSALLFQHEELIGKTHAFDG-TILFL-PK--RLPN--------------------
KATEVFSQTR-SGEN-VKITITLTNELPPTSPTCLQFYNIIFRRLLKIMNLQQIGRNYYN
PSDPIS-IPNH---R--LVIWPGFTTSILQYENNIMLCTDVSHKVLRSETVLDFM-YTIY
N--QS-GD--RRFQEQVSKELVGLIVLTKYNNKTYRVDDIDWEQNPKSTFKK-ADG----
-SEISFLEYYRM-----------------------------QYNQEITDLKQPVLVSQPK
R-RRGPGG--AL-----PG---------------PALLIPELCYLT--------------
------------------------------------------------GLTDKMRSDFT-
VMKDLAVHTR---LTPEQRQREVGRLIDYIHK-DDNVQKELRDWGLSFDSNLLA------
F-SGRIMQTEKIIQSGKT--FDYNPALADWSKETRG---APLISVKPLDNWLLIYTRRNY
DAANSLIQNLFKV---------TPAMGIQMKKAIMIEV-DDRTEAYLRVLQQKV--TS--
DTQI----------------VVCLLSSNRKDKYDAIKKYLCTDCPTPSQCVVARTL---G
KPQTVMAIATKIALQMNCKMGGELWSVEIPL-KNV-MIVGIDCYHDTTAGRRSIAGFVSS
LNQGMT--RWFSRCVFQDRGQELVDGLK-VCLQG----ALRKWLACNGF--LPTRIIVYR
DGVGDGQLKTLVNYEVPQFLDCLK-SV----GEDY-SPKLTVIVVKKRVNARFFAQ-S-G
GRLQN-PPPGTVIDVEVTRPEW--YDFFIVSQAVRS--GSVSPTHYNVIYDNSALKPDYM
----QRLTYKLCHMYY-NWPGVIRVPAPCQYAHKLAFLVGQSIHREPSLS----------
-------------------------------------------LTDRLY-----------
-----------YL-----------------------------------------------
------------------------------------------------------------
------------------------------------------------------------
-------------------------------------------------
>ENSCPGT00000005006.1_Piwil1_SpoonBilledSandpiper
------------------------------------------------------------
---------MT-------------------------------------------------
------------------------------------------------------------
------------------------------------------GRARAR------------
---ARGRPP--------------G------------------Q-ES-----------A--
-------------------------VPSVGAASA--------------------------
Q-QTL------------PSQPPGF------------RQPQ-QPR----------------
----------------VP---------------------------------PSV------
-SGDPG------SRGRQ-----------------R-G--P--------------Q-----
-----SVP------------------------------------QG-LQ-ISAGFQ----
E------------------LSLADRG----------------------G-----------
---RRR------------------------------------------------------
-----------------------DFHDIGVNTRQAI----EHVQ----------------
--------------ESKTGS--SGIMIKLTA----NYFRLMSRPQWALYQYHV-CYNPEM
EARRLRSALLFQHEELIGKTHAFDG-SILFL-PK--KLGN--------------------
KVTEVFSRTR-NGED-VKITITLTNELPPTSPTCLQFYNIIFRRLLKMLNLQQIGRNYYN
PGDPIS-IPDH---R--LMVWPGFTSSILQYEESIMLCTDVSYKVLRSETVLDFM-YSLY
Y--EV-EE--QRFRDTCAKELIGLIVLTKYNNRTYRVDDIDWEANPRCTFRK-ADG----
-SEISYVDYYRR-----------------------------QYNQEITDLNQPVLISQSK
R-KR--GT--LM-----PG---------------PVVLIPELCFLT--------------
------------------------------------------------GLTEKMRNDFN-
MMKDLSNHTR---LPPEQRKREIGRLIDYIRK-DDNVQKELRNWGLSFDSNLLS------
F-SARVIQAEKILQSGNV--FDYNPQFADWSKETRG---APLICAKPLDNWLLLYTRRNY
EIANTLLQNLFKV---------TPSMGIRMSKATMIEV-EDRTEAYLRVLQQSI--TP--
DTNI----------------AVCVLSSSRKDKYDAIKKYLCTDCPIPSQCVLARTL---S
KPQTGLAIATKIALQMNCKMGGELWSVEIPL-KQV-MIVGIDCYHDTLSGKHSIAGFVAN
LNQTMT--RWFSRCVVQGQGQEIVDGLK-ACLQT----ALRDWFKWNKY--LPSRIIVYR
DGVGDGQLHTLVNYEVPQFLDCLK-SI----GKDY-NPRLTVIVVKKRVNTRFFAQ-S-G
GALKN-PPPGTVVDVEVTRPEW--YDFFIVSQAVRN--GCVAPTHYNVIYDTSSLKPDHL
----QRLTYKLCHMYY-NWAGVIRVPAPCQYAHKLAFLVGQSIHREPNLM----------
-------------------------------------------LSDRLY-----------
-----------YL-----------------------------------------------
------------------------------------------------------------
------------------------------------------------------------
-------------------------------------------------
>ENSOCUT00000006269.4_Piwil2_Rabbit
------------------------------------------------------------
---------MDPV-------------RP--------------------------------
-----------------------PFRGPA-----------PVHLSQC-------------
--------------VRMPGC-WPQ--------APKPLE---PALGRAGPV----------
---GRGHMFA-------------K-----------------PEEAG--------------
------------------TQSGPAPRE----SVG--------LVSMFRGLGL--------
--DTA------------SRTSPRR---------------E-L------------------
-----------------P---------------------------------PS-------
------------GRG----------------ILGR-G-LS--------------------
-----ANLLRKEKEE---------------------PRLT-FPDPS-V--LAAGDS----
KMAEASVGWNR----------MLGRGSSDTS-------------SLPLGRAAGG------
---MGRAV-----EK------PPR----VFGPASRN--------PPRLSPPSPLPQS---
-----------------------SLHFPERPLGLTA----EPKE----------------
-----------KEIFVKQGS--KGTPQSLGL----NLIKIQCHNE-AVYQYHV-TFSPNV
ECKSMRFGMLKDHQAVTGNVTAFDG-SILYL-PV--KLQQ--------------------
VLELKSQRKT-DDAE-ISIKIQLTKILEPCSDLCIPFYNVVFRRVMKLLDMKLVGRNFYD
PTSAMV-LQQH---R--LQIWPGYAASIRRTDGGLFLLADVSHKVIRNDSVLDVM-HAMY
Q--Q--NK--ENFQDECSKLLVGNIVITRYNNRTYRIDDVDWNKTPKDSFTM-SDG----
-KEITFLEYYSK-----------------------------NYGITVKEEDQPLLIHRPS
E-RQNNHGM-LL-----KG---------------EILLLPELSFMT--------------
------------------------------------------------GIPEKMKKDFR-
AMKDLTQQIN---LSPKQHHNALECLLQRISK-NETANSELTRWGLCLQKDVHK------
I-EGRVLPMERINLRNTS---FITSQDLNWIKEVTR---DLSILTIPMHFWALFYPKRAT
DQARELVNMLEKI---------AGPIGMRMSPPAWVELKDDRIETYIRTIQSMLGVEG--
KIQM----------------VVCIIMGTRDDLYGAIKKLCCVQAPVPSQVINVRTI---G
QPTRLRSVAQKILLQINCKLGGELWGVDIPL-KQL-MVIGMDVYHDPSRGMRSVVGFVAS
INLTLT--KWYSRVVFQMPHQEIVDSLK-LCLVG----SLKKFYEVNHC--LPEKIVVYR
DGVSDGQLKTVANYEIPQLQKCFE-AF-----ENY-QPKMVVFVVQKKISTNLYLA-A-A
EHFVT-PAPGTVVDHTITSCEW--VDFYLLAHHVRQ--GCGIPTHYVCVLNTANLSPDHM
----QRLTFKLCHMYW-NWPGTIRVPAPCKYAHKLAFLSGQILHHEPAIQ----------
-------------------------------------------LCENLF-----------
-----------FL-----------------------------------------------
------------------------------------------------------------
------------------------------------------------------------
-------------------------------------------------
>ENSSSAT00000155785.1_Piwil1_AtlanticSalmon
------------------------------------------------------------
---------MT-------------------------------------------------
------------------------------------------------------------
------------------------------------------GRARAR------------
---SRGRAR--------------G------------------Q-ES-----------A--
-------------------------APGVTPF----------------------------
Q-ETA------------R------------------------------------------
----------------EA---------------------------------PPS------
-EGELV------GRGRQ-----------------R-T--A--------------P-----
-----GAVSS---------------------------------EAV-IQ-ISAGFQ----
Q------------------VKIGERG----------------------G-----------
---RRR------------------------------------------------------
-----------------------DFHDAGINTRQAM----EHVR----------------
--------------ESKSGF--SGSPIELKA----NFFKILSRPQWVLYQYHV-DFKPVM
ESRRLRSALMYQHEETLGKARTFDG-ALLFL-PH--KLHN--------------------
TETVLYSETR-MGEK-VQITVTLTNELPPTSPVCLQFYNIIFRRVLRMLNMQQIGRHYYN
PTDPLN-IPQH---R--LTIWPGFTSTILQYESSIMLCTDVSHKVLRSETVLSFM-MGLR
Q--QS-GD--QRFPEACTKELVGLIVLTKYNNKTYRIDDIAWDHTPNNTFKR-GD-----
-SEISFKDYYKA-----------------------------QYGLDITDGNQVLLISHMK
K-MGPSGG--PP-----QG---------------PAMLVPEFCYLT--------------
------------------------------------------------GLTDKMRADFN-
IMKDLSTHTR---LTPEQREGRLNRFVGNIHQ-NTEAQTELNTWGLNFDNKLLS------
L-TGRVLPAERIVQGSRT--YEYNPWQADWSKEMRG---IPLISCRPLENWLMFFTRRNN
DVAQALLQTLNKV---------STPLGIRMQRAIMVEY-EDRQESLLRALQQNV--KK--
ETQM----------------VVVVLPSNRKDKYDSVKKYLCVDCPTPSQCVVARTL---A
KQQALMTVATKIALQINCKMGGELWSVEIPL-KQL-MIVGIDCYHDTAAGKRSIGALVAS
LNQGMS--RWFSKCVLQNRGQEIMDGLK-VALQG----ALKAWLKHNNC--LPSRIIVYR
DGVGDGMLQSVVNYEVPQIMESIK-TM----GHDY-APKLTLVVVKKRISSRFFAR-I-D
GKLTN-PPPGTCIDTEVTRPEW--YDFFIVSQAVRM--GSVSPTHYNVVYDSSGLKPDHM
----QRLTYKLCHMYY-NWQGIIRVPAPCQYAHKLAFLVGQSIHREPNMN----------
-------------------------------------------LDDFLY-----------
-----------YL---------------------EK------------------------
----LGHIPS----------------SCHIL-RRA-------------------------
--------------------------------------------TLP-------------
-------------------------------------------------
>ENSONIT00000013788.2_Piwil1_NileTilapia
------------------------------------------------------------
---------MT-------------------------------------------------
------------------------------------------------------------
------------------------------------------GRARAR------------
---SRGRAR--------------G------------------Q-ET-----------A--
-------------------------APGASQA----------------------------
Q-EPA------------PA------------------------A----------------
----------------AP---------------------------------PPE------
-AGDLG------GRGRQ-----------------K-G--A--------------P-----
-----GPFSA---------------------------------EAL-LQ-ISAGFQ----
Q------------------VKLGERG----------------------G-----------
---RRR------------------------------------------------------
-----------------------DFHDAGVNTRQAM----EHVK----------------
--------------ESKCGV--TGNPIQLTA----NFFRILSRPQWVLYQYHV-DFKPQM
ESRRLRSALLFQHEETLGSARSFDG-ALLFL-PN--RLHS--------------------
KETVVHSETR-NGEK-VQITITLTNELPPSSPVCIQFYNIIFRRILRILNMQQIGRNYYS
PSDPLN-IPQH---K--LTIWPGYTTNILQYESSIMMCTDVSHKVLRSETVLDFM-VSLR
Q--QC-AS--QRFTEICEKELIGLIVLTKYNNKTYRIDGIAWDHTPSNTFKR-GD-----
-ADISFKNYYKS-----------------------------QYGLDITDENQVLLISYVK
K-MGPAGA--PP-----PG---------------PAMLIPELCYLT--------------
------------------------------------------------GLTDKMRADFS-
IMKDLSTHTR---LTPEQREGRLNRFITNIQR-NADAQAELDKWGLSFDKQLLN------
L-AGRVLPVERIYQGSRS--YDYNPWAADWAKEMRG---LAVISAPPLSNWLFFHTRRNS
NEASSLLQTLSRV---------SGPLGIPMGKPVMIQY-EDHQESLLAALRHNV--GP--
QIEM----------------VVVVLPNNRKDKYDSIKKFLCVDCPTPSQCVLARTL---S
RPQALMTVATKIALQMACKMGGELWSVEIPL-KQL-MIVGIDCYHDTAAGKRSIGALVAS
LNQSMS--RWFSKCVLQHKGQEIMDGLK-KTLTA----ALKEYLRFNGC--LPSRVIVYR
DGVGDGQLHSVVNYEVQQIMDSIT-SM----GQDY-NPKLSVVVVKKRISSRFFAH-I-N
GKVSN-PPPGTIVDSEVTRPEW--YDFYIVSQAVRS--GSVSPTHYNVVYDTSGLKPDHM
----QRLTYKLCHMYY-NWQGIIRVPAPCQYAHKLAFLVGQSIHREPSMK----------
-------------------------------------------LDDQLF-----------
-----------YL-----------------------------------------------
------------------------------------------------------------
------------------------------------------------------------
-------------------------------------------------
>ENSDORT00000011180.2_Piwil2_KangarooRat
------------------------------------------------------------
---------MDPV-------------QP--------------------------------
-----------------------PFRGPA-----------PIHSSQC-------------
--------------IRMPGC-WPH--------SPKPLD---SALVKA-PV----------
---GRGHMFR-------------K-----------------LDN----------------
-----------------------TQKP----VMY--------VISGHD--GF--------
--QT-------------------K---------------R-P------------------
-----------------G---------------------------------VL-------
------------GVG----------------ILGR-G-FS--------------------
-----ANMTHKDKEE---------------------PHPP-FPDPS-V--LATGDS----
KLAEVSVAWNR----------VLGRGNLDAS-------------MFPLGR-AGG------
---LGRGV-----NK------SPG----SVGLIARE--------PPQLSQPPTLPLT---
-----------------------SLHSVDSPPSLTL----EQKE----------------
-----------KEHFVKQGS--KGTLQSLGL----NLIKIQCHNE-AVYQYHV-TFSPNV
ECKSMRFGMLRDHHSVTGNVTAFDG-SILYL-PV--KLPQ--------------------
VVELKSQRKT-DDAE-ISVKIQLTKILEPCSDLCIPFYNVVFRRVMKLLDMKLVGRNFYD
PTSAMV-LQQH---R--LQIWPGYAASIRRTDGGLFLLADVSHKVIRNDSVLDVIFKPQN
W--H--QK--RGGGIVCTAIVVLLLIC---------------------------------
---FLPLPCSSK-----------------------------NYGITVKEEDQPLLIHRPS
E-RQSNHGT-LL-----KG---------------EILLLPELSFMT--------------
------------------------------------------------GIPEKMKKDFR-
AMKDLTQQIN---LSPKQHHNALECLLQRISE-NEAANNELIRWGLCLEKDVHK------
I-DGRVLPMERINLRNTS---FITSQDLNWSKEVTR---DVSILTVPMHFWALFYPKRAI
DHARELVNMLEKV---------AGPIGMRINPPTCVELKDDRIETYIRTIQSTLGVEG--
KLQM----------------VVCIIMGTRDDLYGAIKKLCCVQSPVPSQVINVRTI---G
QPTRLRSVAQKILLQMNCKLGGELWGVDIPL-KKL-MVIGMDVYHDPSRGMRSVVGFVAS
INLTLT--KWYSRVVFQIPHQEIVDSLK-LCLMD----SLRKYYEVNHC--LPEKIVMYR
DGVSDGQLKTVANYEIPQLQKCFE-SF-----ENY-QPKMVVFVVQKKISTNLYLA-T-S
KDFVT-PSPGTVVDHTIT--KW---------HHVFQ--G----------------SPDHT
LFLPYRLTFKLCHMYW-NWPGTIRVPAPCKYAHKLAFLSGQILHQEPAIQ----------
-------------------------------------------LCENLF-----------
-----------FL-----------------------------------------------
------------------------------------------------------------
------------------------------------------------------------
-------------------------------------------------
>NM_001114195.1_Piwil2_SeaUrchin
------------------------------------------------------------
---------MA-------------------------------------------------
------------------------------------------------------------
------------------------------------------GFGRG-------------
---GRGAALLKLLE---EPQRRPGQNGDNT---------NGDKVEG---------KPASR
PDT--------------------APAPGAPKPGAPK-------PAFGRGLQMAAMQQQIK
KEEPK-------------------------------------------------------
-----------------P---------------------------------PGSQQ----
-SAQQQAAPTSFGRGFSG------------MPIGR-GFTSQQQPTAQKSPARQTPSPARQ
SPSPPGKSPSPTGKS---------------------------PSPS-MM-TSSSAA----
SSAYPSPAPTPT-------PSMGPGG----------------------------------
------------------------------------------------------------
-----------------------DTRDRFANLDEKM----GHLS----------------
-----------LQGKEIHGT--AGREVKAAS----NYIRIKCVNK-AVWQYAV-SFDPPI
ESKKIRLRMVFDHSDVIGKVRAFDG-AVLFL-PH--KLPQ--------------------
KVTLFESVRLFDQET-ITIKIILGKEINPQE--CTQIYNIIFRKVMKILQMKQVGRHFYN
PTTPSI-VPQH---K--LEIWPGYITAISQYEGGLMLHADVSHKVLCNESVLESM-QAIY
Q--RIPNN--IRFREECVRQIVGTVVLTRYNNKTYRVDDIDWDSNPQTTFKS-RD-----
-EEISFIDYYKK-----------------------------SYSLEISDPGQPLLISRIK
K-KQLNNPGTPV-----EE---------------EIRLIPELSSRT--------------
------------------------------------------------GLTDDMRADFR-
IMKDLAMHTR---VTPQQRHQSMLKFIKNVYA-NEQAAEELSGWGLELQHDLLQ------
L-TGRQLPLENIKLGRSS---FKASKEADWGRECTR---QHVITAVPLRNWVVVFTRRDA
PKAAEFIQMMKQV---------CPQMGIEIEHPSMVELQDDRTQSYTNMVKKSI--NP--
QLQL----------------VIAIFPTSRDDRYSAFKKLCCIEAPVPSQVINGRTI---S
QKQKLRSVTQKIALQINCKLGGELWALDVPL-SKL-MVIGIDVYHDPNRGKKSIGAFVAS
MNRDLT--SWFSRVCIQTPHQELIGGLK-LCFTS----SLKKYHDINHA--LPEKIVIFR
DGVGDGQLNVVATYEQEQLSQCFS-MF----GADY-KPQLCIVVVQKRINTRIFSV-A-G
GNYEN-PYPGMVIDHTITRPTW--YDFFLVSQHVRQ--GTVTPTHYVVVHDSTQLKPDHM
----QRLAYKLTHLYY-NWPGTVRVPAPCQYAHKLAYLVGQNLHKEPSLE----------
-------------------------------------------LCDKLF-----------
-----------FL-----------------------------------------------
------------------------------------------------------------
------------------------------------------------------------
-------------------------------------------------
