# Supplementary material for: Evolutionary history of the vertebrate Piwi gene family
Source: PeerJ. 2021 Nov 5;9:e12451. doi: 10.7717/peerj.12451 (PMC8574217; doi:10.7717/peerj.12451)
Supplement: Supplemental Information 12 [file peerj-09-12451-s012.zip › rawData/dataS3_figS2data/IqTree.bestTree.FigS1.nwk]

(ENSPMAT00000001870.1_Piwil2_Lamprey:1.16351,((((((((((((((((ENSCAFT00000006660.4_Piwil4_Dog:0.185023,ENSPVAT00000007247.1_Piwil4_Megabat:0.111516)1:0.0187921,ENSBTAT00000019851.6_Piwil4_Cow:0.283215)1:0.030811,(((((ENSMUST00000115644.9_Piwil4_Mouse:0.149978,ENSPEMT00000032712.2_Piwil4_Deermouse:0.182484)1:0.226569,(ENSCCNT00000003418.1_Piwil4_Beaver:0.127463,XM_013009541.1_Piwil4_KangarooRat:0.316171)1:0.0406)1:0.0297216,ENSCPOT00000000070.3_Piwil4_GuineaPig:0.249209)1:0.038345,ENSOCUT00000002861.4_Piwil4_Rabbit:0.211809)1:0.0219276,(ENSMICT00000006380.3_Piwil4_MouseLemur:0.149817,((ENSMFAT00000005184.1_Piwil4_CrabEatingMacaque:0.0238468,ENST00000299001.11_Piwil4_Human:0.0147229)1:0.0347074,ENSSBOT00000032428.1_Piwil4_BolivianSquirrelMonkey:0.0881245)1:0.0854634)1:0.0339517)1:0.0343085)1:0.0313344,ENSDNOT00000016813.3_Piwil4_Armadillo:0.39914)1:0.0190223,(XM_023739852.1_Piwil4_Manatee:0.257693,ENSLAFT00000008421.4_Piwil4_Elephant:0.0961255)1:0.0577978)1:0.26041,(ENSMODT00000000262.4_Piwil4_Opossum:0.150234,ENSPCIT00000051637.2_Piwil4_Koala:0.179111)1:0.219711)1:0.160684,((ENSSPUT00000006002.1_Piwil4_Tuatara:0.308717,(ENSPTXT00000006761.1_Piwil4_EasternBrownSnake:0.378549,ENSACAT00000014102.3_Piwil4_GreenAnole:0.451961)1:0.204407)1:0.0551577,(ENSCPBT00000040421.1_Piwil4_PaintedTurtle:0.129902,XM_019483637.1_Piwil4_Alligator:0.327595)1:0.0533823)1:0.10422)1:0.136132,(ENSLLET00000001604.1_Piwil4_SpinyToad:0.440136,ENSXETT00000014018.3_Piwil4_ClawedFrog:0.411689)1:0.345482)1:0.128696,ENSLACT00000001318.1_Piwil4_Coealacanth:0.76673)1:0.0974596,LT674431.1_Piwil4_Lungfish:0.581542)1:0.114456,(XM_033023425.1_Piwil4_ThornySkate:0.37341,ENSCMIT00000029931.1_Piwil4_ElephantShark:0.298461)1:0.401827)1:0.596142,ENSPMAT00000010279.1_Piwil1_Lamprey:0.82026)1:0.104757,(((ENSCMIT00000035504.1_Piwil1_ElephantShark:0.276965,XM_033043911.1_Piwil1_ThornySkate:0.202441)1:0.219169,(((((((((((((ENSMFAT00000008498.1_Piwil3_CrabEatingMacaque:0.089232,ENST00000332271.9_Piwil3_Human:0.0346355)1:0.141577,ENSSBOT00000007085.1_Piwil3_BolivianSquirrelMonkey:0.364773)1:0.40814,ENSMICT00000071002.1_Piwil3_MouseLemur:0.795186)1:0.139736,((ENSCCNT00000019785.1_Piwil3_Beaver:0.862072,ENSCPOT00000024503.2_Piwil3_GuineaPig:1.01807)1:0.251338,ENSOCUT00000017788.3_Piwil3_Rabbit:0.763418)1:0.126347)1:0.108535,((ENSPVAT00000016875.1_Piwil3_Megabat:0.373884,ENSCAFT00000016829.4_Piwil3_Dog:0.415929)1:0.0739178,ENSBTAT00000020633.6_Piwil3_Cow:0.804928)1:0.158093)1:0.702863,(ENSMODT00000059476.1_Piwil3_Opossum:0.430092,ENSPCIT00000057429.1_Piwil3_Koala:0.306791)1:0.812289)1:0.266223,((((ENSCPOT00000004881.3_Piwil1_GuineaPig:0.0372737,ENSOCUT00000028709.3_Piwil1_Rabbit:0.0189749)1:0.00858894,((((ENSPEMT00000025752.2_Piwil1_Deermouse:0.00838799,ENSMUST00000086056.7_Piwil1_Mouse:0.00446311)1:0.023488,((ENSDNOT00000015265.3_Piwil1_Armadillo:0.0235643,ENSBTAT00000008482.3_Piwil1_Cow:0.00630949)1:1.0351e-06,(((ENST00000245255.7_Piwil1_Human:0.0212241,ENSMFAT00000005141.1_Piwil1_CrabEatingMacaque:0.00217477)1:0.024175,ENSSBOT00000050763.1_Piwil1_BolivianSquirrelMonkey:0.025839)1:0.025165,ENSMICT00000028923.2_Piwil1_MouseLemur:0.00823215)1:0.00231941)1:0.00210622)1:2.4866e-06,(ENSCCNT00000022357.1_Piwil1_Beaver:0.0191363,ENSDORT00000010481.2_Piwil1_KangarooRat:0.0149486)1:0.00839924)1:2.4378e-06,ENSCAFT00000010928.3_Piwil1_Dog:0.0106391)1:0.0021307)1:0.0021194,((XM_004385007.3_Piwil1_Manatee:0.00455795,ENSLAFT0000001e3815.3_Piwil1_Elephant:0.0104238)1:0.01588,ENSPVAT00000010029.1_Piwil1_Megabat:0.0118509)1:0.00529884)1:0.0494883,(ENSMOCT00000019847.4_Piwil1_Opossum:2.9677e-06,ENSPCIT00000034700.2_Piwil1_Koala:0.0193024)1:0.0458911)1:0.0344746)1:0.0410338,ENSOANT00000018941.4_Piwil1_Platypus:0.127545)1:0.0884934,(((((ENSGALT00000004171.6_Piwil1_Chicken:0.132764,ENSAPLT00000012861.2_Piwil1_Duck:0.0596326)1:0.0444316,(((ENSFTIT00000011895.1_Piwil1_CommonKestrel:0.116438,(((ENSSCAT00000017323.1_Piwil1_CommonCanary:0.0545573,ENSTGUT00000004991.2_Piwil1_ZebraFinch:0.103036)1:0.02124,ENSCCET00000039308.1_Piwil1_BlueTit:0.0471547)1:0.0531823,ENSLCOT00000013770.1_Piwil1_BlueCrownedManakin:0.169082)1:0.251934)1:0.012274,ENSACCT00020002073.1_Piwil1_GoldenEagle:0.0343822)1:0.00861123,(ENSACUT00000011027.1_Piwil1_BurrowingOwl:0.127778,ENSCPGT00000005006.1_Piwil1_SpoonBilledSandpiper:0.0894636)1:0.0160074)1:0.0294716)1:0.146162,(ENSDNVT00000023295.1_Piwil1_Emu:0.0525491,(ENSSCUT00000006943.1_Piwil1_Ostrich:0.00813244,ENSAHAT00000021985.1_Piwil1_SpottedKiwi:0.0332427)1:0.00981295)1:0.0517633)1:0.125368,XM_006260910.3_Piwil1_Alligator:0.181432)1:0.0271627,(ENSCPBT00000041920.1_Piwil1_PaintedTurtle:0.104913,ENSSPUT00000018606.1_Piwil1_Tuatara:0.24187)1:0.0205693)1:0.0327843)1:0.0244253,(ENSPTXT00000027453.1_Piwil1_EasternBrownSnake:0.166211,ENSACAT00000015740.3_Piwil1_GreenAnole:0.269351)1:0.127165)1:0.058695,((ENSXETT00000096919.1_Piwil1-a_ClawedFrog:0.242291,(ENSLLET00000031372.1_Piwil1-a_SpinyToad:0.0613547,ENSLLET00000048104.1_Piwil1-a-retro_SpinyToad:0.00238285)1:0.262857)1:0.0806276,(ENSLLET00000004078.1_Piwil1-b_SpinyToad:0.947523,ENSXETT00000095526.1_Piwil1-b_ClawedFrog:0.260563)1:0.150672)1:0.244817)1:0.102794,LT674429.1_Piwil1_Lungfish:0.319438)1:0.0536719,ENSLACT00000021593.1_Piwil1_Coealacanth:0.201933)1:0.126532)1:0.064759,((((((ENSDART00000138019.3_Piwil1_Zebrafish:0.153249,ENSEEET00000000356.1_Piwil1_ElectricEel:0.162932)1:0.0717174,(((ENSAOCT00000000379.1_Piwil1_ClownAnemonefish:0.199832,ENSONIT00000013788.2_Piwil1_NileTilapia:0.141421)1:0.0329879,((XM_037481821.1_Piwil1_Stickleback:0.199884,ENSORLT00020012903.1_Piwil1_Medaka:0.267933)1:0.0449309,(ENSXMAT00000000118.2_Piwil1_Platyfish:0.25307,ENSTRUT00000028242.3_Piwil1_Fugu:0.339049)1:0.0513128)1:0.0161321)1:0.0740925,XM_030357825.1_Piwil1_AtlanticCod:0.304377)1:0.139278)1:0.015977,ENSSSAT00000155785.1_Piwil1_AtlanticSalmon:0.141357)1:0.152746,XM_006640394.2_Piwil1_SpottedGar:0.268871)1:0.0897111,XM_034925536.1_Piwil1_SterletSturgeon:0.148669)1:0.070229,XM_028824765.1_Piwil1_Reedfish:0.33358)1:0.31257)1:0.288817)1:0.27493,((((XM_022253500.1_Piwil1_CrownOfThornsStarfish:0.755957,XM_033772545.1_Piwil1_CommonStarfish:0.518532)1:0.193931,XM_030990960.1_Piwil1_SeaUrchin:1.19671)1:0.220415,(KC516709.1_Piwil1_BranchiostomaFloridae:0.367057,NM_001168160.1_Piwil1_SaccoglossusKowalevskii:0.575005)1:0.16222)1:0.0640543,XM_026836876.1_Piwil1_CionaIntestnalis:1.47709)1:0.117973)1:0.633003,((XM_006820494.1_Piwil2_SaccoglossusKowalevskii:0.848921,NM_001114195.1_Piwil2_SeaUrchin:0.765799)1:0.112049,KC516710.1_Piwil2_BranchiostomaFloridae:0.757936)1:0.206798)1:0.121666,XM_002130541.5_Piwil2_CionaIntestinalis:1.40701)1:0.22287,((((((((ENSDART00000090695.7_Piwil2_Zebrafish:0.231137,XM_027027755.2_Piwil2_ElectricEel:0.254156)1:0.120027,XM_014170861.1_Piwil2_AtlanticSalmon:0.146185)1:0.0362167,(XM_030357926.1_Piwil2_AtlanticCod:0.437051,((((ENSONIT00000088165.1_Piwil2_NileTilapia:0.166125,XM_011615388.2_Piwil2_Fugu:0.40358)1:0.034029,(ENSORLT00020015956.1_Piwil2_Medaka:0.342452,ENSXMAT00000032928.1_Piwil2_Platyfish:0.232016)1:0.0466747)1:0.0163431,XM_037483638.1_Piwil2_Stickleback:0.204657)1:0.00356581,ENSAOCT00000004854.1_Piwil2_ClownAnemonefish:0.164426)1:0.127634)1:0.0694642)1:0.12882,XM_028799022.1_Piwil2_Reedfish:0.557726)1:0.0257154,XM_015341309.1_Piwil2_SpottedGar:0.346896)1:0.0715382,XM_034916826.1_Piwil2_SterletSturgeon:0.179149)1:0.505764,((((((((((ENSACUT00000020594.1_Piwil2_BurrowingOwl:0.288139,((ENSFTIT00000022725.1_Piwil2_CommonKestrel:0.223461,ENSACCT00020010037.1_Piwil2_GoldenEagle:0.202665)1:0.0472644,ENSCPGT00000020006.1_Piwil2_SpoonBilledSandpiper:0.142632)1:0.0367094)1:0.0220939,(XM_017827282.1_Piwil2_BlueCrownedManakin:0.227802,((ENSCCET00000009987.1_Piwil2_BlueTit:0.284229,ENSTGUT00000034625.1_Piwil2_ZebraFinch:0.177644)1:0.0258065,ENSSCAT00000008902.1_Piwil2_CommonCanary:0.222964)1:0.135262)1:0.317154)1:0.0801454,(XM_025142807.1_Piwil2_Chicken:0.376364,ENSAPLT00000019075.1_Piwil2_Duck:0.191368)1:0.172668)1:0.1546,(ENSSCUT00000031807.1_Piwil2_Ostrich:0.190565,(ENSAHAT00000029461.1_Piwil2_SpottedKiwi:0.192205,ENSDNVT00000014289.1_Piwil2_Emu:0.295281)1:0.0256824)1:0.173963)1:0.428051,XM_019491532.1_Piwil2_Alligator:0.302814)1:0.0536834,(ENSSPUT00000020913.1_Piwil2_Tuatara:0.386211,(XM_003227041.3_Piwil2_GreenAnole:0.283834,ENSPTXT00000021999.1_Piwil2_EasternBrownSnake:0.529072)1:0.194082)1:0.0656376)1:0.0260339,ENSCPBT00000003125.1_Piwil2_PaintedTurtle:0.215372)1:0.0398502,(((ENSDNOT00000001469.3_Piwil2_Armadillo:0.0670819,((((((ENSMFAT00000012646.1_Piwil2_CrabEatingMacaque:0.011668,ENST00000356766.11_Piwil2_Human:0.0241161)1:0.00632482,ENSSBOT00000045854.1_Piwil2_BolivianSquirrelMonkey:0.0487182)1:0.0562324,ENSMICT00000051683.2_Piwil2_MouseLemur:0.0418919)1:0.00479596,(((ENSPEMT00000029722.2_Piwil2_Deermouse:0.0218188,ENSMUST00000048129.5_Piwil2_Mouse:0.0250515)1:0.0691181,(ENSCCNT00000007195.1_Piwil2_Beaver:0.0528755,ENSDORT00000011180.2_Piwil2_KangarooRat:0.228639)1:0.0252374)1:0.0254521,(ENSCPOT00000001119.3_Piwil2_GuineaPig:0.123648,ENSOCUT00000006269.4_Piwil2_Rabbit:0.05473)1:0.00893279)1:0.0185141)1:0.0154833,(ENSPVAT00000009877.1_Piwil2_Megabat:0.0604368,(ENSCAFT00000015020.4_Piwil2_Dog:0.0416094,ENSBTAT00000021039.6_Piwil2_Cow:0.0949721)1:0.00313562)1:0.014737)1:0.00739076,(XM_004382120.1_Piwil2_Manatee:0.0277204,ENSLAFT00000032174.1_Piwil2_Elephant:0.0477362)1:0.026287)1:0.00823277)1:0.119496,(ENSPCIT00000020357.2_Piwil2_Koala:0.0702378,ENSMODT00000012071.3_Piwil2_Opossum:0.0261948)1:0.114875)1:0.0713797,ENSOANT00000017089.2_Piwil2_Platypus:0.321299)1:0.100961)1:0.113133,(ENSLLET00000037306.1_Piwil2_SpinyToad:0.365507,ENSXETT00000023096.4_Piwil2_ClawedFrog:0.298762)1:0.319325)1:0.0866744,(ENSLACT00000001204.1_Piwil2_Coealacanth:0.374589,LT674430.1_Piwil2_Lungfish:0.432815)1:0.0508919)1:0.102821)1:0.117671,(XM_033013887.1_Piwil2_ThornySkate:0.500613,ENSCMIT00000021737.1_Piwil2_ElephantShark:0.326931)1:0.270733)1:0.664199);
