# Supplementary material for: Evolutionary history of the vertebrate Piwi gene family
Source: PeerJ. 2021 Nov 5;9:e12451. doi: 10.7717/peerj.12451 (PMC8574217; doi:10.7717/peerj.12451)
Supplement: Supplemental Information 12 [file peerj-09-12451-s012.zip › rawData/dataS4_fig3b_S8data/mainTree.nwk]

(PIWIL1_BolivianSquirrelMonkey:0.0151316850,((((((((((((((PIWIL3_Human:0.0186559678,PIWIL3_CrabEatingMacaque:0.0544420959):0.0814969861,PIWIL3_BolivianSquirrelMonkey:0.2366473375):0.2462830717,PIWIL3_MouseLemur:0.4859205436):0.0755170860,((PIWIL3_Beaver:0.5626241965,PIWIL3_Guinea_pig:0.5970698898):0.1490659296,PIWIL3_Rabbit:0.4707454070):0.0767791953):0.0738206052,((PIWIL3_Cow:0.4908055768,PIWIL3_Dog:0.2365647527):0.0320148106,PIWIL3_Megabat:0.1955762892):0.0982466728):0.4155853053,(PIWIL3_Koala:0.1855216767,PIWIL3_Opossum:0.2733384495):0.4884884659)$1:0.1813916490,PIWIL1_Platypus:0.1018392517):0.0111512873,(PIWIL1_Koala:0.0112627315,PIWIL1_Opossum:0.0000025869):0.0258263958):0.0293867528,(PIWIL1_Megabat:0.0070714378,(PIWIL1_Elephant:0.0059478185,004385007.3_PIWIL1_Manatee:0.0028418122):0.0092682716):0.0032718820):0.0021857820,(PIWIL1_Beaver:0.0112161517,PIWIL1_Kangaroo_rat:0.0087629183):0.0049048989):0.0000010010,((PIWIL1_Rabbit:0.0115768829,PIWIL1_Guinea_pig:0.0212008202):0.0036576921,PIWIL1_Dog:0.0046755742):0.0024702443):0.0000010010,(PIWIL1_Deermouse:0.0048560494,PIWIL1_Mouse:0.0026431854):0.0137024860):0.0012350542,(PIWIL1_Cow:0.0037040057,PIWIL1_Armadillo:0.0137483230):0.0000010010):0.0013533982,PIWIL1_MouseLemur:0.0048408421):0.0147631570,(PIWIL1_Human:0.0123576896,PIWIL1_CrabEatingMacaque:0.0013541971):0.0141289754);
