# Supplementary material for: Evolutionary history of the vertebrate Piwi gene family
Source: PeerJ. 2021 Nov 5;9:e12451. doi: 10.7717/peerj.12451 (PMC8574217; doi:10.7717/peerj.12451)
Supplement: Supplemental Information 12 [file peerj-09-12451-s012.zip › rawData/dataS4_fig3b_S8data/mam.codon.aln.fas]

>PIWIL1_Platypus
----------------------------------------------------------------------
--------------------------------------------------------ATGACTGGACGAGC
TCGAGCCAGA------------------------------------------------------------
----------------------------------------------------------------------
----------------------------------------------------------------------
----------------------------------------------------------------------
----------------------------------------------------------------------
----------------------------------------------------------------------
----------------------------------------GCTAGAGGAAGAGCCCGTGGTCAGGACACA
ACCCCGGTTGTG---------------------GGACCCCCAGCCACT----------------------
--------CAACAATCCAGTTATGGCCAC-----------------------------------------
-------------------------------------------------------------TCAAAG---
------------------------------------CCTCAGCAGCCCCCCTCAGAGGGTGAATTTGTGG
GTCGTGGACGA---------CAAAGA------------------GGA---GCCATGGGAGCCCCCAAGTC
GCAAGGGCAAGAATTCCAGATTTCAGCTGGATTTCAAAGTCTGTCACTGGGCGAGAAAGGA---GGCCGT
CAAAAAGATTTCCATGACCTTGGAGTGAATACTCGAAAGGGCATAGAGCACGTTCAAGAGTCCAAAACAG
GTTCATCAGGAATTGTGGTTAGATTAAGCACTAACCACTTCCGATTGACATCTCGTCCTCAATGGGCCCT
ATATCAGTACCATGTTGACTATAATCCCCAAATGGAAGCCAGAAGACTGCGCTCAGCTTTACTTTTTCAA
CATGAAGAGCTGATTGGAAAGACCCACGCATTCGATGGAACAATATTATTCTTACCCAAA------AGGC
TTCCAAATAAGGCCACTGAGGTGTTTAGCCAGACTCGCAGTGGAGAAAATGTGAAGATAACTATAACTTT
AACTAATGAGCTACCGCCTACTTCACCAACTTGTTTGCAGTTTTACAACATTATTTTCAGAAGGCTTTTG
AAGATCATGAACCTGCAACAGATTGGACGCAATTATTACAATCCAAGTGACCCAATC---AGCATTCCAA
ATCAT---------AGGCTGGTGATTTGGCCAGGTTTCACTACTTCTATTCTTCAATACGAGAATAATAT
TATGCTGTGTACTGATGTGAGCCATAAAGTTCTCCGAAGTGAAACTGTGTTGGATTTCATGTATACCATA
TATAATCAATCTGGAGATCGTAGATTTCAAGAACAAGTTTCCAAGGAATTAGTAGGATTGATTGTTCTGA
CAAAGTATAACAATAAAACCTATAGAGTTGATGACATTGATTGGGAGCAAAATCCAAAGAGCACCTTTAA
AAAAGCAGATGGCTCTGAAATCAGCTTTTTAGAGTACTAC---AGAATGCAATACAACCAAGAAATTACT
GATTTGAAACAGCCAGTTTTAGTTAGCCAGCCTAAGCGGAGGAGGGGACCTGGTGGTGCTTTACCGGGAC
CTGCATTACTCATCCCTGAGCTCTGCTACCTTACA-----------------------------------
----------------------------------------------------------------------
----------------------------------------------------------------------
-----------GGCCTAACCGATAAAATG---------CGAAGTGATTTTACAGTGATGAAAGATTTGGC
TGTTCACACAAGA---------TTAACTCCTGAACAAAGGCAACGTGAAGTAGGAAGGCTGATTGACTAC
ATTCATAAAGACGACAATGTTCAAAAGGAGCTTCGAGACTGGGGCTTAAGTTTTGACTCTAATTTACTGG
CCTTCTCGGGAAGAATTATGCAAACAGAGAAGATCATCCAATCAGGAAAAACCTTTGACTACAATCCAGC
ACTTGCAGATTGGTCGAAAGAAACAAGGGGTGCACCTTTAATTAGTGTTAAACCACTGGACAATTGGCTG
TTGATCTATACAAGGAGAAATTATGATGCTGCCAATTCCCTAATTCAGAATCTCTTTAAAGTTACACCTG
CAATGGGAATACAAATGAAAAAAGCAATAATGATTGAAGTGGATGACAGAACTGAAGCTTACCTGAGAGT
CTTACAACAAAAGGTT---------------------ACCTCAGATACTCAGATA---------------
---------------------------------GTAGTTTGCCTTTTGTCCAGTAATCGGAAGGACAAAT
ACGATGCTATCAAGAAATACTTGTGTACGGACTGTCCCACGCCAAGTCAGTGTGTGGTCGCTCGCACCTT
AGGCAAACCACAGACTGTGATGGCCATTGCGACAAAAATTGCTCTTCAGATGAATTGCAAGATGGGAGGA
GAGCTCTGGAGTGTGGAAATTCCTCTAAAGAATGTGATGATAGTTGGGATTGATTGTTACCATGATACAA
CTGCTGGGCGACGGTCAATTGCAGGATTTGTTTCCAGCCTCAATCAAGGAATGACACGTTGGTTCTCTCG
CTGTGTCTTTCAAGATCGAGGGCAAGAGCTTGTAGATGGACTCAAAGTTTGCCTGCAAGGGGCATTGCGC
AAATGGTTGGCCTGTAATGGCTTT------TTGCCTACAAGAATTATCGTGTACCGAGATGGTGTAGGAG
ATGGACAGCTGAAAACTTTGGTTAATTATGAGGTCCCACAATTTTTGGATTGCTTGAAATCTGTTGGA--
-GAAGATTACAGCCCAAAACTAACAGTGATTGTGGTGAAGAAAAGAGTGAATGCCAGATTCTTTGCACAG
TCT---GGAGGAAGACTTCAAAATCCACCTCCTGGAACCGTTATTGATGTTGAGGTCACTCGCCCAGAAT
GGTATGACTTTTTTATTGTGAGCCAGGCTGTGAGAAGC------GGCAGTGTGTCGCCCACACATTATAA
CGTAATCTATGATAACAGTGCCCTGAAACCGGACTATATGCAACGTTTAACATACAAGCTTTGCCATATG
TATTATAACTGGCCAGGTGTTATTCGAGTTCCAGCCCCTTGCCAGTATGCTCACAAACTGGCTTTCCTGG
TAGGTCAGAGCATTCACAGAGAACCAAGCCTGTCACTCACAGACCGCCTTTATTACCTC---
>PIWIL1_Dog
----------------------------------------------------------------------
--------------------------------------------------------ATGACTGGGCGAGC
CAGAGCAAGA------------------------------------------------------------
----------------------------------------------------------------------
----------------------------------------------------------------------
----------------------------------------------------------------------
----------------------------------------------------------------------
----------------------------------------------------------------------
----------------------------------------GCCAGAGGACGAGCCCGTGGGCAGGAGACG
GTGCAGCACGTG---------------------GGTGCCACTGTGAGT----------------------
--------CAGCAGCCTGGCTATGTGCAG-----------------------------------------
-------------------------------------------------------------CCCCGG---
------------------------------------CCTCAGCAGCCCGTGGCCGAAGGGGAATTAGTTG
GCCGTGGACGC---------CAGAGA------------------GGA---GCAGTAGGAGCA---GCGGC
CAAGTCACAAGAGCTCCAGATATCTGCTGGATTTCAGGAGTTATCATTAGCAGAGAGGGGA---GGTCGT
CGTAGAGACTTTCATGATCTTGGTGTGAATACAAGACAGAACCTGGACCATGTTAAAGAATCAAAAACAG
GTTCTTCAGGTATTATAGTAAGGCTGAGCACTAACCATTTTCGACTGACATCCCGTCCCCAGTGGGCTTT
ATATCAGTATCACATTGACTATAACCCGCTGATGGAAGCCAGAAGACTCCGCTCAGCTCTTCTTTTTCAA
CATGAAGATTTAATTGGAAGGTGTCATGCTTTTGATGGAACAATATTATTTTTACCTAAA------AGAC
TACAACACAAGGTTACCGAAGTGTTTAGTCAGACCCGAAATGGAGAGCACGTGAGGATAACAATCACCCT
TACAAATGAACTCCCACCTACATCACCAACTTGTCTGCAGTTCTATAATATTATTTTCAGGAGACTCTTG
AAGATCATGAATTTACAGCAGATTGGACGGAATTATTATAACCCAAGTGACCCAATC---GATATTCCAA
ATCAT---------AGGTTGGTGATCTGGCCTGGCTTCACCACCTCTATCCTTCAATATGAGAACAACAT
CATGCTTTGCACTGACGTGAGTCATAAAGTCCTTCGCAGTGAAACCGTGTTAGATTTCATGTTCAACCTC
TATCATCAAACAGAAGAACATAAATTTCAAGAACAAGTTTCTAAAGAACTAATAGGTTTAATTGTTCTTA
CCAAGTATAACAATAAAACCTACAGGGTAGATGATATTGACTGGGACCAGAATCCAAAGAGTACCTTTAA
GAAAGCAGATGGTTCTGAAGTCAGTTTCTTAGAGTACTAC---AGGAAGCAATACAACCAGGAAATCACC
GACTTAAAACAACCTGTTCTGGTCAGTCAGCCTAAGAGAAGGCGTGGCCCTGGTGGCACCTTGCCGGGCC
CTGCGATGCTCATCCCCGAGCTCTGCTATCTCACA-----------------------------------
----------------------------------------------------------------------
----------------------------------------------------------------------
-----------GGTCTAACTGATAAGATG---------CGTAATGATTTTAATGTGATGAAAGACTTAGC
TGTTCATACAAGG---------CTGACTCCAGAACAAAGGCAGCGTGAAGTGGGAAGACTCATCGATTAC
ATTCATAAAGATGACAATGTTCAGAGGGAGCTTCGAGACTGGGGTTTGAGCTTTGACTCCAACTTACTGT
CCTTCTCAGGAAGAATTTTGCAAGCTGAAAAGATTCACCAAGGTGGAAAAACATTCGATTACAATCCACA
ATTTGCAGATTGGTCAAAGGAAACAAGAGGTGCACCATTAATTAGCGTTAAGCCGCTAGATAACTGGCTG
TTGATCTATACTCGAAGAAATTATGAAGCAGCCAATTCATTGATACAAAATCTATTTAAAGTTACACCAG
CCATGGGCATACAAATGAAAAAAGCAATAATGATTGAAGTGGATGATCGAACTGAAGCCTATTTGAGAGT
CTTACAGCAGAAAGTT---------------------ACATCCGATACCCAGATA---------------
---------------------------------GTTGTTTGTCTGTTGTCAAGTAATCGGAAAGACAAGT
ATGATGCCATTAAGAAATATTTGTGTACAGACTGCCCTACTCCCAGTCAGTGTGTGGTGGCCCGGACCCT
TGGCAAACAGCAAACCGTCATGGCCATTGCTACCAAAATCGCCCTGCAGATGAATTGCAAGATGGGAGGG
GAGCTCTGGAGGGTTGATATGCCTCTAAAGCTGGCCATGATAGTTGGCATTGACTGTTACCATGATACCA
CAGCTGGACGGAGGTCAATTGCAGGATTTGTTGCAAGTATCAATGAAGGGATGACCCGCTGGTTCTCTCG
CTGTGTATTTCAAGATCGAGGACAAGAGCTTGTAGATGGGCTCAAAGTCTGCTTGCAAGCTGCTCTGAGG
GCTTGGAATAGCTGCAATGAATAC------ATGCCAAGTCGAATTATTGTGTATCGGGATGGTGTAGGAG
ATGGTCAGCTGAAAACACTGGTTAACTATGAAGTACCACAGTTTTTGGATTGCCTAAAATCTGTTGGT--
-AGAGGTTACAACCCAAGACTAACGGTAATTGTGGTGAAGAAACGCGTGAATGCCAGATTTTTTGCTCAG
TCT---GGAGGAAGACTTCAGAACCCACTTCCCGGGACGGTTATTGATGTAGAAGTTACCAGACCAGAAT
GGTATGATTTTTTTATCGTGAGCCAGGCAGTGAGAAGT------GGCAGTGTTTCTCCCACACACTATAA
CGTCATCTATGACAGCAGTGGCTTGAAGCCAGACCACATACAGAGGCTCACATACAAGCTGTGTCACGTC
TACTATAACTGGCCAGGCGTCATTCGAGTCCCTGCTCCTTGCCAGTACGCCCACAAGCTGGCTTTCCTCG
TGGGCCAGAGCATTCACAGGGAGCCCAACCTGTCCCTGTCCAACCGCCTGTACTACCTC---
>PIWIL1_Mouse
----------------------------------------------------------------------
--------------------------------------------------------ATGACTGGCCGAGC
CCGAGCTCGG------------------------------------------------------------
----------------------------------------------------------------------
----------------------------------------------------------------------
----------------------------------------------------------------------
----------------------------------------------------------------------
----------------------------------------------------------------------
----------------------------------------GCCCGCGGCAGGGCACGAGGTCAGGAGACG
GTGCAGCATGTT---------------------GGGGCTGCTGCGAGC----------------------
--------CAGCAACCTGGGTACATCCCA-----------------------------------------
-------------------------------------------------------------CCGAGA---
------------------------------------CCTCAACAGTCCCCCACAGAGGGGGACTTGGTTG
GCCGAGGACGA---------CAGAGG------------------GGGATGGTAGTCGGAGCC---ACATC
CAAGTCACAAGAACTGCAGATCTCAGCTGGGTTTCAGGAGCTGTCACTGGCAGAGAGAGGA---GGGCGT
CGCCGAGACTTCCATGACCTTGGTGTGAACACCAGACAGAACCTTGACCATGTCAAAGAGTCAAAGACAG
GCTCCTCTGGCATCATTGTGAAGCTGAGCACCAACCACTTCCGGCTGACCTCGCGCCCACAGTGGGCCCT
GTATCAGTACCACATCGACTACAATCCCCTGATGGAGGCCCGAAGGCTTCGCTCCGCACTGCTCTTCCAG
CATGAAGACCTCATTGGAAGGTGTCATGCTTTCGATGGGACAATATTGTTTTTACCTAAG------AGAC
TACAGCACAAGGTCACAGAAGTATTCAGTCAGACTCGGAATGGGGAACACGTGAGGATCACCATCACCCT
GACCAACGAGCTGCCGCCCACCTCGCCCACCTGCCTGCAGTTCTATAACATCATCTTCAGGAGGCTCTTG
AAAATCATGAATTTGCAACAAATTGGACGGAATTATTACAATCCAAGTGACCCGATT---GATATTCCAA
ACCAC---------AGGTTGGTGATCTGGCCCGGCTTCACCACCTCCATCCTTCAGTATGAGAACAACAT
CATGCTCTGCACAGACGTCAGCCACAAGGTGCTCCGCAGCGAGACTGTCCTAGACTTCATGTTCAATCTA
TACCAGCAGACAGAGGAGCACAAGTTCCAGGAGCAAGTGTCGAAGGAGCTCATAGGCCTCATCGTTCTCA
CCAAGTACAATAACAAGACCTACCGGGTGGATGACATTGACTGGGACCAGAATCCAAAGAGCACCTTCAA
GAAGGCGGATGGCTCGGAGGTCAGCTTCCTGGAGTACTAC---AGGAAGCAATACAACCAGGAGATCACG
GACCTGAAGCAGCCGGTGCTGGTGAGCCAACCCAAGCGGAGGAGAGGCCCCGGCGGCACCCTGCCTGGCC
CAGCTATGCTCATCCCTGAACTCTGCTATCTCACA-----------------------------------
----------------------------------------------------------------------
----------------------------------------------------------------------
-----------GGCCTGACTGATAAAATG---------CGCAATGATTTCAATGTGATGAAGGACCTGGC
AGTGCACACGCGG---------CTGACCCCTGAGCAGCGGCAGCGGGAGGTGGGCCGCCTCATCGACTAC
ATCCACAAGGATGACAATGTGCAGAGAGAGCTTCGAGACTGGGGCCTGAGCTTCGACTCAAACTTGCTGT
CCTTCTCTGGAAGAATCTTACAATCTGAGAAGATCCACCAGGGCGGAAAGACGTTTGATTACAACCCACA
ATTTGCAGACTGGTCCAAAGAAACAAGAGGCGCGCCGCTGATCAGCGTGAAGCCATTGGATAACTGGCTG
CTGATCTATACCCGCAGGAATTATGAAGCAGCCAACTCACTGATACAGAACCTGTTCAAAGTGACTCCAG
CCATGGGCATCCAGATGAAAAAGGCAATCATGATCGAGGTGGATGACAGAACAGAAGCTTATCTGAGAGC
CTTGCAGCAGAAGGTG---------------------ACGTCAGACACTCAGATA---------------
---------------------------------GTTGTCTGTCTCTTGTCAAGTAATCGGAAGGACAAAT
ATGATGCCATCAAGAAGTACTTGTGTACAGACTGCCCCACCCCAAGTCAGTGTGTGGTGGCCCGGACCCT
GGGCAAGCAGCAAACAGTCATGGCCATTGCCACCAAGATCGCCCTGCAGATGAACTGCAAGATGGGAGGC
GAGCTCTGGCGGGTGGACATGCCCCTGAAACTGGCAATGATCGTGGGCATCGACTGTTACCATGACACCA
CAGCTGGGCGGAGGTCCATCGCAGGATTCGTCGCCAGCATCAATGAAGGGATGACCCGCTGGTTCTCCCG
CTGCGTCTTTCAGGACCGCGGGCAGGAGCTGGTGGATGGTCTCAAGGTGTGCTTGCAAGCTGCTCTGAGG
GCTTGGAGTGGCTGCAATGAATAC------ATGCCCAGCCGTGTCATCGTGTACCGAGACGGTGTGGGGG
ACGGGCAGCTGAAGACCCTGGTCAATTATGAGGTCCCACAGTTCCTAGATTGCCTCAAGTCAGTCGGG--
-AGAGGTTACAACCCAAGACTGACTGTAATCGTGGTGAAGAAGCGTGTCAATGCCAGGTTTTTTGCTCAG
TCT---GGGGGAAGACTTCAGAACCCTCTTCCAGGGACAGTCATCGATGTGGAAGTCACCAGACCAGAGT
GGTATGACTTTTTCATCGTGAGCCAGGCAGTGAGAAGC------GGGAGTGTGTCCCCAACACACTACAA
TGTCATCTATGACAGCAGTGGCCTGAAGCCCGACCACATCCAGCGGCTGACATACAAGCTCTGCCACGTG
TACTATAATTGGCCTGGAGTCATCCGAGTCCCTGCACCTTGCCAGTATGCACACAAGCTGGCCTTCCTCG
TGGGCCAGAGCATCCACAGAGAGCCAAACCTCTCCCTGTCCAACCGCCTCTACTACCTC---
>PIWIL1_Human
----------------------------------------------------------------------
--------------------------------------------------------ATGACTGGGAGAGC
CCGAGCCAGA------------------------------------------------------------
----------------------------------------------------------------------
----------------------------------------------------------------------
----------------------------------------------------------------------
----------------------------------------------------------------------
----------------------------------------------------------------------
----------------------------------------GCCAGAGGAAGGGCCCGCGGTCAGGAGACA
GCGCAGCTGGTG---------------------GGCTCCACTGCCAGT----------------------
--------CAGCAACCTGGTTATATTCAG-----------------------------------------
-------------------------------------------------------------CCTAGG---
------------------------------------CCTCAGCCGCCACCAGCAGAGGGGGAATTATTTG
GCCGTGGACGG---------CAGAGA------------------GGA---ACAGCAGGAGGA---ACAGC
CAAGTCACAAGGACTCCAGATATCTGCTGGATTTCAGGAGTTATCGTTAGCAGAGAGAGGA---GGTCGT
CGTAGAGATTTTCATGATCTTGGTGTGAATACAAGGCAGAACCTAGACCATGTTAAAGAATCAAAAACAG
GTTCTTCAGGCATTATAGTAAGGTTAAGCACTAACCATTTCCGGCTGACATCCCGTCCCCAGTGGGCCTT
ATATCAGTATCACATTGACTATAACCCACTGATGGAAGCCAGAAGACTCCGTTCAGCTCTTCTTTTTCAA
CACGAAGATCTAATTGGAAAGTGTCATGCTTTTGATGGAACGATATTATTTTTACCTAAA------AGAC
TACAGCAAAAGGTTACTGAAGTTTTTAGTAAGACCCGGAATGGAGAGGATGTGAGGATAACGATCACTTT
AACAAATGAACTTCCACCTACATCACCAACTTGTTTGCAGTTCTATAATATTATTTTCAGGAGGCTTTTG
AAAATCATGAATTTGCAACAAATTGGACGAAATTATTATAACCCAAATGACCCAATT---GATATTCCAA
GTCAC---------AGGTTGGTGATTTGGCCTGGCTTCACTACTTCCATCCTTCAGTATGAAAACAGCAT
CATGCTCTGCACTGACGTTAGCCATAAAGTCCTTCGAAGTGAGACTGTTTTGGATTTCATGTTCAACTTT
TATCATCAGACAGAAGAACATAAATTTCAAGAACAAGTTTCCAAAGAACTAATAGGTTTAGTTGTTCTTA
CCAAGTATAACAATAAGACATACAGAGTGGATGATATTGACTGGGACCAGAATCCCAAGAGCACCTTTAA
GAAAGCCGACGGCTCTGAAGTCAGCTTCTTAGAATACTAC---AGGAAGCAATACAACCAAGAGATCACC
GACTTGAAGCAGCCTGTCTTGGTCAGCCAGCCCAAGAGAAGGCGGGGCCCTGGGGGGACACTGCCAGGGC
CTGCCATGCTCATTCCTGAGCTCTGCTATCTTACA-----------------------------------
----------------------------------------------------------------------
----------------------------------------------------------------------
-----------GGTCTAACTGATAAAATG---------CGTAATGATTTTAACGTGATGAAAGACTTAGC
CGTTCATACAAGA---------CTAACTCCAGAGCAAAGGCAGCGTGAAGTGGGACGACTCATTGATTAC
ATTCATAAAAACGATAATGTTCAAAGGGAGCTTCGAGACTGGGGTTTGAGCTTTGATTCCAACTTACTGT
CCTTCTCAGGAAGAATTTTGCAAACAGAAAAGATTCACCAAGGTGGAAAAACATTTGATTACAATCCACA
ATTTGCAGATTGGTCCAAAGAAACAAGAGGTGCACCATTAATTAGTGTTAAGCCACTAGATAACTGGCTG
TTGATCTATACGCGAAGAAATTATGAAGCAGCCAATTCATTGATACAAAATCTATTTAAAGTTACACCAG
CCATGGGCATGCAAATGAGAAAAGCAATAATGATTGAAGTGGATGACAGAACTGAAGCCTACTTAAGAGT
CTTACAGCAAAAGGTC---------------------ACAGCAGACACCCAGATA---------------
---------------------------------GTTGTCTGTCTGTTGTCAAGTAATCGGAAGGACAAAT
ACGATGCTATTAAAAAATACCTGTGTACAGATTGCCCTACCCCAAGTCAGTGTGTGGTGGCCCGAACCTT
AGGCAAACAGCAAACTGTCATGGCCATTGCTACAAAGATTGCCCTACAGATGAACTGCAAGATGGGAGGA
GAGCTCTGGAGGGTGGACATCCCCCTGAAGCTCGTGATGATCGTTGGCATCGATTGTTACCATGACATGA
CAGCTGGGCGGAGGTCAATCGCAGGATTTGTTGCCAGCATCAATGAAGGGATGACCCGCTGGTTCTCACG
CTGCATATTTCAGGATAGAGGACAGGAGCTGGTAGATGGGCTCAAAGTCTGCCTGCAAGCGGCTCTGAGG
GCTTGGAATAGCTGCAATGAGTAC------ATGCCCAGCCGGATCATCGTGTACCGCGATGGCGTAGGAG
ACGGCCAGCTGAAAACACTGGTGAACTACGAAGTGCCACAGTTTTTGGATTGTCTAAAATCCATTGGT--
-AGAGGTTACAACCCTAGACTAACGGTAATTGTGGTGAAGAAAAGAGTGAACACCAGATTTTTTGCTCAG
TCT---GGAGGAAGACTTCAGAATCCACTTCCTGGAACAGTTATTGATGTAGAGGTTACCAGACCAGAAT
GGTATGACTTTTTTATCGTGAGCCAGGCTGTGAGAAGT------GGTAGTGTTTCTCCCACACATTACAA
TGTCATCTATGACAACAGCGGCCTGAAGCCAGACCACATACAGCGCTTGACCTACAAGCTGTGCCACATC
TATTACAACTGGCCAGGTGTCATTCGTGTTCCTGCTCCTTGCCAGTACGCCCACAAGCTGGCTTTTCTTG
TTGGCCAGAGTATTCACAGAGAGCCAAATCTGTCACTGTCAAACCGCCTTTACTACCTC---
>PIWIL3_Beaver
----------------------------------------------------------------------
--------------------------------------------------------ATGCTGGGCAGGGC
CAGGACCCGA------------------------------------------------------------
----------------------------------------------------------------------
----------------------------------------------------------------------
----------------------------------------------------------------------
----------------------------------------------------------------------
----------------------------------------------------------------------
----------------------------------------GCCAGAGGCAGAGCCCGTGGCCGACCGAGT
GTCGCCCAGCCTGAG------------------CCTCCTGGAGCCGCC----------------------
--------GCGGCCAGCCCGACTGTGATG-----------------------------------------
----------------------------------------------------------------------
----------------------------------------------------------------------
--------CGTCATGTGGTCCTTCTCCCTTTCTCTTGTATCAATCAC---CATCTGTCTTGT---TTGTG
CTGTGTAGAAGAACTTCTGATCACAACTGGATTGCAGAATCTATCCATGATGCCAACC------AGGCCT
TCCAGAGTTTTCCAAGACATCGTGTTGAATACCAGGCAGAACTTGGAACACGTTAGACACTCAAAAACTG
GCACC---------GCGATAAGAGTGCTGGCGAACCACTTCCGAGTG---TGGCACCCGCGGTGGCCGGT
GTTCAAGTACAATGTGCGCTTCCAGCCCGACGTGAAAGGCGCGAGGCTCCGTGCAGAGCTGCTCTTCCAG
AGCGAGCGGGTGTTCGGAAGGAGGCGCATCTTCGACGGGCAGTCTCTGCTGTCACCGGAA------CGGC
TG------CGTGTCTTGGAACTTGTCAGGCAGACCCAAGACGGAGACATTGTACATATTACAGTAGAGTT
TTTCAAAGAACTCAAACCCACCCACCCAGATTACCTGCGTTACTACAATGTCCTCTTCAGAAGGTGTCTG
------ATAAACTTGGAACAGGTCGGTCGCCACTATTACTCCCAAGAAGCTGAGGAG---GAATTCAGAA
GCTGG---------GGCCTGGACGTGCGGTCTGGCTACATCACCTCTATTCTTCCATATGAACACAGCCT
TACCCTGTGTGCTGACGTGAGCTATAGGGTCCTCCAGAGCAAAACTGCTTATGATGTCATAGATGGGACA
TATGAA---------------------------------------------------------TTCCTCC
GAGGATACAACAACAGAACGTACAGGGTGGATGGTATAAACTGGGATCAGAATCCCCGAGATACGTTTAC
AAGATCGGATGGCACACGAGTCACCTTTGTAGAATATTAT---CTACAGCAATATAATGAGCAAGTCACT
GAATTGAAGCAGCCACTCCTGGTCAGCCTGGGCAGATGGAGAAAGGGCCAGAGGGATGCCCCACGAGAGC
CCGTCCTGCTGGTTCCACAGCTGTGCTACCTGACA-----------------------------------
----------------------------------------------------------------------
----------------------------------------------------------------------
-----------GGTGCCCCAACTTATGTGGCCTCTTTACAAACCAGACTGCATTATGGCATAGAAAGTCA
GGCTTTTCAGAGC---------TTTGCACCTAGAAGGCGTCCCCCAGATGTCACCATCTAC---------
------------TCTAACGTGCAAGAGGAACTTGAGCGCTGGGAGCTGAGGTTTGGCTCTGATTTCATGC
CTGTCTCTGGAAGAGTTTTGAGAGAAGTTACAATCTTCCAACATGACAAATCGTTTGGCCCCGATCCTGA
GCTGGGAGACTGGCTGAGGGAGTCCAGGAGCAAGTACTTACTCAGAGCAAAGTCGCTGACCCACTGGGTG
CTGCTCCACACTCAGGAGTTCGCTGACATTGCCTGCTCCTTCCATAGGAGTCTAGCGAGGGTCACGCCAG
CCATGGGTATGGCTATGACG--------------------------------------------------
-------AGACATGTT---------------------TCACCTTTGTTTGTCTTT---------------
------------------------------AAGGTGGTTTGCATACTGCCCAGTGATGACCAGAAGAGGT
ATGCAGACATAAAAAGATACCTGTGTGTTCAGTGCCCGGTGCCAAGCCAGTGTGTGGTGGCAGAGACCTT
AAGCAGCCCCAAGAGGTTCCTGACTATTGTCACCAAGATCGCCCAGCAGATGAACTGCAAGATGGGAGGA
GCCCTCTGGAAGGTGGAGACAGGCTTACAGAGGACGATGTTCATTGGTATTGATTGTTTCCACGATGTCG
TACATCGCCGGAAGTCAATTGCAGGATTTGTGGCAAGCACCGATGAAGATCTGACCACGTGGTACTCTCA
ATGCATCTTTCAGGAAACTGGAGAGGAGCTCGTGGATGGGCTGACAGGCTGTTTGGAAGCCGCCCTGACT
TCCTGGTTTAAGAACGCGCTGAGC------GCGCCGCAGTCGATCGTGGTGTATCGGGACGGGGTGGGAG
ACGGTCAGCTTCAGGCCTTGCTTGACCATGAGCTACCGCAGCTCGTGCGCTACTTAAAGCACGCC-----
-TGCAGGCACAGTATCAAGCTAGCTTTCATTGTGGTGAAGAAACGAATAAACACCAGGTTTTTTATTGAG
AAG---AATGGTTTATACCACAATCCTCCTTCAGGAACTGTTATCGACGTGGTGCTAACCAGGGAGGAAT
GGTATGACTTCTACATCGTGAGTCAGTCCTCGAGATCT------GGAATGGTCACCCCCACCCACTACAA
TGTCATCTATGATACAATTCGCCTGACCCCAGACGCAGTGCAGCGCTTAACTTACAAGCTGTGTCACATG
TACTACAATTTGCCAGGTATCATTCGAGTTCCTGCTCCTTGCCACTACGCCCACAAACTGGCTTATCTTG
TGGGAAAGAGCCTCCGTCAAGAGCCAAGCAGGTCACTGTCACACACCCTCTATTACCTC---
>PIWIL1_Deermouse
----------------------------------------------------------------------
--------------------------------------------------------ATGACGGGCCGAGC
CCGAGCCAGG------------------------------------------------------------
----------------------------------------------------------------------
----------------------------------------------------------------------
----------------------------------------------------------------------
----------------------------------------------------------------------
----------------------------------------------------------------------
----------------------------------------GCCCGTGGCAGGGCCCGTGGTCAGGAGACG
GTGCAGCATGTG---------------------GGGGCTGCTGCGAGC----------------------
--------CAGCAGCCTGGGTACGCCTCT-----------------------------------------
-------------------------------------------------------------CCGAGA---
------------------------------------CCTCAGCAGTCACCCACAGAGGGGGAACTGGTTG
GCCGAGGACGA---------CAGAGA------------------GGGATGGTAGTTGGAGCC---ACAGC
CAAGTCACAAGAACTGCAGATCTCAGCTGGCTTTCAGGAGCTCTCGCTGGCAGAGAGAGGA---GGGCGT
CGCCGGGACTTCCATGACCTTGGTGTGAACACCAGACAGAACCTTGACCACGTCAAAGAGTCGAAGACAG
GCTCCTCGGGCATCATTGTGAAGCTAAGCACCAACCACTTCCGGCTGACCTCGCGCCCACAGTGGGCCCT
GTACCAGTACCACATCGACTACAATCCCCTGATGGAGGCCCGCAGGCTGCGGTCAGCACTGCTCTTCCAG
CACGAAGACCTTATTGGAAGGTGTCATGCTTTCGATGGGACAATACTGTTTTTACCCAAG------AGAC
TACAGCACAAGGTCACAGAAGTTTTCAGTCAGACTCGGAATGGGGAGCACGTGAGGATCACCATCACCCT
GACCAATGAGCTGCCGCCTACCTCACCCACCTGCCTGCAGTTCTACAACATCATATTCAGGAGGCTCTTG
AAAATCATGAATTTGCAACAAATTGGACGGAATTATTACAACCCAAGTGACCCAATT---GATATTCCGA
ATCAC---------AGGTTGGTGATCTGGCCTGGCTTCACTACTTCCATCCTTCAGTATGAGAACAACAT
CATGCTCTGTACTGACGTCAGCCACAAGGTCCTGCGAAGCGAGACCGTTCTGGACTTCATGTTCAACCTG
TACCAGCAGACGGAGGAGCACAAATTCCAGGAGCAAGTGTCGAAGGAGCTCATAGGCCTCATTGTCCTCA
CCAAGTACAACAATAAGACCTACAGGGTGGATGACATTGACTGGGACCAGAATCCCAAGAGCACTTTCAA
GAAGGCCGACGGCTCAGAGGTCAGCTTCCTGGAGTACTAC---AGGAAGCAGTACAACCAGGAGATCACA
GACTTGAAGCAGCCGGTGCTGGTGAGCCAGCCCAAACGGAGGAGAGGCCCCGGAGGCACACTGCCTGGCC
CGGCCATGCTCATCCCGGAGCTCTGCTACCTCACA-----------------------------------
----------------------------------------------------------------------
----------------------------------------------------------------------
-----------GGTCTGACTGATAAAATG---------CGCAATGATTTCAACGTGATGAAGGACCTGGC
CGTGCACACGCGA---------CTGACCCCTGAGCAGCGGCAGCGGGAGGTGGGCCGCCTCATCGAATAC
ATCCACAAGGATGACAATGTGCAGAGGGAGCTTCGTGACTGGGGCCTGAGCTTCGACTCGAACTTGCTGT
CCTTCTCAGGAAGAATCTTACAATCCGAGAAGATCCACCAGGGCGGGAAGACGTTTGATTACAACCCGCA
GTATGCAGACTGGTCCAAAGAAACGAGAGGCGCGCCGCTGATCAGCGTGAAGCCGCTGGATAACTGGCTG
CTGATCTATACCCGCAGGAATTATGAAGCAGCCAACTCACTGATACAGAACCTGTTCAAAGTGACTCCGG
CCATGGGCATCCAGATGAAAAAGGCTATCATGATCGAGGTGGACGACAGAACAGAAGCTTACCTGAGAGC
CTTGCAGCAGAAGGTG---------------------ACGTCAGACACTCAGATA---------------
---------------------------------GTTGTCTGTCTGTTGTCAAGCAATCGGAAGGACAAAT
ACGACGCCATCAAAAAGTACCTGTGCACAGACTGCCCTACCCCAAGTCAGTGCGTGGTAGCACGGACCCT
GGGCAAGCAGCAAACCGTCATGGCCATTGCCACCAAGATCGCCTTGCAGATGAACTGCAAGATGGGTGGT
GAACTCTGGCGGGTGGACATGCCCCTGAAGCTGGCGATGATCGTGGGCATCGACTGTTACCATGACACCA
CAGCTGGGCGGAGGTCCATCGCAGGATTCGTTGCCAGCATCAATGAAGGGATGACCCGCTGGTTCTCCCG
CTGCGTCTTTCAGGACCGTGGACAGGAACTGGTGGACGGGCTCAAGGTGTGCTTGCAAGCTGCTCTGAGG
GCTTGGAGTGGCTGCAATGAATAC------ATGCCCAGCCGTGTCATTGTGTACCGAGACGGCGTAGGGG
ATGGACAGCTGAAGACCCTGGTCAATTATGAGGTCCCGCAGTTTCTGGACTGTCTCAAGTCAGTCGGG--
-AGAGGGTACAACCCGAGACTGACTGTGATTGTGGTGAAGAAGCGGGTCAATGCCAGGTTTTTTGCTCAG
TCG---GGGGGAAGACTCCAGAACCCTCTTCCGGGGACAGTCATCGATGTGGAGGTCACTAGGCCAGAGT
GGTATGACTTTTTCATCGTGAGCCAGGCGGTGAGGAGT------GGGAGCGTGTCCCCAACACACTACAA
TGTCATCTATGACAGCAGCGGCCTCAAGCCCGACCACATCCAGCGGCTGACCTACAAGCTCTGCCATGTG
TACTACAATTGGCCTGGAGTCATCCGAGTTCCTGCCCCCTGCCAGTATGCCCATAAGCTGGCCTTCCTTG
TGGGCCAGAGCATCCACAGAGAGCCAAACCTCTCCCTGTCCAATCGCCTCTACTACCTC---
>PIWIL3_Koala
----------------------------------------------------------------------
--------------------------------------------------------ATGAGTGGTCGAGC
CAGGAAAAAC------------------------------------------------------------
----------------------------------------------------------------------
----------------------------------------------------------------------
----------------------------------------------------------------------
----------------------------------------------------------------------
--------------------------------AGAATGGCAAGAGGAAGGCTGCCACAGAAAGCCCAGAG
TGGTGCACCTGTTGAGGGGGAGCAGCCTGGTAATGGGAGCTCTAGGGGTCAACAACGGCAGCGGCAGGGG
CGGCAA---------------------------GCACCAGAACCAGCTGCAGCTCTAGAAGTGGCT----
--------CCGGCACCAGCATCAACTCAGGCA---------CGAGGTGGGGCAGAAATC---TCGGCCCA
GCCATCAGCAACCGCTAGGGCGCCAACTTGTGCAGAAATATTGACTCGACCAGCAGGACGAGCTCGGGCT
CCAGCATGGGCTCGGGCAGCAGTGCCCATACGACCGCCACTGGCCCCGGCACCAGCAAGCGAGCTTGTTA
GGCATGAAGAG---------CCAAGAGGGGCGGAAGGAGGAGCTGAG---GTGGGAGCATCC---ACATT
TCCAGAAGAAGAAGGTCAAGTCTCAGCTAGATTGAGGGAACTGACACAGAGGAAGAAACAA---CGCGGT
AAACAGAATATTCATGATATTGGTGTGAATACTCGGCAAAATCTACGTCATTTCATAGAGTGCAAAAGAG
GTACTTCAGGGACAGTAGTCCAATTGAAGACAAACCATTTCCGGCTGACAGCTCTTCCCCAGTGGGCACT
GTACCAGTACCATGTTAACTTCAATCCACAGATGGATTCTAAAAGACTCCGTTCAGTTTTACTTGACGTG
CACAAACAACTCCTGGGAAAATGTTATTCTTTTGATGGGGCAATATTATTTTTATGCCAT------AGAC
TACGAAACAAGGTTACTGAAGTGTTTAGTCAGACACACAGTGGAGAGAACGTGAGGATAACTATCACTTT
AACCAATGAACTTCTACCTAATTCACCAACTTGCTTACAGTTTTACAATATTATTTTCAAAAGATTTTTG
AATACCATGAATCTCGTACAAATTGGACGCAATTTTTATGACATTTGCAACGGGGCAGAAGACATGAGAG
ATTTA---------AGGTTCAATATATGTCCAGGTTTCATTACCTCTATCCTTCAGTATGAAAATGACAT
TATGCTGTGCACTGATGTGAGTCATAAAGTGGTCCGAAAGGATACTGTCTTAGACCTCATAAATGACTTT
CAG---AGATCTGGAAGACACACAGCCCGAGAAGACATTTTGAAAGAAATACGAGGGCAAATTGTTTATA
CCAAACACAACAATAGGACATATAGAGTTGATGACATTGACTGGGAACAGAATCCAAGAAGCACCTTTGA
AAAA---GATGGCTCTGATATCAGCTTCTTAAACTACTAT---AGACAGCAATATAGGGCAGCAATCACA
GACTTGGAGCAGCCAGTCTTGGTCAGCCTGCCCAAGCGGAAGAAGGGGCCTGATGGAAGACTTAAAAGCC
CTGCCCTGCTCATGCCTGAGCTCTGCAACCTCACA-----------------------------------
----------------------------------------------------------------------
----------------------------------------------------------------------
-----------GGTCTAACACGCTCAATG---------CGAATGAATGATAGGGTCACTAAGAACATAGC
TAATCGTACAAGG---------TTGTCTCCTGAGAAACGATACAGTGAACTCCAAAAACTCGTTGACAAT
ATTCACAGAAATACTGATGTCCAGAGAGAGCTTCAGGAATGGGGTTTAGACTTTGACAAGCAATCATTAT
CTCTCACTGCAAGAGTTTTGCCGGTACAGAAACTCAATGAAGATAGAAGAGCTATGTCTATC------TG
TTGTACAGATTGGTCAAAAGAAATCAAAAGAGGACAGTTGAGTTATCCTAAACCACTGAATAATTGGCTG
CTTGTCTTCAATTATGAAAATGAAAGACTAGCACAGATCCTGTGGGAGAAACTAAACATAACTACACGTG
CCCTAGGCATAAACTTGAGGCCCCCCTTACAGTGTCCAGTAGAGGATAAAATTGAAGAGTATCTTAAAGT
CTTGGAGAAAAATATT---------------------ACACCACAGACTCAGATT---------------
---------------------------------GCTGTTTGTCTGCTGCCCAATAATAAAAAAGACAAGT
ATGATGCTATTAAAAAATACCTATGTGTAACCCACCCAGTTCCCAGTCAGTGCATAGTAGCTGAAACCTT
AAACAGGCCCCAGATTCTCCTGTCAGTTGTTACCAGACTGGCCCTGCAAATGAATTGCAAGATTGGAGGA
CATCTTTGGAAAATTTCTATGCCTCTCACTGATGCAATGTTCGTTGGTATTGACTGTTATCATGATACCG
CATCAGGATGTGAGTCAGTTGCAGGATTTGTTGCTAGCCTGGATACATCATTGACTAAGTGGTATTCTTG
GTGTTTCCTTCAAAAGCCAGGGCAGGAGTTTCTAGATGGCCTCATGTCTTGCTTAGAAACTGCATTAGGT
GCCTGGAAGAAAAACAATAAACAGTGTCCATTACCTAAGTTTATTTTTGTGTATCGGGATGGTGTAGGAG
ATGGTCAGCTTCAAACTATGGTGGATTATGAAGTACCTCAGATATTAAGATGCCTAAATTCTCAT-----
-CCTAATTATTCTTATAAACTTGTAGTCATCGTGGTGAAGAAACGACTGAATGCCAGATTTTTTGTAGAG
AAG---AACGGGCGCCTTGAAAATCCAAGTGCAGGGACTGTCATTGATGTGGAGGTTACCAGACCAGAAT
GGTATGACTTCTTTATCATCAGCCAGTCTGTGAGGGTG------GGTACTGTGATGCCAACCCATTATAA
TGTGATCTTTGATAATACTGACCTGACCCCCGACCAAATACAGTGCTTAACTTACAAGCTATGCTACATG
TATTATAACTGGACTGGTGTCATTCGAGTTCCAGCTCCATGCCAATACGCCCACAAACTGGCTTTCCTGG
TTGGCCAGAGTATTCGTAAAAATCCCCATAAAGCACTGTCAGATAGTCTTTATTACCTT---
>PIWIL3_Megabat
----------------------------------------------------------------------
--------------------------------------------------------ATGAGCGGCAGGGC
CAGGACTCGG------------------------------------------------------------
----------------------------------------------------------------------
----------------------------------------------------------------------
----------------------------------------------------------------------
----------------------------------------------------------------------
----------------------------------------------------------------------
----------------------------------------GCCCGGGGCAGAGCACGTGGTCGGACACCC
CCCAGACCTGCT---------------------ACGCCTGGAGCCGCT----------------------
--------GCAGCCCCTGGAGCCGCTGCAGCA--------------------------------------
----------------------------------------------------------------------
----------------------------------------------------------------------
----------------------------------------------------------------------
----ACAGGGGAACTCCAGCTCTCGGCTGAATTACAGGCAGCAACGCTAAAAGGGCGGAGGGCACGGTGC
AGTGGAGTTTTTCGAGACCTTGTTGTGAATACTCGGCAGTACTTGGAACATGTTAGAGGGTCCAAGGCAG
GCTCACAGGGTAAAGTGGTCAAACTATTTGCAAACCATTTCCGAGTGACGTCTTGTCCCCAGTGGATCGC
GTATAAGTACAACATCGACTACATGCCAGACATAGAAAATGGAGATGTTCGTGAAAGTTTACTTTTTCAA
CATGAAGTGTTATTTGGAAAGTGTCATATATTTGATGGAAACTCTCTGTTATTACCTTGT------GCAC
TACCTAAATCAAAAACAGAATTGGTCAGCCATTTCAAAGAC---CAGCTTGTGAAGGTTACCATCGAGTT
CTCCAGCGAACTCACGCCCACCTCACCAGATCGCCTACGCTATTACAACATCCTCTTTAGAAAAATTTTG
AAGATCATGAAGTTGAGACAAGTTGGCCGCAACTATTACAACAAG---GAGGCTGAA---GAGATCCGTC
AACAT------TGCAGACTGGAAATCTGGCCTGGTTATGTTACCTCCATTCTTCAGTATGAAAATAGTAT
GACCCTCTGTGCTGACGTGAACCATAAACTGCTCCGAATGGAAACGGCTTATGATTTAATTAAGAGA---
AGAGCCAAAAAAAAAGGCATCGATGTCAAAGAGCAAGTTTCTAAAGAATTAGTTGGATCCATTGTTTTTA
CAAAGTTCAACAACAAAACCTACAGAGTGGATGCTATTAATTGGAAGGAAACTCCCAAAACTATATTTAA
AAAATCAGATGGCACTAAAATCACTTTTATGGAATACTAT------AAGAAGTATAATGTCCTGGTCACG
GACTTAGATCAGCCACTTTTGATCAGCAAGGGCAAATGGAAAAAGAGCCAACAGGACACACCACACGAAC
CAATAATGCTGGTTCCTGAGCTCTGCCACCTGACA-----------------------------------
----------------------------------------------------------------------
----------------------------------------------------------------------
-----------GGTCTAACAAATACAATG---------CGTAAAGACTATGGGGTGATGAGAGACTTGGC
TGCTAGTACAAGG---------TTGAATCCAGAAGTAAGGCAGCAGAAATTGCAA------TTCGATGCT
ATGCAA---GATGAGAATGTGAAAAAGGAGCTTCAACTCTGGGATTTCAAGTTTGATGCCAAATTTTTGT
CCTTCACAGGAAGAATTTTGAAAGAAGTGAGAATTTTCCAGGGGAAAAGAATG-----------------
----------------------------------------------------------------------
----------------------------------------------------------------------
----------------------------------------------------------------------
-------------------------------GGAAGTTCATGCTTGCTTTCTTTC---------------
---------------------------------GTAGTTTGTGTGCTGTCCAGTGACAGGAAAGAAATGT
ACGATGGCATTAAAAAATACCTGTGTGTCAATTGCCCGATTCCAAGCCAGTGTGTGGTGGCGCGGACCTT
GGACAAACCTCAGACACTGATGACCATTGCTACAAAGATTGCCCAGCAGATGAACTGCAAGATGGGAGGA
GCTCTTTGGAAGGTGCAAACAGGATTGCAGAATGCAATGTTCATTGGCATTGATTGTTTCCACGATATTG
TAAATCGACGGAAGTCAATTGCAGGATTTGTGGCAAGTGTCAATGAAGACTTAACGGAGTGGTTCTCTCA
GTGTATCATCCAGGAATCGGGGCAGGAGCTTGTGAATGGGCTGAGGGCTTGCTTGCAAGAGGCCCTGAAG
CTCTGGTATGAACGTAATTCACTT------CTGCCATATTCTATTATTGTGTATCGGGATGGAGTGGGAG
ATGGTCAGCTTCAAGCATTGATTGACTATGAAATACCACAGATTGTGTCCTCCTTAAAGAGTATTTTC--
-AATTCACAAAATTTTAAACTAACTTTCATTGTGGTGAAGAAACGAATAAACACCAGATTTTTTGTCGAG
TCT---CAAGGAAGACTTCAAAATCCATTACCAGGAACAGTTGTTGATGTAGAGTTGACCAGGAGAGAAT
GGTATGATTTTTTTATTGTGAGTCAGTCTGTGAAAGAT------GGTACTGTCACTCCCACTCATTATAA
TGTCATCCACGACACAGTCCGCTTGAGCCCAGATACAGTACAGTGTCTAACTTACAGACTATGCCACATG
TATTATAATATGCCAGGTGTCATCCGAGTTCCTGCTCCTTGTCACTATGCCCATAAACTGGCTTACCTTG
TGGGCCAGAGTATTCATGAAGAACCACATCATTCCTTGTCAAACCGGCTCTTTTACCTT---
>PIWIL3_Rabbit
----------------------------------------------------------------------
-----------------------------------------------------------CCAGGCCGTGC
GCGCGCTAGA------------------------------------------------------------
----------------------------------------------------------------------
----------------------------------------------------------------------
----------------------------------------------------------------------
----------------------------------------------------------------------
----------------------------------------------------------------------
----------------------------------GGCCCCGCAGCTGCACGCTCGAGAGGCAGAGCAGCT
GTGCGCGGGAGA---------------------AGCCCAGGGGCCGCG----------------------
--------TGGGAGAGAGGCCTGCCGGCT-----------------------------------------
-------------------------------------------------------------GCACGT---
------------------------------------GAGCAACAAAAAGGAGCAGAA-------------
--------------------------------------------------GGAGGAGCCCCA---TCTCC
AGGTGAGTGGGGAATGGGGCTTTCGGCTAAATTGCAGACATTATCAGTGACGCCG---------AGGACT
GGCGGACTCTTTGAAGACCATGTGGTAAATACCAGGCAGAACATGGAACACGTTAAAACATCAAAAATAG
GTTCAGAAGGTACAAAGGTAAAGCTTATGGCCAACCATTTCCGGGTGACGTCCCGGCCCCAGTGGAATGC
TTATGTATACAACGTGGACTTCAACCCAGAAGTAGAAGATACTGCCCTTCGTACGGATTTACTTCTTCAA
AACAAGTCAGAACTTGGGAATTACTTTCTGTTGGATGGAAACTCGTTAATATTACCCAGA------AAAG
TAGAAAAT---GTGGACAAGATGTTCGGCCGAAATGAGGATGATAAAGTTATACAGATTACACTGCGATT
TTCCAAGGAACTCCGACCCAGCCACCCCGAATGCATACGCTATTTCAACATCCTCTTTCGAAGAGTTCTG
AAGTTGATGAATTTGAAGCAAATTGGTCGCAACTATTACAACAACAAGAAAGCAATG---GAGTTCCATG
AACAT---------AAGATGGAAATCTGGCCTGGCTATATTACGTCTATTCTGCAATACGAAAACAGCCT
TACCCTCTGTGCTGATGTGAGTCACAAACTGATCCGAATGGAAACTGCTTACGATATAATAGTAAGGATC
TATGAAAACACCCAATATGGAGATTGGAAGAAGAGAGTGGAGGAAGAACTAATTGGATCAATTATAATCA
CAAAATACAACAACAGAACCTACAGAATTGATAACATTAATTGGGATCAATATCCTGAAGATACATTTAA
GAGAGCAGATGGCAGTGTAGTCACCTTTGTAGATTACTAC---ATGGAGCGTTACAGAGAATGTATCACT
GACTTAAATCAGCCACTGTTGAGCAGCCAAGGAAAATGGAAAAAGGGCCAGCAGGATATACCACGTGAGC
CTATACTGCTGGTCCCTGAGCTGTGCTACCTCACA-----------------------------------
----------------------------------------------------------------------
----------------------------------------------------------------------
-----------GGTCTAACAGATCCAATG---------CGTAAAAACTCAAGAATCATGAGGGACTTGGC
CTTACATACACGT---------TTGGGTCCACAAAGAAGACAGAATGAACTGAAAGAATTCATCAAAGCT
GTACAACAAGATCAGACTGTACAAGATGAGCTTCAACTCTGGGATCTGAAATTTGACAGCAACTTCTTGA
CATTCTCAGGAAGAGTTATGGATGAAGTCAAAGTCCACCAGCCCAGAGGATGGTTTGAAGCCATAAAAAA
CCAAGCAGAGTGGATGAGAGGAACAAAA---ACCCGGATGCTTAGTGTGGAAACAGTGAATCAGTGGACA
CTAATGTATTCGACAAGATGCAGTGAAGCAGCTGATAAGTTACTAGATATTCTAAGTAAAATTGCACCTG
ACATGGGCATGACCATAAGTAAACCAGACAAGGAGATAATAACTGATGAATTTGAGACGTATATATCCAG
GTTAAAGAAACTTGAC---------------------CTGAACCAGAAACAGATG---------------
---------------------------------GTGGTTTGTGTACTACCCAATGACAAGAAAGACAGAT
ATGATGACATAAAAAAATACCTGTGTATCGACTGTCCGATTCCAAGCCAGTGTGTGGTGGCAAAAACCTT
GGAGAAACCTCAGACTCTGCTGACCATTGTTACAAAGATTGTTCAGCAGATAAACTGCAAACTGGGAGGA
GCCCTCTGGACGGTGGAAATAAGTCTGCAGAGAACAATGTTCATTGGTATCGATTGTTTCCACGATATTG
CACACCAACATAAGTCAATTGCAGGATTTGTGGCAAGCACCAATCAAGAATTAACAAGGTGGTACTCTGA
GTGCGTCATCCAGGAAGCGGGACAGGAGCTTGTGAGCGGGTTGGACGATTGCTTGAAAGGGGCCATCGCT
GTCTGGCTGGAAAACATTCCATCG------GTACCGATGAACATTATCGTGTATCGGGATGGAGTGGGAG
ATGGTCAGCTCCAGGCCTTGCTGGACCATGAGATACCCCAGCTTGTGAATTGCTTAGAAACCAAT-----
-TTTCCTGTCCGAATCAATCTCACTTTCATTGTGGTGAAGAAACGAATAAACACCAGATTTTTTCTTGAG
CAA---CAAGGAGGACTTCGGAATCCGTCTCCAGGAACAGTAATCGATGTGGAACTGACCAAGCATGAAT
GGTATGACTTTTTTATTGTGAGTCAGTCTGTGACGGAT------GGCACTGTCACCCCAACCCATTATAA
CGTCATCTACGACACAGTCGGCTTGAAGCCGGATGAGGTACAGCGTTTAACTTACCAGCTCTGCCACATG
TACTACAATTTGCCAGGCATCATTCGAGTTCCTGCTCCTTGCCACTATGCCCATAAACTGGCTTACCTCG
TGGGCCAGAGTATTCACGAAAAACCACATATCTCATTATCAAAGTTCCTCTATTACATC---
>PIWIL1_Beaver
----------------------------------------------------------------------
--------------------------------------------------------ATGACTGGGCGAGC
CAGGGCCAGA------------------------------------------------------------
----------------------------------------------------------------------
----------------------------------------------------------------------
----------------------------------------------------------------------
----------------------------------------------------------------------
----------------------------------------------------------------------
----------------------------------------GCCCGGGGACGGGCCCGCGGCCAGGACACT
GTGCAGCATGTT---------------------GGGGTCGCCGCGAGT----------------------
--------CAGCAGCCTGGGTTTATTCAG-----------------------------------------
-------------------------------------------------------------CCTGGA---
------------------------------------CGTCAGCAGCCACCAGCAGAGGGGGACTTGGTTG
GCCGAGGACGG---------CAGAGA------------------GCA---GCAGTTGGAGCC---ACAAC
CAAGTCACAAGAACTCCAGATATCCGCTGGGTTTCAGGAGCTGTCGTTGGCAGAGAGAGGA---GGGCGC
CGTAGAGACTTTCATGACCTTGGTGTGAACACAAGACAGAACCTAGACCATGTCAAAGAATCAAAGACAG
GCTCCTCTGGCATCATCGTGAGGCTGAGCACCAACCACTTCCGGCTGACGTCTCGCCCGCAGTGGGCGTT
GTATCAGTACCACATTGACTACAACCCGCTGATGGAGGCTCGCAGGCTGCGCTCCGCTCTGCTTTTCCAG
CATGAAGATCTCATTGGAAGGTGTCATGCTTTTGATGGGACGATATTATTTTTGCCTAAA------AGAC
TTCAGCACAAGGTCACAGAAGTTTTTAGTCAGACCCGGAATGGAGAGCACGTGAGAATCACGATCACCCT
GACCAATGAGCTCCCGCCGACCTCGCCCACGTGCCTGCAGTTCTACAATATCATCTTCAGGAGGCTCCTG
AAAATCATGAATTTGCAGCAAATCGGACGGAACTATTATAACCCAAGTGACCCAATT---GATGTTCCAA
ACCAC---------AGGTTGGTGATCTGGCCTGGCTTTACCACTTCCATCCTTCAGTATGAGAATAACAT
TATGCTGTGTACAGATGTCAGCCACAAAGTCCTCCGAAGTGAGACTGTTCTGGACTTCATGTTCAACCTG
TACCACCAGACGGAGGAGCACAAGTTTCAAGAACAAGTTTCGAAAGAACTGATAGGTTTAATTGTTCTTA
CCAAGTACAACAATAAGACGTACAGGGTGGATGACATTGACTGGGACCAGAACCCCAAGAGCACCTTCAA
GAAGGCGGATGGCTCAGAGGTCAGCTTCCTGGAGTACTAC---CGGAAGCAATATAACCAGGAGATCACT
GACCTGAAGCAGCCAGTCCTGGTCAGCCAGCCCAAGCGGAGGAGGGGCCCCGGGGGCACACTGCCCGGCC
CCGCCATGCTAATTCCTGAGCTCTGCTACCTCACA-----------------------------------
----------------------------------------------------------------------
----------------------------------------------------------------------
-----------GGCTTGACTGACAAAATG---------CGTAATGACTTCAATGTGATGAAGGACCTGGC
AGTGCACACGCGG---------CTGACGCCAGAGCAGCGGCAGCGTGAGGTGGGCCGTCTCATCGACTAT
ATCCACAAGGATGACAATGTGCAGAGAGAGCTCCGAGACTGGGGTCTGAGCTTTGACTCCAATTTACTGT
CCTTCTCGGGACGAATCCTGCAGGCTGAGAAGATTCACCAAGGAGGGAAAACATTTGATTACAATCCCCA
GTTTGCAGACTGGTCCAAAGAAACCAGAGGCGCACCGTTAATTAGCGTGAAGCCGCTGGATAACTGGCTG
TTGATCTATACGCGAAGAAATTATGAAGCAGCCAACTCACTGATCCAGAATCTCTTCAAAGTCACACCAG
CCATGGGCATACAGATGAAGAAGGCAGTGATGATTGAGGTGGATGACAGAACAGAAGCTTATTTAAGAGT
CCTGCAGCAGAAGGTC---------------------ACGTCAGACACCCAGATA---------------
---------------------------------GTTGTCTGCTTGTTGTCAAGTAACCGGAAGGACAAGT
ACGACGCCATTAAGAAGTTTCTGTGCACAGACTGCCCCACCCCCAGTCAGTGCGTGGTGGCCCGGACGCT
CGGCAAGCAGCAGACCGTTATGGCCATCGCCACCAAGATCGCCCTGCAGATGAACTGCAAGATGGGTGGC
GAGCTCTGGAGGGTGGACATGCCCCTGAAGCTGGCCATGATAGTTGGCATCGACTGTTACCACGACACCA
CGGCCGGGCGGAGGTCCATTGCAGGGTTCGTTGCCAGCATCAACGAAGGCATGACCCGCTGGTTCTCCCG
CTGCGTCTTTCAGGACCGAGGCCAGGAGCTGGTGGACGGGCTCAAGGTGTGCTTGCAAGCTGCTCTGAGA
GCTTGGAACACCTGCAATGAGTAC------ATGCCCAGCCGCATCATCGTGTACCGTGATGGCGTGGGGG
ATGGGCAGCTGAAGACCCTGGTCAACTACGAGGTCCCCCAGTTCCTGGACTGCCTCAAGTCTGTTGGT--
-AGAGGTTACAACCCAAGACTGACAGTGATTGTGGTGAAGAAGCGTGTGAACGCCAGGTTCTTTGCCCAG
TCT---GGAGGAAGACTCCAGAACCCACTGCCTGGGACAGTCATCGACGTGGAGGTCACCCGTCCTGAGT
GGTATGACTTCTTCATCGTGAGCCAAGCTGTGAGAAGT------GGGAGTGTGTCCCCAACACACTATAA
TGTCATCTATGACAGCAGTGGCCTGAAGCCTGACCACATCCAGCGGCTGACCTACAAACTCTGCCACATC
TATTACAACTGGCCGGGTGTCATCCGTGTTCCTGCACCTTGCCAGTACGCACACAAGCTGGCCTTCCTCG
TGGGTCAGAGCATCCACAGGGAGCCGAACCTGTCCCTGTCCAACCGCCTCTACTACCTC---
>PIWIL3_Human
----------------------------------------------------------------------
--------------------------------------------------------ATGCCTGGTAGGGC
AAGGACTCGC------------------------------------------------------------
----------------------------------------------------------------------
----------------------------------------------------------------------
----------------------------------------------------------------------
----------------------------------------------------------------------
----------------------------------------------------------------------
----------------------------------------GCCCGAGGCAGAGCCCGCCGCAGGGAGAGC
TACCAACAAGAG---------------------GCACCTGGGGGACCC----------------------
--------AGAGCACCTGGATCAGCTACA-----------------------------------------
-------------ACCCAGGAGCCCCCTCAGTTGCAG------------------------TCGACA---
------------------------------------CCCCGGCCGCTGCAGGAGGAAGTCCCAGTGGTTA
GACCTCTGCAG---------CCAAGAGCAGCAAGAGGAGGAGCAGGA---GGAGGAGCACAG---TCTCA
AGGGGTGAAGGAACCTGGACCTGAGGCTGGGTTGCATACAGCGCCCTTGCAGGAGAGA------AGGATT
GGTGGAGTTTTTCAAGACCTGGTGGTGAACACCAGGCAAGATATGAAGCATGTTAAAGACTCAAAAACAG
GTTCAGAGGGTACAGTGGTACAGCTACTCGCCAACCACTTCCGAGTGATATCTCGTCCTCAGTGGGTTGC
ATATAAATACAACGTTGACTACAAACCAGACATAGAAGATGGAAATCTCCGTACAATTTTACTTGATCAA
CATAGAAGGAAATTTGGAGAGCGCCATATATTTGATGGAAACTCTTTATTATTATCTCGG------CCAC
TAAAAGAGCGGAGAGTGGAATGGTTGAGCACAACCAAAGACAAAAACATCGTGAAGATTACAGTTGAGTT
TTCCAAAGAACTCACGCCCACGTCGCCAGATTGCCTACGCTATTACAACATTCTCTTTAGAAGAACTTTC
AAGCTGCTGGATTTTGAACAAGTTGGTCGCAACTATTATACCAAAAAGAAGGCCATT---CAGTTATACC
GTCAT---GGTACCAGTTTGGAAATCTGGCTTGGTTATGTTACTTCTGTTCTTCAATACGAAAACAGCAT
TACCCTCTGTGCCGATGTGAGCCACAAACTGCTCCGAATAGAAACTGCTTATGATTTCATAAAGAGAACA
TCTGCCCAGGCCCAGACAGGAAACATCCGAGAGGAAGTAACTAATAAATTAATTGGATCAATTGTTCTGA
CAAAATACAACAACAAAACCTACAGAGTAGATGATATTGATTGGAAGCAGAATCCTGAAGACACATTTAA
CAAATCAGATGGCAGCAAAATCACCTATATAGACTACTAC---AGGCAGCAACATAAAGAAATTGTCACA
GTGAAGAAACAGCCACTTTTGGTCAGCCAGGGCAGATGGAAAAAGGGCCTAACGGGTACACAACGTGAAC
CTATCCTGCTGATTCCTCAGCTGTGCCACATGACA-----------------------------------
----------------------------------------------------------------------
----------------------------------------------------------------------
-----------GGTCTAACAGATGAAATA---------TGTAAAGATTATAGCATTGTGAAAGAATTGGC
TAAACATACAAGA---------TTGAGTCCAAGAAGAAGGCATCATACATTAAAAGAATTCATCAATACT
CTACAAGATAATAAAAAAGTACGAGAGTTACTTCAACTCTGGGATTTGAAATTTGATACCAATTTTTTGT
CCGTCCCGGGAAGAGTTTTGAAAAACGCAAACATCGTGCAAGGCAGAAGAATGGTTAAAGCCAATTCACA
A---GGAGACTGGTCAAGAGAAATAAGAGAATTACCCTTACTTAATGCAATGCCACTACATAGTTGGCTC
ATACTCTATAGCAGGAGCAGTCACAGAGAAGCCATGTCCTTAAAGGGTCATCTACAGAGTGTCACAGCCC
CCATGGGCATAACTATGAAACCAGCAGAAATGATTGAAGTAGATGGTGATGCTAACTCCTATATAGACAC
ATTACGGAAATATACT---------------------AGACCAACACTGCAGATGGGA------------
---ATGTCATGTTTGCTG------GTTTTCAAGGTGATTTGTATCCTGCCCAATGATGACAAACGTAGAT
ATGACAGCATAAAAAGATACCTATGTACCAAATGCCCAATTCCAAGCCAGTGTGTGGTGAAAAAGACCTT
AGAAAAAGTCCAGGCA---AGGACCATCGTCACCAAGATTGCCCAGCAGATGAATTGCAAGATGGGAGGA
GCCCTCTGGAAGGTGGAGACAGACGTACAAAGAACAATGTTCGTTGGCATTGATTGTTTCCACGATATCG
TAAATCGACAGAAATCAATAGCAGGATTTGTTGCAAGTACCAATGCTGAATTAACAAAGTGGTACTCTCA
ATGTGTCATCCAGAAAACAGGAGAAGAGCTTGTGAAAGAGCTGGAGATCTGCTTGAAAGCTGCCCTGGAT
GTCTGGTGTAAAAACGAATCATCG------ATGCCACATTCTGTTATTGTGTATCGGGATGGAGTGGGAG
ATGGTCAGCTTCAAGCATTGCTTGACCATGAAGCGAAAAAGATGTCGACCTACTTAAAAACCATC-----
-TCTCCTAACAATTTCACTCTAGCTTTCATTGTGGTGAAGAAACGAATAAACACTAGATTTTTTCTTAAA
CAT---GGAAGCAATTTTCAAAATCCACCTCCAGGAACAGTTATTGATGTAGAGTTGACTAGGAATGAAT
GGTATGACTTTTTTATTGTGAGTCAGTCTGTGCAAGAT------GGGACTGTTACCCCCACTCATTATAA
CGTCATCTATGACACGATTGGCTTGAGCCCAGATACAGTACAGCGTTTAACATATTGTCTATGCCACATG
TATTATAATTTGCCAGGCATCATCCGAGTTCCAGCGCCTTGCCACTATGCCCACAAGCTGGCTTACCTCG
TGGGGCAGTCCATTCACCAGGAACCGAATCGTTCCTTGTCAACTCGTCTCTTTTACCTT---
>PIWIL1_Cow
----------------------------------------------------------------------
--------------------------------------------------------ATGACTGGGAGAGC
CAGAGCGAGA------------------------------------------------------------
----------------------------------------------------------------------
----------------------------------------------------------------------
----------------------------------------------------------------------
----------------------------------------------------------------------
----------------------------------------------------------------------
----------------------------------------GCAAGAGGAAGGGCTCGTGGTCAGGAGATG
GTGCAGCATGTG---------------------GGCGCCTCTGCGAGT----------------------
--------CAGCAGCCTGGTTACATTCAG-----------------------------------------
-------------------------------------------------------------CCTCGA---
------------------------------------CCTCAGCAGCCGCCAGCAGAGGGGGAATTAGTTG
GCCGCGGACGA---------CAGAGA------------------GGA---ACAGTGGGAGCA---ACAGC
GAAGTCACAAGAACTCCAGATATCTGCTGGATTCCAGGAGTTATCATTAGCAGAGAGAGGA---GGTCGT
CGTAGAGACTTTCATGATCTTGGTGTGAATACAAGACAGAACCTAGATCATGTGAAAGAATCAAAAACAG
GTTCTTCAGGTATTATCGTAAGGCTAAGCACTAACCATTTCCGATTGACATCCCGTCCCCAGTGGGCCTT
ATATCAGTATCACATTGACTATAATCCGTTGATGGAAGCCAGAAGACTCCGCTCAGCTCTTCTTTTTCAA
CATGAGGATTTAATTGGAAGGTGTCATGCTTTTGATGGAACAATATTATTTTTACCTAAA------AGAC
TACAGCACAAGGTTACTGAAGTTTTTAGTCAGACTCGAAATGGAGAGCACGTGAGGATAACAATCACCCT
GACAAATGAACTCCCACCTACGTCCCCAACTTGTTTGCAGTTCTATAATATTATTTTCAGGAGGCTTTTG
AAGATCATGAATTTGCAACAAATTGGACGGAATTACTATAACCCAAGTGACCCAATT---GATATTCCAA
ATCAC---------AGATTGGTGATTTGGCCTGGCTTCACTACTTCTATTCTTCAGTATGAAAATAACAT
CATGCTGTGCACTGATGTCAGTCATAAAGTTCTTCGAAGTGAAACTGTTCTAGATTTCATGTTCAACTTG
TTTCATCAAACCGAAGAACACAAATTTCAAGAACAAGTGTCTAAGGAACTGATTGGTTTAATTGTTCTCA
CCAAGTATAACAACAAAACATACAGAGTAGATGATATTGACTGGGACCAGAATCCAAAGAGTACCTTTAA
GAAAGCAGATGGCTCTGAAGTCAGTTTCTTAGAGTACTAC---AGGAAGCAATATAACCAAGAAATCACT
GACTTGAAACAGCCAGTTTTGGTCAGTCAGCCTAAGAGAAGGAGAGGCCCTGGCGGCACATTACCAGGCC
CAGCCATGCTCATCCCTGAGCTCTGCTACCTCACA-----------------------------------
----------------------------------------------------------------------
----------------------------------------------------------------------
-----------GGTTTAACTGATAAAATG---------CGTAATGATTTTAATGTGATGAAAGACTTGGC
TGTTCATACAAGA---------CTGACTCCAGAGCAAAGGCAGCGTGAAGTAGGAAGACTGATTGATTAT
ATTCATAAAGATGATAATGTGCAGAGGGAGCTTCGAGACTGGGGTTTGAGCTTTGACTCCAACTTACTGT
CCTTCTCAGGAAGAATTTTGCAAGCAGAAAAGATTCATCAAGGTGGAAAAACATTTGATTACAATCCACA
ATTTGCAGATTGGTCAAAAGAAACAAGAGGTGCACCATTAATTAGTGTTAAGCCACTAGATAACTGGTTG
TTGATCTATACTCGAAGAAATTATGAAGCAGCCAATTCGTTGATACAAAATCTATTTAAAGTTACACCAG
CCATGGGCATACAAATGAAAAAAGCAATAATGATTGAAGTGGATGATAGAACTGAAGCCTATTTAAGAGT
CTTACAGCAAAAGGTT---------------------ACGTCAGATACCCAGATA---------------
---------------------------------GTTGTTTGTCTGTTATCAAGTAATCGGAAAGACAAAT
ATGATGCTATTAAAAAATACTTATGTACAGATTGCCCTACTCCAAGTCAGTGTGTGGTGGCCCGAACCTT
AGGCAAACAACAGACTGTCATGGCCATTGCTACAAAGATTGCGCTGCAGATGAACTGCAAGATGGGAGGA
GAGCTTTGGAGGGTTGATATGCCTCTGAAGCTAGCGATGATAGTTGGCATTGATTGTTACCATGATACCA
CAGCTGGACGGAGGTCAATTGCAGGATTTGTGGCAAGCATCAATGAAGGGATGACTCGCTGGTTCTCTCG
CTGTGTGTTTCAAGACAGAGGACAAGAACTAGTAGATGGGCTTAAGGTCTGCTTACAAGCTGCTCTAAGG
GCTTGGAATAGCTGCAATGAATAC------ATGCCTAGTCGAATTATTGTGTATCGGGATGGCGTAGGAG
ACGGTCAGCTTAAAACACTGGTGAACTATGAAGTACCACAGTTTTTGGATTGCCTGAAATCTGTTGGT--
-AGAGGTTACAACCCAAGACTAACGGTAATTGTGGTGAAGAAACGTGTCAACGCCAGATTTTTTGCTCAG
TCT---GGAGGAAGACTTCAGAATCCACTTCCTGGAACAGTTATTGATGTAGAGGTTACAAGACCAGAAT
GGTATGATTTTTTTATCGTGAGCCAGGCAGTGAGAAGT------GGTAGTGTTTCTCCCACACATTATAA
TGTCATCTATGACAGCAGTGGCCTGAAGCCAGACCACATACAGAGGTTAACTTACAAGCTGTGTCATGTC
TATTATAACTGGCCAGGTGTCATTCGTGTTCCTGCTCCTTGCCAGTATGCCCACAAACTGGCTTTCCTTG
TTGGCCAGAGTATTCATAGAGAACCAAATCTGTCACTGTCAAATCGTCTTTACTACCTC---
>PIWIL3_MouseLemur
----------------------------------------------------------------------
--------------------------------------------------------ATGACCGGCAGGGC
CAGGACTCGC------------------------------------------------------------
----------------------------------------------------------------------
----------------------------------------------------------------------
----------------------------------------------------------------------
----------------------------------------------------------------------
----------------------------------------------------------------------
----------------------------------------GCCCGCGGCAGAGCCCGCGCCAGGGAGACC
CGCCGGCAGGTG---------------------GCCCCTGGAGCAGCC----------------------
--------GCGGCCAGCCCGGTAATATTC-----------------------------------------
----------------------------------------------------------------------
---------------------------------------------------------------GTTGTTC
CCTTTATGCAAAAGATGCATCCCTGTGCTGAAAGAGTGTGTGTGGGG---GGTGGGGGG-----------
----------------GTCCTGCTAAAAGAACTTCAGGAAACTGCCCCGAAGAAACAAAGG---------
---ACTGTTTTTCAAGACCTGGTGGTAAATACCAGGCAGGGGATGGAACATGTTCGATGCTCAAAAACAG
GCTCAGAGGGTACAAAAGTAAGACTACTCGCAAACCATTTTCGAGTGACGTCTCGGGCCCAGCGGACAGC
ATATCAGTACAACGTTAACTACCAGCCCGGCATAGAAGGCAGAAATCTCCGTACAGCTTTACTTAAACAT
GACAAA------ATTGGGGAATACTATATATTTGATGGAAACTCTTTATTACTACCTCAT------GAAC
TACGAGAGCCGATAACAAAATTCTTCAACACGGTAGGAAAT---GAAACTGTGATGGTTACAATCACGTT
TTCCAAAGAACTCGCACCCACTTCACCAGATTGCCTACGCTTTTACAATATCCTCTTTAGAAGGTAT---
---TCGATGAAGTTGGAACAAATCGGTCGCAACTTTTACAATAAAAGGGAGGCACAG---TTATACCCTC
TGCATACCATCCCCAAGTTGGACATCTTTCCTGGTTATGTGACTTCTATTCTTCAGTATGAAAACAGCAT
CACCCTCTGTGCTGACGTGAGCCACAAACTGATGCGGCAACAAACTGCTTATGACTTAATACAGCATACG
TCTGGAGAAACTCAA---GAACGTATCAAAAAGAAAGTAGCTGATGAGTTAGTTGGATCAATTGTTGTGA
CAACATACAACAACAAAACCTACAGAGTGGATGGCATTAACTGGGAGCAGACTCCCCGAGATACGTTTGA
AAAATCGGATGGCAAAAGAATTACCTATATAGACTACTACAAGAAGCAGCAATATAACACGATTATCACT
GACTTCGATCAGCCACTTTTGATCAGCCAAGGAAAATGGAAAAAGGGCCAAAAGGACACAACACGTGAAC
CTATCATGCTGGTGCCTCAGCTGTGCATGCTGACA-----------------------------------
----------------------------------------------------------------------
----------------------------------------------------------------------
-----------GGTCTAACAGATGCAGCA---------CGTAAAAACAGCAGGACGATGCAGGCGTTGGC
TGCGCTTACAAGA---------TTGAAGCCAGGAAAAAGGCATCATGAATTAGAAAAATTCATCAATACT
ATACAAAAAGATGAGTCCGTGCAAAAGCACCTTCGACGCTGGGATTTGAATTTTGACTCCAACTTTCTGT
CCTTCTCTGGAAGAACTTTGACAGCTGTCACAAAGGAAGACATAGTAAGGCAGTTCCAA---------AA
TTGTCATGACTGGAAGAGGCCCACAGCGGGCGTACCCTTGCTTACCACCATGTCACTCACTCACTGGCTG
ATGCTCTATAGCAGGGAAAATCGCAGAGCAGCCTCTGCCTTACAAGACAAGCTGCAGATAATCCTTCCCC
AAAAGGGTATAAAAATGCAACCAGCAAAAATGGTTCAAGTAAATGAT---GCTGGCTCCTATCTAACCAT
GTTACGGAGAGAGACT---------------------AGGGAACGGCCACAGATGGGA------------
---ATTTCATGTTTGCTT------GCTTTCCAGGTGGTTTGTGTGCTGTCTAATGACAAGAAAGACAGGT
ATGATGACATAAAAAAGTACCTATGTACTGAATGCCCAACTCCGAGCCAGTGTGTGGTGGCAAAAACCTT
AAATCGCCACAAGATAGTCTCAACTATTTCTGACAAGCTTGCCCAGCAGATGATCTGTAAGATGGGAGGA
GCCCTCTGGAAGGTGGATACGGGGGTAAAGAAAACGATGTTTGTTGGCATTGACTGTTTCCATGACACTG
TAAACCGACAGAAGTCAATCGCAGGATTTGTGGCCAGCACCAATGACGAACTGACAAAGTGGTACTCTCG
ATGTGTCATCCAGGAAGCAGGAGAGGAGATTGTGAACGGGCTGACCGAGTGCGTGGCAGCTGCCCTGAAG
GTCTGGTGTAAAAATGAACCATCC------AGGCCACATTCTGTTATTGTGTATCGGGATGGAGTAGGGG
ATGGTCAGCTGTCAGCATTGCTTGCCCAAGAAATACCGCAGATGTTGGCTGGCCTAAATGACAAC-----
-TCCTGTCCAGATTCACTTCTAACTTTCATTGTGGTGAAGAAACGAATAAACACCAGATTTTTTGCTGTG
TCT---CAAGACAGTCTTGACAATCCAGAGTCGGGAACGGTTATTGATGTGGAGTTGACCAGGAAGGAAT
GGTATGATTTTTTTATTGTGAGTCAATCTGCGCCAGAA------GGGACTGTTACCCCCACTCACTATAA
TGTCATCTATGACAAGGTTTGCTTGAGTCCAGATACAGTACAACGTTTAACTTACAGCCTATGCCGCATG
TATTATAATTGCGAAGGTTTCATTCGAGTTCCTGCTCCTTGCCACTATGCCCATAAACTGGCTTACCTTG
TGGGCCAGAGTATTCACGAACAACCAAGTGGTTTACTGTCGACCTTTCTCTATTACCTT---
>PIWIL1_BolivianSquirrelMonkey
----------------------------------------------------------------------
--------------------------------------------------------ATGACTGGGCGAGC
CAGAGCCAGA------------------------------------------------------------
----------------------------------------------------------------------
----------------------------------------------------------------------
----------------------------------------------------------------------
----------------------------------------------------------------------
----------------------------------------------------------------------
----------------------------------------GCCCGAGGAAGGGCCCGAGGTCAGGAGATG
GTGCCACACGTG---------------------GGCGCCACTGCTAGT----------------------
--------CAGCAACCTGGTTATATTACG-----------------------------------------
-------------------------------------------------------------TCTAGA---
------------------------------------CCTCAGCAGCCACCAGGAGAGGGGGAATTAGTTG
GCCGTGGACGG---------CAGAGA------------------GGA---ACAGTAGGAGGA---ACAGC
CAAGTCACAAGAACTCCAGATATCTGCTGGATTTCAGGAGTTATCATTAGCAGAGAGAGGA---GGTCGT
CGTAGAGATTTTCATGATCTTGGTGTGAATACAAGGCAGAACCTAGACCATGTTAAAGAATCAAAAACTG
GTTCTTCAGGCATTATAGTCAGGTTAAGCACTAACCACTTCCGACTGACATCACGTCCCCAGTGGGCCTT
GTATCAGTATCATGTTGACTATAACCCACTGATGGAAGCCAGAAGACTCCGTTCAGCTCTTCTTTTTCAA
CATGAAGATCTAATTGGAAAGTGTCATGCTTTTGATGGAACAATATTATTTTTACCTAAA------AGAC
TACAGGAAAAGGTTACTGAAGTTTTTAGTAAGACCCGCAATGGAGAAGATGTGAGGATCACGATCACTTT
AACAAATGAGCTTCCACCCACATCACCAACTTGTTTGCAGTTCTATAATATTATTTTCAGGAGGCTTTTG
AAAATCATGAATTTGCAACAGATTGGACGAAATTATTATAACCCAAGTGACCCAATT---GATATTCCAA
GTCAC---------AGGTTGGTGATCTGGCCTGGCTTCACCACTTCTATTCTTCAGTATGAAAACAACAT
CATGCTTTGCACTGATGTTAGTCATAAAGTCCTTCGAAGTGAGACTGTTTTGGATTTCATGTTGAACTTC
TATCATCAGGCAGAAGGGCATAAATTTCAAGAACAAGTTTCTAAAGAACTAATAGGTTTAATTGTTCTTA
CCAAGTATAACAATAAAACGTACAGAGTGGACGATATTGACTGGGACCAGAATCCCAAGAGTACCTTTAA
GAAAGCCGATGGCTCTGAAGTCAGCTTCTTAGAGTACTAT---AGGAAGCAATACAACCAAGAGATCACC
GACTTGAAGCAGCCAGTCCTGGTCAGCCAGCCCAAGAGAAGGCGGGGCCCTGGGGGGACACTGGCAGGGC
CTGCCATGCTCATTCCTGAGCTCTGCTATCTTACA-----------------------------------
----------------------------------------------------------------------
----------------------------------------------------------------------
-----------GGTCTAACTGATAAAATG---------CGTAATGATTTTAATGTGATGAAAGACTTAGC
AGTTCATACAAGA---------CTAACTCCAGAACAAAGGCAGCGTGAAGTGGGAAGACTCATTGATTAT
ATTCATAAGAACGATAATGTTCAAAGGGAGCTTCGAGACTGGGGTTTGAGCTTTGATTCCAACTTACTGT
CCTTCTCCGGAAGAATTTTGCAAGCAGAAAAGATTCACCAAGGTGGAAAAACATTTGATTACAATCCACA
ATTTGCAGATTGGTCAAAAGAAACAAGAGGTGCACCATTAATTAGTGTTAAGCCACTAGATAACTGGCTG
TTGATCTATACGCGAAGAAATTATGAAGCAGCCAATTCACTGATACAAAATCTATTTAAAGTTACACCAG
CCATGGGCATACAAATGAAAAAAGCAATAATGATTGAAGTGGATGATAGAACTGAAGCCTATTTAAGAGT
CTTACAGCAAAAGGTT---------------------ACAACAGACACCCAGATA---------------
---------------------------------GTTGTCTGTCTGTTGTCAGGTAATCGGAAGGACAAAT
ATGATGCTATTAAAAAATACCTGTGTACAGATTGCCCTACCCCAAGTCAGTGTGTGGTGGCCCGAACCTT
AGGCAAACAACAAACTGTCATGGCCATTGCTACGAAGATTGCTCTGCAGATGAACTGCAAGATGGGAGGA
GAGCTTTGGAGGGTTGACATGCCTCTGAAGCTAGCGATGATCGTGGGCATTGATTGTTACCATGACACCA
CAGCTGGACGGAGGTCAATTGCAGGATTTGTTGCCAGCATCAACGAAGGGATGACCCGCTGGTTCTCACG
CTGCGTATTCCAGGATCGAGGACAGGAACTGGTAGATGGGCTCAAAGTCTGCCTGCAAGCGGCTCTGAGG
GCTTGGAATAGCTGCAATGAATAC------ATGCCCAGTCGGATCATCGTGTACCGTGATGGCGTAGGAG
ACGGCCAGCTCAAAACGCTGGTCAACTATGAAGTGCCGCAGTTTTTGGATTGTCTAAAATCCATTGGC--
-AGAGGTTACAACCCTAGGCTAACGGTAATTGTGGTGAAGAAAAGAGTGAACGCCAGATTTTTTGCTCAG
TCT---GGAGGAAGACTTCAAAATCCACTTCCTGGAACAGTTATTGATGTAGAGGTTACCAGACCAGAAT
GGTATGATTTTTTTATTGTGAGCCAGGCTGTGAGAAGT------GGTAGTGTTTCTCCCACGCATTACAA
CGTCATCTATGACAGCAGCGGCCTGAAGCCAGATCACATACAGCGGTTGACTTACAAGCTGTGTCACATC
TATTATAACTGGCCAGGTGTCATTCGCGTTCCTGCTCCTTGCCAGTATGCCCACAAGCTGGCTTTTCTTG
TTGGCCAGAGTATTCACAAAGAGCCCAATCTGTCACTGTCAAACCGCCTTTACTACCTC---
>PIWIL1_Armadillo
----------------------------------------------------------------------
--------------------------------------------------------ATGACTGGGCGCGC
CAGAGCCAGG------------------------------------------------------------
----------------------------------------------------------------------
----------------------------------------------------------------------
----------------------------------------------------------------------
----------------------------------------------------------------------
----------------------------------------------------------------------
----------------------------------------GCACGAGGAAGGGCACGTGGCCAGGAGCCC
GTGCACCACATG---------------------GGCGCTGCTGCCAGG----------------------
--------CAGCAACCTGGTTATATTCAA-----------------------------------------
-------------------------------------------------------------CCTAGA---
------------------------------------CCTCAGCAGCCACCAGCAGAGGGGGAGCTAGCTG
GCCGTGGACGA---------CAGAGA------------------GGC---ACAGGAGGAGCA---GCAGC
CAAAGCACAAGAACTCCAGATATCTGCTGGATTTCAGGAGTTATCGTTGGCAGAGAGAGGA---GGTCGT
CGTAGAGATTTTCACGATCTTGGTGTAAACACAAGACAGAACCTAGACCATGTTAAAGAATCAAAAACAG
GCTCTTCAGGCGTGATAGTGAGGTTAAGCACTAACCATTTTCGGCTGACATCCCGTCCCCAGTGGGCCTT
GTATCAGTATCACATTGACTACAACCCGCTGATGGAAGCCCGGAGACTCCGCTCAGCACTGCTTTTTCAA
CATGAAGATTTAATTGGAAGGTGTCATGCATTTGACGGAACGATATTATTTTTACCTAAA------AGAC
TCCAGCATAAGGTTACTGAAGTTTTTAGTCAGACCCGAAATGGAGAGCATGTGCGGATAACAATCACTTT
AACAAATGAACTTCCCCCTACGTCACCAACTTGTTTGCAGTTCTATAATATTATATTCAGAAGGCTTCTG
AAGATAATGAATTTGCAACAAATTGGACGGAATTATTATAACCCAAGTGATCCAATT---GATATTCCAA
ATCAT---------AGGTTGGTGATTTGGCCTGGTTTCACTACTTCTATTCTTCAGTATGAAAATAACAT
CATGCTTTGCACCGATGTCAGTCATAAAGTCCTTCGAAGTGAAACTGTTTTAGATTTCATGTTCAACTTA
TATCATCAAACTGAAGAACATAAATTTCAAGAACAAGTTTCTAAGGAACTAATAGGTTTAATTGTTCTTA
CCAAGTATAACAATAAAACATATCGAGTAGATGATATTGACTGGGACCAGAATCCAAAGAGTACCTTTAA
GAAGGCAGATGGCTCTGAAGTCAGCTTCTTAGAATACTAC---AGGAAGCAATATAACCAAGAAATCACC
GACTTGAAGCAACCTGTTCTGGTCAGTCAGCCTAAGAGGAGACGGGGCCCCGGTGGCACCCTCCCAGGGC
CTGCCTTGCTCATCCCGGAGCTTTGCTACCTGACAGGTACCCTTGAGGTTTGTTTGCTTGGGACAAAACC
AATGAATCTCAATGCTCCTTTACTCCCCATCCCCACTCCCCAAGAAAAGCAAGCCTTAACGACTGCTTCT
TCTACTTGGAATGTTCTTTGTTCATTCATCACTACCCTGCGCTCCAAATGTTATTTAAACTTGATTCTTG
TTTTATTTCAAGGTCTAACTGATAAAATG---------CGTAATGATTTTAATGTGATGAAAGACTTAGC
TGTTCACACAAGA---------TTAACTCCAGAACAAAGGCAGCGGGAAGTAGGGAGACTCATCGATTAT
ATTCATAAAGATGACAATGTTCAGAGGGAGCTCCGAGACTGGGGTTTGAGCTTTGACTCCAACTTACTGT
CCTTCTCAGGAAGAATTTTGCAAGCAGAAAAGATTCACCAAGGTGGAAAAACATTTGATTACAATCCACA
ATTTGCAGATTGGTCAAAAGAAACAAGAGGTGCACCATTAATTAGTGTTAAGCCGCTAGATAACTGGCTG
TTGATCTATACTCGAAGAAATTATGAAGCAGCCAATTCATTGATACAAAATCTATTTAAAGTTACACCAG
CCATGGGCATACAAATGAAAAAAGCAATAATGATTGAAGTGGATGATAGAACTGAAGCATACTTAAGAGT
CTTACAGCAAAAGGTT---------------------ACATCTAATACCCAGATT---------------
---------------------------------GTTGTCTGTTTGTTGTCTAGTAATCGAAAGGACAAGT
ACGATGCTATAAAAAAATACTTATGCACAGACTGCCCTACTCCAAGCCAGTGTGTGGTAGCCCGGACCTT
AGGCAAACAGCAGACTGTCATGGCCATCGCCACCAAGATTGCCCTGCAGATGAACTGCAAGATGGGCGGA
GAGCTGTGGAGGGTCGACATGCCTCTAAAGCTAGCGATGATAGTTGGCATCGATTGTTACCACGATACCA
CAGCTGGACGGAGGTCAATTGCAGGATTTGTTGCCAGCATCAATGAAGGGATGACCCGCTGGTTCTCTCG
CTGTGTATTTCAAGACAGAGGACAAGAGCTAGTTGATGGCCTGAAGGTCTGCTTGCAAGCTGCTCTGAGG
GCTTGGAATAGCTGCAATGAATAC------ATGCCTAGTCGAATTATTGTGTACCGGGATGGTGTTGGAG
ATGGTCAGCTTAAAACGCTGGTTAACTATGAAGTACCACAGTTTTTGGATTGCCTAAAATCTGTTGGT--
-AGAGGTTACAACCCAAGATTAACAGTAATTGTGGTGAAGAAACGAGTGAATGCCAGATTTTTTGCTCAG
TCT---GGAGGAAGACTTCAAAATCCACTTCCTGGAACAGTTATTGATGTCGAGGTCACCAGACCAGAAT
GGTATGATTTTTTTATCGTGAGCCAGGCGGTGAGAAGT------GGTAGTGTTTCTCCCACACATTATAA
TGTTATCTATGACAGCAGTGGCCTGAAACCTGACCACATACAGCGGCTAACTTACAAGCTATGCCATGTA
TATTATAACTGGCCAGGTGTCATTCGCGTTCCTGCGCCTTGCCAGTATGCCCACAAGCTGGCGTTCCTTG
TTGGCCAGAGTATTCACAGAGAACCCAACCTGTCACTCTCAAATCGCCTTTACTACCTC---
>PIWIL1_Koala
----------------------------------------------------------------------
--------------------------------------------------------ATGAGTGGACGTGC
TCGAGCCAGA------------------------------------------------------------
----------------------------------------------------------------------
----------------------------------------------------------------------
----------------------------------------------------------------------
----------------------------------------------------------------------
----------------------------------------------------------------------
----------------------------------------GCAAGAGGAAGGGCACGAGGTCAGGAGACA
TCGCAGCTTGTA---------------------GGACCCGTTGCAAGT----------------------
--------CAGCAACCTGGATATTTGAAG-----------------------------------------
-------------------------------------------------------------CCGAGA---
------------------------------------CCTCAGCAGCCAGCCTCTGAAGGTGACCTTGTTG
GGCGTGGACGA---------CAGAGA------------------GGA---GCACTAGGAGCA---ACG--
-AAATCTCAAGAGCTTCAGATTTCAGTGGGATTCCAGGAGCTATCTTTGGGGGAGAGAGGA---GGCCGT
CGAAGAGATTTCCATGACCTTGGGGTGAATACCAGACAGAATTTAGAACATGTTAAAGAGTCAAAAACAG
GTTCTTCAGGCATTGTAGTAAGATTAAGCACAAACCACTTTCGACTGACATCTCGTCCCCAGTGGGCTTT
GTATCAGTATCATGTTGGCTATAACCCACAAATGGAAGCCAGAAGACTCCGTTCAGCTTTACTTTTTCAA
CATGAAGAACTAATAGGAAGGTGTCATGCTTTTGATGGAACAATATTATTTCTACCCAAA------AGAC
TACAAAATAAGGTTACAGACGTGTTTAGTCAGATTCGGAATGGAGAAACTGTGAAGATAACAATCACTTT
AACAAATGAACTTCCACCTACTTCGCCAACTTGTTTACAGTTTTATAACATTATTTTCAGAAGGCTTTTG
AAGATCATGAATTTGCAACAAATTGGACGTAATTATTATAATCCAAGTGATCCGATT---AATATCCCAA
ATCAT---------AGGTTGGTAATTTGGCCAGGATTCACTACCTCTATTCTTCAGTATGAGAATAATAT
TATGCTGTGCACTGATGTAAGCCATAAGGTTCTTCGAAGTGAAACTGTTTTAGATTTTATGCTCAGCCTG
TATCAACAGTTTGGTGAACACCGATTTCAAGAACAAGTCTCTAAAGAATTAATAGGATTAATCGTTCTTA
CCAAGTACAACAATAAAACCTATAGAGTAGATGATATTGACTGGGAGCAGAATCCAAGAAGCACCTTTAA
AAAAGCAGATGGCTCTGAAATCAGCTTTTTAGACTACTAC---AGAAAGCAATATAACACAGAAATCACG
GACTTAAAACAGCCAGTTTTGGTCAGCCAGCCTAAGAGGAGGAGGGGCCCTGGTGGTATATTACCAGGAC
CTGCTTTGCTCATGCCTGAACTCTGCTTCCTCACA-----------------------------------
----------------------------------------------------------------------
----------------------------------------------------------------------
-----------GGTCTAACTGATAAAATG---------CGCAATGATTTTAATGTGATGAAAGATTTAGC
TGTTCATACAAGA---------CTGACACCAGAACAAAGGCAACGTGAAGTTGGAAGACTCATTGACTAT
ATTCACAAAGATGACAATGTTCAGAAGGAGCTTCGTGACTGGGGTTTGAGCTTTGACTCCAACTTACTGT
CATTCTCAGGAAGAATACTGCAAGCAGAAAAGATTCACCAAGGAGGAAAAACATTTGACTACAATCCACA
ATTTGCAGATTGGTCAAAAGAAACAAGAGGTGCTCCATTAATTAGTGTCAAACCACTAGATAATTGGTTA
TTGATTTATACCCGAAGAAATTATGAGGCTGCCAATTCACTAATACAAAACCTATTTAAAGTTACACCTG
CCATGGGCATACAAATGAAAAAAGCAATAATGATTGAAGTGGATGATAGAACTGAAGCCTATCTTCGAGT
CTTACAGCAAAAGGTT---------------------ACATCAGATACACAGATT---------------
---------------------------------GTAGTTTGTCTGTTGTCTAGTAATAGGAAAGACAAGT
ATGATGCAATAAAAAAATACTTATGTACAGACTGTCCTACTCCAAGTCAATGTGTGATAGCAAGAACCTT
AGGCAAGCAACAAACTGTAATGGCCATTGCTACAAAGATCGCCCTTCAGATGAACTGCAAGATGGGAGGA
GAGCTTTGGAGGGTTGATATGCCTCTAAAGTTAGCAATGATTATTGGTATTGATTGTTACCATGACACTA
CAGCTGGGCGACGATCAAACGCAGGATTTGTTGCTAGTATCAATGAAGGAATGACACGCTGGTTTTCTCG
CTGTGTCTTTCAAGATAGAGGTCAGGAACTAGTAGATGGGCTCAAGGTCTGCTTACAAGCTGCATTGAGG
GCCTGGAATAGTTACAATGAATAT------ATGCCTAGTCGAATTGTTGTATATCGGGATGGTGTAGGTG
ATGGCCAACTGAAAACCTTGGTTAATTATGAAGTACCACAGTTTTTGGACTGCCTAAAATCTGTTGGT--
-AAAGGTTACAACCCAAGACTAACAGTAATTGTGGTGAAGAAACGAGTGAATGCCAGATTTTTTGCACAG
TCT---GGAGGAAGACTTCAAAATCCACTTCCTGGGACGGTTATTGATGTGGAAGTTACCAGACCAGAAT
GGTATGACTTTTTTATTGTGAGCCAGGCTGTAAGAAGT------GGCAGTGTTTCTCCTACACATTATAA
TGTAATCTATGACAACAGTGGCCTGAAACCAGACCATATACAACGATTAACTTACAAGCTCTGCCATGTG
TATTATAACTGGCCAGGTGTCATTAGAGTTCCAGCTCCTTGCCAGTATGCTCACAAACTGGCTTTCCTTG
TTGGCCAAAGTATTCACAAAGAACCTAATCTGTCACTGTCAAATCGTCTTTATTACCTC---
>PIWIL1_MouseLemur
----------------------------------------------------------------------
--------------------------------------------------------ATGACCGGGAGAGC
CAGAGCAAGA------------------------------------------------------------
----------------------------------------------------------------------
----------------------------------------------------------------------
----------------------------------------------------------------------
----------------------------------------------------------------------
----------------------------------------------------------------------
----------------------------------------GCGAGAGGAAGGGCCCGGGGTCAGGAGACG
GTGCAACACGTG---------------------GGTGCTGCTGCCAGT----------------------
--------CAGCAACCTGGTTGTATTCAG-----------------------------------------
-------------------------------------------------------------CCCAGA---
------------------------------------CCTCAGCAGCCACCGGCAGAGGGGGAATTAGTTG
GCCGTGGACGA---------CAAAGA---------------GGAGGA---ACAGTAGGAGCA---ACAGC
CAAGTCACAAGAACTCCAGATATCTGCTGGATTTCAGGAGTTATCATTAGCAGAGAGAGGA---GGTCGT
CGTAGAGATTTTCATGATCTTGGTGTGAATACAAGACAGAACCTAGACCATGTTAAAGAATCAAAAACAG
GTTCTTCAGGCATTATAGTAAGGTTAAGCACTAACCATTTCCGGTTGACGTCGCGTCCCCAATGGGCCTT
GTATCAGTACCACATTGACTATAACCCACTGATGGAAGCCAGAAGACTCCGTTCAGCTCTTCTTTTTCAA
CATGAAGATCTAATTGGAAGGTGTCATGCTTTTGATGGAACAATATTATTTTTACCTAAA------AGAC
TACAGCACAAGGTTACAGAAGTTTTTAGTCAGACCCGCAATGGAGAGCACGTGAGGATAACGATCACTTT
AACAAATGAACTTCCACCCACGTCACCAACTTGTTTGCAGTTCTATAATATTATTTTCAGGAGGCTTTTG
AAAATCATGAATTTGCAACAAATTGGACGGAATTATTATAACCCAAGTGACCCAATT---GATATTCCAA
ATCAC---------AGATTGGTGATTTGGCCTGGCTTCACTACTTCCATTCTTCAGTATGAAAACAACAT
CATGCTTTGCACTGATGTTAGTCATAAAGTCCTTCGAAGTGAGACTGTTCTAGATTTCATGCTCAACTTT
TATCATCAAACTGAAGAACATAAATTTCAAGAACAAGTTTCTAAAGAACTAATAGGTTTAATTGTTCTTA
CCAAGTATAACAATAAGACATACAGAGTGGACGACATCGACTGGGACCAGAACCCAAAGAGCACCTTTAA
GAAAGCTGACGGCACTGAAGTCAGCTTCCTGGAGTACTAC---AGGAAGCAATATAACCAAGAGATCACC
GACTTGAAGCAGCCGGTCCTGGTCAGCCAGCCCAAGAGAAGGAGGGGCCCTGGGGGCACATTGCCAGGGC
CTGCAATGCTCATTCCTGAGCTCTGCTACCTTACA-----------------------------------
----------------------------------------------------------------------
----------------------------------------------------------------------
-----------GGTCTAACTGATAAAATG---------CGTAATGATTTTAATGTGATGAAAGACTTAGC
TGTTCATACGAGA---------CTAACTCCGGAACAAAGGCAACGTGAAGTAGGAAGACTCATTGATTAC
ATTCATAAAGATGATAATGTTCAAAGGGAGCTTCGAGACTGGGGTTTGAGCTTTGACTCCAACTTACTGT
CCTTCTCAGGAAGAATTTTGCAAGCAGAAAAGATTCACCAAGGTGGAAAAACATTTGATTACAATCCACA
ATTTGCAGATTGGTCAAAAGAAACAAGAGGTGCACCGTTAATTAGTGTTAAGCCACTAGATAACTGGCTA
TTGATCTATACTCGAAGAAATTATGAAGCTGCCAATTCATTGATACAAAATCTGTTTAAAGTTACACCAG
CCATGGGCATACAAATGAAAAAAGCAATAATGATCGAAGTGGATGATAGAACTGAAGCCTATTTAAGAGT
CTTACAGCAAAAGGTT---------------------ACATCAGATACCCAGATA---------------
---------------------------------GTTGTCTGTCTGTTGTCAAGTAATCGGAAGGACAAAT
ATGATGCTATTAAAAAATACTTATGTACAGATTGCCCTACCCCAAGCCAGTGTGTGGTGGCCCGAACCTT
AGGCAAGCAGCAAACAGTCATGGCCATTGCCACAAAGATTGCCCTGCAGATGAACTGCAAGATGGGAGGA
GAGCTCTGGAGGGTCGACATGCCTCTGAAGCTGGCAATGATAGTTGGCATTGATTGTTACCATGACACCA
CCGCTGGACGGAGGTCAATTGCAGGATTTGTTGCCAGCATCAATGAAGGAATGACCCGCTGGTTCTCACG
ATGCGTATTTCAAGATCGTGGACAAGAGCTGGTGGATGGACTCAAAGTCTGCTTGCAAGCTGCTCTGAGG
GCTTGGAATAGCTGCAATGAATAC------ATGCCTAGTCGAATTTTTGTGTATCGGGATGGTGTAGGAG
ATGGTCAGCTTAAAACGCTGGTTAACTACGAAGTACCACAGTTTTTGGATTGCCTAAAATCCGTTGGT--
-AGGGGTTACAACCCAAGACTAACAGTAATTGTGGTGAAGAAACGAGTAAATGCCAGATTTTTTGCTCAG
TCT---GGAGGAAGACTTCAAAATCCACTTCCTGGAACAGTTATTGATGTAGAGGTTACCAGACCAGAAT
GGTATGATTTTTTCATCGTGAGCCAGGCTGTGAGAAGT------GGTAGTGTTTCTCCCACACACTATAA
TGTCATCTATGACAGCAGTGGCCTAAAGCCAGACCACATACAGCGGTTGACTTACAAGCTCTGTCATGTC
TATTATAACTGGCCAGGTGTCATTCGTGTTCCTGCTCCTTGCCAGTACGCCCACAAACTGGCTTTCCTTG
TTGGCCAGAGTATTCACAGAGAACCAAATCTGTCACTGTCAAATCGTCTTTACTACCTC---
>PIWIL1_Opossum
ATGGACAGCCTTGACTCCCTGGGGATTTCACGCCTTGGGGGGATCCGATCACACCAATCCCACCACTGGC
AAGGGTCGACCACCACCTTCCCACACCGAGATGAGACTTACACATTTTCAGAAAAAATGAGTGGACGAGC
ACGGGCCAGA------------------------------------------------------------
----------------------------------------------------------------------
----------------------------------------------------------------------
----------------------------------------------------------------------
----------------------------------------------------------------------
----------------------------------------------------------------------
----------------------------------------GCAAGAGGAAGGGCTCGAGGTCAGGAGACA
TCACAACTTGTG---------------------GGACCTGTTGCAAGT----------------------
--------CAGCAACCTGGATATTTAAAG-----------------------------------------
-------------------------------------------------------------CCAAGA---
------------------------------------CCTCAACAGCCAACATCTGAAGGTGAACTTGTTG
GACGTGGACGA---------CAGAGA------------------GGA---GCACTAGGAGCA---ACA--
-AAATCTCAAGAGCTTCAGATTTCGGCTGGATTCCAGGAGCTATCTTTGGGGGAGAGAGGA---GGCCGT
CGAAGAGATTTTCATGACCTTGGGGTGAATACCAGACAGAACTTAGAACATGTTAAAGAGTCAAAAACAG
GTTCTTCAGGCATTGTTGTAAGATTAAGCACAAACCACTTTAGACTGACATCTCGTCCCCAGTGGGCTTT
GTATCAGTACCATGTTGACTATAACCCACAGATGGAAGCCAGAAGACTCCGTTCAGCTTTACTTTTTCAA
CATGAAGAGCTAATAGGAAGGTGTCATGCTTTTGATGGAACAATATTATTTCTACCCAAA------AGAC
TACAAAACAAGGTTACAGAAGTGTTTAGTCAGACTCGGAATGGAGAAACTGTGAAGATAACAATTACTTT
AACCAATGAACTTCCACCCACTTCACCAACTTGTTTACAGTTTTATAATATTATTTTCAGAAGGCTTTTG
AAGATCATGAATTTGCAACAAATTGGACGTAATTATTATAACCCAAGTGATCCAATC---AATATCCCAA
ATCAT---------AGGTTGGTGATTTGGCCAGGATTCACTACCTCTATTCTTCAATATGAGAATAATAT
TATGCTATGCACTGATGTAAGCCATAAAGTTCTTCGAAGTGAAACTGTTTTAGATTTTATGTTCAGCCTG
TATCAACAGTTTGGTGAACATCGATTTCAAGAACAAGTCTCAAAAGAATTAATAGGATTAATCGTTCTTA
CCAAGTACAACAATAAAACCTATAGAGTAGATGATATTGACTGGGAGCAGAATCCAAGAAGCACCTTTAA
AAAAGCAGATGGCTCTGAAATCAGCTTTTTAGACTACTAC---AGAAAGCAATATAATACAGAAATCACT
GACTTAAAACAGCCGGTTTTGGTCAGCCAGCCCAAGCGGAGGAGGGGCCCTGGTGGTGTATTACCAGGAC
CTGCTTTGCTCATGCCTGAACTCTGTTTCCTCACA-----------------------------------
----------------------------------------------------------------------
----------------------------------------------------------------------
-----------GGTCTAACTGATAAAATG---------CGCAATGATTTTAATGTGATGAAAGATTTAGC
TGTTCATACAAGA---------TTGACACCAGAACAAAGGCAGCGTGAAGTTGGAAGACTCATTGACTAT
ATTCACAAAGATGACAATGTACAGAAGGAACTTCGTGACTGGGGTTTGAGCTTTGACTCCAACTTACTGT
CATTCTCAGGAAGAATACTGCAAGCAGAAAAAATTCACCAAGGAGGAAAAACATTTGACTACAATCCACA
GTTTGCAGATTGGTCAAAAGAAACAAGAGGTGCTCCGTTAATTAGTGTCAAACCACTAGATAATTGGCTA
TTGATTTATACCCGAAGAAATTATGAGGCAGCCAATTCACTAATCCAAAACCTATTTAAAGTTACACCTG
CCATGGGAATACAAATGAAAAAAGCAATAATGATTGAAGTGGATGATAGAACTGAAGCCTATCTTAGAGT
CTTGCAGCAAAAGGTT---------------------ACATCAGATACTCAGATT---------------
---------------------------------GTAGTTTGTCTGTTGTCTAGTAATCGGAAAGACAAAT
ATGATGCTATAAAAAAATACTTGTGTACAGACTGTCCCACACCAAGCCAGTGTGTGATTGCAAGAACCTT
AGGCAAGCAACAAACAGTAATGGCTATTGCCACAAAAATTGCCCTTCAGATGAATTGCAAGATGGGAGGA
GAACTTTGGAGGGTTGATATGCCTCTAAAGCTAGCAATGATCATTGGTATTGATTGTTACCATGACACTA
CAGCTGGGCGAAGGTCAATTGCAGGATTTGTTGCTAGCATCAATGAAGGAATGACACGCTGGTTTTCACG
TTGTGTCTTTCAAGATAGAGGGCAAGAGCTAGTAGATGGGCTCAAGGTCTGCTTGCAAGCTGCATTGAGG
GCCTGGAATAGCTACAATGAATAT------ATGCCAAGTCGAATTGTTGTATATCGGGATGGTGTAGGTG
ATGGCCAGCTGAAAACCTTGGTTAACTATGAAGTACCACAGTTTTTGGACTGCCTAAAATCTGTTGGT--
-AAAGGTTACAACCCAAGATTAACAGTAATTGTGGTGAAGAAACGAGTGAATGCCAGATTTTTTGCACAG
TCT---GGAGGAAGACTACAGAATCCTCTTCCTGGGACAGTTATTGATGTAGAAGTTACCAGACCAGAAT
GGTATGACTTTTTTATTGTGAGCCAGGCTGTGAGAAGT------GGTAGTGTTTCTCCTACACATTATAA
TGTAATCTATGACAACAGTGGCCTGAAACCAGACCATATACAACGATTAACTTACAAACTCTGCCATGTG
TATTATAACTGGCCAGGTGTCATTCGAGTTCCAGCTCCTTGCCAGTATGCTCACAAACTGGCTTTCCTTG
TTGGCCAAAGTATTCACAAAGAACCTAATCTGTCACTGTCAAATCGTCTTTATTACCTC---
>PIWIL3_Opossum
ATGGAT----------------------------------------------------------------
--------------------CCTTCAAAG---------------------GAAAAAAATAAAGGCCGAGC
CAGACAGCAATCTAGGCCAGCTCCAAGGCCATCTCCAAGGCCAGCTCCTGGACCAGCTGGAGGGCCAGCT
CCAGGACCAGCTCCAGGACCAGCTCCAGGACCAGCTCCAGGACCAGCTCCAGGACCAGCTGGAGGGCCAG
CTCCAGGACCAGCTGGAGGGCCAGCTCCAGGGCCAGCTCCAGGGCCAGCTCCAAGGCCAGCTCCAAGGCC
AGCTCCAGGACCAGCTCCAGGACCAGCTCCAGGGCCAGCTCCAGGGCCAGCTCCAGGGCCAGCTCCAGGG
CCAGCTCCAGGGCCAGCTCCAGGGCCAGCTCCAGGGCCAGCTCCAAGGCCAGCTCCAGGACCAGCTCCAG
GACCAGCTCCAAGGCCAAGTGGGCCAGCTCCAAGGCCAAGTCGAGGGCCAGCTCCAAGGCCAAGTCGAGG
GCCAGCTCCAAGGCCAAGTCGAGGACCAGCTCCAGGGCCCTCCGGAGGGCCAGCTAGACAGCCTGCAGGA
AGACGGCCAGCCCGATGGACAGCACGATGGCCAGCACCAGAGCCAGCCCTGTCTCTGGCTCAGACACCAA
GCTTGCTTCAGACACCACCAACACCCCAGAGC---------TTAAAGTGGTCAGAAATAGTAAAAGCTAA
GGCACAGACTAGTTCAGAAACATTGACTCAGTCACAAGGATTGATTCAGCCATCAGGACGGGCTAGG---
------------------------------------CCACAAACAACCTCTTGTGAACCTAAGCTCAGGA
GTCGTGGAGAG---------CAAAGTGAAGGAGAAGGAGCTGCTGAG---CAGGGAGCATCA---GCATT
TCCAGAACAAAAGGGTGAAGCCTCAGTTAGAAGGAAGGAGCCATTGCAGAGGAAGAAACAA---TCAGAT
CTATCGAAAATTTATGATGTTGGTGTGAATACTCGGCAACAACTGCATCATTTCATAGAGTCCAAAAGAG
GTACTTCAGGAAGGGCAGTCTGCTTGAAGACAAACTATTTCAGGTTGACATCGCTTCCCCAATGGGCCCT
GTACCAGTACCATGTTGACTTCAGCCCACAGATGGATTCTAGAAAACTCCGTTCAGCTTTACTTGACATG
CAAAAAGCACATCTAGGACAACGTTATTCTTTTGATGGGACAATATTATATTTACACCAC------AGAC
TACAAAACAAGGTTACTGAACTGTTCAGTCAGACATACAGTGGAGAGAAAGTGAGAATAACTATCACTTT
AACCAGTGAACTCTCACCTAATTCCCCAACTTGTTTACAGTTTTACAATGTTATTTTCAAAAGACTTTTG
AATGTCATGAAGCTAGTACAAATTGGACGCAATTTTTATGACATTTACAATGGAATAGAAGACACCAAAG
AGTCA---------AGGATGAATATTTGTCCAGGTTTCATTACCTCTATTCTTCAGTATGAGAATGACAT
TATGCTGTGCACTGATGTAAGTCATAAAATTGTCCGAAAGGATACTGTCTTAGACTTAATAAATGACTTT
CAG---AGGTCTTGGAAATCCACATCCCAAGAAGGCATTATGTCAGAAATACTAGGACAGATTGTTTATA
CCAAACACAATAATAGGACATACAGAATTGATAGCATTGACTGGGAGCAGAATCCAAGAAGCACCTTTAA
AAAA---GATGGCTCTGATATCAGCTTCTTAGACTACTAT---AAAGAGCAATATGGGGCAAAAATTTCA
GACTTGAGGCAACCAGTCTTGGTCAGCCTGCCCAAGCGGAAAAAAGGGCCTGATGGAAGACCCACAGGCC
CTGCTCTGCTTGTTCCTGAACTCTGTAACCTCACA-----------------------------------
----------------------------------------------------------------------
----------------------------------------------------------------------
-----------GGTCTAACCCAATCAATG---------CGAAAGAATGTTAATATTACCAGGAACATAGC
TGAGCGTACAAGG---------TTGTCACCTAAAAGAAGATATGATGAGCTCAAAAAACTCATCGACAAT
ATTCATAGAAATACTGATGTCCAGAGAGAGCTTCAGGAATGGGGTTTAGGCTTTGACCAAGAACCATTGT
CTGTTACTGGAAGGATTTTGCCTGTGCAGATACTGAATGAAGATAGAAGAGCGACATTTATC------CG
GTGTACAGATTGGTCAAAAGAAATGAGAAATGTGAAGTTGACTGGTCCTAGGACATTAAATAATTGGCTG
TTTGTCTTTAATCATAAAAATTCAAGACTGGCAGAAATTTTATTGGAGAAATTAAGTTCAGTTACACATT
CCCTAGGCATAACATTAACATCCCCCACACAATGTCCAGTGAGAGATAACACTGAAGAGTATCTTCAAGC
CTTTAAGGACTATGTT---------------------ACACCAAATACTCAAATT---------------
---------------------------------GTTGTTTGTCTGCTGTCCGGGAATCAAAAATCCAAGT
ATGATGCTATAAAAAAATACCTATGTATTGAGTGCCCAGTTCCAAGTCAGTGCATACTAGATGAAACCTT
AAAGAGGTCCAACATTCTCAAGGGAATTGTTACCAAATTGGCCCTACAAATGAACTGCAAGATTGGAGGA
CATCTTTGGAAGGTTTCTGTCTCTCTCACAGATGCTATGTTCGTTGGAATTGATTGTTATCATGACACTA
CATCGAAACTTAAATCAGTCGCAGGATTTGTTGCTAGCATGGATTCAACATTGACGAAGTGGTACTCTTG
CTGTCGCCTTCAAAACCCAGGGCAGGAATTTTTAGATGGACTCAAATTTTGCTTGGAAAATGCATTAAAG
GCCTGGGAGAATAACAATAAACAGTGCCCATTACCTAAGTATATATTTGTCTATCGGGATGGTGTAGGAG
ATGGTCAACTTCAAACCATGGTGGATTATGAAGTACCACAGATATTGCAATGTCTAAATTCTCTT-----
-CGTAATTATTCTTACAAACTTGTAATCATCATTGTGAAGAAACGAGTGAATGCCAGATTTTTTTTAGAG
CTA---AATGGACACCTTGATAATCCAAGTGCTGGGACAGTCATTGATGTAGGGGTTACCAGACCTGAAT
GGTATGACTTCTTTATCATAAGCCAGGCTGTAAGGGCA------GGTACTGTGACGCCGACACATTATAA
TGTAGTCTTTGATAATACCACCTTAACCCCTGACCAAATACAATGCTTAACTTACAAGCTATGCTACATG
TATTATAACTGGACAGGTGTCATTCGAGTCCCAGCTCCATGCCAGTATGCCCACAAACTGGCTTTCCTGG
TTGGCCAGAGTATTCATGACCGTCCCAGTAGCCAACTGTCAGATCGTCTTTATTACCTT---
>PIWIL1_Guinea_pig
----------------------------------------------------------------------
----------------------------------------------------------------------
----------------------------------------------------------------------
----------------------------------------------------------------------
----------------------------------------------------------------------
----------------------------------------------------------------------
----------------------------------------------------------------------
----------------------------------------------------------------------
----------------------------------------------------------------------
---------------------------------------------AGT----------------------
--------CCGCAGCCTGGGTACCCCCAG-----------------------------------------
-------------------------------------------------------------CCAAGA---
------------------------------------ACACCGCAGCCCCTGGCAGAGGGGGACCTGGTCG
GCCGAGGGCGG---------CAGAGA------------------GGA---GCAGCAGGGGCC---ACAGC
CAAGTCACAAGAACTCCAGATATCTGCTGGGTTTCAGGAGTTGTCGCTGGCAGAGAGAGGA---GGGCGC
CGTAGGGACTTTCACGACCTTGGTGTGAACACTAGACAGAACCTAGACCATGTCAAAGAGTCCAAAACAG
GCTCGTCCGGCATCATCGTGAGGCTGAGCACCAACCACTTCCGGCTGACCTCCCGCCCGCAGTGGGCCCT
GTACCAGTACCACGTGGACTACAACCCGCTGATGGAAGCCCGGCGCCTCCGCTCTGCCCTGCTCTTCCAG
CATGAAGATCTCATTGGAAGGTGTCACGCTTTTGATGGAACGATATTATTTTTACCTAAA------CGGC
TGCAGCACAAGGTCACCGAAGTGTTCAGCCAGACCCGGAACGGGGAGCGTGTGAGGATAACCATCACGTT
GACCAACGAGCTCCCGCCCACATCGCCCACCTGCCTGCAGTTCTACAACATCATCTTCAGGAGGCTGCTA
AAAATCATGAATTTGCAACAGATTGGACGGAATTACTACAACCCGCATGACCCAATC---GACATCCCAA
ACCAC---------AGGTTGGTGATCTGGCCTGGCTTCACCACCTCCATCCTGCAGTACGAGAACAACAT
CATGCTGTGCACGGACGTCAGCCACAAGGTCCTGCGCAGCGAGACCGTGCTGGACTTCATGTTCAACCTG
TATCACCAGACCGAGGAGCACAAGTTCCAGGAGCAAGTGTCCAAGGAGCTGATAGGCCTGATCGTCCTCA
CCAAGTACAACAATAAGACGTACCGAGTGGATGACATCGACTGGGACCAGAATCCCAAGAGCACCTTTAA
GAAGGCCGACGGCTCGGAGGTCAGCTTCCTGGAGTACTAC---CGCAAGCAGTACAACCAGGAGATCACA
GACCTAAAGCAGCCGGTCCTGGTGAGCCAGCCTAAGAGGAGGCGCGGCCCCGGGGGCACCATGCCTGGGC
CCGCCATGCTCATCCCCGAGCTCTGCTACCTCACC-----------------------------------
----------------------------------------------------------------------
----------------------------------------------------------------------
-----------GGCCTGACTGACAAGATG---------CGGAATGACTTCAATGTGATGAAGGAGCTGGC
GGTGCACACGCGG---------CTCACCCCTGAGCAGCGGCAGCGAGAAGTGGGCCGCCTCATCGACTAC
ATCCACAAAGACGACAACGTGCAGAGAGAGCTGCGGGACTGGGGCTTGAGCTTCGACTCCAACCTGCTGT
CCTTCTCGGGGAGAATCCTGCAGGCAGAAAAGATTCACCAGGGCGGAAAAACCTTCGACTACAACCCGCA
GTTCGCAGACTGGTCGAAGGAGACGCGGGGCGCCCCGCTGATCAGCGTGAAGCCGCTGGATAACTGGCTG
CTGATCTACACGCGTAAGAACTACGAGGCGGCCAACTCGCTGATCCAGAATCTGTTCAAGGTGACGCCGG
CCATGGGCATCCAGATGAAGAAGGCCATCATGATTGAGGTGGACGACAGGACAGAAGCCTACCTCCGCGT
CCTGCAGCAGAAGGTC---------------------ACCTCGGACACCCAGATT---------------
---------------------------------GTCGTCTGCCTGCTGTCCAGTAACCGGAAGGACAAGT
ACGATGCCATCAAGAAGTACCTGTGCACGGACTGCCCCACGCCGAGCCAGTGCGTGGTGGCCCGCACGCT
GGGCAAGCAGCAGACCATCATGGCCATCGCCACCAAGATCGCCCTGCAGATGAACTGCAAGATGGGCGGC
GAGCTCTGGAGGGTGGACATGCCTCTGAAGCTGGCCATGATCGTGGGCATCGACTGCTACCACGACACCA
CCGCCGGCCGGAGATCCATCGCGGGCTTCGTGGCCAGCATCAATGAGGGGATGACCCGCTGGTTCTCGCG
CTGCGTCTTCCAAGACCGAGGCCAGGAGCTGGTGGACGGGCTCAAGGTGTGCCTGCAAGCGGCGCTGCGG
GCCTGGAACAGCTGCAACGAGTAC------ATGCCGAGCCGCATCATCGTGTACCGCGACGGCGTGGGCG
ATGGCCAGCTCAAGACGCTGGTGAACTACGAGGTGCCCCAGTTCCTGGACTGCCTCAAGTCCCTGGGC--
-AGAGGCTACCACCCGAGACTGACGGTGATCGTGGTGAAGAAGCGTGTGAACGCCAGGTTTTTTGCACAG
TCG---GGAGGAAAACTTCAGAACCCGCTGCCTGGGACTGTCATCGACGTGGAGGTCACCAGGCCCGAAT
GGTACGACTTCTTCATCGTGAGCCAGGCAGTGCGGAGC------GGCAGCGTGTCCCCCACACACTACAA
CGTCATCTACGACAGCAGCGGCCTGAAGCCGGACCACATCCAGCGGCTGACCTACAAGCTCTGCCACATC
TACTACAACTGGCCGGGCATCATCCGCGTGCCCGCACCGTGCCAGTACGCGCACAAGCTGGCCTTCCTGG
TGGGCCAGAGCATCCACCGGGAGCCCAACCTGTCCCTGTCCAACCGCCTCTACTACCTC---
>004385007.3_PIWIL1_Manatee
----------------------------------------------------------------------
--------------------------------------------------------ATGACTGGGCGAGC
CAGAGCCAGA------------------------------------------------------------
----------------------------------------------------------------------
----------------------------------------------------------------------
----------------------------------------------------------------------
----------------------------------------------------------------------
----------------------------------------------------------------------
----------------------------------------GCCAGAGGAAGGGCCCGCGGGCAGGAGCCG
GCACAGCACGTG---------------------GGCGCTGCTGCAAGT----------------------
--------CAGCCACCTGGTTATATTCAG-----------------------------------------
-------------------------------------------------------------CCTAGA---
------------------------------------CCTCAGCAGCCACCAACAGAGGGGGAATTAGTTG
GCCGTGGACGC---------CAGAGA------------------GGA---CCAGTAGGAGCA---ACAGC
CAAGTCACAAGAACTCCAGATATCTGCTGGATTTCAGGAGTTGTCATTAGCAGAGAGAGGA---GGTCGT
CGTAGAGACTTCCATGATCTCGGAGTGAATACGAGACAGAACCTCGACCATGTTAAAGAGTCAAAAACAG
GTTCTTCGGGGATGATAGTAAGGCTCAGCACCAACCATTTTCGACTGACGTCCCGTCCCCAGTGGGCCCT
GTATCAGTATCACATTGACTATAACCCACTGATGGAAGCCAGAAGACTCCGGTCAGCTCTTCTTTTTCAA
CATGAAGATTTAATTGGAAGGTGTCATGCTTTTGATGGAACGATACTGTTTTTACCTAAA------AGAC
TGCAACACAAGGTGACTGAAGTGTTTAGTCAGACCAGAAATGGAGAGCACGTGAGGATAACCATCACATT
AACAAACGAGCTTCCACCCACGTCCCCAACTTGTCTGCAGTTCTATAACATTATTTTCAGGAGGCTTCTA
AAGATCATGAATTTGCAACAAATTGGACGGAATTATTATAACCCAAATGACCCAATT---GATATTCCAA
ATCAT---------AGGCTGGTGATTTGGCCTGGCTTCACGACTTCGATTCTTCAGTATGAAAACAACAT
CATGCTCTGCACTGATGTCAGCCACAAAGTCCTTCGGAGTGAAACCGTGTTAGATTTCATGTTCAACTTA
TATCATCAGACCGAGGAACATAAATTTCAAGAACAAGTTTCTAAAGAGCTAATAGGTTTAATTGTTCTTA
CCAAGTATAACAATAAGACATATAGAGTAGATGATATTGACTGGGACCAGAACCCTAAGAGTACCTTTAA
GAAAGCAGATGGCTCTGAAGTCAGCTTTTTAGAGTACTAC---AGGAAGCAATATAACCAAGAAATCACG
GACTTGAAACAACCAGTGTTGGTCAGTCAGCCTAAGAGGAGGAGGGGCCCTGGTGGCTCGTTACCAGGAC
CCGCCATGCTCATTCCTGAGCTCTGCTACCTGACA-----------------------------------
----------------------------------------------------------------------
----------------------------------------------------------------------
-----------GGTCTGACTGATAAAATG---------CGGAATGATTTTAATGTAATGAAAGACCTAGC
TGTCCATACAAGA---------TTAACTCCAGAGCAAAGGCAGCGGGAAGTAGGAAGACTTATTGATTAT
ATTCACAAAGATGACAATGTGCAGCGAGAGCTTCGAGACTGGGGTTTGAGCTTTGACTCCAACTTACTGT
CCTTCTCAGGAAGAATTTTGCCAACAGAAAAGATTCACCAAGGTGGAAAAACATTTGATTACAATCCACA
GTCTGCAGACTGGTCAAAAGAAACGAGAGGTGCTCCCCTGATCAGCGTCAAGCCACTGGATAACTGGCTG
CTGGTCTACACGCGAAGAAATTATGAAGCAGCCAATTCACTGATACAAAACCTGTTTAAAGTCACTCCAG
CCATGGGCATACAGATGAAAAAAGCAGTAATGATTGAGGTAGATGATAGAACTGAAGCCTATTTACGAGT
CTTACAGCAGAAGGTT---------------------ACGTCAGATACCCAGATA---------------
---------------------------------GTGGTCTGCCTGCTGTCCAGTAATCGAAAGGACAAGT
ATGATGCTATAAAGAAGTACTTATGTACAGACTGCCCTACCCCCAGTCAGTGTGTGGTGGCCCGCACCCT
AGGGAAGCAGCAGACAGTCATGGCCATTGCCACAAAGATCGCCCTACAGATGAACTGCAAGATGGGGGGA
GAGCTCTGGAGGGTGGACATGCCACTAAAGCTAGCGATGATTGTTGGTATTGATTGTTACCATGATACCA
CAGCTGGACGGAGGTCAATTGCAGGATTTGTTGCCAGCATCAATGAAGGGATGACCCGCTGGTTCTCTCG
CTGTGTATTTCAAGATAGAGGACAAGAGCTGGTGGACGGACTCAAGGTCTGCTTGCAAGCTGCTCTGAGG
GCTTGGAATAGCTGCAATGAGTAC------ATGCCTAGTAGAATTATAGTCTACCGGGACGGTGTGGGAG
ACGGTCAGCTGAAAACGCTGGTTAACTATGAAGTACCACAGTTTTTAGATTGCCTGAAATCTGTTGGT--
-AGAGGTTACAACCCAAGGCTAACAGTAATTGTGGTGAAGAAACGTGTCAATGCCCGATTTTTTGCTCAG
TCT---GGAGGAAGACTCCAAAATCCACTTCCGGGAACAGTCATTGATGTGGAGGTCACCAGACCAGAGT
GGTATGACTTTTTCATCGTGAGCCAGGCTGTGAGAAGT------GGCAGTGTTTCTCCCACACACTATAA
TGTCATCTACGACAACAGTGGCCTCAAGCCAGACCACATTCAGCGGCTGACGTACAAGCTGTGCCACGTG
TATTATAACTGGCCGGGCGTCATTCGTGTGCCTGCTCCTTGTCAGTACGCTCACAAGCTGGCTTTCCTTG
TCGGCCAGAGTATCCACCGAGAGCCCAACCTGTCACTTTCCAATCGCCTCTACTACCTC---
>PIWIL1_Megabat
----------------------------------------------------------------------
--------------------------------------------------------ATGACGGGGCGAGC
CAGAGCCAGA------------------------------------------------------------
----------------------------------------------------------------------
----------------------------------------------------------------------
----------------------------------------------------------------------
----------------------------------------------------------------------
----------------------------------------------------------------------
----------------------------------------GCGAGAGGGCGGGCTCGGGGCCAGGAGACT
GCACCGCACGTG---------------------GGCGCT---GTGAGT----------------------
--------CAGCCACCTGGCTATCCTCAG-----------------------------------------
-------------------------------------------------------------CCTAGA---
------------------------------------CCTCAGCAGCCGCCAGCAGAGGGGGAATTGGTTG
GCCGTGGTCGG---------CAGAGG------------------GGA---CCAGTAGGAGCA---ACAGC
CAAATCACAAGAACTCCAGATTTCTGCTGGATTTCAGGAGTTATCCTTAGCAGAGAGAGGG---GGTCGT
CGGAGAGACTTTCACGATCTCGGTGTGAACACAAGACAGAACCTTGACCATGTCAAAGAATCCAAAACAG
GTTCTTCGGGGATTATAGTAAGGCTGAGCACCAACCACTTCCGCCTGACCTCCCGGCCACAGTGGGCCCT
GTACCAGTACCACATCGACTACAGCCCCCTGATGGAGGCCCGCAGACTCCGCTCGGCCCTCCTCTTCCAG
CACGAAGACTTGATCGGACGGTGTCACGCTTTCGACGGAACAATATTATTTTTACCTAAA------AGAC
TACAGCATAAGGTCACAGAGGTCTTCAGCCAGACGCGGAATGGGGAGCACGTGCGGATCACGATCACCCT
GACCAATGAGCTGCCGCCCACGTCGCCGACGTGCCTGCAGTTCTACAACATCATTTTCCGGAGGCTCTTG
AAGATCATGAATTTGCAACAGATTGGACGGAATTATTATAATCCAAGTGACCCGATC---GACATTCCAA
ATCAC---------AGGTTGGTGATTTGGCCTGGCTTCACCACCTCCATCCTTCAGTACGAGAATAACAT
CATGCTGTGTACCGACGTCAGCCACAAAGTCCTTCGAAGTGAGACTGTTTTAGATTTCATGTTCAACTTG
TACCATCAGACTGAAGAACATAAATTTCAAGAACAAGTTTCTAAAGAATTAATAGGTTTAATTGTACTGA
CCAAGTATAACAATAAAACATACAGAGTAGACGACATCGACTGGGACCAGAACCCAAAGAGCACCTTTAA
GAAAGCGGACGGCTCTGAGGTCAGCTTCCTGGAGTACTAC---AGGAAGCAATACAACCAGGAAATCACT
GACTTGAAACAGCCGGTTCTGGTCAGCCAGCCCAAGAGGAGGAGGGGCCCTGGCGGCACGCTGCCAGGAC
CCGCCATGCTCATCCCCGAGCTCTGCTACCTCACA-----------------------------------
----------------------------------------------------------------------
----------------------------------------------------------------------
-----------GGTCTGACTGATAAAATG---------CGTAACGATTTTAACGTGATGAAAGACTTAGC
TGTTCATACGAGG---------CTGACCCCAGAGCAGCGGCAGCGTGAGGTGGGGAGGCTCATCGATTAT
ATTCACAAAGACGATAACGTTCAGAGGGAGCTTCGAGACTGGGGTTTGAGCTTCGACTCCAACTTACTAT
CCTTCTCAGGAAGAATTTTGCAAGCAGAAAAGATTCACCAAGGTGGAAAAACATTTGATTACAATCCACA
ATTTGCAGATTGG---------------------------------------------------------
----------------------------------------------------------------------
--------------------------------ATTGAAGTGGATGATAGAACTGAAGCCTATTTACGCGT
CTTGCAGCAGAAGGTC---------------------ACATCGGACACTCAGATA---------------
---------------------------------GTTGTTTGTCTATTGTCAAGTAACCGGAAAGACAAAT
ACGATGCTATTAAAAAATACTTATGCACAGACTGCCCCACTCCAAGTCAGTGTGTGGTGGCCCGGACGCT
AGGCAAGCAGCAGACCGTCATGGCCATCGCTACCAAAATTGCCCTGCAGATGAACTGCAAGATGGGAGGG
GAACTTTGGAGGGTCGATATGCCTCTGAAGCTAGCGATGATAGTGGGCATCGATTGCTACCACGACACCA
CAGCTGGACGGAGGTCAATTGCAGGATTTGTTGCGAGCATCAATGAGGGGATGACCCGCTGGTTCTCTCG
CTGTGTGTTTCAAGACAGAGGACAGGAGCTGGTGGACGGGCTCAAGGTGTGCCTGCAAGCCGCCCTGCGG
GCCTGGAACAGCTGCAACGAGTAC------ATGCCCAGCCGCGTCATCGTGTACCGGGACGGCGTGGGTG
ACGGCCAGCTGAAGACGCTGGTCAACTACGAGGTGCCGCAGTTCCTGGACTGCCTCAAGTCCGTGGGC--
-AGAGGCTACAACCCCAGACTAACAGTGATCGTGGTGAAGAAACGTGTGAACGCCAGATTTTTTGCTCAG
TCT---GGAGGGAGACTTCAGAATCCGCTTCCAGGAACAGTGATCGACGTGGAGGTGACCCGCCCGGAAT
GGTATGATTTTTTTATTGTGAGCCAGGCGGTGAGAAGC------GGCAGCGTCTCCCCCACGCACTACAA
CGTCATCTACGACAACAGCGGCCTGAAGCCAGACCACATACAGAGGCTCACCTACAAGCTGTGCCACGTC
TATTACAACTGGCCAGGTGTCATCCGCGTTCCTGCCCCTTGCCAGTATGCCCACAAGCTGGCCTTCCTCG
TCGGCCAGAGCATCCACAGAGAACCCAACCTGTCACTGTCCAACCGCCTTTACTACCTC---
>PIWIL1_Rabbit
----------------------------------------------------------------------
--------------------------------------------------------ATGAGTGGACGGGC
CAGGGCCAGA------------------------------------------------------------
----------------------------------------------------------------------
----------------------------------------------------------------------
----------------------------------------------------------------------
----------------------------------------------------------------------
----------------------------------------------------------------------
----------------------------------------GCCCGGGGCAGGGCCCGCGGGCAGGAGACG
GCGCAGCACGTG---------------------GGGGCCGCCACCAGT----------------------
--------CAGCCGCCTGGGTTCGTCCCG-----------------------------------------
-------------------------------------------------------------CCCAGA---
------------------------------------CCTCAGCAGCCGCTGGCAGAGGGCGAGCTGGTGG
GCCGAGGGCGA---------CAGCGA------------------GGA---GCAGCAGGAGCA---ACAGC
CAAGTCGCAAGAACTCCAGATATCTGCTGGGTTCCAGGAGTTGTCGTTGGCAGAGAGAGGT---GGTCGT
CGTCGAGATTTTCATGATCTCGGTGTGAATACAAGACAGAACCTAGACCACGTTAAAGAATCCAAAACAG
GGTCCTCGGGCATCATCGTCAGACTGAGCACTAACCACTTCCGGCTGACCTCGCGTCCCCAGTGGGCCCT
GTATCAGTACCACATCGACTACAACCCGCTGATGGAGGCCCGGAGGCTGCGCTCGGCTCTGCTCTTCCAG
CACGAAGACCTCATTGGAAGGTGTCATGCTTTTGATGGGACGATATTATTTTTACCCAAA------AGAC
TTCAGCACAAGGTCACAGAAGTATTCAGCCAGACCCGGAACGGGGAACGCGTGAGAATCACCATCACTCT
GACCAACGAGCTCCCCCCGACGTCGCCCACCTGCCTACAATTCTATAATATTATTTTCAGGAGGCTTTTG
AAAATCATGAATTTGCAGCAAATTGGACGGAACTATTACAACCCGAGTGACCCGATA---GATATTCCAA
ATCAT---------AGGTTGGTGATCTGGCCCGGCTTCACCACCTCCATCCTGCAGTACGAGAACAACAT
CATGCTGTGCACGGACGTGAGCCACAAGGTGCTGCGCAGCGAGACCGTCCTGGACTTCATGTTCAGCCTG
TACCACCAGACGGAGGAGCACAGGTTCCAGGAGCAAGTCTCCAAGGAGCTCATCGGCCTGATTGTGCTCA
CCAAGTACAACAACAAGACGTACAGAGTGGACGACATTGACTGGGATCAGAACCCCAAGAGCACGTTTAA
GAAGGCCGACGGCTCCGAGGTCAGCTTCCTGGAGTACTAC---CAGAAGCAATACAACCAGGAGATCACC
GACCTGAAGCAGCCGGTGCTGGTCAGTCAGCCTAAGAGGAGGCGCGGCCCCGGGGGCACCCTGCCGGGCC
CCGCCATGCTCATCCCAGAGCTCTGCTACCTCACA-----------------------------------
----------------------------------------------------------------------
----------------------------------------------------------------------
-----------GGTCTGACGGACAAAATG---------CGGAACGACTTCAACGTGATGAAAGACCTGGC
CGTGCACACGCGG---------CTGACCCCGGAGCAGAGGCAGCGCGAGGTGGGGCGGCTCATCGACTAC
ATCCACAAAGACGACAACGTCCAGAGGGAGCTGCGGGACTGGGGCCTGAGCTTCGACTCCAATCTGCTGT
CCTTCTCGGGGAGGATCTTGCAAGCCGAAAAGATTCACCAGGGAGGGAAGACGTTTGATTACAACCCGCA
GTTCGCGGATTGGTCGAAAGAGACCAGGGGCGCGCCACTCATCAGTGTGAAGCCGCTGGACAACTGGCTG
CTGATCTACACGCGCAGGAACTACGAAGCAGCCAACTCGCTGATACAGAACCTGTTCAAAGTCACGCCGG
CCATGGGCATACAGATGAAAAAGGCAATCATGATTGAAGTGGACGACAGGACGGAAGCCTACTTGAGAGT
CTTGCAGCAAAAGGTC---------------------ACCTCGGATACCCAGATC---------------
---------------------------------GTCGTCTGCCTGTTGTCGAGTAACCGAAAGGACAAAT
ACGACGCTATTAAAAAATACCTGTGCACAGACTGCCCCACCCCGAGTCAGTGCGTGGTGGCCCGGACCCT
GGGCAAGCAGCAGACGGTCATGGCCATCGCCACCAAGATCGCCCTGCAGATGAACTGCAAGATGGGAGGC
GAGCTGTGGAGGGTGGACATGCCCCTGAAATTAGCGATGATAGTTGGCATTGACTGTTACCACGACACCA
CGGCCGGACGGAGATCCATCGCGGGATTTGTGGCCAGCATCAACGAAGGGATGACGCGCTGGTTCTCGCG
CTGTGTGTTTCAGGACAGAGGGCAGGAGCTCGTGGACGGGCTGAAGGTCTGCCTGCAAGCCGCGCTGAGG
GCCTGGAACAGCTGCAACGAGTAC------ATGCCCAGCAGGATCATCGTGTACCGGGACGGCGTGGGCG
ACGGCCAGCTCAAGACCCTGGTGAACTACGAGGTGCCGCAGTTCCTGGACTGCCTGAAGTCTGTCGGG--
-AGGAGCTACAACCCCAGGCTGACTGTCATCGTGGTGAAGAAACGTGTGAACGCCCGGTTTTTTGCGCAG
TCT---GGAGGAAGACTGCAAAACCCGCTTCCCGGCACCGTCATCGACGTGGAGGTCACCAGGCCCGAGT
GGTACGACTTCTTCATCGTGAGCCAGGCGGTGCGGAGC------GGCAGCGTGTCCCCCACGCACTACAA
CGTCATCTACGACAGCAGCGGCCTGAAGCCCGACCACATCCAGCGGCTGACCTACAAGCTGTGCCACGTG
TACTACAACTGGCCGGGCGTCATCCGCGTGCCCGCGCCCTGCCAGTACGCCCACAAGCTGGCCTTCCTGG
TGGGCCAGAGCATCCACCGCGAGCCCAACCTGTCGCTGTCCAACCGCCTCTACTACCTG---
>PIWIL3_Cow
----------------------------------------------------------------------
--------------------------------------------------------ATGACCGGCAGGGC
CAGAGTTCAC------------------------------------------------------------
----------------------------------------------------------------------
----------------------------------------------------------------------
----------------------------------------------------------------------
----------------------------------------------------------------------
----------------------------------------------------------------------
----------------------------------------GCCCGAGGCAGACGGCGGGATACACCACCC
TCGGAGCCCGCT---------------------CAGCCCGAGGCGGCGAGGGGACAC-------------
--------CCAATGCCTCCAGTGCCCAGGACAGACCCACCACTGAGCTTCGCTGACTTAGTGAGACGC--
----GGCACAGCGGCTCAGCAGCCTCGTCAAATCCAG------------------------CCTAGA---
------------------------------------CTCCAGTCATTGACAGGTGTTAGACACGTGGCTG
AGGCTGGACCA---------------------------CCAGCAGGA---GCAGAAGCGACG---TCTCA
GCCTTCAGAAGAACTTAAACCGGCATCTGAATCACAGGAATCCTTGCTGAGGAAGAAGAGG---GATGTT
GGTAGAGATTATCGAGACTTTGTGGTAAATACTCGGCAGAATTTGGTCCACGTTAGAGAGTCGACAAAGG
GCACGCAAGGTAGCCCAGTAATGCTATTTTCGAATCATGTCCGGCTCAAGTCTTGCTCTCAGAGGCATTT
ATACAAGTACAACGTCATCTACACGCCAGACATAGAGGATGGACGCAAACGGGAAGCTTTACTCTCTGAA
CTTGAAAAGTTACTGGGAAACCGTTGTATATACGATGGAAACTCTTTGCTGTTACCTCAC------TCGC
TAGGGGAAACGAAAAAGGAAGTGGTCAGCAAGTTGAAAAAT---GAACCTGTGAAGATAACCTTCGAGCT
CTCCAGAGAACTCCAGACCACTTCTCCAGACTGCCTCCGCTATTACAACATTCTCTTTAGAAAAATGTTG
GAGAAGATGGATTTGAACCAAATTGGTCGCAACTATTACAATAAAAATAAGAAGACT---GAGTTCAACG
AGTAT---------AGGTTGGAAATATGGCCTGGCTATGTTACTTCTATTCTTCCATATGAAACTGGTCT
TACTCTCTGTGCTGATGTGAGCCACAAACTGCTCCGAATGGAAACTGCTTATGACTTAATATCACACACT
CGTGAAAAAGCCAGAGGAGAAGATGCCAAAGAGAAAATTCTTAGAAAATTAGTTGGGTCATCTGTTCTTA
CAAAGTATAACAACAGAACCTACAGAGTGGATGATATTATTTGGGAGATGTCTCCCAGCTCTACATTTAC
CAAATCAGATGGCAGTGAAATCTCCTTTGTAGACTACTAC---AAGGAGCGGTATGGTACAGTGGTCACT
ACCTTAAATCAACCACTTTTGATCACCAAAGGCAAATGGAAAAAGAGCCGACAGGACACACCTCATCAGC
CTATCATGCTGGTTCCTGAGCTGTGCCACCTGACA-----------------------------------
----------------------------------------------------------------------
----------------------------------------------------------------------
-----------GGCTTAACGGATGACATG---------CGTAAAGACTACAGAATGATGAGAGACTTGTC
CACCCACACGAGG---------ATGGATCCTGATAGAAGGCAGCATAAACTGCTCACATTTATGGATGCT
TTAAGAAAAAATAATACTGTGCAGAAGGAGCTTCGAGACTGGAATTTGGAACTCGAGGAGGGGTTTTTGT
CCTTTTCTGGAAGAACTCTGCAAGATGTAAGAATTCACCAAGGAAGAAGGATGGTAAGATTTGACAACCA
TAAAGCAGACTGGTCAAAAAACACAAGGGAGGCACCATTACTTAGAGCAATGTCACTGGATCATTGGCTA
ATAGTCTATACTAAGGGAAATTATGAAACAGCCCTGACCTTGCAGCAGAATCTACAGAGAGTGACACCCA
AAATGGGCATAACTGTGAGAAATGCAAAACTGCTTGAAGCAGCTGATACAGTCCAATCTTACATAAGAAC
CTTAGAAAAACATGCT---------------------TCACAAAAAACACAGATG---------------
---------------------------------GTCCTTTGCCTGCTGCCCACTGACAACAAGGAAATTT
ACGATGGCATAAAAAGATACCTGTGCATCAATTACCCAATTCCAAGCCAGTGCGTGTTGAAACGGACCTT
GGATAGACCTAAGACGCCAGTGACCATCGCTACAAAAATTGCTCTGCAGATGAACTGCAAGCTGGGAGGT
GCCCTCTGGAAGGTGGACATAGGATTGCAGAACGCAATGTTCATCGGTATCGATTGTTTCCACGATATTG
AACGTCGACGGAAGTCAGTCGCGGGATTTGTGGCAAGCATCGATCCAGACCTGACGCGGTGGTTCTCTCA
GTGTATCATCCAGGAGTCGGGGCAGGAGCTTGTCAAGGGGCTGACAACCTGCTTGTATACTGCCCTGAAG
CTCTGGTCTGAACAAAATTCATCT------CCGCCACGTTCTATCATTGTGTATCGAGATGGAGTGGGAG
ACGGACAGCTTCAAGCGCTCATAGATCAAGAAGTAAAACAGATGGAGTCCTACTTAGAGAACTCTTAC--
-AGAGGACAAAAGGTCAGACTAACTTTCATCGTGGTGAAGAAACGAATAAATACCAGATTTTTTATTGAA
AAGGATGGAGGGAGACTTAACAATCCATCTCCAGGAACAGTTATTGACCTAAAGGTGACTAGGACAGAAT
GGTATGATTTTTTCATTGTGAGTCAGTCTGTGCGGGAAGGTACTGGGACTGTCACTCCTACTCACTATAA
CGTCATCCACGACACGCTGTACTTGAGCCCGGATGCGGTCCAGGGTCTCACTTACAGACTCTGCCACATG
TACTACAATTTTTCGGGTATCATCCGAGTTCCTGCTCCTTGCCATTATGCCCATAAACTGGCTTACTTGG
TGGGCCAGAGTCTTCATCAACAACCACACGAATCTCTGTCAAAATCTCTCTTTTACCTT---
>PIWIL3_BolivianSquirrelMonkey
----------------------------------------------------------------------
--------------------------------------------------------ATGACTGGTCGGGC
CAGGACCACC------------------------------------------------------------
----------------------------------------------------------------------
----------------------------------------------------------------------
----------------------------------------------------------------------
----------------------------------------------------------------------
----------------------------------------------------------------------
----------------------------------------GCCCGAGGCAGAGCCCGCTCCAGGGAGCAG
GAGGAACAAGAG---------------------GCACCTGGGGTACCC----------------------
--------AGAGCACCTGAATCAGCTGCA-----------------------------------------
-------------------GAGCCCATTCAGTGGCAG------------------------CAGATA---
------------------------------------CCCCGGCCCCTGCGAGAGGAAGGCCCAGTGGTTA
GACCGCGGCAG---------CCAAGA------------GGAGAAGAA---GTAGCGGCACAG---TCTAG
AGGGGCGAAAGAGCCTGGACTTGAAGCTGGATTACAAACCCTATCCTTACAGGAGACG------AGGATT
GGTGGAGTTTTTCAGGACCTGGTGGTAAACACCAGGAGAGACATGATGCATGTGAAAAACTCAAAAACAG
GTTCAGAGGGTAAAGTGGTGCAGCTAATCGCCAATCACTTCCGAGTGATATCCTATCCTCAGGGTGTTGC
ATTTAAATACAATGTTGACTACAAACCAGATGTAGAAGCTGGAAATCTCCGTCAAATTTTACTTAATCAA
CATATAAGGAAATTTGGAGAATGCCATATATTTGATGGAAACTCTTTATTATTACCTCGG------CCAC
TAAGAGAGCGGAAAGTGGAATGGGTGAGCACAACCGAAGATAAAAAAATTGTGAAGATTGTGGTTGAGTT
TTCCAAAGAACTCAAGCCCACGTCACCAGATTGCCTACGCTTTTACAACATTCTGTTTAGAAAAACTTTC
AAGGAGCTAAACTTGAAACAAATTGGTCGCCACTATTATACCAAAAAGATACCACTGACAGAGCATCGTG
GTACC---------AGGTTGGAAATCTGGCGTGGTTATGTTACTTCTATTCTTCAATACGAAAACAGCAT
TACCCTCTGTGCTGATGTGAACCACAAACTGCTCCGAATAGAAACTGTTTATGATTTCATAAGCAAAATA
CAGGCAGAGACCGACCCAGAAAACTGCAAAGAGGAAGTAGCTAAGAGATTAATTGGATCAATTGTTCTGA
CAAAATACAACAACAGGACCTACAGAGTAGATGGTATTGACTGGGGTCAGTCTCCTCTAGACACATTTAA
CAAATCAGACGGCACCAAAATCACCTATATAGACTACTAC---AAGCAGCAACATAAAGAAATCATCACT
GTGATGACTCAGCCACTTCTGGTCAGCCAGGGCAGATGGAAAAAGGGCCAAACGGATACACAGCGTCGGC
GTATCCTGCTGATTCCTCAGCTGTGCTACATGACA-----------------------------------
----------------------------------------------------------------------
----------------------------------------------------------------------
-----------GGTCTAACAGATGAAATA---------CGTAAGGATTATACCAGTATGAAAGACTTGGC
TGTAAAAACAAAA---------TTGAGCCCAGAAAGAAGGCATGATGCATTAAAAGAATTCATG------
---------------AAAACGCAAGCATTACTTCGACTCTGGGATTTCAAATTTGATAGCAACCTTTTGT
CCCTCCAGGGAAGAGTTTTGAGCAATGCAAACATCTTTCAAGGCAGAAGAATGGTTCAAGCCAATGCAAG
C---GGAGAGTGGGCGAGAGAAGTAAGAGGAATCCCCTTACTTAGCCCAGTGCCACTACATAGTTGGCTC
CTGCTCTATGGCAGGCACTGTTTTGCACAAGCCATGACCTTAGAGGAGCATCTACGCCATGTCACAGCCC
CCATGGGCATAACTATGAGATCAGCAATTATGATTGAAGTAGCTGGTGATGCTAACTCCTATACAGACAT
ATTAAAGAAATATACT---------------------AGATCAGCCCTGCAGATGGTAACCACCGCGCCC
GGCCACTGTTGTATCTTAAGGAATATCACGTTTGTGATTTGTATTCTGCCCACTGATGACAAACGCACAT
ATGACCACATAAAAAAATACCTGTGTACCACGTTCCCGATTCCAAGCCAATGTGTGGTGAAAAGGACCAT
CGAGAAGGTCCAGGCA---AGGACTATCATCACCAAGATTGCGCAGCAGATGAATTGCAAGATGGGAGGG
GCCCTCTGGAAGGTGGAGACAAATGTACAAAGAACAATGTTCATCGGCATTGATTGTTTCCACGATATTG
TTAATCGACAGAAATCCATAGCAGGATTTGTGGCAAGTACGAACACTGAGTTGACAAAGTGGTACTCTGA
ATGTGTCATCCAGGACACAGGAGAAGAGCTTGTGAAAGAGCTGCGAACCTGCTTGAAAGCTGCCCTGGAT
GTCTGGTGTGAAAACGAATCCTCG------ATGCCACGTTCTATTATTGTGTATCGAGATGGAGTGGGAG
ATGGTCAGCTTCAAGCATTGCTTGACCGGGAAGCAAGACAGATGTCGACCTACTTACAAGCCATC-----
----TCTAACAATTTCACTCTAGCTTTCATTGTGGTGAAGAAACGAATAAACACTAGATTTTTTCTTAAA
CGT---GGAAGCTATTTTGAAAATCCACGTCCAGGAACAGTTATTGACCTGGAGTTGACTAGGAGTGAAT
GGTATGACTTTTTTATTGTGAGTCAGTCTGTGAGTGAG------GGGACTGTTACCCCCACTCACTATAA
CGTCATCTATGACACGATTGGCTTGCGCCCAGATACAGTGCAGCGTTTAACTTACTGTCTATGCCACATG
TATTATAATTTGCCAGGCACCATTCGAGTTCCAGCGCCTTGCCACTATGCCCACAAGCTGGCATACCTTG
TGGGGCAGTCCATTTGCGAGAAACCGAATCGTTCCCTGTCAACCCTGCTCTTTTACCTT---
>PIWIL1_Elephant
----------------------------------------------------------------------
--------------------------------------------------------ATGACTGGGCGAGC
CAGAGCCAGA------------------------------------------------------------
----------------------------------------------------------------------
----------------------------------------------------------------------
----------------------------------------------------------------------
----------------------------------------------------------------------
----------------------------------------------------------------------
----------------------------------------GCCAGAGGAAGGGCCCGAGGGCAGGAGCTG
GTGCAGCACGTT---------------------GGCCCTGCTGCAAGT----------------------
--------CAGCCACCTGGTTATATCCAG-----------------------------------------
-------------------------------------------------------------CCTAGA---
------------------------------------CCTCAGCAGCCACCAACAGAGGGGGAATTAGTTG
GCCGTGGACGC---------CAGAGA------------------GGA---CCAGTAGGAGCA---ACAGC
CAAGTCACAAGAACTCCAGATATCCGCTGGATTTCAGGAGCTGTCGTTAGCAGAGAGAGGA---GGCCGT
CGTAGAGACTTTCATGATCTCGGAGTGAATACGAGGCAGAACCTCGACCATGTTAAAGAGTCAAAAACAG
GTTCTTCAGGTATGATAGTAAGGCTCAGCACAAACCATTTTCGATTGACGTCCCGTCCCCAATGGGCCTT
ATATCAGTATCACATTGACTATAATCCTCTGATGGAAGCCAGAAGACTCCGGTCAGCTCTTCTTTTTCAA
CATGAAGATTTAATTGGAAGGTGTCATGCTTTTGATGGAACGATATTGTTTTTACCTAAA------AGAC
TACAACACAAGGTCACGGAAGTGTTTAGTCAGACCAGAAACGGAGAGCACGTGAGGATAACGATCACGTT
AACAAACGAGCTTCCACCCACGTCCCCAACTTGTTTGCAGTTCTATAATATTATTTTCAGGAGACTTCTG
AAGATCATGAATTTGCAACAAATTGGACGGAATTATTATAACCCGAGCGACCCAATT---GATATTCCAA
ATCAT---------AGGTTGGTGATTTGGCCTGGCTTCACGACTTCGATTCTTCAGTACGAAAACAACAT
TATGCTCTGCACTGATGTCAGCCACAAAGTCCTTCGAAGTGAAACTGTGTTAGATTTCATGTTCAACTTG
TATCATCAAACCGAAGAACATAAATTTCAAGAACAAGTTTCTAAAGAGCTAATAGGTTTAATTGTTCTTA
CCAAGTACAACAATAAGACATACAGAGTGGACGATATTGACTGGGACCAGAATCCAAAGAGCACCTTTAA
GAAAGCAGATGGCTCGGAAGTCAGCTTTTTAGAGTACTAC---AGGAAGCAATATAACCAAGAAATCACG
GACTTGAAACAACCAGTGTTGGTCAGTCAGCCTAAGAGGAGGAGGGGCCCTGGTGGCTCGTTACCAGGAC
CTGCCATGCTCATTCCTGAGCTCTGCTACCTGACA-----------------------------------
----------------------------------------------------------------------
----------------------------------------------------------------------
-----------GGTCTAACTGATAAAATG---------CGGAATGATTTTAACGTAATGAAAGACCTAGC
TGTCCATACAAGA---------TTAACTCCAGAACAAAGGCAGCGCGAAGTAGGAAGACTCATCGATTAT
ATTCACAAAGATGACAACGTGCAGCGAGAGCTTCGAGACTGGGGTTTGAGCTTTGACTCCAACTTACTGT
CCTTCTCAGGAAGAATTTTGCCAACAGAAAAGATTCACCAAGGTGGAAAAACATTTGATTACAATCCACA
ATTTGCAGACTGGTCAAAAGAAACGAGAGGCGCTCCACTGATCAGCGTCAAGCCACTAGATAACTGGCTG
TTGGTCTACACGCGGAGGAATTATGAAGCAGCCAATTCATTGATACAAAACCTGTTTAAAGTCACGCCAG
CCATGGGCATACAGATGAAAAAGGCAGTCATGATTGAAGTAGACGATAGAACTGAAGCCTATTTGCGAGT
CTTACAGCAAAAGGTT---------------------ACATCAGATACCCAGATA---------------
---------------------------------GTGGTCTGTCTGCTGTCCAGTAATCGGAAGGACAAGT
ACGATGCTATCAAGAAGTACTTATGTACGGATTGCCCTACTCCCAGTCAGTGTGTGGTGGCCCGCACTTT
AGGGAAGCAGCAGACGGTCATGGCCATTGCCACAAAGATCGCCCTACAGATGAACTGCAAGATGGGGGGA
GAGCTCTGGAGGGTGGACATGCCACTGAAGCTAGCAATGATCGTTGGTATTGACTGTTACCATGATACCA
CAGCTGGACGGAGGTCAATTGCAGGATTTGTTGCCAGCATCAATGAAGGGATGACCCGCTGGTTCTCTCG
CTGTGTATTTCAAGATAGAGGGCAAGAGCTGGTGGACGGGCTCAAGGTCTGCTTGCAAGCTGCTCTGAGG
GCTTGGAATAGCTGCAATGAATAC------ATGCCTAGTCGAATTATTGTCTACCGGGACGGTGTAGGAG
ACGGTCAGCTGAAAACATTGGTTAACTATGAAGTACCACAGTTCTTGGATTGCCTAAAATCTATTGGC--
-AGAGGTTACAACCCAAGGCTAACAGTAATTGTGGTGAAGAAACGTGTGAATGCCCGATTTTTTGCTCAG
TCT---GGAGGAAGACTCCAAAATCCACTTCCAGGAACAGTCATTGATGTGGAGGTCACCAGACCAGAGT
GGTATGACTTTTTCATTGTGAGCCAGGCTGTGAGAAGT------GGCAGTGTTTCTCCTACACACTACAA
TGTCATCTACGACAGCAGTGGCCTCAAGCCAGACCACATACAGCGGCTCACGTACAAGCTGTGCCACGTG
TATTATAACTGGCCGGGCGTCATTCGTGTGCCTGCTCCTTGCCAGTATGCCCACAAGCTGGCTTTCCTTG
TCGGCCAGAGCATCCACAGGGAGCCCAACCTGTCGCTTTCTAACCGCCTCTACTACCTC---
>PIWIL3_Dog
----------------------------------------------------------------------
--------------------------------------------------------ATGTCT--------
----------------------------------------------------------------------
----------------------------------------------------------------------
----------------------------------------------------------------------
----------------------------------------------------------------------
----------------------------------------------------------------------
----------------------------------------------------------------------
----------------------------ATCCCCTCAAATATGCAGACCCAGCAAACCAGCCGAATTCCA
CCTAGC----------------------------------------------------------------
----------------------------------------------------------------------
----------------------------------------------------------------------
------------------------------------CCGTGGCCACTGCAACCGGAAAGCCAAGTGGTTA
AGCCTGCACAACGAAGAAGACCGAGAAGAGCATCTCGGCCTCCAGGT---GACAATGGGGAA---AGAGA
GGGTTATGAGGAACTTCAGCTGGCGACTAGACTGCAGGCAACCTCACTGAAGGAGAGAAAG---CGTTTT
GGGGGCATTTTTCGAGACCATGTGGTGGATACCCGACAGTACTTGGAACATGTTAGAGAGTCCACAACAG
GCACGCTGGGTAGACCTGTAAAGCTATTCACAAACCATTTCCGAGTGACGTCCCGCCCCCAGCAGGTCAC
ATATAAGTACAACATTGACTACCTGCCAGACATCGAGGATGGAAAAGTTCGTTCAGAATTGCTTTTGCAG
CATAAAGCATTTATCGGAGAGTGCCATATATTTGATGGGAGCTCTTTATTATTACCTCAC------AAGC
TACTGTTGCCGAAAACGGAATTGGTCAGCCTACTGAAAAAC---CAGGTTGTGAAGCTGACCATTGAATT
CATCAGCGAACTCTCACCCAACTCACCGGACTGCTTACGCTATTACAACATTCTCTTTAGAAGAATTTTG
AAGCAGATGAATTTGAAGCAAGTTGGTCGCAACTATTATAACAAACAAGAGGCCACT---GAGTTCTTCG
ATCAC---------AAGCTGGTCATCTGGCCTGGATACGTTACTTCTATTCTTGAGTATGAAACCAGCAT
TACCCTCTGTGCTGATGTGAACCATAAACTGCTCCGAATGCAAACAGCTTATGATTTAATAACAGGTCTT
CGTGATCCACAAACCAAAAAGGAAGATGTTGAGCAAGTTTCTAAAGAATTAATCGGGTCAATTGTTTTTA
CACTGTATAACAACAAAACCTATAGGGTGGATGCTATTAATTGGGAGGATAATCCCAGAACCAAATTTAA
GAAATCAGGTGGTGCTGAGATCACCTTTGTAGACTACTAC---AGGGAGCAGTATAATACAGAGGTTACC
GACCTAACTCAGCCACTGTTGATCAGCAAAGGCAAATGGAAAAAGAGCCAACAGGACACACCCCATAAGC
CTATAATGCTGGTTCCTGAGCTATGCTACCTGACA-----------------------------------
----------------------------------------------------------------------
----------------------------------------------------------------------
-----------GGTCTATCAGATAAAATG---------CGAAAAGACTACAGGGTGATGAGAGACTTGGC
TCTTCATATGAGG---------TTGGATCCAGAAAAAAGGCAGCACGAATTACGGAAACTGATGAATACT
ATACAAACAAATAGGGAGGTACAACGGGAACTTCAACTCTGGGATTTGAAATTTGATACCAACTTCATGT
CCTTCTCGGGAAGGATCTTGAAAGAAGTAAGAATTTTTCAAGGAAGAAGAGCGTTTGACTCCCATCCACA
GTTTGCAGATTGGTCGAGAGAGACCAGAAGTGGACCCTTACTCAATGTGAAGTCACTAGATCATTGGCTA
ATACTCTATCCTACGAGAAATTATGGAGCGGCCTCGTCCTTAGTACAGAGTCTACGGAAAGTCACACCCA
CCATGGGCATAGCTATGAGAGAGGCAAAAATGCTTGAAGTAAGTGATACAGTCCAGTCCTATACAACTGT
CTTAGAAAATCATGTT---------------------TCCTCCAAAACACAGATG---------------
---------------------------------GTCCTTTGCGTGCTGTCCAGTGAAAAGAAAGACCTGT
ATGATGGCATAAAACAATACCTGTGTGTCAATTGTCCGACCCCAAGCCAGTGTGTCGTGGCACGGACCTT
AGACAAACCCCAGACGCTGATGACCATTGCGACAAAGATTGCCCAGCAGATGAACTGCAAGATGGGAGGA
GCCCTCTGGAAGGTGGAGACAGGATTACAGAATGCGATGTTCATTGGTATCGACTGTTTCCATGATATTG
TAAATCGGCGGAAGTCAATTGCAGGCTTCGTGTCCAGCATCAATCAAGAATTGACGCAGTGGTTCTCTCA
GTGCATTTTCCAGGAGTCGGGTCAAGAGCTTGTGAACGGGCTTAAAACCTGCTTGGAAGCTGCCCTGAAG
CTCTGGTGTAAACATAATCAGTTT------CTACCACAAGCTATCATTGTGTATCGGGATGGAGTTGGGG
ATGGTCAGCTTCAAGCACTGATGGATCATGAAGTCCCACAGATTGAGTCCTCCTTAAGATCTGTGTACCC
TAAAGACTCTGGGGTCAAACTAACTTTCATTGTGGTGAAGAAACGAATAAACACCAGATTTTTTGTGGAG
TCT---CAAGGAAGACTTCAAAACCCACTTCCAGGAACAGTTATTGATGTGGAGGTGACCAAGAGGCAAT
GGTATGATTTCTTTATCGTGAGTCAGTCTGTGAAAGAC------GGTACTGTCACTCCCACTCATTATAA
TGTCATCCACGACACGGTTTGCTTCACCCCAGATAGGATACAGTATCTCACTTACAGACTATGCCACATG
TATTATAATTTGCCGGGTGTCATTCGAGTTCCTGCTCCTTGTCACTATGCCCACAAACTGGCTTACCTTG
TGGGCCAGAGTATTCACCAAGAACCACACCATTCCCTGGCAAGCCGTCTCTTTTACCTG---
>PIWIL1_Kangaroo_rat
----------------------------------------------------------------------
--------------------------------------------------------ATGACGGGTCGAGC
CCGAGCCCGA------------------------------------------------------------
----------------------------------------------------------------------
----------------------------------------------------------------------
----------------------------------------------------------------------
----------------------------------------------------------------------
----------------------------------------------------------------------
----------------------------------------GCCCGGGGAAGGGCTCGCGGTCAGGAGACG
GTGCAGCAAGTC---------------------GGGGCAGCCACGGGT----------------------
--------CCACAGCCCGGATTTATTCAG-----------------------------------------
-------------------------------------------------------------CCAAGA---
------------------------------------CCTCAGCCGCCTCCAGCAGAGGGGGAACTGGTTG
GTCGAGGTCGG---------CAGAGA------------------GGA---GCAGTTGGAGCC---ACAGC
CAAGTCACAAGAACTCCAGATATCTGCTGGGTTTCAGGAGCTGTCCTTGGCAGAGAGAGGA---GGGCGC
CGCAGAGACTTCCATGACCTGGGTGTGAACACAAGACAGAACCTAGACCATGTCAAAGAATCAAAGACAG
GATCCTCGGGCATCATCGTGCGGCTGAGTACCAATCACTTCCGGCTGACCTCCCGTCCTCAGTGGGCCTT
GTACCAGTACCACATTGACTACAACCCATTAATGGAAGCCCGCAGGCTGCGTTCCGCGCTGCTCTTCCAG
CATGAAGATCTCATTGGAAGGTGTCATGCTTTTGATGGGACAATATTGTTTTTACCTAAA------AGAC
TACAGCACAAGGTTACTGAAGTTTTCAGTCAGACCCGGAACGGAGAGCACGTGAGGATAACCATCACGCT
GACAAATGAGCTCCCGCCCACCTCGCCCACCTGCCTGCAGTTCTACAACATAATCTTCAGGAGGCTCCTG
AAAATCATGAATCTACAACAAATTGGACGCAATTATTATAACCCAAGCGACCCAATT---GATATCCCGA
ACCAC---------AGGTTGGTGATCTGGCCCGGCTTCACTACCTCCATCCTTCAATATGAAAACAACAT
CATGCTGTGCACGGATGTCAGCCACAAGGTCCTTCGAAGTGAGACTGTCCTGGATTTCATGTTCAACCTG
TATCATCAGACGGAGGAGCACAAGTTTCAAGAACAAGTCTCTAAAGAACTCATAGGTTTAATTGTTCTTA
CCAAGTACAACAACAAAACATACAGGGTGGATGATATTGACTGGGACCAGAATCCCAAAAGCACCTTCAA
GAAGGCAGATGGCTCAGAGGTCAGCTTCCTGGAGTACTAC---CGGAAGCAGTATAACCAAGAGATCACT
GACCTGAAGCAGCCCGTCTTGGTGAGCCAGCCCAAGCGGCGGCGGGGCCCCGGGGGCACGCTGCCCGGCC
CTGCCATGCTCATCCCCGAGCTCTGCTACCTCACA-----------------------------------
----------------------------------------------------------------------
----------------------------------------------------------------------
-----------GGTCTGACCGACAAAATG---------CGCAATGACTTCAATGTGATGAAGGACCTGGC
GGTGCACACACGG---------CTGACCCCTGAGCAGCGGCAGCGCGAGGTGGGCCGTCTCATCGACTAC
ATCCACAAAGATGACAATGTTCAGAGGGAGCTCCGTGATTGGGGCCTGAGCTTCGATTCCAACTTGCTGT
CCTTCTCAGGAAGAATCCTGCAGACAGAGAAGATTCACCAAGGAGGAAAAACATTTGACTACAACCCACA
ATTTGCAGACTGGTCAAAAGAAACAAGAGGTGCTCCGCTAATTAGTGTGAAGCCACTAGATAACTGGCTG
TTGATCTATACTCGAAGAAATTATGAAGCCGCCAATTCACTGATACAGAATCTGTTCAAAGTCACTCCAG
CCATGGGCATACAGATGAAGAAAGCTGTGATGATTGAAGTGGATGACAGGACGGAGGCTTACTTACGAGT
CCTGCAGCAGAAGGTC---------------------ACCTCAGACACGCAGATA---------------
---------------------------------GTGGTGTGTTTGTTGTCAAGCAACCGGAAGGACAAAT
ACGATGCCATTAAGAAGTACTTGTGCACGGACTGCCCCACCCCAAGCCAGTGCGTGGTGGCCCGGACCCT
GGGCAAGCAGCAGACGGTCATGGCCATCGCCACCAAGATCGCGCTGCAGATGAACTGCAAGATGGGCGGC
GAGCTCTGGAGGGTGGACATGCCTCTGAAGCTGGCAATGATCGTTGGCATTGATTGTTACCACGACACCA
CGGCAGGACGGAGGTCAATTGCAGGATTTGTTGCCAGCATCAACGAAGGGATGACCCGCTGGTTCTCCCG
CTGCGTGTTTCAGGATCGAGGACAGGAGCTGGTGGATGGGCTCAAGGTGTGTTTGCAAGCCGCGCTGCGG
GCCTGGAACACCTGCAATGAGTAC------ATGCCGAGCCGCATCATCGTGTACCGCGACGGCGTGGGCG
ACGGGCAGCTGAAAACACTAGTCAACTACGAGGTGCCGCAGTTCCTGGACTGCCTCAAGTCTGTGGGC--
-AGAGGCTACAACCCGAGACTGACGGTGATTGTGGTGAAGAAGCGTGTGAATGCCAGGTTCTTTGCCCAG
TCT---GGAGGAAGACTCCAGAACCCCCTCCCCGGGACGGTCATCGACGTGGAGGTCACACGGCCCGAGT
GGTATGACTTCTTCATTGTCAGCCAGGCTGTGCGCAGT------GGGAGTGTGTCTCCCACACACTACAA
CGTCATCTACGACAGCAGCGGCCTGAAGCCCGACCACATCCAGCGGCTCACGTACAAGCTCTGCCACATC
TACTACAACTGGCCGGGCGTCATCCGCGTCCCCGCGCCTTGCCAGTATGCGCACAAGCTGGCCTTCCTTG
TGGGCCAGAGCATCCACAGAGAGCCCAACCTGTCCCTGTGCAACCGCCTCTACTACCTC---
>PIWIL1_CrabEatingMacaque
----------------------------------------------------------------------
--------------------------------------------------------ATGACTGGGCGAGC
CAGAGCCAGA------------------------------------------------------------
----------------------------------------------------------------------
----------------------------------------------------------------------
----------------------------------------------------------------------
----------------------------------------------------------------------
----------------------------------------------------------------------
----------------------------------------GCCAGAGGAAGGGCCCGCGGTCAGGAGACA
GTGCCGCTGGTG---------------------GGCTCCACTGCTAGT----------------------
--------CAGCAACCTGGTTATATTCAG-----------------------------------------
-------------------------------------------------------------CCTAGG---
------------------------------------TCTCAGCAGCCACCGGCAGAGGGGGAGTTATTTG
GCCGTGGACGG---------CAGAGA------------------GGA---ACAGTAGGAGGA---ACAGC
CAAGTCACAAGAACTCCAGATATCTGCTGGATTTCAGGAGTTATCATTAGCAGAGAGAGGA---GGTCGT
CGTAGAGATTTTCACGATCTTGGTGTGAATACAAGGCAGAACCTAGACCATGTTAAAGAATCAAAAACAG
GTTCTTCAGGCATCATAGTGAGGTTAAGCACTAACCATTTCCGACTGACATCCCGTCCCCAGTGGGCCTT
ATATCAGTATCATATTGACTATAACCCACTGATGGAAGCCAGACGACTCCGTTCAGCTCTTCTCTTTCAA
CATGAGGATCTCATTGGAAAGTGTCATGCTTTTGATGGAACAATATTATTTTTACCTAAA------AGAC
TACAGCAAAAGGTTACTGAAGTTTTTAGTAAGACCCGGAATGGAGAGGATGTGAGGATAACGATCACTTT
AACAAATGAACTTCCACCTACATCACCAACTTGTTTGCAGTTCTATAATATTATTTTCAGGAGGCTTTTG
AAAATCATGAATTTGCAACAAATTGGACGAAATTATTATAACCCAAATGACCCAATT---GATATTCCAA
GTCAC---------AGGTTGGTGATTTGGCCTGGCTTCACTACTTCCATCCTTCAGTATGAAAACAGCAT
TATGCTCTGCACTGACGTTAGCCATAAAGTGCTTCGAAGTGAGACTGTTTTGGATTTCATGTTCAACTTT
TATCATCAGACAGAAGAACATAAATTTCAAGAACAAGTTTCCAAAGAACTAATAGGTTTAGTTGTTCTTA
CCAAGTATAACAATAAAACGTACAGAGTGGATGATATTGACTGGGACCAGAATCCCAAGAGCACCTTTAA
GAAAGCCGACGGCTCTGAAGTCAGCTTCCTAGAATACTAC---AGGAAGCAATACAACCAAGAGATCACC
GACTTGAAGCAGCCCGTCTTGGTCAGCCAGCCCAAGAGAAGGCGGGGCCCCGGGGGGACACTGCCAGGGC
CTGCCATGCTCATTCCTGAGCTCTGCTATCTTACA-----------------------------------
----------------------------------------------------------------------
----------------------------------------------------------------------
-----------GGCCTCACTGATAAAATG---------CGTAATGATTTTAACGTGATGAAAGACTTAGC
CGTTCATACAAGA---------CTAACTCCTGAGCAAAGGCAGCGTGAAGTGGGAAGACTCATTGATTAC
ATCCATAAAAACGATAATGTTCAAAGGGAGCTTCGAGACTGGGGTTTGAGCTTTGATTCCAACTTATTGT
CCTTCTCGGGAAGAATTTTGCAAACAGAAAAGATTCACCAAGGTGGAAAAACATTTGATTACAATCCACA
ATTTGCAGATTGGTCAAAAGAAACAAGAGGTGCACCATTAATTAGTGTTAAGCCACTAGATAACTGGCTG
TTGATCTATACGCGAAGAAATTATGAAGCAGCCAATTCATTGATACAGAATCTGTTTAAAGTTACACCAG
CCATGGGCATGCAAATGAAAAAAGCAATAATGATTGAAGTGGATGATAGAACTGAAGCCTACTTAAGAGT
CTTACAGCAAAAGGTC---------------------ACAACAGACACCCAGATA---------------
---------------------------------GTTGTCTGTCTGTTGTCAAGTAATCGGAAGGACAAAT
ATGATGCTATTAAAAAATACCTGTGTACAGATTGCCCTACCCCAAGTCAGTGTGTGGTGGCCCGAACCTT
AGGCAAACAGCAAACTGTCATGGCCATTGCTACAAAGATTGCCCTGCAGATGAATTGCAAGATGGGAGGA
GAGCTTTGGAGGGTGGACATCCCCCTGAAGCTAGCGATGATCGTTGGCATTGATTGTTACCATGACACCA
CAGCTGGACGGAGGTCAATTGCAGGATTTGTTGCCAGCATCAATGAAGGGATGACCCGCTGGTTCTCACG
CTGCATATTTCAGGATAGAGGACAGGAGCTGGTAGATGGGCTCAAAGTCTGCCTGCAAGCGGCTCTGAGG
GCTTGGAATAGCTGCAATGAGTAC------ATGCCCAGCCGGATCATCGTGTACCGTGATGGCGTAGGAG
ACGGCCAGCTCAAAACACTGGTGAACTACGAAGTGCCACAGTTTTTGGATTGTCTAAAATCCATTGGT--
-AGAGGTTACAACCCTAGACTAACGGTAATTGTGGTGAAGAAAAGAGTGAACGCCAGATTTTTCGCTCAG
TCT---GGAGGAAGACTTCAGAATCCACTGCCTGGAACGGTCATTGACGTAGAGGTTACCAGACCGGAAT
GGTATGATTTTTTTATTGTGAGCCAGGCTGTGAGAAGT------GGCAGTGTTTCTCCCACACATTACAA
CGTCATCTATGACAACAGCGGCCTGAAGCCGGACCACATACAGCGGTTGACTTACAAGCTGTGTCACATC
TATTATAACTGGCCAGGTGTCATTCGTGTTCCTGCTCCTTGCCAGTACGCCCACAAGCTGGCTTTTCTTG
TTGGCCAGAGTATTCACAGAGAGCCAAATCTGTCACTGTCAAACCGCCTTTACTACCTC---
>PIWIL3_CrabEatingMacaque
----------------------------------------------------------------------
--------------------------------------------------------ATGCCTGGTAGGGC
CAGGACTCGC------------------------------------------------------------
----------------------------------------------------------------------
----------------------------------------------------------------------
----------------------------------------------------------------------
----------------------------------------------------------------------
----------------------------------------------------------------------
----------------------------------------GCCCGAGGCAGAGCCCGCCGCAGGGAGAGC
TACCAACAAGAG---------------------GCACCTGGGGGACCC----------------------
--------GGAGCACCTGGATCAGCTACAGTG--------------------------------------
-------------AGCCCTGAGCCCACTCAGTTGCAG------------------------CGGACG---
------------------------------------CCCCGGCCACTGCGGGAGGAAGTCCCAGTGGTTA
GACCTCTGCAG---------CCAAGAGGAGCAGGAGGAGGAGCAGGA---GGAGCAGCACAG---TCTCA
AGGT------------------------------------------------GAAAGG------AGGCAA
GGAGGA------------------------------------------CATGAGGGGGCCACCACAGCAG
TAGAAGAGGGTACAGTGGTACAGCTACTCGCCAACCACTTCCGAGTGATTTCTCGTCCTCAGTGGGTTGC
ATATAAATACAACGTTGACTACAGACCAGATATAGAAGATGGAAATCTCCGTACAATTTTACTTGATCAA
CATAGAAGGAAATTTGGAGAGTGCCATATATTTGATGGAAACTCTTTATTGTTATCTCGG------CCAC
TAAAAGAGCGGAGAGTGGAATGGTTGAGCATGACCAAAGACAAAAAATTTGTGAAGATTACAGTTGAGTT
TTCCAAAGAAATCAGGCCCACGTCGCCAGATTGCCTACGCTATTACAACATTCTCTTTAGAAGAACTTTC
AAGCTGCTGGATTTTGAGCAAGTTGGTCGCAACTATTATACCAAAAAGAAGGCAATT---CAGTTGTACC
GTCAT---GGTACCAGTTTGGAAATCTGGCTTGGTTATGTGACTTCTATTCTTCAATACGAAAACGGCAT
TACCCTCTGTGCCGATGTGAGCCACAAACTGCTCCGAATAGAAACTGCTTATGATTTCATAAAGAGAACA
TCTGCCGAGGCCCAGACAGGAAACATCCGAGAGGAAGTAACTAATAAATTAATTGGATCAATTGTTCTGA
CAAAATACAACAACAAAACCTACAGAGTGGATGATATTGATTGGAAGCAGAATCCTGAAGACACATTTAA
CAGATCAGATGGCAGCAAAATCACCTATATAGACTACTAC---AGGCAGCAACATAAAGAAATTGTCACT
GTGAAGAAACAGCCACTTTTGGTCAGCCAGGGCAGATGGAAAAAGGGCCTAACGGGTACACAGCGTGAAC
CTATCCTGCTGATTCCTCAGCTATGCTCCATGACA-----------------------------------
----------------------------------------------------------------------
----------------------------------------------------------------------
-----------GGT---------------------------ACTGATGTCAGGTATAACTATGACTTAGT
TCCTCATACAAATTCATGCTTACTGAGTCCGAGAAGAAGGCATCACACATTAAAAGAATTCATCAATACT
ATACAAGATAATAAAAAAGTACGAGACTTACTTCAACTCTGGGATTTGAAATTTGATACCAACTTTTTGT
CCGTCTCAGGAAGAGTTTTGAAAAATGCAAACATCGTGCAAGGCAGAAGAATGGTTAAAGCCAATTCACA
A---GGAGACTGGTCAAGAGAAATAAGAGAATTGCCGTTACTTAATGCAATGCCGCTACATAGTTGGCTC
ATACTCCATAGTAGGAGCAGTCACAGGGAAGCCATGTCCTTAAAGAGTCATCTACAGAGTGTCACAGCCC
CCATGGGCATAACTATGAAACCAGCAGAAATGATTGAAGTAGATGGGGATGCTAACTCCTATATAGACAC
ATTACGGAAATATACC---------------------AGACCAACACTGCAGATG---------------
---------------------------------GTGATTTGTATCCTGCCCAATGATGACAAACACAGAT
ATGACAGTATAAAAAGATACCTATGTACCAAATGCCCGATTCCAAGCCAATGTGTAGTGAAAAAGACCTT
AGAAAAAGTCCAGGCA---AGGACCATTGTCACCAAGATCGCCCAGCAGATGAATTGCAAGATGGGAGGA
GCCCTCTGGAAGGTGGAGACTGACGTACAAAGAACAATGTTCGTTGGCATTGATTGTTTCCACGATATCG
TAAATCGACAGAAATCAATAGCAGGATTTGTGGCAAGTACCAATGCTGAATTAACAAAGTGGTACTCTCA
ATGTGTCATCCAGAAAACAGGAGAAGAGCTTGTGAAAGAGCTGCAGACCTGCTTGAAAGCTGCCCTGGAT
GTCTGGTGTAAAAACGAATCATCG------ATGCCGCATTCTGTTATTGTGTATCGGGACGGAGTGGGAG
ATGGTCAGCTTCAAGCATTGCTTGACCATGAAGCGAAAAAGATGTCGACCTACTTAAAAACCCTC-----
-TCTCCTAACAATTTCACTCTAGCTTTCATTGTGGTGAAGAAACGAATAAACACTAGATTTTTTCTTAAG
CGT---GGAAGCGATTTTCAAAATCCACCTCCAGGAACAGTTATTGACATAGAGTTGACTAGGAATGAAT
GGTATGACTTTTTTATTGTGAGTCAGTCTGTGCAAGAT------GGAACTGTTACCCCCACTCATTATAA
CGTCATCTATGACACGATTGGCTTGAGCCCAAATACAGTACAGCGTTTAACATACTGTCTATGCCACATG
TATTATAATTTACCAGGCATCATTCGAGTTCCAGCGCCTTGCCACTATGCGCACAAGCTGGCTTACCTCG
TGGGACAGTCCATTCACCAGGAACCGAATCGTTCCCTGTCAACCCGTCTCTTTTACCTT---
>PIWIL3_Guinea_pig
----------------------------------------------------------------------
----------------------------------------------------------------------
----------------------------------------------------------------------
----------------------------------------------------------------------
----------------------------------------------------------------------
----------------------------------------------------------------------
----------------------------------------------------------------------
----------------------------------------------------------------------
----------------------------------------------------------------------
----------------------------------------------------------------------
----------------------------------------------------------------------
----------------------------------------------------------------------
----------------------------------------------------------------------
----------------------------------------------------------------------
----------GGGCTTTCACTTGCAGCTGATTTGCAGGCATTATCTGGGGCCGGG---------GACTCC
AGCTGGAATTTTTCAGGACCTTGTGGTGGATTGAGGGAGAAACTGAGATACGTTAGGCACTCAAAAACAG
GTTCTGAAGGTAGCACAATAGAACTGCTTGCAAACCATTTTCAAGTT---AGTGATACCTCGAAGATGGC
ATATAAA------------------------------------GATCTCCATGAAAAGTTACTTTTTCAA
CATGCATCAATATTTGGAGAATATCACATATTTGATGGGAACTCTTTATTGTTACCTAGAAATGAAAAGC
TTCAGCATTCTAATATCGAACTCCTCAGGCGAACCAAAGAAGGTGGCATTGTGAAGGTTACAGTCTGTTT
TTCCAGAGAGCTTGGGACTACGCACCCAGATTGCATACTCTATTACAATATTTTCCTTAGAAGAATTCTG
AAGCTGATGAATTTGAAACAAATTGGTCGCAACTATTATAACGACGCTAACACACAG---AAATTCTTCT
GCAGC---------AGGTTGGAAACCATACCTGATTACGTGACTTCTATCCTTCCATATGAGCAGAGTCT
TACCCTGTGTTCTGATACTTGCTTTAAACTGCTCCAATCAAGAACTGTTTTTGATGTGATACGAAAG---
---------------------------AGATTTAAAATATCTAAAGAATTAATTGGATTAGTTGTTTTTA
CAAGATACAACAACAAAACCCACAAGGTGGCTGCTGTTAACTGGGATCTGAGTCCTAGAGATACATTTAA
AAGATCAGACAGCAGTGAAGTCACCTTTGTAGACTACTAC---ATGCAGCAATATAATCAGATTATCACT
GACTTAAATCAGCCACTCTTGGTCAGCCAAGGGAAGTGGAGAAAGGGCCAGGGGAATATATCACCTGAAC
CTATACTGCTGGGTCCTGAGCTCTGCTACCTGATA-----------------------------------
----------------------------------------------------------------------
----------------------------------------------------------------------
-----------GGGCTACCAGATGACGTG---------AATCGAAAACCTCAGGAGATGGGTGATTTGAC
TAAATTAATGAAG---------CAGCCTCCTGAGGTTAGGAAGACAGAATCAGAAAACTTTATTAGAGAC
GTAAACAAAAATTTGACAGAACAAAGTGATCTTCAATGCTGGAGTCTGCGTTTTGATACCAACTGTTTGT
CCGTCTTGGGAAGAGTTTTGGGAGGTGTAAAAGTAGTCCAGCGTAAGAAATCGTTTGATGTTAACCAAGA
GCTAGCAGAGTGGATGAGAGAATCAAGAAGTACATGGTTACTTTCAGCAAAGTCACTAAATAAGTGGGTG
CTACTTTACCCCAAGGAATACAAGCACCAAGCCGAAACCTTACGGGACAATTTAAAAAGAGTCAATGATC
CCATGGGTGTAACTGGGGACCAAGGACATTTGCAAGCAGTAGATGAC---CCTAACTCTTATATATCTAC
ATTACAAAGATGTGTT---------------------ACATCACAAACGACCATG---------------
---------------------------------GTAGTTTGTGTACTGCCTGACAATGAGAAATGCAGAT
ATGAT---------------------------------------------TGTGTGCTAGCAAAGACCTT
AGAGTTTAACAAAACTTATATGACCATTATTACAAAGATTGCCCAGCAGATGAACTGCAAGATGGGAGGA
GCCCTCTGGAAGGTGCAAACAAATTTACGGAAAACAATGTTCGTTGGTATCGATTGTTTCCATGATATTA
TAAATCGGCAGAACTCCATTGCGGGATTTGTG---------------------------TGGCACTCCCA
GTGTATCTTCCAGGAACCTGGACAGGAGATTGTGAATGGGTTGAATCGCTGTTTGGAAGCTGCCTTAAAT
TCCTGGTTTAAAAATTTACACTAC------CAGCCAAATTCCGTCGTGGTTTATCGGGATGGAGTAGGAG
ATGGTCAGCTTCAGTACTTACTTGACTATGAAATACCACAGCTTGTGAGCCAATTAAACAAGCTT-----
----------CAAATCAAGCTAACTTTCATTGTGGTGAAGAAACAAATAAACACCAGGTTTTTTACAAAG
TCT---GGACAAATGTTTAAAAATCCACCTTCAGGAACTGTTGTTAATGTGGCGTTAACCAGGCACGAAT
GGTATTACTTTTATATTGTGAGTCAGACCTCAAAATAT------GGTACTGTTACTCCCACTCATTATAA
TGTTATCTATGACACAGTTTGCTTGGACCCATATACAGTACAAAGCATAACTTACAAACTATGCCACATG
TACTTTAACTTCCCAGGCGCCATTCGAGTTCCTGCTCCTTGCCATTATGCCCATAAACTGGCTTACTTCG
TGGGGCAAAATATTCAACAAGAGCCACATAACGCACTATCAAACAGTCTCTATTACCTT---
