# Supplementary material for: Evolutionary history of the vertebrate Piwi gene family
Source: PeerJ. 2021 Nov 5;9:e12451. doi: 10.7717/peerj.12451 (PMC8574217; doi:10.7717/peerj.12451)
Supplement: Supplemental Information 12 [file peerj-09-12451-s012.zip › rawData/dataS5_figS3data/betterFigS3.aln.fas]

>ENSPMAT00000001870.1_Piwil2_Lamprey
YQYHV-TFSP DVDSTNTRFG LLNEHKSVIG NTKAFDG-CV LYL-PR--KL ITLSIKCTKI
IKPDSDLCLP IYNIIFKKIM RLLELKLIGK SYLNPRQPIV -INRY---R- -IHIWPGYVV
AVQKKDGGLM LMLDVSHRVL RMDSVLEVMF QEECTKALVG HVVITRYNNR TYRIDDIAWD
KTPKSTFLN- SAGYEITIDD LGQPLLGITD LMRSDFS-MM KAISEHMR-- -LGPSLRHNS
LMEFISNVKR -NPEAQQELS NWGLWQVLCT HRDSFLVHEF VTMMCNVVMC IFPTLRDDRY
STVKQVCCVE LAVPSQVVQT RTI---SQQK RLRSVAQKVV LQMNCKLGGE LWILDIPL-K
NL-MVVGVDV FHNVVLGKQS VVGFVASMNR SVS--RWYSR VVRQSTSQEL VDGLIKKYYE
LNHY--LPEK IIMYRDGVSD NQLAIVRDFE VMQAPSGSVL DTVATSQEW- -FDFFLVSQH
VRQ--GTVSP THYVVIFNSL KLSADHV--- -QRLTYKMTH LYY-NWSGTV RVPAPCQYAH
KLASLVGENL HSDP
>ENSCAFT00000006660.4_Piwil4_Dog
YQYHV-AYVP ELESRRLRIA LLYSHAEFSN KAKAFDG-TI LFL-SQ--KL VKMTITLIME
LPASSPICIQ VLNIIFKKIF KKLAMYQIGR NFYKPSEPVE -IPQH---K- -LSLWPGFAI
SVSQFESRLQ FTADVSYKVL RNETVLEFMF AQMCEKQLLG LIVLTRYNNK TYRIDDIDWS
VKPTHTFQK- QDGYDITLSD LNQPVLGLTR QATTDFQ-LM KVVAEKTR-- -LSPLGRQQC
LARLADDIQR -NKYARFELE TWGLWLIICS NRDKNVAEDF LHCLRRAVMC ILPSNQKSYY
DSIKKYLNSF CPVPSQCALT RTL---NKQQ MMMSIATRIA MQMACKLGGE LWAVEIPL-K
SL-MVVGIDV CKDDFSKDMV VVGFVASINP RIT--RWFSR CILQRTTTDV ADCLLNKWYK
HNHG--LPAR IVVYRDGVGD GQLKTLIEYE VPQPPLGTVV DSEATRPEW- -YDFYLISRA
ACR--GTVSP THYNVIYDDN GLKPDHM--- -QRLTFKLCH LYY-NWPGLI SIPAPCQYAH
KLTFLVAQSI HKEP
>ENSDART00000090695.7_Piwil2_Zebrafish
FQYHV-TFTP NVESLSMRFG MMKEHRPTTG EVVAFDG-SI LYL-PK--RL IDIKIQLTKI
LPPSSDLCIP FYNVVLRRVM KILGLKLVGR NHYDPNAVVI -LGKH---R- -LQVWPGYST
SIKHTDGGLY LVVDVSHKVL RNDSVLDVMF QDECTKEFVG SIVITRYNNR TYRIDDIEWS
KSPKDTFTL- ADGYGITIKE LDQPLLGIPE KMRKDFR-AM KDLTMHIN-- -VGAQQHTQS
LKQLLHNINS -NNEALSELG RWGLWAVFYP RRATDQAEEL VTTFSRVVVC IMTGNRDDLY
SAIKKLCCIQ SPVPSQAINV RTI---SQPQ KLRSVAQKIL LQINCKLGGE LWTVNVPL-K
YL-MVIGVDV HHDTSKKSRS VMGFVASLNS MLT--KWYSR VTFQMPNEEI INGFLQKYYE
VNHA--FPEK IVIYRDGVSD GQLKTVEHYE IPQPSPGTVL DHTVTNRDW- -VDFYLMAHS
IRQ--GCGLP THYITVYNTA NLTPDHL--- -QRLTFKMCH LYW-NWPGTI RVPAPCKYAH
KLAFLSGQYL HSEP
>ENSCMIT00000035504.1_Piwil1_ElephantShark
YQYHV-DYKP QMESRRLRTA LLFMHDKILG RTRVFDG-CI LFL-PK--KL VVVTVTLTNE
LPPTSPTCLQ FYNIVFRRVI SFQLMHACG- ---------- ----N---L- -IMVWPGYTT
SILQYESSVM LCADVSHKIL RSETVLDVMF QEACSKELVG VIVLTRYNNK TYRIDDIDWI
QNPKNTFKK- ADGYSTDITD LNQPVLGMTD KMRSDFN-VM RDLSMHTR-- -LTPEQREQR
LGSFMDYIQK -DDNVQKELS DWGLWVMVFI RRNVDVARSL LNTLGKVVVC ILPSNRKDKY
DTIKKFLCVE CPTPSQCVVA RTL---SKPQ ALMAIATKIA LQINCKMGGE LWSVEIPL-K
QL-MVVGIDI YHDNAAGRKS IAGFVASLNE AVT--RWFSR CIIQERGQEL VDGLLKAWYA
QNNC--LPAR IIVYRDGVGD GQLNTVVNYE VPQPPPGTII DTEVTRPEW- -YDFYIVSQS
VRV--GTVTP THYNVVYDSS NLKPDYM--- -QRLTYKMCH MYY-NWPGVI RVPAPCQYAH
KLAFLVGQSI HREP
>ENSMFAT00000008498.1_Piwil3_CrabEatingMacaque
YKYNV-DYRP DIEDGNLRTI LLDQHRRKFG ECHIFDG-NS LLL-SR--PL VKITVEFSKE
IRPTSPDCLR YYNILFRRTF KLLDFEQVGR NYYTKKKAIQ -LYRH-GTS- -LEIWLGYVT
SILQYENGIT LCADVSHKLL RIETAYDFII REEVTNKLIG SIVLTKYNNK TYRVDDIDWK
QNPEDTFNR- SDGHKEIVTV KKQPLLG--- ---TDVR-YN YDLVPHTNSC LLSPRRRHHT
LKEFINTIQD -NKKVRDLLQ LWDLWLILHS RSSHREAMSL KSHLQSVVIC ILPNDDKHRY
DSIKRYLCTK CPIPSQCVVK KTL---EKVQ A-RTIVTKIA QQMNCKMGGA LWKVETDV-Q
RT-MFVGIDC FHDIVNRQKS IAGFVASTNA ELT--KWYSQ CVIQKTGEEL VKELLDVWCK
NESS--MPHS VIVYRDGVGD GQLQALLDHE AKKPPPGTVI DIELTRNEW- -YDFFIVSQS
VQD--GTVTP THYNVIYDTI GLSPNTV--- -QRLTYCLCH MYY-NLPGII RVPAPCHYAH
KLAYLVGQSI HQEP
>ENSGALT00000004171.6_Piwil1_Chicken
YQYHV-DYNP EMEARRLRSG LLFQHEDLIG KTHAFDG-SI LFL-PK--RL VRITITLTNE
LPPTSPTCLQ FYNIIFRRLL KMMNFQQIGR NYYNPKDPVS -IPNH---R- -LMVWPGFTS
SILQYEESIM LCADVSHKIL RSETVLDFMF RDACAKELIG VIVLTKYNNR TYRVDDIDWD
ANPQCTFRR- ADGYNQDISD LNQPVLGLTE KMRNDFN-MM KDLAVHTR-- -LSPEQRQRE
IGKLVDCMKK -DECVQKELR DWGLWLLIYT RRNYDAANML LQNLFKVVVC ILSSTRKDKY
DAIKKYLCTD CPIPSQCVVA RTL---SKPQ TALAIVTKIA LQMNCKMGGE LWSVEIPL-K
QL-MIVGIDC YHDTLSGKQS IAGFVASLNE KMT--RWFSR CVVQSRGQEI VDGLLREWFK
WNKY--LPSR IIVYRDGVGD GQLNTLVNYE VPQPPPGTVV DIEVTRPEW- -YDFFIVSQA
VRN--GCVAP THYNVVYDTS KLKPDHV--- -QRLTYKLCH MYY-NWSGVI RVPAPCQYAH
KLAFLVGQSI HREP
>ENSXETT00000096919.1_Piwil1-a_ClawedFrog
FQYHI-DYAP QMESRGLRCA LLFQHEELIG KARAFDG-TM LFL-PK--RL VKITITLTNE
LPPTSPTCFQ FYNIIFRRLL KMMNMKQIGR NYYNPNDQIE -ISSH---G- -LTIYPGFST
SILQYENNIM LSIDVSHKVL RSETVLDYMF HDICSKDLIG QIVLTKYNNK TYRIDDINWD
FTPESTFKK- SDGYNKGITD LNQPALGLTD RMRSDFN-VM KDLAIHTR-- -LAPEQREIQ
VGKFLKNIHK -DDSVQKELQ DWGLWVLLYT RRNYDAANTL TQNLFKVVVC LLSSNRKDKY
DAIKKYLCID CPVPSQCVLA KTL---NKPQ TVVSVATKIA LQMNCKMGGE LWTVEIPL-K
EL-MIVGIDC YHDTLSGKRS IGAFVASLNP SMT--RWFSR CVLQAQKQEI VDGLLKAWFN
CNKS--LPSR IIIYRDGVGD GQLKTMVEYE IPQPPPGTIV DVEITRPEW- -YDFFIISQS
VRV--GSVSP THYNVVYDSG ALKPDHM--- -QRLTYKLCH LYY-NWPGVI RVPAPCQYAH
KLAFLVGQSI HREP
>ENSMUST00000115644.9_Piwil4_Mouse
YQYHV-TYSP DLASRRLRIA LLYNHSILSD KAKAFDG-AS LFL-SE--KL IKITLTLTSK
LFPNSPVCIQ FFNVIFRKIL KNLSMYQIGR NFYKPSEPVE -IPQY---K- -LSLWPGFAI
SVSHFESKLL FNADVNYKVL RNETVLDFMF TEMCHKQLVG LVVLTRYNNK TYRIDDIDWS
VKPTQAFQK- RDGYDITLSD LNQPVLGLSS QATSDFR-LM KAVAEETR-- -LSPVGRQQQ
LARLVDDIQR -NPVARFELE TWGLWLIVCC NRAEHLIEAF LSCLRRVVMC ILPSNQKNYY
DSIKKYLSSD CPVPSQCVLT RTL---NKQG TMLSVATKIA MQMTCKLGGE LWSVEIPL-K
SL-MVVGIDI CRDALNKNVV VVGFVASINS RIT--RWFSR CVLQRTAADI ADCLLNRWYR
HNHD--LPAR IVVYRDGVGN GQLKAVLEYE VPQPPLGTVV DSEATRPEW- -YDFYLISQT
ANR--GTVSP THYNVIYDDN ALKPDHM--- -QRLTFKLCH LYY-NWQGLI SVPAPCQYAH
KLTFLVAQSV HKEP
>ENSPMAT00000010279.1_Piwil1_Lamprey
YQYHV-TFSP ELESKRLRIA LLHEHNELLG ETRAFDG-CI LYL-PK--KL IKITITLTNE
LPPSSPTAIV LFNIIFRKVL KMVNMQQIGR NYYNPDDAFT -IPQH---R- -LHVWPGFVT
SIMCYESDVM LCADVSHKIL RNESVLDFMF HDACQKELVG QVILTRYNNR TYRIDDISWN
RNPSMTFLK- SDGYSLEVKD MQQPLLGLSD KMRSDFH-LM KDLGLQTQ-- -VGPDKRAMT
TQKFIEKLQS -NPETCNEFA KWGLWMLLFT HNNSNEARAI VDNLMQVVMC VLPTIHKGKY
DSIKQFLCVE RPFPSQCVLA RTL---SKPQ MIRSVATKIA LQMNCKLGGE LWSVEIPI-K
QL-MVVGVDS YHDSITRGQS VCGFVASLNQ TLT--RWYSR CIFQHAAQEM IDGLLQIASH
SNDV--MINV VIIY------ ---------- ---PSPGTVI DTEATRHEW- -YDFYLVSQS
VRQ--GTVTP THYNVVYDTS NMKPDHM--- -QRLAYKMCH LYY-NWPGVI RVPAPCHYAH
KLAFLVGQSI HKEP
>ENSACUT00000020594.1_Piwil2_BurrowingOwl
---------- ------MRFA MLKEHRAVTG DVTAFDG-SI LYL-PI--LL ITITIQITKI
LEPSSDLCIP FYNVVFRRAM RILGMKLVGR NFYEPTQATI -LHHH---R- -VQIWPGYSV
SIRKKDGGLF LLVDAIHKII RSDSVLNFMF QDECIKQVVG STVITRYNNR TYRIDDIDWN
KTPRHSFTM- ASGYGITIRE LDQPLLGFPN RL----L-PL QEVMREVL-- -QSPQQHYTR
LTSLLRRIRD -SPEASRELM RWGLWLLVYP KRLQDLVKDL VATMKNVLLC IISSNREDLY
GAIKKLCCVQ IPVPSQVINV QSLM--GQPG KMKSVVQKVL LQINCKLGGN TWNWGLCLSK
QL-MVIGMDI YHSHSRGTRS VIGFVASMNH VLT--KWYSR VVFQMPHQEI ADSLLQHFHE
MNHC--LPQK IVLYRDGVSD SQLNTVLKYE IPQPPPGTVI DHTVTSSDW- -QDFFLLAHH
SRQ--GCGIP TRYVCVLNTA NLSFEHL--- -QRVV-GTCS LYWGSWEGS- ----------
---------- ----
>XM_017827282.1_Piwil2_BlueCrownedManakin
YQYHV-TFSP EVECRNTRFA MLKEQRAVTG DVLAFDG-SI LFL-PI--QI VSITIQMTKV
LEASSDLCIP FYNVVFRRVM KILNMSLVGR HFFEPAQATT -LHKH---S- -LQIWPGYAV
SIRKKDGGLF LMVDSIHKII RSESVLSMMF QDECTKELVG SVVITRYNNR TYRVDGIDWD
KTPRDTFTL- ASGYGITIRD LDQPLLGLSD -LQKNSR-TL KEVMWEMM-- -QSPRQHYLR
LTNLLRQIRD -SPEASRELE RWGLWLLVYP KRLQQVAQDL LAAVRSTLVC ITPRNRDDVY
GAIKKLCCIQ APVPSQVINA QSLM--GYPS KIRSVVQKVL LQINCKLGGQ LWGVDIPL-K
QL-MVVGMDV HHSHSQGMRS VIGFVASMNH ILT--KWYSR VVFQMPHQEI ADSLLRRFYE
LNHS--LPMK IVVYRDGVSD PQLDTVLKYE VPQPPPGTVL DHTITTSGW- -KDFFLLAHS
SRQ--GCSIP TRYICMWNTA NLSQEHL--- -QRLTFKLCH LYW-NWPGTI RVPAPCKYAH
KLAFLVGQVL HHEP
>XM_030357926.1_Piwil2_AtlanticCod
YQYHV-TFTP NIESMSMRFA MMKAHRPTTG EVVAFDG-SI LFL-PM--KL IEVKIQMTKI
LPPNSDLCIT FYNVVLRRIM KMVGLKLVGH NHFDPQSAII -LGKH---R- -LQVWPGYTT
SIKRTDGGLF LSVDVAHKVL RNDSVLNAMF QDECAKELVG SIVITRYNNR TYRIDDIEWK
KAPKDIFTL- ADGYGITIKE LDQPLLGIPE RMKKDFR-AM KDLTMHIN-- -VSSEQHTTS
INQLLYKIKN -NPETIKELE NWGLWAIFYT RRCAEQAEEL LSTFQKVVVC IIPGNRDDLY
SAIKKLCCVK NPVPSQVINS RTI---SQPL KLRSIAQKIL LQMNCKVGGE LWTVNVPL-K
HL-MVIGVDV HHDPSKRNRS AMGFVASLNS LLT--QWYSR VTFQSAHEEI INGFLQKYYE
VNHN--LPEK IVVYRDGVSD SQLNVVAAHE VPQPPPGTVL DHTLTQREW- -VDFFLMAHS
IRQ--GCGFP THYVSVYNTA NLPPDHL--- -QRLTFKMCH IYW-NWPGTI RVPAPCKYAH
KLAFLAGMYL HAEP
>ENSSCUT00000031807.1_Piwil2_Ostrich
QWFSLASYSP NVECKSMRFA MMKEHRAVTG DITAFDG-SI LYL-PI--LL ISITVQMTKV
LEPSSDLCLP FYNVVFRRVM RILDMKLVGR NFFDPTRAAV -LQHY---R- -LQVWPGYSV
SIRKRDGGLF LSVDVIHKVI RSDSVLNFMF QDECTKQLVG SVVITRYNNH TYQIDDIDWS
KTPKDSFTL- ASGYGITVRE LDQPLLGIPE KMRKDNR-AM KDLMYEMS-- -HSPKQHYTR
LSSLLHRIEE -NPDASQELM RWGLWVLVYP KRVQDLAKEL VSTMEKVVLC ITTGNREDLY
GAIKKLCCVQ SPVPSQVINA QTLM--GQAS KMRSVAQKVL LQMNCKLGGE LWGIDIPL-K
HL-MVIGMDV YHNHSRATRS VIGFVASTNQ ILT--KWYSR VVFQMPHQEI ADSLLQRFHE
MNHC--LPRK IVIYRDGVSD TQLDTVVKYE IPQPPPGTVI DHTVTSSEW- -EDFFLLAHC
SRQ--GCSLP TRYICVLNTA NLSSEHL--- -Q-------- --------SG GVPSP-----
---------- ----
>ENSLLET00000037306.1_Piwil2_SpinyToad
YQYHV-TFTP NVECRSMRFG MLKDHRSVTG EVTAFDG-SI LYL-PL--KL IKITIQMTKI
LEPSSDLCLS FYNVVIRRVM RILDMKLVGR NFFDPSCPTV -LQQY---R- -LQVWPGFVA
TIRRTDGGLF LLADITHKII RNDSVLDIMF QDEVSKELVG NIVITRYNNR TYRIDDIEWN
KNPKDTFTM- SDGYGIAIKD ENQPLLGIPE KMRKDFR-AM KTLTQQIH-- -LSPKQHHIS
LCKLLKKIES -SESAQTELK RWGLWVLLYP NRASGQVREF LKMLCKILVC IISGNRDDLY
GIIKKLCCVQ TPVPSQVINT RTI---SNPQ KLRSIVQKIL LQINAKLGGE LWSVDIPL-K
HL-MVIGMDV YHDPSRGMRS VLGFVASINY NQS--QWYSR VVFQLPHQEI MDSLLQKFYE
VNHH--LPEK IVVYRDGVSD GQINTVENYE IPQPVPGTIL DHTVTNHDR- -IDFFLLSHH
VRQ--GCGIP THYVCVLNTA NLSPDHL--- -QRLTFKLCH IYW-NWPGTI RVPAPCKYAH
KLAFLSGQFL HHEP
>ENSMODT00000000262.4_Piwil4_Opossum
FQYHV-TFSP ELASKRLRIA LLCSHSKFQK KAKVFDG-SI LFL-SE--KL ITITVTLTSE
LPSCSPVCIQ FFNIIFRKIL KKLSMYQIGR NFYSPVDPVE -IPQH---K- -LSLWPGFAI
SVSQLENKLM FTANVTHKVL RNETVLEFMF IETCEKELLG SVVLTRYNNK TYRIDDIDWS
VKPTDTFQK- RDGYDIKLSD LNQPMLGLSK RMTSDFR-LM KDLATNTH-- -LNPLLRQQR
LSRLADNIQR -NKEARFELE TWGLWLIVCS HRNEDVAENL LNCLRRVVMC ILPSNQKDCY
DSIKRFLSLD HPVPSQCVLA RTL---IRQG MMMSIATKIA MQMVSKLGGE LWAVEIPL-K
SL-MVVGIDV NKEACAKGRS AVGFVASSNS RIT--RWFSR CILQNTKTNI ADCLLDKWYR
YNHC--FPTR IIVYRDGVGD GQLQTIVDYE VPQPPLGTVV DSEATRPEW- -YDFYLISQA
AYQ--GTVTP TYYNVIYDDN GLKPDHM--- -QRLTYKLCH LYY-NWPGLI KIPAPCQYAH
KLTFLVGQSI HREP
>XM_034916826.1_Piwil2_SterletSturgeon
YQYHV-TFSP NVECRSMRFG MMKEHRSLTG EVTAFDG-SI LYL-PV--KL IDIKIQMTKI
LEPNSDLCIP FYNVVLRRVM KILGLKLVGR NHYDPNSAVV -LGKH---R- -LQVWPGYSS
CIKRTDGGLF LTVDVSHKVL RNDSVLDVMF QDECTKELIG SIVITHYNNR TYRVDDIDWT
KSPKDKFTM- ADGYGIIIKE LDQPLLGIPD KMRKDFR-AM KDLTMHIN-- -VSGEQHTNS
LKQLLKNINT -SEDALTELG RWGLWAIFYP RRCSEQAEEL VATFRKVVVC IITGNRDDLY
GAIKKLCSVQ SPVPSQAINV RTI---SQPQ KLRSIAQKIL LQINAKLGGE LWSVNIPL-K
QL-MVIGVDV HHDASRGNRS VMGFVASLNG TLT--RWYSR VVFQMPNEEI INGFLQKYFE
VNHN--LPEK IVVYRDGVSD GQLKAVEDFE IPQPPPGTIL DHTVTNKEW- -IDFYLMAHH
IRQ--GCGLP THYISVYNTA NLSPDHL--- -QRLTFKMCH MYW-NWPGTI RVPAPCKYAH
KLAFLSGQVL HSEP
>ENSONIT00000088165.1_Piwil2_NileTilapia
YQYHV-TFTP NVESMTMRFG MMKDHRPTTG EVVAFDG-SI LYL-PV--KL IQIKIQMTKI
LPPSSDLCIP FYNVVLRRVM KIIGLKVVGR NHYDPESAVI -LGKH---R- -LQVWPGYST
GIKRTDGGLY LCIDVSHKVL RNDSVLDVMF QDECTKELIG SIVITRYNNR TYRIDAIEWN
KSPKDTFTL- MDDYGITIKE MDQPLLGIPE KMRKDFR-AM KDLTMHIN-- -VSGEQHTHS
IKQLLKNINT -NPESLNELG GWGLWAIFYP QRCTAQAEEL VSTLNKVVVC IIFGNRDDLY
SAIKKLCCVK NPIPSQAINV RTI---SQQQ KLKSVAQKIL LQMNSKLGGE LWTVNVPL-K
NL-MVVGVDV HHDPSKSHQS VMGFVASVNS SLT--RWYSR VIFQTPNEEL IRGFLQKYYE
VNHN--LPEK IVVYRDGVSD GQLKMVEQYE IPQPPPGTVV DHTLTQKDW- -VDFYLMAHH
IRQ--GCGLP THYISLYNTA NLTPDHL--- -QRLTFKMCH LYW-NWPGTI RVPAPCKYAH
KLAFLSGQYL HSEP
>ENSDART00000138019.3_Piwil1_Zebrafish
YQYHV-DYKP PMESRRLRSA LLFQHEETLG KAHTFDG-AI LFL-PN--KL VEITVTLTNE
LPPSSPVCLQ FYNILFRRIL RILNMQQIGR HYYNPDDPFN -IPQH---R- -LTIWPGFMT
TILQYESSIM LCSDVSHKVL RSETVLDFMF PEACTKELVG LIILTKYNNK TYRIDDIAWD
HTPNNTFKK- GD-YGLDITD GNQVLLGLTD KMRADFN-IM KDLASHTR-- -LSPEQREGR
INRLISNINR -NGDVQNELT TWGLWLMFYT RRNADVAQSL LQTLNKVVVV ILPTNRKDKY
DCVKKYLCVD CPTPSQCVVS RTI---SKPQ ALMTVATKIA LQMNCKMGGE LWSVEIPL-R
QL-MIVGIDC YHDTAAGKRS IGAMVASLNQ GMS--RWFSK CVLQNRGQEI IDALLKAYLK
YNNS--LPSR IIVYRDGVGD GMLQSVVDYE VPQPPPGTVI DTEVTRPEW- -YDFFIVSQA
VRF--GCVAP THYNVVFDNS GLKPDHM--- -QRLTYKLCH MYY-NWQGIV RVPAPCQYAH
KLAFLVGQSI HKEP
>ENSLACT00000001318.1_Piwil4_Coealacanth
YQYFV-TYNP ETESKRLRIA LLYSHEELLG KTKAFDG-VV LFL-PQ--KL VKLTITFTNE
LLPGSPACIQ FLNVVFKNVL KKLSMHRVGR HFYSPSDPIQ -IPQH---K- -LTLWPGFIT
SIMQYESRLM LSVDVSHKVL RNETVLEFLF METCEKELLG LIVLTRYNNR TYRIDDINWT
VKPTDTFKR- ADDYDVTLTD LNQPMLGLSK KALGDFR-LM KDLASEIQ-- -LSPQRRQQE
LYQLVDNIQR -NREAGFELE RWRLYLLLF- ---------- LLFLLQVVLC ILSSNQKDTY
DTIKKFLCVD CPTPSQCVLA RTL---SKQN MLMSVATKLA MQINCKLGGE LWAVEIPL-K
SL-MVIGIDV NRDTVSKKHA IVGFVASINT SIT--R---- ---------- ----------
---------- ---------- ---------- ---------- ---------- ----------
---------- ---------- ---------- ---------- ---------- ----------
---------- ----
>ENSCPBT00000041920.1_Piwil1_PaintedTurtle
YQYHI-DYNP QMEARRLRSA LLFQHEEIIG RTHAFDG-TI LFL-PK--KL VKITITLTNE
LPPTSPTCLQ FYNIIFRRLL KIMNLQQIGR NYYNPSDPIS -VPNH---R- -LMIWPGFTT
SILQYETNIM LCTDVSHKVL RSETVWDFMF RETCAKELIG LIVLTKYNNK TYRVDDIDWD
SNPKCTFKK- ADGYNQEITD LNQPVLGLTD KMRSDFN-VM KDLAVHTR-- -LTPEQRQCE
VGRLIDYIHR -DDNVQKELR DWGLWLLIYT RRNYDAANAL VQNLFKVVVC ILSSNRKDKY
DAIKKYLCTD CPTPSQCVIA RTL---SKPQ SVMAIATKIA LQMNCKMGGE LWSVEIPL-K
QV-MIVGIDC YHDTTAGRRS IAGFVASLNQ GMT--RWFSR CVFQDRGQEL VDGLLRSWFS
CNNH--MPSR IIVYRDGVGD GQLKTLVNYE VPQPPPGTVI DVEVTRPEW- -YDFFIVSQA
VRS--GSVSP THYNVIYDNS ALKPDHM--- -QRLTYKLCH MYY-NWPGVI RVPAPCQYAH
KLAFLVGQSI HREP
>ENSCPOT00000004881.3_Piwil1_GuineaPig
YQYHV-DYNP LMEARRLRSA LLFQHEDLIG RCHAFDG-TI LFL-PK--RL VRITITLTNE
LPPTSPTCLQ FYNIIFRRLL KIMNLQQIGR NYYNPHDPID -IPNH---R- -LVIWPGFTT
SILQYENNIM LCTDVSHKVL RSETVLDFMF QEQVSKELIG LIVLTKYNNK TYRVDDIDWD
QNPKSTFKK- ADGYNQEITD LKQPVLGLTD KMRNDFN-VM KELAVHTR-- -LTPEQRQRE
VGRLIDYIHK -DDNVQRELR DWGLWLLIYT RKNYEAANSL IQNLFKVVVC LLSSNRKDKY
DAIKKYLCTD CPTPSQCVVA RTL---GKQQ TIMAIATKIA LQMNCKMGGE LWRVDMPL-K
LA-MIVGIDC YHDTTAGRRS IAGFVASINE GMT--RWFSR CVFQDRGQEL VDGLLRAWNS
CNEY--MPSR IIVYRDGVGD GQLKTLVNYE VPQPLPGTVI DVEVTRPEW- -YDFFIVSQA
VRS--GSVSP THYNVIYDSS GLKPDHI--- -QRLTYKLCH IYY-NWPGII RVPAPCQYAH
KLAFLVGQSI HREP
>XM_011615388.2_Piwil2_Fugu
YQYHV-SFTP NIESMAMRFA MMEAHRSTTG SVVAFDG-SI LYL-PV--KL IQIKIQMTKI
LPPTSDLCLP FYNVVLRRVM KIIGLKLVGR NHYDPESAII -IGKH---R- -LQVWPGYST
CIKHTDGGLY MCVDVSHKVL RNDSVMDIMF QEECTKELVG SIVITRYNNR TYRVDDIKWN
KSPKDTFTL- MDGYGITIKE VDQPLLGIPD KMRKDFK-AM KDLNMHIS-- -VTPEQHTHS
VKQLLKNIST -NPESVKQLG QWGLWAIFYP RRCAEQTEEL VTTLKKVVVC IIMGNRDDLY
SAIKKICCVK NPIPSQAINV RTI---SQQA KLKSIAQKIL LQVNSKLGGE LWTVGIPL-K
NL-MVVGVDV HHDTSKRHHS VMGFVATVNG TLT--RWYSR VMFQTPNEEL IHGFLQKYYE
VNHN--LPDK IVVYRDGVSE GQLSLVEQFE IPQPPPGTIL DHTLTQRNW- -VDFYLMSHH
IRQ--GHGVP THYISLYNTT NLTPDHL--- -QRLTFKMCH LYW-NWPGTI PVPAPCKYAH
KLAYLSGQYL HAEP
>XM_027027755.2_Piwil2_ElectricEel
YQYHV-TFTP NVESLGMRFG MMREHCSTTG EVVAFDG-SI LYL-PK--RL ISIKVQMTKV
LPPYSDLCIP FYNVVFRRVM KILGLKLVGR NHYDPKSAIV -LGKH---R- -LQVWPGYST
CIKHTDGGLY LVVDVSHKVL RNDSVLDAMF QDECTKEFVG AIVITRYNNR TYRVDDIEWT
KSPKDTFTM- ADGYGITIKE LDQPMLGIPE KMRKDFR-AM KDLTIHIN-- -VSAEQHTLS
IKQLLHNIST -NQEALAELG RWGLWAIFYP RRAAEHAKEL VTTFGKVVVC ILTGNRDDLY
SAIKKLCCVH APCPSQAVNV RTI---SHPH KLRSIAQKIL LQINCKLGGE LWTVSVPL-K
HL-MVIGVDV HHDTSKKSRS VMGFVASLNS LLT--RWYSR VTFQMPNEEI INGFLQKYYE
VNHS--FPEK IVIYRDGVSD GQLKTVELYE IPQPVPGTVL DHTVTNKDW- -VDFYLMAHS
IRQ--GCGFP THYISIYNTA NLTPDHL--- -QRLTFKMCH LYW-NWPGTI RVPAPCKYAH
KLAFLSGQYL HSEP
>ENSPVAT00000016875.1_Piwil3_Megabat
YKYNI-DYMP DIENGDVRES LLFQHEVLFG KCHIFDG-NS LLL-PC--AL VKVTIEFSSE
LTPTSPDRLR YYNILFRKIL KIMKLRQVGR NYYNKEAEE- -IRQH--CR- -LEIWPGYVT
SILQYENSMT LCADVNHKLL RMETAYDLIV KEQVSKELVG SIVFTKFNNK TYRVDAINWK
ETPKTIFKK- SDGYNVLVTD LDQPLLGLTN TMRKDYG-VM RDLAASTR-- -LNPEVRQQK
LQ---FDAMQ -DENVKKELQ LWDF------ ---------- -------VVC VLSSDRKEMY
DGIKKYLCVN CPIPSQCVVA RTL---DKPQ TLMTIATKIA QQMNCKMGGA LWKVQTGL-Q
NA-MFIGIDC FHDIVNRRKS IAGFVASVNE DLT--EWFSQ CIIQESGQEL VNGLLKLWYE
RNSL--LPYS IIVYRDGVGD GQLQALIDYE IPQPLPGTVV DVELTRREW- -YDFFIVSQS
VKD--GTVTP THYNVIHDTV RLSPDTV--- -QCLTYRLCH MYY-NMPGVI RVPAPCHYAH
KLAYLVGQSI HEEP
>XM_002130541.5_Piwil2_CionaIntestinalis
YQYHV-SFEP VVDSRNMRFM LLNQHREVIG NTKAFDG-TI LYL-PM--KL IVVLIRFTKA
IDPASSQLIP FYNTVLKRCM RLLDMCPVGR NYYDPTSPKT -IEKL---Q- -LILWPGYVT
AIKKFEDGLM LNIDVSHKVL RQDTAKHVMY RDACVKELVG AIVLTRYNNK NYRVDDIAWD
MTPSSSFTN- SKGYKIEITD LKQPMLGLSD KLRSDFR-AM REIRDNTS-- -FDPTRRNAC
LEEFLKRVNM -NTNAKNELL RWGLWLLVFV KRDSNKAENF FQKMMECVVC IFPTSRDDRY
NAIKKLCCVD MPVPSQVIIS RTLPDDAKMG KFRSVTMKIA LQINCKLGGE LWTVDIPL-K
GL-MVCGIDV YHDPLKRGKS VAAFIASSNR LMS--TWFSK AIIQQPHQEL IDSLLKNYYE
LNHA--LPER IVIFRDGVGD GQLNIVAEHE VVQPCPGSVL DHTVTRPNW- -PDYFLVSQH
VRQ--GTVSP THYIVVSGHE HLKPDHM--- -QRLSYKLTH MYY-NWPGTV RVPAPCQYAH
KLAYLVGQSL GQHP
>ENSAOCT00000000379.1_Piwil1_ClownAnemonefish
YQYHV-DFKP QMESRRLRSA LLFQHETTIG SARTYDG-AV LFL-PH--RL VQITVTLTNE
LPPTSPVCIQ FYNIMFRRIL RILNMQQIGR NYYNPSDPLN -IPQH---K- -LTIWPGFAT
TILQYESAIM MCIDVSHRVL RSETVLDFMF TEICAKELIG LIILTKYNNK TYRIDDIAWN
HTPNNTFKR- GE-YGLDITD GNQVLLGLTD KMRADYR-IM KDLSTHTR-- -LTPDKREER
LSRFVGNIQK -DAEAQAELD KWGLWLVLHT RRNYNEAQSL VQTLSKVVVV ILSSNRKDKY
DSVKKYLCVD CPTPSQCVVS RTL---SRPQ ALMAIATKIA LQMACKMGGE LWTVDIPL-K
QL-MIVGIDC YHDTTAGKRS IGALVASLNQ SMS--RWFSK CVLQHRGQEI MDGLLKDYLK
FNKC--LPSR IIVYRDGVGD GQLHGVVNYE VSQPPPGTVI DTDVTRPEW- -YDFYIVSQA
VQL--GSVSP THYNVVYDTS GLKPDHM--- -QRLTYKLCH MYY-NWQGII RVPAPCQYAH
KLAFLVGQSI HREP
>XM_033043911.1_Piwil1_ThornySkate
YQYHV-DYEP QMESRRLRTV LLFMHENVLG RIRVFDG-GV LFL-PK--RL VKVTVTLTNE
LPPTSPTCLQ FYNIVFRRLL KIMCLQQIGR NYYNPKDPIM -IPQH---R- -IMVWPGYTT
SILQYESNVM LCADVSHKIL RSDTVHDVMF QEACSKELVG VIVLTRYNNK TYRIDDIDWF
QNPQSTFNK- A-GYSMDIDD VNQPVLGMTD KMRSDFN-VM RDLSAHTR-- -LTPEQREQQ
LWRFVDYIQS -DENVQKELS DWGIWVLVFT RRNTDVARSL FQTLGKVVVC VLPSNRKDKY
DTIKKYLCVE CPTPSQCVVA RTL---SKPQ ALMAIATKIA LQINCKMGGE LWSVEIPL-K
QL-MVIGIDC YHDNAAGRKS IAGFVASLNQ TIT--RWFSR CIFQDRGQEL VDGLLKAWHA
CNKC--LPGR IIVYRDGVGD GQLNTVVNYE VPQPPPGTVI DTDVTRPEW- -YDFYIVSQS
VKV--GTVTP THYNVVFDNS NLKPDYM--- -QRLTYKLCH MYY-NWPGVI RVPAPCQYAH
KLAFLVGQSI HREP
>ENSCPOT00000000070.3_Piwil4_GuineaPig
YQYHV-TYIP DLASRRLRIA LLYNHRKFAN HAKAFDG-TV LFL-SQ--KL VKMTVTLTRE
LPSSSPTCIQ VFNIIFRKIL KMLSMYQIGR NFYKPSEPVE -IPQH---K- -LSLWPGFAI
SVSHFESSLL FGADVSYKVL RNETVLEFMF IQTCEQQLIG LVVLTRYNNK TYRIDDIDWS
VKPTHTFWR- RDGYNITLSD LNQPVLGLSG PAASDYQ-LM KAVAEEMR-- -LSPLSRQQQ
LARLADDIQR -NKDTRFELE TWGLWLIVCS NRAENLIEGF LSCLRRVVMC ILPSNQKNLY
DSIKKYLNSD CPVPSQCVLT RTL---SKQG MMMSVATKIA MQMTCKLGGE LWAVEIPL-K
SL-MVVGIDT CKDTFSKQ-V VVGFVASVNP RIT--RWFSR CILQKAATDL ADCLLKEWYK
HNHD--LPAR IIVYRDGIGD GQLKTVVEYE VPQ------- ---------- ----------
---------- ---------- ---------- ---------- ---------- ----------
---------- ----
>ENSDNOT00000001469.3_Piwil2_Armadillo
YQYHV-TFSP NVECKSMRFG MLKDHQAVTG NVTAFDG-SI LYL-PI--KL ISIKIQLTKI
LEPCSDLCIP FYNVVFRRVM KLLDMKLVGR NFYDPTSAMV -LQQH---R- -LQIWPGYAA
SIRRTDGGLF LLADVSHKVI RNDSVLDVMF QDECTKLLVG NIVITRYNNR TYRIDDVDWN
KTPKDSFTM- SDGYGITIKE ENQPLLGIPE KMKKDFR-AM KDLTQQIN-- -LSPKQHHNA
LENLLQRISK -NETARNEMT RWGLWALFYP KRAMDQAREL VNMLEKIVVC IIVGTRDDLY
GAIKKLCCVQ SPVPSQVINA RTI---GQPT RLRSVAQKIL LQINCKLGGE LWGVDIPL-K
QL-MVIGMDV YHDPSRGMRS VVGFVASINL TLT--KWYSR VVFQIPHQEI VDSLLKKFYE
VNHC--LPEK IVVYRDGVSD GQLKTVASYE IPQPSPGTVV DHTITSCEW- -VDFYLLAHH
VRQ--GCGIP THYVCVLNTA NLNPDHM--- -QRLTFKLCH MYW-NWPGTI RVPAPCKYAH
KLAFLSGQIL HHEP
>XM_025142807.1_Piwil2_Chicken
YQYHV-TFSP EVECRSARFA MLKEQRAVTG DVTAFDG-SI LFL-PI--LL ISITIQITKV
LEPSSDLCIP FYNVVFRRAM RILDMKLVGR NFYDPSKANV -LQRY---R- -LQIWPGYSV
SIRKKDGGLF LMVDTVHRII RSESVLALMF HDECTKQLVG STVLTRYNNR TYRIDDIDWE
KTPRDSFTL- GSGYGITVRE LEQPLLGISE -IKKDTR-VL KDVMREML-- -QSPQQHYES
LCSLLRRIQC -NQEASRELS RWGLWLLVYP RRLQDVTKNL VALLRSALLC ITTGTKADVY
SAIKKLCCVH SPVPSQVINA HSLL--GHSA KLKSIVQKVL LQMNCKLGGE LWGVDVPL-K
QL-MVVGMDV SH--GKGMRS VIGFVASTNQ VLT--KWYSR VVFQLPQQEI ADSLLQQFHE
MNHC--LPKK IVVYRDGVSD SQLDTVLRYE IPQAPPGTVV DHSITSTQW- -QDFFLLAHC
PRL--GCSVP TRYICVLNTA NLSAEHL--- -QRLTFKLCH LYW-NWPGTI RVPAPCKYAH
RLAFLAGQVL QHEP
>ENSFTIT00000022725.1_Piwil2_CommonKestrel
YQYHV-TFSP EVECRSTRFA MLKEHQAVTG DVTAFDG-SI LYL-PK--LL ITITIQITKV
LEPSSDLCVP FYNVVFRRVM RILDMKPIGR NFFEPDQATV -LQRY---R- -LQIWPGYSV
SIRKKDGGLF LLVDTIHKVI HSDSILNVMF QEECFKQLVG SVVITRYNNR TYRINDIDWN
KTPRDSFTL- FSGYGITIRE LDQPLLGVRE -MRRDSR-MV KDLMKEML-- -QSPKQHYTC
LTSLLRRIKD -KPEASQELM RWGLWLLVYP KRLQDVAKTL VATMESTLLC IISSSREDLY
RAIKKLCCVQ SPVPSQVINV QSLS--GQLG KLRTVVQKVL LQMNCKLGGE LWGVDIPL-K
QL-MVIGMDI YHSRSKGMRS VIGFVASMNH ILT--RWYSR VVFQMPHQEI ADSL-----S
MNHC--LPKK IVIYRDGVSD SQLDTVLKYE IPQPPPGTVI DHTVTSLDW- -QDFFLVAHH
SRQ--GCSIP TRYICVLNTA NLSFEHL--- -QRLTFKLCH LYW-NWPGTI RVPAPCKYAH
KLAFLSGHIL HHEP
>ENSFTIT00000011895.1_Piwil1_CommonKestrel
YQYHV-DYSP EMEARRLRSA LLFQHEELIG KTHAFDG-SV LFL-PK--KL VKITITLTNE
LPPTSPTCLQ FYNIIFRRLL KMLNLQQIGR NYYNPSDPIS -IPNH---R- -LMVWPGFTS
SVLQYEESIM LCTDVSHKVL RSETVLDFMF RDACTKELIG LIVLTKYNNR TYRVDDIDWD
ASPQCTFRK- ADGYNQEITD LNQPVLGLTE KMRSDFN-MM KDLAVHTR-- -LPPEQRQCE
IGKLIDCIQK -DDSVQKELR DWGLWLLVYT RRNCDVANTL LQNLFKVAVC VLSSSRKDKY
DAIKKYLCTD CPIPSQCVIA RTL---SKPQ TAMAIATKIA LQMNCKMGGE LWSVEIPL-K
QV-MVVGIDC YHDTLSGKPS IAGFVASLNQ TMT--RWFSR CAVQGRGQEL VDGLLRDWFK
WNKY--LPSR IIVYRDGVGD GQLNTVVNYE VPQPPPGTVV DVVVTRPEW- -YDFFIVSQA
VKN--GCVAP THYNVIYDTS KLKPDHV--- -QRLTYKLCH MYY-NWSGVI RVPAPCQYAH
KLAFLVGQSI HREP
>ENSPEMT00000025752.2_Piwil1_Deermouse
YQYHI-DYNP LMEARRLRSA LLFQHEDLIG RCHAFDG-TI LFL-PK--RL VRITITLTNE
LPPTSPTCLQ FYNIIFRRLL KIMNLQQIGR NYYNPSDPID -IPNH---R- -LVIWPGFTT
SILQYENNIM LCTDVSHKVL RSETVLDFMF QEQVSKELIG LIVLTKYNNK TYRVDDIDWD
QNPKSTFKK- ADGYNQEITD LKQPVLGLTD KMRNDFN-VM KDLAVHTR-- -LTPEQRQRE
VGRLIEYIHK -DDNVQRELR DWGLWLLIYT RRNYEAANSL IQNLFKVVVC LLSSNRKDKY
DAIKKYLCTD CPTPSQCVVA RTL---GKQQ TVMAIATKIA LQMNCKMGGE LWRVDMPL-K
LA-MIVGIDC YHDTTAGRRS IAGFVASINE GMT--RWFSR CVFQDRGQEL VDGLLRAWSG
CNEY--MPSR VIVYRDGVGD GQLKTLVNYE VPQPLPGTVI DVEVTRPEW- -YDFFIVSQA
VRS--GSVSP THYNVIYDSS GLKPDHI--- -QRLTYKLCH VYY-NWPGVI RVPAPCQYAH
KLAFLVGQSI HREP
>ENSDNOT00000015265.3_Piwil1_Armadillo
YQYHI-DYNP LMEARRLRSA LLFQHEDLIG RCHAFDG-TI LFL-PK--RL VRITITLTNE
LPPTSPTCLQ FYNIIFRRLL KIMNLQQIGR NYYNPSDPID -IPNH---R- -LVIWPGFTT
SILQYENNIM LCTDVSHKVL RSETVLDFMF QEQVSKELIG LIVLTKYNNK TYRVDDIDWD
QNPKSTFKK- ADGYNQEITD LKQPVLGLTD KMRNDFN-VM KDLAVHTR-- -LTPEQRQRE
VGRLIDYIHK -DDNVQRELR DWGLWLLIYT RRNYEAANSL IQNLFKVVVC LLSSNRKDKY
DAIKKYLCTD CPTPSQCVVA RTL---GKQQ TVMAIATKIA LQMNCKMGGE LWRVDMPL-K
LA-MIVGIDC YHDTTAGRRS IAGFVASINE GMT--RWFSR CVFQDRGQEL VDGLLRAWNS
CNEY--MPSR IIVYRDGVGD GQLKTLVNYE VPQPLPGTVI DVEVTRPEW- -YDFFIVSQA
VRS--GSVSP THYNVIYDSS GLKPDHI--- -QRLTYKLCH VYY-NWPGVI RVPAPCQYAH
KLAFLVGQSI HREP
>LT674431.1_Piwil4_Lungfish
YQYRV-VFSP EIESVRLRFA LLYSHTDLLG KARAFDG-IT LFL-AR--KL VKITITLQHQ
LPASSPVCVQ FFNITFKKVL KMLSMHQVGR HYYNPADPVH -IPQH---K- -LVLWPGFSS
SLMNYEAGLA LSADISHKVL RNDTVLDFMF TETCTKELVG QIVLTRYNNK TYRIEDIDFS
VNPTHTFKK- -AGYDVKVHD LGQPMLGLSS QAKSDFR-LM KDLASETQ-- -LTPPCRQQR
LLRLVDSIQR -NKEACLELE NWKMWLMVYS SRNADVAEKL FNCLQKVVLC ILSSNQKSNY
DAIKKFLCLD RPVPSQCVLA RTL---NKQN MMMSVATKIA LQMNCKLGGE LWTVEIPL-K
SL-MVIGIDV NRDGLDKRHT VVGFVANTNG RFT--RWYSR CVIQTTNVEI GDCLLRCWYE
INHS--LPNR IVIYRDGVGD GQLQLLVEYE VPQPPLGTVV DSGITRSEW- -YDFYLVSQV
ARQ--GTVNP TYYNVVFDTN GLKPDHM--- -QRLTYKMCH LYY-NWPGVI AIPAPCQYAH
KLTFLVGQSI HREP
>ENSMUST00000086056.7_Piwil1_Mouse
YQYHI-DYNP LMEARRLRSA LLFQHEDLIG RCHAFDG-TI LFL-PK--RL VRITITLTNE
LPPTSPTCLQ FYNIIFRRLL KIMNLQQIGR NYYNPSDPID -IPNH---R- -LVIWPGFTT
SILQYENNIM LCTDVSHKVL RSETVLDFMF QEQVSKELIG LIVLTKYNNK TYRVDDIDWD
QNPKSTFKK- ADGYNQEITD LKQPVLGLTD KMRNDFN-VM KDLAVHTR-- -LTPEQRQRE
VGRLIDYIHK -DDNVQRELR DWGLWLLIYT RRNYEAANSL IQNLFKVVVC LLSSNRKDKY
DAIKKYLCTD CPTPSQCVVA RTL---GKQQ TVMAIATKIA LQMNCKMGGE LWRVDMPL-K
LA-MIVGIDC YHDTTAGRRS IAGFVASINE GMT--RWFSR CVFQDRGQEL VDGLLRAWSG
CNEY--MPSR VIVYRDGVGD GQLKTLVNYE VPQPLPGTVI DVEVTRPEW- -YDFFIVSQA
VRS--GSVSP THYNVIYDSS GLKPDHI--- -QRLTYKLCH VYY-NWPGVI RVPAPCQYAH
KLAFLVGQSI HREP
>XM_006260910.3_Piwil1_Alligator
YQYHI-NYNP QMEARRLRSA LLFQHEELIG RTRVFDG-TT LFL-PK--KL VKITITLTSE
LPPTSPTCLQ FYNIIFRRLL KMMNLQQIGR NYYNPNDPIS -IPNH---R- -VIIWPGFTT
SILQYETSIM LCTDVSHKVL RSETVLDFMF RDICAKELIG LIVLTKYNNK TYRVDDIDWD
ANPRCTFKK- ADGYNQEITD LNQPVLGLTD KMRSDFN-VM KDLSLHTR-- -LTPERRERE
VGRLINYIQQ -DDSVQKELR DWGLWLLVYT RRNYDAANAL VQNLFKVVVC LLSSNRKDKY
DAIKKYLCTD CPTPSQCVIA RTL---SKPQ TIMAIATKIA LQMNCKMGGE LWSVEIPL-K
QL-MVVGIDC YHDNTAGRRS VAGFVASLNQ GMT--RWFSR CILQDRGQEL VDELLRAWFS
CNQQ--MPSR IIVYRDGVGD GQLKTLFSYE VPQPPPGTVI DVEVTRPEW- -YDFFIVSQA
VRS--GSVSP THYNVIYDSS ALKPDHM--- -QRLTYKLCH MYY-NWPGVI RVPAPCQYAH
KLAFLVGQSI HREP
>ENSSCAT00000017323.1_Piwil1_CommonCanary
YQYHV-GYSP EMEARRLRSA LLFQHEETIG KTHAFDG-SI LFL-PK--KL VKITVTLTNE
LPPTSPTCLQ FYNIIFRRLL KMLNLQQIGR NYYNPSDPVS -IPNH---R- -LMVWLGFTS
SILQYEENIM LCADVSHKVL RGETVLDTMF RDACAKELIG LIVLTKYNNR TYRIDDIDWD
NNPKSTFRK- SDGYNIEISD WMQPVLGLTD KMRNDFN-MM KDLAIHTR-- -LPPEQRQRE
LGRLLNYIQK YDDNVQKELR NWGLWLLIYT RRNYDVANTL LQSLFKVVVC ILSSSRKDKY
DAIKKYLCTD CPIPSQCVLA RTL---SKPQ TIMTVATKIA LQMNCKMGGE LWSVEIPL-K
QV-MIVGIDC YHDTVSGKQS IAGFVASLNQ SVT--RWFSR CVVQSRGQEL VDGILRNWSK
WNKS--LPSR IFVYRDGVGD GQLNTLVNYE VPQPPPGTVV DTVVTRPEW- -YDFFVVSQT
VKN--GCVAP THYNVVYDTS QLKPDHV--- -QRLTYKLCH MYY-NWSGII RVPAPCQYAH
KLAFLVGQSI HREP
>ENSMFAT00000012646.1_Piwil2_CrabEatingMacaque
YQYHV-TFSP NVECKSMRFG MLKDHQAVTG NVTAFDG-SI LYL-PV--KL ISIKVQMTKI
LEPCSDLCIP FYNVVFRRVM KLLDMKLVGR NFYDPTSAMV -LQQH---R- -LQIWPGYAA
SIRRTDGGLF LLADVSHKVI RNDSVLDVMF QDECTKLLVG NIVITRYNNR TYRIDDVDWN
KTPKDSFTM- SDGYGITIKE EDQPLLGIPE KMKKDFR-AM KDLAQQIN-- -LSPKQHHSA
LECLLQRIAK -NEAATNELM RWGLWALFYP KRAMDQAREL VNMLEKIVVC IIMGTRDDLY
GAIKKLCCVQ SPVPSQVVNV RTI---GQPT RLRSVAQKIL LQINCKLGGE LWGVDIPL-K
QL-MVIGMDV YHDPSRGMRS VVGFVASINL TLT--KWYSR VVFQMPHQEI VDSLLKKFYE
VNHC--LPEK IVVYRDGVSD GQLKTVANYE IPQPTPGTVV DHTITSCEW- -VDFYLLAHH
VRQ--GCGIP THYVCVLNTA NLSPDHM--- -QRLTFKLCH MYW-NWPGTI RVPAPCKYAH
KLAFLSGHIL HHEP
>ENSCCET00000009987.1_Piwil2_BlueTit
YQYHV-TFSP EVECKSARFA MLKEQCAVTG DVMAFDG-SI LFL-PI--QI ISINIQMTKI
LEPSSDLCIP FYNVVFRRVM KILNMSLVGR HFFDLPRSAL -TLEQ---L- -LHIWPGYAV
SIRRKDGGLF LMVDAIHKII RSDSVLSVMF QDECTKQLVG TVVMTRYNNR TYRVDDIDWD
KTPKDTFTL- ASGYGITIRE LDQPLLGAPS PPSPCWVFLV QEVMWEMI-- -QSPQQHYRR
LTSLLSRIRD -TPDASRELE RWGLWLLMYP KRLQHLAKDL LVAMRSSLLC IIPGSRDDIY
GAIKKLCCVQ TPVPSQVINA QSLT--GHPG KIRSVVQKVL LQINCKLGGQ LWGVDIPL-K
QL-MVVGMDI HHSRSQGMRS VIGFVASMNH TLT--KWYSR VVFQMPHQEI ADSLLKRFYE
LNHS--LPMK IVVYRDGVSD PQLDTVLKYE VPQPPLGTVI DHSVTSSGW- -QDFFLLAHH
SRQ--GCSVP TRYICMWNTA NLSSEHL--- -QRLTFKLCH LYW-NWPGTV RVPAPCKYAH
KLAFLVGQVL HHEP
>ENSCAFT00000010928.3_Piwil1_Dog
YQYHI-DYNP LMEARRLRSA LLFQHEDLIG RCHAFDG-TI LFL-PK--RL VRITITLTNE
LPPTSPTCLQ FYNIIFRRLL KIMNLQQIGR NYYNPSDPID -IPNH---R- -LVIWPGFTT
SILQYENNIM LCTDVSHKVL RSETVLDFMF QEQVSKELIG LIVLTKYNNK TYRVDDIDWD
QNPKSTFKK- ADGYNQEITD LKQPVLGLTD KMRNDFN-VM KDLAVHTR-- -LTPEQRQRE
VGRLIDYIHK -DDNVQRELR DWGLWLLIYT RRNYEAANSL IQNLFKVVVC LLSSNRKDKY
DAIKKYLCTD CPTPSQCVVA RTL---GKQQ TVMAIATKIA LQMNCKMGGE LWRVDMPL-K
LA-MIVGIDC YHDTTAGRRS IAGFVASINE GMT--RWFSR CVFQDRGQEL VDGLLRAWNS
CNEY--MPSR IIVYRDGVGD GQLKTLVNYE VPQPLPGTVI DVEVTRPEW- -YDFFIVSQA
VRS--GSVSP THYNVIYDSS GLKPDHI--- -QRLTYKLCH VYY-NWPGVI RVPAPCQYAH
KLAFLVGQSI HREP
>ENSSPUT00000006002.1_Piwil4_Tuatara
YQYHV-TFSP ELESRRLRLA LLYSHSELLG KAKVFDG-AV LFL-SH--KL VKIMITLKDQ
LPSSSPVCIQ FFSIIFKKVL KKLSMYQVGR NFYSPSDPIE -IPQH---K- -LTLWPGFAV
SIGQFENRVM FSADVSHKVL RNENVLEFMF IETCEKELVG LIVLTRYNNK TYRVDDIDWI
VKPADTFLK- HDGYDVVLTD QNQPMLGLNK RAISDFR-LM KDLAQETH-- -LSPDRRQQR
LSRLTDSIQR -NREARLELE SWGLWLILFS NRNRELGENF LNCLRRVVLC ILLSNQKDCY
DSIKKFLSLD QPVPSQCVLA RTL---NRQA MMMSVATKVA MQMVCKLGGE LWAVEIPL-K
LL-MVIGIDI NKDAVNKGSS IIGFVSSTNS RIT--RWFSR CVVQNKGTDI ADCLVSKWQK
YNGQ--LPAR IVVYRDGVGD GQLKMVVDYE VPQPPVGTVV DTEATRPEW- -YDFYLIGQL
ARQ--GSVNP TYYNVVYDEN GLKPDHM--- -QRLTYKMCH LYY-NWPGVI RVPAPCQYAQ
KLTFLVGQSI HREP
>ENST00000245255.7_Piwil1_Human
YQYHI-DYNP LMEARRLRSA LLFQHEDLIG KCHAFDG-TI LFL-PK--RL VRITITLTNE
LPPTSPTCLQ FYNIIFRRLL KIMNLQQIGR NYYNPNDPID -IPSH---R- -LVIWPGFTT
SILQYENSIM LCTDVSHKVL RSETVLDFMF QEQVSKELIG LVVLTKYNNK TYRVDDIDWD
QNPKSTFKK- ADGYNQEITD LKQPVLGLTD KMRNDFN-VM KDLAVHTR-- -LTPEQRQRE
VGRLIDYIHK -NDNVQRELR DWGLWLLIYT RRNYEAANSL IQNLFKVVVC LLSSNRKDKY
DAIKKYLCTD CPTPSQCVVA RTL---GKQQ TVMAIATKIA LQMNCKMGGE LWRVDIPL-K
LV-MIVGIDC YHDMTAGRRS IAGFVASINE GMT--RWFSR CIFQDRGQEL VDGLLRAWNS
CNEY--MPSR IIVYRDGVGD GQLKTLVNYE VPQPLPGTVI DVEVTRPEW- -YDFFIVSQA
VRS--GSVSP THYNVIYDNS GLKPDHI--- -QRLTYKLCH IYY-NWPGVI RVPAPCQYAH
KLAFLVGQSI HREP
>ENSEEET00000000356.1_Piwil1_ElectricEel
YQYHV-DFNP PMESRRLRSA LLFQHEQTLG KARCFDG-AI LFL-PH--RL VQITVTLTSE
LPPSSPVCLQ FYNIIFRRIL RMLNMQQIGR HYYNPDDPLN -IPQH---R- -LTIWPGFVT
NILQYESSIM LCSDVSHKVL RSETVLDFMF PDACTKELVG LIVLTKYNNK TYRIDDIAWD
QTPVNTFKR- GD-YNLEITD MNQVLLGLTD KMRNDFN-IM KDLSSHTR-- -LTPEQRERR
LIRFISSISQ -SAEAQNELS TWGLWLMFFT RRNADAAQSL LYTLNKVVVV ILPTNRKDKY
DCVKKYLCVD CPTPSQCVVS RTL---SRPQ ALMTVATKIA LQMNCKMGGE LWSVEIPL-K
QL-MIVGIDC YHDTAAGKRS IGALVASLNQ GMS--RWFSK CVLQGRGQEI IDGLLKKYLK
YNNC--LPSR IIVYRDGVAD GMLQSVVNYE VPQPPPGTVI DTEVTRPEW- -YDFFIVSQA
VRM--GSVTP THYNVVFDNS GLKPDHM--- -QRLTYKLCH MYY-NWQGIV RVPAPCQYAH
KLAFLVGQSI HKEP
>ENSMODT00000059476.1_Piwil3_Opossum
YQYHV-DFSP QMDSRKLRSA LLDMQKAHLG QRYSFDG-TI LYL-HH--RL VRITITLTSE
LSPNSPTCLQ FYNVIFKRLL NVMKLVQIGR NFYDIYNGIE DTKES---R- -MNICPGFIT
SILQYENDIM LCTDVSHKIV RKDTVLDLIS QEGIMSEILG QIVYTKHNNR TYRIDSIDWE
QNPRSTFKK- -DGYGAKISD LRQPVLGLTQ SMRKNVN-IT RNIAERTR-- -LSPKRRYDE
LKKLIDNIHR -NTDVQRELQ EWGLWLFVFN HKNSRLAEIL LEKLSSVVVC LLSGNQKSKY
DAIKKYLCIE CPVPSQCILD ETL---KRSN ILKGIVTKLA LQMNCKIGGH LWKVSVSL-T
DA-MFVGIDC YHDTTSKLKS VAGFVASMDS TLT--KWYSC CRLQNPGQEF LDGLLKAWEN
NNKQCPLPKY IFVYRDGVGD GQLQTMVDYE VPQPSAGTVI DVGVTRPEW- -YDFFIISQA
VRA--GTVTP THYNVVFDNT TLTPDQI--- -QCLTYKLCY MYY-NWTGVI RVPAPCQYAH
KLAFLVGQSI HDRP
>XM_033013887.1_Piwil2_ThornySkate
YQYHV-TFSP DVECRNIRFG MLKEQQAVTG RATAFDG-TI LYL-PV--KL VDIKIQMTKI
LQPNSNLCIP YYNVIFRRVM RILELKLIGR NFYDPTNANV -LPQY---R- -LQIWPGYSA
SIRRTEAGLM LQVDLSHKVI RNDSVIDMMF QDDCMKELVG SIIMTKYNNC TYRIDDIDWH
KAPTSSFRM- ADGYGISIQD HNQPLLGIPE PMRKDFR-AM RNLTAEIN-- -LSPEQHQLA
LRKLLNDIKK -SSDAQEQLG LWGLWTLFCS KQNATRAKDL ISCMSKVVVC LVTGTRDDLY
HAIKKLCCVQ SPVPSQVINV RTI---SQTA RMRCICQKIL LQINCKLGGE LWGVDIPL-K
QL-MVIGMDV YHDPVMGKRS VVGFVASLNK AMT--KWFSR VAFQMPNQEI IDGLLKKYYE
INHC--LPEK IAVYRDGVSD SQLSTVTDYE IPQPPPGTVL DHTVSTKEW- -PDFFLMAHT
VHQ--GCGIP TRYICVFNSL NLSPDHI--- -QRLTFKLCH MYW-NWSGTI RVPAPCKYAH
KLAFLCGQSL HQEP
>ENSLLET00000001604.1_Piwil4_SpinyToad
FQYHV-DFNP SFASRRLKTA LLYSHEDILG AAKAFDG-AI LFL-PH--QL VEITVTMTNQ
LPPGSPTCIQ FFNIIFKKIL KSLSMYQIGR NYYSPSDPVE -IPQH---R- -LMLWPGFIL
SIMKLENQLV MSADVSHKVL RNETVLDLMF TDACEKEVLG QVVLTRYNNK TYRVDDFDWS
TKPTHTFQK- KDGYSVSVTD LHQPMLGLTS HALSDFR-LM KDLSLETQ-- -LDPQRRQDR
LLKLTRNIES -NQVAHAELV KWGMWMVLCS RRNGDLTDNL LHTLKRVVLC VLPSNQKDSY
DVIKRFLTLD QPVPSQCVQS RTI---SKQH MLMSVSTKIA MQIICKTGGE LWAVEIPL-K
SL-MVVGIDV NKDALNKSHS VVGFVASTNS RLT--RWFSR CVIQKTSSDF ADCLIQKWVE
CNKD--LPNR IIVYRDGVGD GQLKFVVDYE IPQPVLGTVV DSEATRAEW- -YDFYLISQN
ARQ--GTVNP TYYNVLFDDN CLKPDHM--- -QRLTYKLCH LYY-NWPGVI RVPAPCQYAQ
KLTFLVGQSI HKEP
>ENSDNVT00000023295.1_Piwil1_Emu
YQYHV-DYNP QMEARRLRSA LLFQHEELIG RTHAFDG-TI LFL-PK--KL VKITVTLTNE
LPPTSPTCLQ FYNIIFRRLL KMMNLQQIGR NYYNPSDPVS -IPNH---R- -LMVWPGFTT
SILQYEKSIM LCTDVSHKVL RSETVLDFMF RDVCTKELIG LIVLTKYNNK TYRVDDIDWD
ANPKCTFIK- AD-YNQEITD LNQPVLGLTE KMRNDFN-MM KDLSIHTR-- -LTPEQRQRE
VGRLIDYIQK -DDSVQRELR DWGLWLLIYT RRNYDVANAL LQNLFKVVVC VLSSSRKDKY
DAIKKYLCTD CPIPSQCVIA RTL---SKPQ TIMAIATKIA LQMNCKMGGE LWTVDIPL-K
QL-MVVGIDC YHDTVSGKRS IAGFVASLNQ GMT--RWFSR CVLQDRGQEL VDGLLRDWFK
WNKF--LPSR VMVYRDGVGD GQLKTLVNYE VPQPPPGTVV DIEVTRPEW- -YDFFIVSQA
VKS--GSVAP THYNVVYDSS GLKPDHV--- -QRLTYKLCH MYY-NWSGVI RVPAPCQYAH
KLAFLVGESI HKEP
>ENSSBOT00000050763.1_Piwil1_BolivianSquirrelMonkey
YQYHV-DYNP LMEARRLRSA LLFQHEDLIG KCHAFDG-TI LFL-PK--RL VRITITLTNE
LPPTSPTCLQ FYNIIFRRLL KIMNLQQIGR NYYNPSDPID -IPSH---R- -LVIWPGFTT
SILQYENNIM LCTDVSHKVL RSETVLDFMF QEQVSKELIG LIVLTKYNNK TYRVDDIDWD
QNPKSTFKK- ADGYNQEITD LKQPVLGLTD KMRNDFN-VM KDLAVHTR-- -LTPEQRQRE
VGRLIDYIHK -NDNVQRELR DWGLWLLIYT RRNYEAANSL IQNLFKVVVC LLSGNRKDKY
DAIKKYLCTD CPTPSQCVVA RTL---GKQQ TVMAIATKIA LQMNCKMGGE LWRVDMPL-K
LA-MIVGIDC YHDTTAGRRS IAGFVASINE GMT--RWFSR CVFQDRGQEL VDGLLRAWNS
CNEY--MPSR IIVYRDGVGD GQLKTLVNYE VPQPLPGTVI DVEVTRPEW- -YDFFIVSQA
VRS--GSVSP THYNVIYDSS GLKPDHI--- -QRLTYKLCH IYY-NWPGVI RVPAPCQYAH
KLAFLVGQSI HKEP
>ENSCCNT00000003418.1_Piwil4_Beaver
YQYHV-TYIP DLASRRLRMS LLYSHSELSN KPKAFDG-VI LFL-SQ--KL VKMTVTLTSE
LNASSPVCIQ FFNIIFKKIL KQLSMYQIGR NFYKPSEPVE -IPQH---K- -LSLWPGFAI
SVSHFESRLL FSADVSYKVL RNETVLEFMF TQICEKQLIG LIVLTRYNNK TYRIDDIDWT
VKPTHTFQR- RDGYDITLSD LNQPVLGLTE QATSDFH-LM KAVAEETR-- -LSPLDRQQQ
LGRLADNIQR -NKIARFELE TWGLWLILCS NRAENVIEGF LNCLRRVVMC ILPSNQKNYY
DSIKKYLSSD CPVPSQCVLT RTL---SRPG MVMSISTKIA MQMACKLGGE LWAVEIPL-K
SL-MVVGIDI CKDALSKEVL VVGFVASVNP RIT--RWFSR CILQRTTTDI ADCLLKKWYK
HNHD--LPAR ILVYRDGVGD GQLRAVIEYE VPQPPLGTIV DSEATRSEW- -YDFYLISQT
ACR--GTVSP TYYNVIYDDN GLKPDHM--- -QRLTFKLCH LYY-NWQGLI SIPAPCQYAH
KLTFLVAQSI HKEP
>ENSLACT00000001204.1_Piwil2_Coealacanth
YQYHV-TFSP NIECKSMRFG MLKEHKSVTG DVTAFDG-SI LYL-PV--KL VNLQIQMTKI
LEPNSDLCIP FYNVVFRRVM RILEMKLVGR DFFDPASAIV -LHQH---R- -LQIWPGYSA
NIKRTDGGLF LIADVSHKVI RNDSVLDVMF QDECTKQLIG TIIITRYNNR TYRIDDIDWN
KSPRHSFTM- ADGYGITIKE MDQPLLGIPE KMRKDFR-AM KDLTQQIN-- -LGPEQHRMT
LNKLLQRIDK -SEASCTELM RWGLWALFYT KRCADQAREL ATTLMRVVVC IIVGDRDDLY
SAIKKLCCVQ FPIPSQVINA RTI---SQSA KLKSIAQKIL LQINCKIGGE LWRVDIPL-R
SL-MIIGMDV YHDPSRGMRS VLGFTASINS TLT--KWYSR VVFQMPNQEI MDSLLQKFHE
VNHF--LPEK IIVYRDGVSD GQLKTVADYE IPQPPPGTVI DHTVTNRGW- -VDFFLLAHH
VRQ--GCGIP THYVCVLNTA NLSPDHM--- -QRLTYKLCH MYW-NWPGTI RVPAPCKYAH
RLAFLSGQTL HHEP
>XM_006820494.1_Piwil2_SaccoglossusKowalevskii
YQYAV-SFSP QVDSKSMRFS LVNAHRDTIG FVKAFDG-AI LYL-PI--KL IIIKIVLTKI
LPPQQ--CIQ PYNVILRKIM RILDMKQVAR HYFDPHKAVS -VPQH---K- -LEIWPGYVT
AIHEFEGGLM MLADVSHKVL RNQNVLDYMF QEECTRRLVG NIVLTRYNNR TYRIDDIAWD
KNPNSTFKYG RDDYNKKISD LEQPLLGLTD EMRQDFR-VM KDIASHTR-- -VTPAQRRLA
MMNYIERVNN -TPEAKQELA KWGLWMVVFT KRDSNKAMDF IQMMKQVVVI IFPTSRDDRY
SAIRAMLC-R SPVLT-VIIG RTI---SQQQ KLRSVTQKVA LQINCKLGGE LWALEIPL-K
KI-MVVGIDV YHDAVRSNKS VGAMVASTNE SAM--EYRSV KV-------- ----------
---------- -----GGSSP GHAQRG---- ---PNPGLVL DHSVTRLDW- -YDYFLVSQH
VRQ--GTVSP THYVVVYDGS ALKPDHM--- -QRLSYKLTH MYY-NWPGTV RVPAPCQYAH
KLAYLVGQNI HKEP
>XM_004385007.3_Piwil1_Manatee
YQYHI-DYNP LMEARRLRSA LLFQHEDLIG RCHAFDG-TI LFL-PK--RL VRITITLTNE
LPPTSPTCLQ FYNIIFRRLL KIMNLQQIGR NYYNPNDPID -IPNH---R- -LVIWPGFTT
SILQYENNIM LCTDVSHKVL RSETVLDFMF QEQVSKELIG LIVLTKYNNK TYRVDDIDWD
QNPKSTFKK- ADGYNQEITD LKQPVLGLTD KMRNDFN-VM KDLAVHTR-- -LTPEQRQRE
VGRLIDYIHK -DDNVQRELR DWGLWLLVYT RRNYEAANSL IQNLFKVVVC LLSSNRKDKY
DAIKKYLCTD CPTPSQCVVA RTL---GKQQ TVMAIATKIA LQMNCKMGGE LWRVDMPL-K
LA-MIVGIDC YHDTTAGRRS IAGFVASINE GMT--RWFSR CVFQDRGQEL VDGLLRAWNS
CNEY--MPSR IIVYRDGVGD GQLKTLVNYE VPQPLPGTVI DVEVTRPEW- -YDFFIVSQA
VRS--GSVSP THYNVIYDNS GLKPDHI--- -QRLTYKLCH VYY-NWPGVI RVPAPCQYAH
KLAFLVGQSI HREP
>ENSLLET00000004078.1_Piwil1-b_SpinyToad
YQYHI-DFKP PMEARRLRTA LLYQHEELLG LARAFDG-AI LFL-PR--RL VKITITLTNE
LPPTSPTCFQ FYNIIFKRIL KILNMTQIGR NYYNPKDAIL -ISAH---S- -LNIWPGFTA
SILQYESSIM LNIDVSHKVL RNETVYDMLG KDVLAKETLG QIVLTQYNNR TYRVDEIFWN
MNPQSTFKK- YDGYGIQIKD LQQPLIGLTD KMRSDFT-VM KDLAVYTR-- -LDPSQRVNV
VDKFLNRINR -DVIVQKELR DWGLWLLLFT RRNYDEANQL LQHLFKVVVC VLSGAQKAKY
DSIKRFLCVD RPTPSQCVLA KTL---SRPN TILAVALKIA LQMNCKMGGA LWSLEIPL-P
EA-MVVGIDC YHDTLAGRKS IAAFVASMNK GLT--SWFSR CVVQDQRQEI VDGLLQAYRS
YQQV--LPKK ILIYRDGVGD GQLKTIVNYE IKQPLPGTII DTEVTRPEW- -YDFFLISQS
VRQ--GTVSP THYNVIYDTL GMPPDYL--- -QRFTYKLCH LYY-NWSIEF HLLLWCCSMM
VNSTDVQANV SRPL
>ENSPTXT00000027453.1_Piwil1_EasternBrownSnake
YQYHI-DYNP QMEARRLRAA LLFQHENLIG KTHAFDG-SI LFL-PK--KL VKITITLTNE
LPSTSPTCLQ FYNIIFRRLL KIMNLQQIGR NYYNPGDPIN -IPKH---R- -LMIWPGFTT
SILQYETSIM LCTDVSHKVL RSETVLDFMF RELCTKELIG VIVLTRYNNK TYRVDDIDWE
SSPKDSFKK- SDGYTQEITD LNQPVLGLTN KMRSDFN-VM KDLSVHTR-- -LAPEQRMRE
VGRLISYINK -DDNVQKELR DWGLWLLIYT RRNYDAANIL VQNLFKVVVC ILSSNRKDKY
DAIKKYLCTD CPTPSQCVLA RTL---SKQQ TVMAIATKIA LQMNCKMGGE LWSVEIPM-K
QL-MIVGIDC YHDISAGRRS VAAFVASLNH GMT--RWYSR CVLQDRGQEI VDGLLRTWYS
YNEH--MPTR IIVYRDGVGD GQLKTLVSYE IPQPPPGTVI DLEVTRPEW- -YDFFIVSQS
VKS--GTVAP THYNVIYDSS ALKPDYM--- -QRLTYKLCH MYY-NWPGVI RVPAPCQYAH
KLAFLVGQSI HREP
>LT674430.1_Piwil2_Lungfish
YQYHV-TYSP CVESMNMRFG MLKEHKSVTG DVTAFDG-TI LYL-PV--KL INLKIQLTKV
LEPNSDLCIP FYNVVFRRVM KILDLKLVGR NFYDPTNATV -LQQY---R- -LQVWPGYAA
SIRRTDGGLF LLADVSHKVI RNDSVLDIMF QDECTKQLLG NIIITRYNNR TYRIDDIEWK
KCPQDRFTM- SDGYGITIKE KEQPLLGIPD KMRKDFR-AM KDLTQQIN-- -LSPEQHHIS
LMKLLMNINK -CEAARNELG RWGLWVLFYP KRCLDQAREL INVLVKIVVC IITGNRDDLY
SAIKKLCCVQ SPVPSQVINA RTV---SQPN RLRSIAQKIL LQINCKMGGE LWGVDIPL-K
QL-MVIGVDV YHDPSRGMRS VLGFAASMNS TLT--RWYSR VVFQLPQQEI MDSLLQKYYE
VNHC--LPDK IAVYRDGVSD GQLTTVAEYE VPQPPPGTIL DHTVTKRNW- -IDFYLLAHH
VRQ--GCGIP THYICVLNTA NLSPDHL--- -QRLTYKLCH MYW-NWPGTI RVPAPCKYAH
KLAFLAGQVL HHEP
>ENSPCIT00000020357.2_Piwil2_Koala
YQYHV-TFSP SVECKSMRFG MLKDHRSVTG DVTAFDG-SI LYL-PI--RL ISIKIQMTKI
LEPSSDLCIP FYNVVFRRVM KLLDMKRVGR NFYDPSSAMI -LQQH---R- -LQIWPGYAA
SIRRTDGGLF LLADVSHKVI RNDSVLDVMF QDECAKMLVG NIVITRYNNR TYRIDDIDWN
KTPKDSFIM- SDGYGITVKE EHQALLGIPE KMKKDFR-AM KDLTQQIN-- -LSPEQHHTA
LGNLLQKISK -NEMASNEMI RWGLWALFYP KRAVDQAREL VGMLEKIVVC IVTGTRDDLY
GAIKKLCCVQ SPVPSQVINA RTV---AQPT KLWSVAQKIL LQINCKLGGE LWGVDVPL-K
QL-MVIGMDV YHDPRRGMRS VVGFVASISL SLT--RWYSR VVFQMPHQEI VDRLLKKYYE
VNHC--LPEK IVVYRDGVSD GQLKTVTSYE IPQPSPGTVV DHTITSREW- -VDFYLLAHH
VRQ--GCGIP THYVCVLNTA NLSPDHM--- -QRLTFKLCH MYW-NWPGTI RVPAPCKYAH
KLAFLSGQVL HHEP
>ENSLAFT0000001e3815.3_Piwil1_Elephant
YQYHI-DYNP LMEARRLRSA LLFQHEDLIG RCHAFDG-TI LFL-PK--RL VRITITLTNE
LPPTSPTCLQ FYNIIFRRLL KIMNLQQIGR NYYNPSDPID -IPNH---R- -LVIWPGFTT
SILQYENNIM LCTDVSHKVL RSETVLDFMF QEQVSKELIG LIVLTKYNNK TYRVDDIDWD
QNPKSTFKK- ADGYNQEITD LKQPVLGLTD KMRNDFN-VM KDLAVHTR-- -LTPEQRQRE
VGRLIDYIHK -DDNVQRELR DWGLWLLVYT RRNYEAANSL IQNLFKVVVC LLSSNRKDKY
DAIKKYLCTD CPTPSQCVVA RTL---GKQQ TVMAIATKIA LQMNCKMGGE LWRVDMPL-K
LA-MIVGIDC YHDTTAGRRS IAGFVASINE GMT--RWFSR CVFQDRGQEL VDGLLRAWNS
CNEY--MPSR IIVYRDGVGD GQLKTLVNYE VPQPLPGTVI DVEVTRPEW- -YDFFIVSQA
VRS--GSVSP THYNVIYDSS GLKPDHI--- -QRLTYKLCH VYY-NWPGVI RVPAPCQYAH
KLAFLVGQSI HREP
>ENSAHAT00000029461.1_Piwil2_SpottedKiwi
YQY-V-SFSP DVECKSMRFA MLKEHQAVTG DVTAFDG-AI LYL-PV--LL INITIQMTKV
LEPSSDLCIP FYNVVFRRVM RILDMKLVGR NFFDPTRAAV -LQHY---R- -LQIWPGYSV
SIRKRDGGLF LSVDVIHKVI -SDSVLNFMF QDECTKQLVG SVVITRYNNH TYQVDDIDWN
KTPKDSFTL- TSGYGITVRE LDQPLLGIPE KMRKDNR-AM KDLMYEMS-- -HSPKQHYAR
LCSLLRRIEE -NPDATRELM RWGLWLLVYP KRVQDLAKEL VAVMEKVVLC ITTGNREDLY
GAIKKLCCVQ SPVPSQVINT QSLM--GQAS KMRSVAQKVL LQMNCKLGGE LWGVDIPL-K
HL-MVVGMDV YHNHSRTTRS VIGFVASTNQ VLT--KWYSR VVFQMPHQEI ADSLLQRFHE
VNHC--LPKK IVIYRDGVSD AQLDTVVKYE IPQPPPGTVI DHTVTSSEW- -EDFFLLAHC
SRQ--GCSVP TRYICVLNTA NLSSEHL--- -QRLTFKLCH LYW-NWPGTI RAPAPCKYAH
KLAFLSGQVL HHEP
>ENSPVAT00000007247.1_Piwil4_Megabat
YQYHV-TYMP DLESRRMRIA LLYSHRELSN KAKAFDG-VI LFL-SH--KL VKMTITLTRE
LPASSPVCIQ VFSIIFRKIL KKLSMYQIGR NFYKPSEPVE -IPQH---N- -LSLWPGFSI
SVSQFESRLL FSADVSYKLL RNETVLEFMF PQMCENQLIG LIVLT----- ----------
---------- ---YDITLSD LNQPMLGLTS QVTSDFQ-LM KAVAEETR-- -LSPLGRQQR
LARLADDIQR -NKDARFELE TWGLWLIICS NRAENVTENF LSCLRRVVMC ILPSNQQNYY
DSIKKYLSSD FPVPSQCVLV RTL---NKQG MMMTLATKIA MQMTCKLGGE LWAVEIPL-K
SL-MVVGIDV CKDAFNKGML VVGFVASINP RIT--RWFSR CILQKTTTDV ADCLLNKWYK
HNHG--LPAR IIVYRDGVGD GQLKTLIEYE VPQPPLGTVV DSEATRPEW- -YDFYLVSQA
ACR--GTVSP TYYNVIYDDN GLKPDHM--- -QRLTFKLCH LYY-NWPGLI SIPAPCQYAH
KLTFLVAQSI HKEP
>ENSLACT00000021593.1_Piwil1_Coealacanth
YQYHI-DYNP QMESRRLRTA LLFQHEELIG RTHAFDG-SI LFL-PC--RL VKITITLTNE
LPPTSPTCLQ FYNIIFRRLL KIMNLQQIGR NYYNPNDPIS -VPNH---R- -IMIWPGFTT
SILQYENSIL LCTDVSHKVL RSETVLDFMF REACSKELIG LIVLTRYNNK TYRVDDIDWD
KNPESKFKK- ADGYNQVVSD LSQPVLGLTD KMRADFS-VM RDLSSHTR-- -LTPEQREHR
VGKFIDYIHK -DESVQKELR DWGLWILVYT RRNSDVANAL LQNLFKVVVC VLPSNRKDKY
DAIKKFLCTD CPTPSQCVIA RTL---SKPQ ALMTIATKIA LQINCKMGGE LWSVEIPL-K
FL-MVVGIDC YHDTTAGKRS IAGFVASLNQ GMT--RWFSR CVFQDRGQEL IDGLLRSWYT
YNNQ--LPQR IIVYRDGVGD GQLKTVVNYE VPQPPPGTVI DTEVTRPEWY VYDFYIVSQS
VRV--GSVSP THYNVVYDSS ALKPDYM--- -QRLTYKLCH MYY-NWPGVI RVPAPCQYAH
KLAFLVGQSI HREP
>ENSSBOT00000045854.1_Piwil2_BolivianSquirrelMonkey
YQYHV-TFSP NVECKSMRFS MLKDHQAVTG NVTAFDG-SI LYL-PV--KL ISIKIQMTKI
LEPSSDLCIP FYNVVFRRVM KLLDMKLVGR NFYDPASAVV -LQQH---R- -LQIWPGYAA
SIRRTDGGLF LLADVSHKVI RNDSVLDVMF QDECTKLLVG NIIITRYNNR TYRIDDVDWN
KTPKDSFTM- SDGYGIAVKE EDQPLLGIPE KMKKDFR-AM K--------- ----------
---------- ---------- ----WALFYP KRAMDQAREL VNMLEKIVVC IIMGTRDELY
GAIKKLCCVQ SPVPSQVINV RTI---GQPT RLRSVAQKIL LQINCKLGGE LWGVDIPL-K
QL-MVIGMDV YHDPSKGMRS VVGFVASINL TLT--KWYSR VVFQMPHQEI VDSLLKKFYE
VNHC--LPEK IVVYRDGVSD GQLKTVANYE IPQPTPGTVV DHTITSCEW- -VDFYLLAHH
VRQ--GCGIP THYVCVLNTA NLNPDHM--- -QRLTFKLCH MYW-NWPGTI RVPAPCKYAH
KLAFLSGQIL HHEP
>XM_022253500.1_Piwil1_CrownOfThornsStarfish
YQYDV-KFSP EVDSRRARHA LLRSHSEIVD GPMAFDG-MI LFL-LR--RL VTITITLTSE
LPPNSPTYLQ VYNIIFRKIL RLVGFEQIGR NYFNPELKID -IQQH---K- -LQLWPGFIT
SILQYEEEVL LMADVSHKIL RTETVLDLIW ADKFKTLITG EIVLTKYNNK TYRVDDVVFD
KNPLDAFEK- FDGYEVELRD FKQPLLGLSD NMRSDFH-VM RDLATITR-- -ITPNDRLQQ
LSSFLGSFPK -NKEAYSHLR RWQLWMLIYI GRDSKNAMDF LTSLNRVVVC ILPTSRKDRY
DAIKKLCCLE APVPSQCIVS RTI---SKKQ TIMSVATKIA MQVNCKMGGE LWTVEIPS-K
MLMMVVGIDS YHDLKNKEQS VGGFVASMNH SLT--RYYSR CTFQHSGQEL IDSLLKNFHE
INGS--LPER VIIYRDGVGD GQLAAVVNYE LPQPSPGTVI DSGVTKPEF- -YDFFLVSQS
VRQ--GTVTP TSYNVIWDVS GLAPDHI--- -QSLTYKLTH LYF-NWPGTI RVPAPCLYAH
KLAFLVGQSL HREP
>ENSBTAT00000020633.6_Piwil3_Cow
YKYNV-IYTP DIEDGRKREA LLSELEKLLG NRCIYDG-NS LLL-PH--SL VKITFELSRE
LQTTSPDCLR YYNILFRKML EKMDLNQIGR NYYNKNKKTE -FNEY---R- -LEIWPGYVT
SILPYETGLT LCADVSHKLL RMETAYDLIA KEKILRKLVG SSVLTKYNNR TYRVDDIIWE
MSPSSTFTK- SDGYGTVVTT LNQPLLGLTD DMRKDYR-MM RDLSTHTR-- -MDPDRRQHK
LLTFMDALRK -NNTVQKELR DWNLWLIVYT KGNYETALTL QQNLQRVVLC LLPTDNKEIY
DGIKRYLCIN YPIPSQCVLK RTL---DRPK TPVTIATKIA LQMNCKLGGA LWKVDIGL-Q
NA-MFIGIDC FHDIERRRKS VAGFVASIDP DLT--RWFSQ CIIQESGQEL VKGLLKLWSE
QNSS--PPRS IIVYRDGVGD GQLQALIDQE VKQPSPGTVI DLKVTRTEW- -YDFFIVSQS
VREGTGTVTP THYNVIHDTL YLSPDAV--- -QGLTYRLCH MYY-NFSGII RVPAPCHYAH
KLAYLVGQSL HQQP
>XM_004382120.1_Piwil2_Manatee
YQYHV-NFSP NVECKSMRFG MLKDHQAVTG NVTAFDG-SI LYL-PV--KL ICIKIQLTKI
LEPCSDLCIP FYNVVFRRVM KLLDMKLVGR NFYDPSSAMV -LQQH---R- -LQIWPGYAA
SIRRTDGGLF LLADVSHKVV RNDSVLDVMF QDECTKLLVG NIVITRYNNR TYRIDDVDWN
KTPKDSFTM- SDGYGITIKE EDQPLLGIPE KMKKDFR-AM KDLTQQIN-- -LSPKQHHNA
LECLLQRISK -NETARNEMT RWGLWAVFYP KRAMDQAREL VNMLEKIVVC IIMGTRDDLY
GAIKKLCCVQ SPVPSQVINA RTI---GQPT RLRSVAQKIL LQINCKLGGE LWGVDIPL-K
QL-MVIGMDV YHDPSRGARS VVGFVASINL TLT--KWYSR VVFQMPHQEI VDSLLKKFYE
VNHC--LPEK IVVYRDGVSD GQLKTVANYE IPQPSPGTVV DHTITSCEW- -VDFYLLAHH
VRQ--GCGIP THYICVLNTA NLSPDHM--- -QRLTFKLCH MYW-NWPGTI RVPAPCKYAH
KLAFLSGQIL HHEP
>ENSCCET00000039308.1_Piwil1_BlueTit
YQYHV-GYSP EMEARRLRSA LLFQHEETIG KTHAFDG-SI LFL-PK--KL VRITVTLTNE
LPPTSPTCLQ FYNIIFRRLL KMLNLQQIGR NYYNPSDPVS -IPNH---R- -LMVWLGFTS
SILQYEENIM LCADVSHKVL RGETVLDTMF RDTCAKELIG LIVLTKYNNR TYRIDDIDWD
NNPKGTFRK- SDGYNIEISD WMQPVLGLTD KMRSDFS-MM KDLAIHTR-- -LPPEQRQRE
LGRLLNYIQK -DDNVQKELR NWGLWLLIYT RRNYDVANTL LQSLFKVVVC ILSSSRKDKY
DAIKKYLCTD CPIPSQCVLA RTL---SKPQ TIMTVATKIA LQMNCKMGGE LWSVEIPL-K
QV-MIVGIDC YHDTVSGKQS IAGFVASLNQ SVT--RWFSR CVVQSRGQEL VDGILRNWSK
WNKC--LPSR IFVYRDGVGD GQLNTLVNYE VPQPPPGTVV DTVVTRPEW- -YDFFVVSQT
VKN--GCVAP THYNVIYDTS QLKPDHV--- -QRLTYKLCH MYY-NWSGII RVPAPCQYAH
KLAFLVGQSI HREP
>ENSDNVT00000014289.1_Piwil2_Emu
YQYHV-SFSP NVECRSMRFA MLKEHQEVTG DVTAFDG-SI LYL-PV--LL VSMTIQLTKV
LEPSSDLCIP FYNVVFRRVM RILDMKLVGR NFFDPTRAAV -LQQY---R- -LQVWPGYAV
SIRKKDGGLF LSVDVIHKVI RSDSVLNFMF QDECTKQLVG SVVLTRYNN- TYQIDDIDWN
KTPKDSFTL- ASGYGI-VRE LDQPLLGIPE KMRKDNR-AM KDLMYEMS-- -HSPKQHYTR
LCSLLRRIEE -NPDAARELV RWGLWVLVYP KRLQGLAKEL VATMEKVVLC ITTGNREDLY
GAIKKLCCVQ SPVPSQVINA QSLM--GNAS KMRSLAQKVL LQMNCKLGGE LWGIDVPL-K
HL-MVIGMDV YHNHSRAARS VIGFVASTNQ VLT--KWYSR VVFQMPHQEI ADSLLQRFHE
MNHC--LPKK IVIYRDGVSD TQLDTVVKYE IPQPPPGTVI DHTVTSLEW- -KDFFLLAHC
SRQ--GCSVP TRYICVLNTA NLSSEHL--- -QRLTFKLCH LYW-NWPGTI RAPAPCKYAH
KLAFLAGQVL HHEP
>ENSPVAT00000010029.1_Piwil1_Megabat
YQYHI-DYSP LMEARRLRSA LLFQHEDLIG RCHAFDG-TI LFL-PK--RL VRITITLTNE
LPPTSPTCLQ FYNIIFRRLL KIMNLQQIGR NYYNPSDPID -IPNH---R- -LVIWPGFTT
SILQYENNIM LCTDVSHKVL RSETVLDFMF QEQVSKELIG LIVLTKYNNK TYRVDDIDWD
QNPKSTFKK- ADGYNQEITD LKQPVLGLTD KMRNDFN-VM KDLAVHTR-- -LTPEQRQRE
VGRLIDYIHK -DDNVQRELR DWGL------ ---------- -------VVC LLSSNRKDKY
DAIKKYLCTD CPTPSQCVVA RTL---GKQQ TVMAIATKIA LQMNCKMGGE LWRVDMPL-K
LA-MIVGIDC YHDTTAGRRS IAGFVASINE GMT--RWFSR CVFQDRGQEL VDGLLRAWNS
CNEY--MPSR VIVYRDGVGD GQLKTLVNYE VPQPLPGTVI DVEVTRPEW- -YDFFIVSQA
VRS--GSVSP THYNVIYDNS GLKPDHI--- -QRLTYKLCH VYY-NWPGVI RVPAPCQYAH
KLAFLVGQSI HREP
>ENSMOCT00000019847.4_Piwil1_Opossum
YQYHV-DYNP QMEARRLRSA LLFQHEELIG RCHAFDG-TI LFL-PK--RL VKITITLTNE
LPPTSPTCLQ FYNIIFRRLL KIMNLQQIGR NYYNPSDPIN -IPNH---R- -LVIWPGFTT
SILQYENNIM LCTDVSHKVL RSETVLDFMF QEQVSKELIG LIVLTKYNNK TYRVDDIDWE
QNPRSTFKK- ADGYNTEITD LKQPVLGLTD KMRNDFN-VM KDLAVHTR-- -LTPEQRQRE
VGRLIDYIHK -DDNVQKELR DWGLWLLIYT RRNYEAANSL IQNLFKVVVC LLSSNRKDKY
DAIKKYLCTD CPTPSQCVIA RTL---GKQQ TVMAIATKIA LQMNCKMGGE LWRVDMPL-K
LA-MIIGIDC YHDTTAGRRS IAGFVASINE GMT--RWFSR CVFQDRGQEL VDGLLRAWNS
YNEY--MPSR IVVYRDGVGD GQLKTLVNYE VPQPLPGTVI DVEVTRPEW- -YDFFIVSQA
VRS--GSVSP THYNVIYDNS GLKPDHI--- -QRLTYKLCH VYY-NWPGVI RVPAPCQYAH
KLAFLVGQSI HKEP
>ENSMICT00000051683.2_Piwil2_MouseLemur
YQYHV-TFSP NVECKSMRFG MLKDHQAVTG NVTAFDG-SI LYL-PV--KL ICLKIQLTKI
LEPCSDLCIP FYNVVFRRVM KLLDMKLVGR NFYDPTSAMV -LQQH---R- -LQIWPGYAA
SIRRTDGGLF LLADVSHKVI RNDSVLDVMF QDECTKLLVG NIVITRYNNR TYRIDDVDWN
KTPKDSFTM- SDGYGITIKD EDQPLLGIPE KMKKDFR-AM KDLTQQIN-- -LSPKQHHNA
LECLLQRISK -NPTASNELT RWGLWALFYP KRAMDQAREL VNMLEKIVVC IIMGTRDDLY
GAIKKLCCVQ SPVPSQVINV RTI---GQPA RLRSVAQKIL LQINCKLGGE LWGVDIPL-K
QL-MVIGMDV YHDPSRGMRS VVGFVASINL TLT--KWYSR VVFQMPHQEI VDSLLKKFYE
VNHC--LPEK IVVYRDGVSD GQLKTVANYE IPQPSPGTVV DHTITSCEW- -VDFYLLAHH
VRQ--GCGIP THYVCVLNTA NLSPDHM--- -QRLTFKLCH MYW-NWPGTI RVPAPCKYAH
KLAFLAGQIL HHEP
>ENSAOCT00000004854.1_Piwil2_ClownAnemonefish
YQYHV-TYTP NVESMAMRFG MMKDHRSTTG EVMAFDG-SM LYL-PV--KL IQIKIQMTKI
LPPNSDLCIP FYNVVLRRVM KILGLKPVGR NHYDPESTVI -LGKH---R- -LQVWPGYAT
CIKCTDGGLY LSVDVSHKVL RNDSVLDIMF QDECTKELIG SIVITRYNNR TYRIDGIEWN
KSPKDTFTL- MDGYGITIKE LSQPLLGIPE KMRKDFR-AM KDLTMHIN-- -VSGEQHSQS
VMQLLKNIRA -SPESLKEIS RWGLWAIFYP RRCAEQAEEL ISTFNKVVVC IIVGNRDDLY
GAIKKLCCVK SPIPSQVINV RTI---SQQQ KLRSVAQKIL LQMNSKLGGE LWTVSVPL-K
HL-MVVGVDV HHDASKRYQS VVGFVASVNS SLT--RWYSR VTFQAPTEEL INGFLQKYYE
VNHN--LPEK IVVFRDGVSD GQLKMVEQYE IPQPPPGTVL DHTLTQKDW- -VDFYLMAHH
IRQ--GCGLP THYICLYNTT NLSPDHL--- -QRLTFKMCH LYW-NWPGTI RVPAPCKYAH
KLAFLSGQYL HSEP
>ENSCPBT00000003125.1_Piwil2_PaintedTurtle
YQYHV-TFSP NVECKNMRFG MMKEQRSVTG DVTAFDG-SI LYL-PI--KL ITIKLQMTKI
LEPSSDLCIP FYNVVFRRVM RILDLKLVGR NFYDPTNPTM -LQQY---R- -LQIWPGYSA
SIRRTDGGLF LLADVSHKVI RNDSVLDVMF QDECTKQLIG NIIITRYNNH TYRIDDIDWN
KSPKDSFTM- SDGYGITVRE LDQPLLGIPE KMKKDFR-AM KDLTHQIN-- -LSPKQHHAS
LSNLLHRIEE -NEAASKELS RWGLWALFYP KRAVDQAREL VSMLEKVVVC IITGTRDDLY
GAIKKLCCVQ SPVPSQVINA RTIM--TQPN KLRSVAQKIL LQINCKLGGE LWGVDIPL-K
QL-MVIGMDV YHDPSRGMRS VVGFIASTNL VLS--KWYSR VVFQMPHQEI VDSLLQKFYE
VNHC--LPEK IAVYRDGVSD SQLNTVVSYE IPQPAPGTVI DHTVTSRDW- -VDFYLLSHR
IRQ--GCGIP THYICVLNTA NLSPDHM--- -QRLTFKLCH MYW-NWPGTI RVPAPCKYAH
KVAFLAGQFL HHEP
>LT674429.1_Piwil1_Lungfish
YQYHV-EYNP VMESRRLRTA LLLYHEELLG RTNAFDG-AI LFL-PK--RL VRITITLTNE
LPPTSPVCLQ FYNIMFRRFL KMMNLQQIGR NYYNPNDPIL -IPNH---R- -IMIWPGFVT
SILQYETSIL LCTDVSHKVL RNETALDFMF REACMKELVG LIVLTRYNNK TYRIDDIAWN
LSPRSKFKK- TDGYNEEITE VNQPLLGLTE RMRNDFS-VM RDMSVHTR-- -LSPEQREQR
IGRFIDYLQR -DDNVQKQLR DWGLWIMIYT RRNSDAANAL IQNLFKVVVC VLPSNRKDKY
DAIKKYMCID RPTPSQCVVA RTL---SKPQ GLMSIATKIA LQINCKMGGE LWSVEIPL-K
QL-MVVGIDC YHDTTAGRRS IAGFVASLNQ GMT--RWFSR CVFQSRGQEL VDGLLKAWYS
VNKQ--LPSR IVVYRDGVGD GQLNTVVNYE VPQPPPGTVI DVEVTRPEW- -YDFFIVSQS
VRV--GTVTP THYNVVYDSS ALKPDHM--- -QRLTYKLCH MYY-NWPGII RVPAPCQYAH
KLAFLVGQSI HKEP
>XM_037481821.1_Piwil1_Stickleback
YQYHV-DFNP PMEARRLRSA LLYHHEDVLG PARSFDG-AL LFL-PK--RL VQITVTMTNE
LPPTSPVCIQ FYNILFRRIL GILDMQQIGR NYYNPKDPLD -IPKH---S- -LTIWPGFTT
TILRYETSIM LCTDVSHKVL RSETVLDFMF PEICAKELIG LIVLTKYNNK TYKIDDIAWD
HTPNNTFTR- GD-YNLDIVD GNQVLLGLTD KMRTDFN-IM RDLSAHTR-- -LDPMAREGR
LNRFVSTIQG -NPDAQAEMD KWGLWLLLTT RRTSTEAQSL LQTLGKVVVV VLPSNRKDKY
DSVKKFLCVD CPTPSQCVVS RTL---SKPS ALMTVATKIA LQMACKMGGE LWSVEIPL-K
QL-MIVGIDC YHDTIAGKRS IGALVASLNQ GMT--RWFSK CVLQHRGQEI MDGLLKDYLK
FNNS--LPSR IIVYRDGVGD GQLHSVVNYE VAQPPPGTVV DSEVTRPEW- -YDFYIVSQA
VRC--GSVSP THYNVVYDTS GLKPDHM--- -QRLTYKLCH MYY-NWQGIV RVPAPCQYAH
KLAFLVGQSI HREP
>ENSSCUT00000006943.1_Piwil1_Ostrich
YQYHV-DYNP QMEARRLRSA LLFQHEELIG RTHAFDG-TV LFL-PK--KL VKITITLTNE
LPPTSPTCLQ FYNIIFRRLL KIMNLQQIGR NYYNPSDPIS -IPNH---R- -LMVWPGFTT
SILQYEKSIM LCTDVSHKVL RSETVLDFMF RDVCTKELIG LIVLTKYNNK TYRVDDIDWD
ANPKCTFIK- ADGYNQEITD LNQPVLGLTE KMRNDFN-MM KDLSVHTR-- -LTPEQRQRE
VGRLIDYIQK -DDSVQRELR DWGLWLLIYT RRNYDVANAL LQNLFKVVVC LLSSSRKDKY
DAIKKYLCTD CPIPSQCVIA RTL---SKPQ SIMAIATKIA LQMNCKMGGE LWSIEIPL-K
QL-MVVGIDC YHDTVSGKRS IAGFVASLNQ GMT--RWFSR CVLQDRGQEL VDGLLRDWFK
WNKY--LPSR VMVYRDGVGD GQLKTLVNYE VPQPPPGTVV DVEVTRPEW- -YDFFIVSQA
VKS--GSVAP THYNVVYDSS GLKPDHV--- -QRLTYKLCH MYY-NWSGVI RVPAPCQYAH
KLAFLVGQSI HREP
>ENSMODT00000012071.3_Piwil2_Opossum
YQYHV-TFSP NVECKSMRFG MLKDHRSVTG DVTAFDG-SI LYL-PI--RL ISIKIQMTKI
LEPSSDLCIP FYNVVFRRVM KLLDMKLVGR NFYDPTSAMI -LQQH---R- -LQIWPGYAA
SIRRTDGGLF LLADVSHKVI RNDSVLDVMF QDECTKLLVG NIVITRYNNR TYRIDDIDWN
KTPKDSFIM- SDGYGITVKE EDQPLLGIPE KMKKDFR-AM KDLTQQIN-- -LSPKQHHTA
LGNLLQKISK -NEMANNEMI RWGLWALFYP KRAVDQAREL VGMLEKIVVC IITGTRDDLY
GAIKKLCCVQ SPVPSQVINA RTV---AQPT KLWSVAQKIL LQINCKLGGE LWGVDIPL-K
QL-MVIGMDV YHDPSRGMRS VVGFVASISL SLT--KWYSR VVFQMPHQEI VDSLLKKYYE
VNHC--LPEK IVVYRDGVSD GQLKTVTSYE IPQPSPGTVV DHTITSREW- -VDFYLLAHH
VRQ--GCGIP THYVCVLNTA NLSPDHM--- -QRLTFKLCH MYW-NWPGTI RVPAPCKYAH
KLAFLSGQVL HHEP
>ENSPCIT00000057429.1_Piwil3_Koala
YQYHV-NFNP QMDSKRLRSV LLDVHKQLLG KCYSFDG-AI LFL-CH--RL VRITITLTNE
LLPNSPTCLQ FYNIIFKRFL NTMNLVQIGR NFYDICNGAE DMRDL---R- -FNICPGFIT
SILQYENDIM LCTDVSHKVV RKDTVLDLIA REDILKEIRG QIVYTKHNNR TYRVDDIDWE
QNPRSTFEK- -DGYRAAITD LEQPVLGLTR SMRMNDR-VT KNIANRTR-- -LSPEKRYSE
LQKLVDNIHR -NTDVQRELQ EWGLWLLVFN YENERLAQIL WEKLNITAVC LLPNNKKDKY
DAIKKYLCVT HPVPSQCIVA ETL---NRPQ ILLSVVTRLA LQMNCKIGGH LWKISMPL-T
DA-MFVGIDC YHDTASGCES VAGFVASLDT SLT--KWYSW CFLQKPGQEF LDGLLGAWKK
NNKQCPLPKF IFVYRDGVGD GQLQTMVDYE VPQPSAGTVI DVEVTRPEW- -YDFFIISQS
VRV--GTVMP THYNVIFDNT DLTPDQI--- -QCLTYKLCY MYY-NWTGVI RVPAPCQYAH
KLAFLVGQSI RKNP
>ENSMICT00000006380.3_Piwil4_MouseLemur
YQYHV-TYIP DLASRRLRIA LLYSHSELSN KAKAFDG-AV LFL-SQ--KL VKMTITLTSE
LPSSSPVCIQ VFNIIFKKIL KKLSMYQIGR NFYNPSEPVE -IPQH---K- -LSLWPGFAI
SVSQFESRLL FSADVSYKVL RNETVLEFMF SESCEKQLIG LIVLTRYNNK TYRIDDIDWS
VRPTHTFQK- RDGYDITLSD LNQPMLGLTD QATSDFQ-LM KAVAEEMR-- -LGPLGRQQR
LARLVDNIQR -NKDARFELE TWGLWLILCS NRTEIVTESF VNCLRKVVMC ILPSNQKNYY
DSIKKYLSSD CPVPSQCVLA RTL---NKQG MMMSIATRIA MQMACKLGGE LWAVEIPL-K
SL-MVVGIDV CRDALSKE-A VVGCVASVNP RIT--RWFSR CIVQRTVTDV ADCLLNKWYK
YNHD--LPAR IIVYRDGVGD GQLKTLVEYE VPQPPLGTVV DSEATRPEW- -YDFYLISQA
AHR--GTVNP TYYNVIYDDN GLKPDHM--- -QRLTFKLCH LYY-NWPGLV SVPAPCLYAH
KLTFLVAQSI HKEP
>ENSCCNT00000019785.1_Piwil3_Beaver
FKYNV-RFQP DVKGARLRAE LLFQSERVFG RRRIFDG-QS LLS-PE--RL VHITVEFFKE
LKPTHPDYLR YYNVLFRRCL --INLEQVGR HYYSQEAEEE -FRSW---G- -LDVRSGYIT
SILPYEHSLT LCADVSYRVL QSKTAYDVI- ---------- --FLRGYNNR TYRVDGINWD
QNPRDTFTR- SDGYNEQVTE LKQPLLGAPT YVASLQTRLH YGIESQAFQ- SFAPRRRPP-
------DVTI -YSNVQEELE RWELWVLLHT QEFADIACSF HRSLARVVVC ILPSDDQKRY
ADIKRYLCVQ CPVPSQCVVA ETL---SSPK RFLTIVTKIA QQMNCKMGGA LWKVETGL-Q
RT-MFIGIDC FHDVVHRRKS IAGFVASTDE DLT--TWYSQ CIFQETGEEL VDGLLTSWFK
NALS--APQS IVVYRDGVGD GQLQALLDHE LPQPPSGTVI DVVLTREEW- -YDFYIVSQS
SRS--GMVTP THYNVIYDTI RLTPDAV--- -QRLTYKLCH MYY-NLPGII RVPAPCHYAH
KLAYLVGKSL RQEP
>ENSPVAT00000009877.1_Piwil2_Megabat
YQYHV-TFSP NVECKSMRFG MLKDHQAVTG NVTAFDG-SI LYL-PI--KL ISVKIQLTKI
LEPCSDLCIP FYNVVFRRVM KLLDMKLVGR NFYDPTSAMV -LQQH---R- -LQIWPGYAA
SIRRTDGGLF LLADVSHKVI RNDSVLDVMF QDECTKLLVG NIVITRYNNR TYRIDDVDWN
KTPKDSFTM- SDGYGITIKE EDQPLLGIPE KMKKDFR-AM KDLTQQIN-- -LSPKQHHNA
LECLLQRISK -NETASNELT RWGLWALFYP KRAMDQAREL VNMLEKIVVC IIMGTRDDLY
GAIKKLCCVQ APVPSQ---- ---------- ---------- ---------- ----------
---------- ---------- ---------- TLT--KWYSR VVFQMPHQEI VDSLLKKFYE
VNHC--LPEK IVVYRDGVSD GQLKTVANYE IPQPSPGTVV DHTITSCEW- -VDFYLLAHH
VRQ--GCGIP THYVCVLNTA NLSPDHM--- -QRLTFKLCH MYW-NWPGTI RVPAPCKYAH
KLAFLSGQIL HHEP
>ENSXETT00000023096.4_Piwil2_ClawedFrog
YQYHV-TFTP IVECRSMRFG MMKDHRSVTG PVTAFDG-SI LYL-PV--KL IKITIQMTKI
LDPSSDLCLP FYNVVMRRVF KILDLKLVGR NFYDPASSTV -LQQY---R- -LQVWPGYAA
NIRKTDGGLF LLVDITHKII RSDSVLDIMF QDEVTKQLVG SIVITRYNNR TYRIDDIEWN
MSPKDSFSM- SDGYGITVKE LDQPLLGIPE KMRKDFR-AM KDLTQQIH-- -LSPKQHHIS
LGKLLKRIES -SADAKNELQ RWGLWAMIYP KRASAQAQEL SSMLERILVC LISGTRDDLY
GAIKKLCCVQ NPVPSQVINT RTI---SQPQ KLRSIAQKIL LQINCKLGGE LWGVDIPL-K
SV-MVIGMDV YHDPSRGMRS VLGFVASINS CLT--AWYSR VVFQLPNQEI MDSLLQKFFE
VNHS--LPEK IVVYRDGVSD GQLNTVENYE IPQPQPGTVI DHTVTNRKW- -IDFFLMSHH
VRQ--GCGIP THYICVMNTA NLGPDHL--- -QRLTFKLCH MYW-NWPGTI RVPAPCKYAH
KLAFLSGQFL HHEP
>ENSXMAT00000000118.2_Piwil1_Platyfish
YQYHV-DFKP PMESRRLRSA LLFQHSEVLG TARNFDG-AL LFL-PH--RL VLITVTLTNE
LPPTSPVCIQ FYNLIFRRIL RVLNMQQIGR NYYNPNEPHE -IRQH---R- -LTIWPGYST
TILNYESSIM MCTDVSHKVL RSDTVLDLMY TDICAKELIG QIILTKYNNK TYRVDDIAWD
HTPNNTFTR- GD-YGLDIID TNQVLLGLTD KMRNDFT-IM KELSTHTR-- -LSPDQRERQ
LNRFITSIHK -NPDAQSEMS KWGLWLLFHS RRNSNEAQSL LQTLHKVVVV VLPNSNKDKY
DSIKKFLCVD CPTPSQCVVA RTL---SRPQ ALMTVATKIA LQMACKMGGE LWSVEIPL-K
QL-MIVGIDC YHDTSAGKRS IGALVASLNP TMS--RWYSK CVLQHKGQEI MDGLLKDYLK
FNNC--LPSR IIVYRDGVGD GQLQSVVNYE VAQPPPGTVI DTEVTRPEW- -YDFYIVSQS
VRS--GSVSP THYNVVYDTS GLKPDHM--- -QRLTYKLCH LYY-NWQGII RVPAPCQYGH
KLAFLVGQSI HKQP
>ENSCAFT00000016829.4_Piwil3_Dog
YKYNI-DYLP DIEDGKVRSE LLLQHKAFIG ECHIFDG-SS LLL-PH--KL VKLTIEFISE
LSPNSPDCLR YYNILFRRIL KQMNLKQVGR NYYNKQEATE -FFDH---K- -LVIWPGYVT
SILEYETSIT LCADVNHKLL RMQTAYDLID VEQVSKELIG SIVFTLYNNK TYRVDAINWE
DNPRTKFKK- SGGYNTEVTD LTQPLLGLSD KMRKDYR-VM RDLALHMR-- -LDPEKRQHE
LRKLMNTIQT -NREVQRELQ LWDLWLILYP TRNYGAASSL VQSLRKVVLC VLSSEKKDLY
DGIKQYLCVN CPTPSQCVVA RTL---DKPQ TLMTIATKIA QQMNCKMGGA LWKVETGL-Q
NA-MFIGIDC FHDIVNRRKS IAGFVSSINQ ELT--QWFSQ CIFQESGQEL VNGLLKLWCK
HNQF--LPQA IIVYRDGVGD GQLQALMDHE VPQPLPGTVI DVEVTKRQW- -YDFFIVSQS
VKD--GTVTP THYNVIHDTV CFTPDRI--- -QYLTYRLCH MYY-NLPGVI RVPAPCHYAH
KLAYLVGQSI HQEP
>XM_033023425.1_Piwil4_ThornySkate
YQYHV-TFLP DIESKRLRMA LLFSHCDLLG KIRGFDG-TI LFL-PN--KL VNITIALTSQ
FPQDSPTCIQ FFNITIRKVL KMLSLYPIGR NFYNPSTPIH -IPQH---R- -LVLWPGFAT
SILRYETKIL LSVDISHKIL RSETVLDFMF IDTCMKELVG FIVLTRYNNK TYRIDDIDWA
VKPTHTFKK- KDGYDASISD LNQPMLGLSK QTRSDFR-IM KDLAAETQ-- -LTPQKRQQR
LHELIDSIQR -NKVARTELE GWGLWLMVFS QRSCDAAGKL LALLRRVVLY ILSSSQKDKY
DSVKKFLCVE KPTSSQCVVA NTL---NRAN -IMSIVTKIA LQMACKIGGE LWMVEIPL-K
SL-MVIGIDM NRDALSKG-T FVGFVASINF TVT--KWFSR CIFQPHGAEA ADCLLRKWLE
LNHD--LPGR IVVYRDGVGD GQLMTLVDYE VPQPPVGTLI DSEVTRPEW- -YDFFLISQC
ARQ--GTVSP THYNVVYDNS CMKPDHT--- -QRLTYKLCH LYY-NWPGVI RVPAPCQYAC
KLTRLVAENI HREP
>ENSTRUT00000028242.3_Piwil1_Fugu
YQYHV-DYQP PIESRRLRTA LLFQH-EVLG IARTFDG-AL LFL-PH--RL IQITVTLTNE
LPPSSPMCIQ LYNIIFRRIL KILNMQQIGR NFYNPNDPLD -IPQH---R- -LTIWSGYTS
TILPYESAIM MCTDVSHRVL RSETVLDFMF IDICTKELIG LIILTKYNNK TYRIDDIAWD
HTPSNTFTR- GE-YGVEITD GNQALLGLTD KMRSDFN-IM RDLSVHTR-- -LTPEQREQR
LNRFMSNIQR -NADARAELE KWGLWLLFYT RRNTNEAQNL LQNLHKVVVV VLPSSRKDKY
DNIKKYLCVD CPVPSQCVVS RTL---SRPK ALMTVATKIA LQMACKMGGE LWSVEIPL-K
HL-MIVGIDC YHDTSAGKRS IGALVASLNQ RMS--RWFSR CVLQHKGQEI MDGLLKEYLK
CNNC--LPSR IIVYRDGVGD GQLLSVATFE VAQPLPGTVI DTEVTRPEW- -YDFYIVSQA
VRS--GSVSP THYNVIHDSS GLKPDHM--- -QRLTYKLCH MYY-NWQGVI RVPAPCQYAH
KLAFLVGQSI HKEP
>ENSOCUT00000017788.3_Piwil3_Rabbit
YVYNV-DFNP EVEDTALRTD LLLQNKSELG NYFLLDG-NS LIL-PR--KV IQITLRFSKE
LRPSHPECIR YFNILFRRVL KLMNLKQIGR NYYNNKKAME -FHEH---K- -MEIWPGYIT
SILQYENSLT LCADVSHKLI RMETAYDIIW KKRVEEELIG SIIITKYNNR TYRIDNINWD
QYPEDTFKR- ADGYRECITD LNQPLLGLTD PMRKNSR-IM RDLALHTR-- -LGPQRRQNE
LKEFIKAVQQ -DQTVQDELQ LWDLWTLMYS TRCSEAADKL LDILSKIVVC VLPNDKKDRY
DDIKKYLCID CPIPSQCVVA KTL---EKPQ TLLTIVTKIV QQINCKLGGA LWTVEISL-Q
RT-MFIGIDC FHDIAHQHKS IAGFVASTNQ ELT--RWYSE CVIQEAGQEL VSGLIAVWLE
NIPS--VPMN IIVYRDGVGD GQLQALLDHE IPQPSPGTVI DVELTKHEW- -YDFFIVSQS
VTD--GTVTP THYNVIYDTV GLKPDEV--- -QRLTYQLCH MYY-NLPGII RVPAPCHYAH
KLAYLVGQSI HEKP
>ENSSPUT00000020913.1_Piwil2_Tuatara
YQYHV-AFSP NVECKSMRFA MLKEHRSATG DVTAFDG-SI LYL-PV--RL IIIKIQMTKV
LEPSSDLCVP FYNVVFRRVM RILDLKLVGR NFFDPTSAAV -L-------- -LQIWPGYAA
SIRKTDGGLF LLADIAHKVI RNDSVLDVMF QEECTKELIG NIVLTRYNNK TYRVDDIDWN
KTPKDSFTM- ADGYGITIRE LEQPLLGIPE TMKKDFR-AM KDLTQQIN-- -LSPKQHHIS
LGHLLNRIEN -NESASNEMS RWGLWALFYP KRVMEQARDM VSMLEKVVVC IVTGTRDDLY
GAIKKLCCVQ SPIPSQVVNA RTIM--TQSN KLRSIATKIL LQINCKLGGE LWGVDIPL-K
QL-MVIGMDV YHDPSRGMRS VAGFVASLNH ALT--KWYSR VVFQMPQQEI ADSLLQKFYE
VNHC--LPEK IIVYRDGVSD GQLKTVADYE IPQPSPGTVV DHTVTSREW- -VDFYLLAHH
VRQ--GCGIP THYICVLNTA MLSPDHM--- -QRLTFKLCH TYW-NWSGTI RVPAPCKYAH
KLAFLSGQVL HHEP
>ENSXETT00000095526.1_Piwil1-b_ClawedFrog
YQYHI-DYNP QMESRRLRTA LLYQHEELIG KARAFDG-TM LFA-PK--RL VKITITLTNE
LPPTSPTCFQ FYNIIFRRLL KMMNMKQIGR NYYNPSDPIE -ISQH---N- -LTIWPGFTT
SILQYETSIM LSLDVSHKVL RSETVLDVMF ADAVTKELLG QIVLTKYNNK TYRIDEICWN
MTPQSTFKK- SDGYNKEIRD LRQALIGLTD RMRNDFG-VM RDLAVHTR-- -LPPDQREKQ
VARFLNYIHK -DENVQKELR DWGLWMLLYP RRCYDAAQTL VQTLNKVVVC VLSSIHKEKY
DSIKKYLCLQ IPTPSQCVVA RTL---SKPQ TVLSVATKIA MQMNCKMGGE LWSVEIPL-G
EM-MVIGIDC YHDTLSGKRS IAG------- -------FSS CV-------- IFILLHAWFN
CNKN--LPSR ILIYRDGVGD GQLKTLVNYE IPQPPPGTVV DVEVTRPEW- -YDFFIVSQS
VRQ--GTVSP THYNVVYDSS GLKPDYM--- -QRLTYKLCH LYY-NWPGVI RVPAPCQYAH
KLAFLVGQSI HKEP
>ENSACCT00020002073.1_Piwil1_GoldenEagle
YQYHV-GYSP EMEARRLRSA LLFQHEELIG KTHAFDG-SI LFL-PK--KL VKITITLTNE
LPPTSPTCLQ FYNIIFRRLL KMLNLQQIGR NYYNPSDPIS -IPNH---R- -LMVWPGFTS
SILQYEESIM LCTDVSHKVL RSETVLDFMF RDACAKELIG LIVLTKYNNR TYRVDDIDWD
ANPQCTFRK- ADGYNQEITD LNQPVLGLTE KMRNDFN-MM KDLAVHTR-- -LPPEQRQRE
IGKLIDYIQK -DDNVQKELR DWGLWLLIYT RRNYDTANTL LQNLFKVAVC VLSSSRKDKY
DAIKKYLCTD CPIPSQCVIA RTL---SKPQ TAMAIATKIA LQMNCKMGGE LWSVEIPL-K
QV-MVVGIDC YHDTLSGKQS IAGFVASLNQ TMT--RWFSR CVVQGRGQEL VDGLLRDWFK
WNNY--LPSR IIVYRDGVGD GQLNTLVNYE VPQPPPGTVV DVEVTRPEW- -YDFFIVSQA
VRN--GCVAP THYNVIYDTG KLKPDHV--- -QRLTYKLCH MYY-NWSGVI RVPAPCQYAH
KLAFLVGQSI HREP
>ENSPTXT00000006761.1_Piwil4_EasternBrownSnake
YQYHV-TFNP ELESRRLRIA LLYNHVEFLG KAKVFDG-AT LFL-AH--KL VKITVQLTHQ
LFSSNPVCIQ FLNLLFKKVL QKLSMYQIGQ NFYSPSDPVE -VPQH---K- -LVLWPGFAV
SVGHFENKVM LCADVSHKVL RSENVLEFMF PENCEKELVG LIFLTRYNNK TYRIDDIEWS
IKPTDTFQK- RDGYDVVITD LNQPMLGLSR HATSDFR-LM KDLAQHTH-- -LSPQQRHQR
LSRLADNIQR -NKDARFELE NWGLWLVLCS YNHTDLTHNF LNCLRRVVLC ILSSNKKDCY
DSVKKFLSLH QPIPSQCVLV RTL---SKQG MMMSVATKIA MQIICKLGGE LWAVEIPL-R
SL-MVVGIDV NKDTLTKGSS VVGFVASLNA SIT--KWHSR CIFQCAGTSM ADCLINNWEK
CNGH--LPAR IIIYRDGVGD GQLKMVMDYE VPQPPVGTVI DTEATQPSW- -YDFFLISQL
ARQ--GTVNP TYYNVVYDEN KLSPDHM--- -QRFTFKMCH LYY-NWPGLI RVPAPCQYAN
KLTFLVSQSI HQAP
>XM_028799022.1_Piwil2_Reedfish
---------- ---------- ---------- ---------- ---------- ------MTSI
LPPNSNLCIP FYNVVLRRVM KILDFKLIGR NHYDPKRAVV -LGKH---R- -LQIWPGYSA
CIKRTDGGLY LTVDISHKIL RNDSVLDVMF QDECMKELIG SIALTRYNNR TYRIDDINWN
MSPKDKFTL- FNGYGITIKE LDQPLVGIPE NLRKDFR-SM KDLTMHIN-- -VSGEQHTNQ
LRQLLKNINT -NEAAINELD GWGLWGIFYP RRCFDQAEEL INTFVKVIVC ILTGNREDLY
SAIKKLCSVQ SSVPSQAINL RTI---SQPQ KLRAIAQKIL LQINCKLGGA LWSVAVPL-K
RF-MIIGVDV HHDTTKANRS VLGFVASLNS SLT--KWYSR V-FQMPNEEL IDGFLQTYHK
ENHF--LLTR ---------- ---------- ---------- ---------- ----------
---------- ---------- ---------- ---------- ---------- ----------
---------- ----
>ENSCMIT00000021737.1_Piwil2_ElephantShark
YQYHV-TFSP NVECMNIRFG MLKEHRSVTG EVTAFDG-SI LYL-PI--KL VDLKIQMTKI
LEPNSNLCIP FYNIVFRRVM RILELKLVGR NFYDPTNAIV -LPQY---R- -LQLWPGFSA
SIRRTDGGLM LLADVSHKVL RNDSVLEVMF QDDCTKQLVG SVIMTKYNNR TYRIDDIDWD
KSPLSSFQL- TDGYGIAIRE LQQPLLGIPE QMRKDFR-AM KDMALQIN-- -LSPEQHHVA
LQKLINKLNK -TTAAQDELA RWGLWALFYT KRSASQAQEL VSMMSKVIMC IIAGNRDELY
HAIKKLCCVQ FPVPSQVINV KTI---SQNM RMRAICQKIL LQINCKLGGE LWGVDIPL-K
QL-MVIGMDV YHDPRRGMQS VVGFVASLNN TMT--KWYSR VTFQMPNQEI IDGLLKKYYE
VNHC--LPDK IAIYRDGVSD GQLSTVSDFE VPQPPPGSVI DHTATNPDG- -TDFFLLAHT
VRQ--GCGIP TRYICVLNTL KLSPDHM--- -QRLTFKLCH IYW-NWSGTI RVPAPCKYAH
KVAFLCGQSL HQEP
>XM_030357825.1_Piwil1_AtlanticCod
YQYHV-DYQP PMEARRLRSA LLYHHNDLLG TARSFDG-AI LFL-PH--KL VQIKITLTNE
LPPSSPVCLQ FYNILFRRIL RMLDMQQIGR HYYQPKDPLS -IPQH---R- -LTIWPGFTT
TILQYESSIM LCTDVSHKVL RSETVLDFMF PEICAKELIG LVVLTKYNNK TYRIDDIAWD
HTPNNTFKR- GD-YTLDITD GNQVLLGLTD KMRSDFN-IM KELAVHTR-- -LSPDQREVR
LNRFVNSIEK -NDEAQKELT TWGLWIMFYT RRNANDAQNL LQSLNKVVVV VLPSNRKDKY
DSVKKYLCVD CPTPSQCVVG RTL---SRPA ALMTVATKIA LQMACKMGGE LWSVEIPL-K
QL-MIVGIDC YHDIVAGRRS IGALVASLNH GMS--RWFSR CVLQDKGQEI MDGLLKEYLK
FNGV--LPSR IIVYRDGVGD GMLQSVVSYE VPQPPPGTVI DTDVTRPEW- -YDFYIVSQA
VRA--GSVSP THYNVVYDTS GLKPDHL--- -QRLTYKLCH MYY-NWQGII RVPAPCQYAH
KLAFLVGQSI HREP
>ENSCPBT00000040421.1_Piwil4_PaintedTurtle
YQYHV-TFNP ELESRRLRLA LLYSHTELLG KAKAFDG-AI LFL-SQ--KL VNITITLTNQ
LASSSPVCIQ FFNIIFKKVL KKLSMYQVGR NFYSPSDPVE -IPQH---K- -LTLWPGFAV
SITQFENRVM LSADVSHKVL RSETVLEFMF IQTCEKELVG LIVLTRYNNK TYRIDDIDWC
VKPTDTFPK- RDGYDIVLTD LNQPMLGLTS RAISDFR-LM KDLAQEMH-- -LNPEQRQQR
LSRLVDNIQR -IKEARLELE MWGLWLMLCS NRNGELAENL LNCLKRVVMC ILSSNQKDCY
DSIKKFLSLD RPVPSQCVLA RTL---NKQG MMMSVATKIA MQIICKLGGE LWAVEIPL-K
SL-MVIGIDV NKDALNKGSS VVGFVASTNS KIT--RWFSR CILQNTGTDI ADCLISKWHK
YNCE--LPAR IIVYRDGVAD GQLKMVVDYE VPQPPVGTIV DTEATRPEW- -YDFYLISQL
ARQ--GTVNP TYYNVVYDNS GLKPDHM--- -QRLTYKMCH LYY-NWP--- ----------
-----VSK-- ----
>ENSOANT00000017089.2_Piwil2_Platypus
YQYHV-TFSP AVECRSMRLG MLKDHQSVTG DVTAFDG-TI LYL-PV--KL VTIKIQLTKI
LEPSSDLCIP FYNVVFRRVM KLLDMKLVGR NYYDPTNAMF -LQQH---R- -LQIWPGYAA
SIRRTDGGLF LLADVSHKVI RNDCVLDIMF QDECTKQLCG HIVITRYNNH TYRIDDIDWS
KTPKNTFIM- SDGYGITVKD EEQPLLGIPE KMRKDFR-AM KDVIQQIN-- -LSPKQHHIS
LQILLQKITQ -NEAASHELT RWGLWTLFYP KRAVDQAREL VSMLEKVVVC IIMGSRDDLY
GAIKKLCCVQ KPVPSQVINA RTI---AQPT KLRSVAQKIL LQINCKLGGE LWSLDIPL-K
QL-MVIGMDV YHDPNKGMRS VVGFVASINL SFT--KWYSR VVFQMPHQEI VDSLLQKFYE
VNHC--LPEK IVVYRDGVSD GQMKMVASYE VPQPAPGTVV DHTITCREW- -VDFYLLAHH
VRH--GCGIP THYVCVLNTA NLSPDHL--- -QRLTFKLCH MYW-NWPGTI RVPAPCKYAH
KLAFLSGQIL HHEP
>ENSAPLT00000012861.2_Piwil1_Duck
YQYHI-GYNP EMEARRLRSA LLFQHEELIG KTHAFDG-SI LFL-PK--KL VKITITLTNE
LPPNSPTCLQ FYNIIFRRLL KMMNLQQIGR NYYNPNDPVS -IPNH---R- -LMVWPGFTS
SILQYEESIM LCADVSHKIL RSETVLDFMF RDACAKELIG LIILTKYNNR TYRVDDIDWD
ANPQCTFRR- ADGYNQEITD LNQPVLGLTE KMRNDFN-MM KDLAVHTR-- -LPPERRQCE
IGRLIDYIQK -DDGVQKELR DWGLWLLIYT RRNYDTANTL LQNLFKVAVC ILSSSRKDKY
DAIKKYLCTD CPIPSQCVIA RTL---SKPQ TTLAIATKIA LQMNCKMGGE LWSVEIPL-K
QV-MVVGIDC YHDTLAGKQS IAGFVASLNQ TMT--RWFSR CVVQSSGQEL VDGLLRDWFK
WNKY--LPSR IIVYRDGVGD GQLHTLVNYE VPQPPPGTVV DVEVTRPEW- -YDFFIVSQA
VRN--GCVAP THYNVIYDTS KLKPDHV--- -QRLTYKLCH MYY-NWSGVI RVPAPCQYAH
KLAFLVGQSI HREP
>ENSOCUT00000002861.4_Piwil4_Rabbit
YQYHV-TYSP DLASRRLRIA LLYGHHKLSN KAKAFDG-AI LFL-SQ--QL VKITITLTRK
LPSSSPVSIQ VFNIIFKKIL KKLSMYQIGR NFYKPSEPLK -IPQH---K- -LTLWPGFAV
SIAYFESRLL FSADVSFKVL RNETVLEFMF TQMCEKQLIG LIVLTRYNNK TYRVDDIDWS
VRVTHSFQK- RDGYDITLSD LNQPVLGLSD QATSDFQ-LM KAVAEETR-- -LSPMGRQQR
LARLADDIQR -NKDARFELE TWGLWLLLCG SRAENVMENF LSCLRRVVMC ILPSNQKNYY
DSIKKYLSTD CPVPSQCVLV RTL---NKQG MMMSIATKIA MQMTCKLGGE LWAVEIPL-K
SL-MVVGIDV CKDAFSKNMA VVGFVASVNP QVT--RWFSR CILQRTTADV ADCLLNKWYK
YNHS--LPAR VIVYRDGVGD GQLKTINEYE VPQPPLGTVV DSEATRHEW- -YDFYLISQT
ACR--GTVNP TYYNVIYDDN GLKPDHM--- -QRLTFKMCH LYY-NWQGLI SIPAPCQYAH
KLTFLVAQSI HKEP
>ENSACAT00000014102.3_Piwil4_GreenAnole
YQYHV-KFNP ELESKRLKAA LVYNHPVFKG KPVVFDGVST LFL-AH--KQ VKIIITLTHQ
LQSSSPVSIQ FLNVTFKKVL KKLSMHQIGQ NFYSPSDPVE -IPQH---K- -LTLWPGFAV
SVGQYENRVM VCADVSHKVL RNESVLEFMF PEMCEKELVG LIVLTRYNNK TYRIDDIEWS
VKATDSFEK- RDGYDLVLTD LNQPMLGLSS RAKSNFH-LM KDLAQEMH-- -LSPETRHQR
LSRLADNIQR -NKDARLELE NWDCWMVVCT HRNMDMTHDL VNCLRRVVLC VLPSDQKDCY
DSVKKFVSLE QPIPSQCVLA RTL---SKQR MMMSVATKMA LQIACKLGGE LWAVEIPL-K
SL-MVVGIDV NKDAVAKGTS VVGFVASTNA SITRIRWYSH CVIQKAGTMT ADCLINKWQT
CNGE--LPAR VIVYRDGIGN GQLRMVVDYE VPQPPVGTVI DTEATRPEW- -YDFFLISQN
ARQ--GSVNP TYYNVIYDDN GLKPDHM--- -QRLTYKLCH LYF-NWTGLI RVPAPCQYAS
KLTFLVGQSI HREP
>ENSMICT00000071002.1_Piwil3_MouseLemur
YQYNV-NYQP GIEGRNLRTA LLKHDK--IG EYYIFDG-NS LLL-PH--EL VMVTITFSKE
LAPTSPDCLR FYNILFRRY- -SMKLEQIGR NFYNKREAQL -YPLHTIPK- -LDIFPGYVT
SILQYENSIT LCADVSHKLM RQQTAYDLII KKKVADELVG SIVVTTYNNK TYRVDGINWE
QTPRDTFEK- SDGYNTIITD FDQPLLGLTD AARKNSR-TM QALAALTR-- -LKPGKRHHE
LEKFINTIQK -DESVQKHLR RWDLWLMLYS RENRRAASAL QDKLQIIVVC VLSNDKKDRY
DDIKKYLCTE CPTPSQCVVA KTL---NRHK IVSTISDKLA QQMICKMGGA LWKVDTGV-K
KT-MFVGIDC FHDTVNRQKS IAGFVASTND ELT--KWYSR CVIQEAGEEI VNGLLKVWCK
NEPS--RPHS VIVYRDGVGD GQLSALLAQE IPQPESGTVI DVELTRKEW- -YDFFIVSQS
APE--GTVTP THYNVIYDKV CLSPDTV--- -QRLTYSLCR MYY-NCEGFI RVPAPCHYAH
KLAYLVGQSI HEQP
>ENSPEMT00000029722.2_Piwil2_Deermouse
YQYHV-TFSP NVECKSMRFG MLKDHQAVTG NVTAFDG-SI LYL-PV--KL INVKIELTKI
LEPCSDLCIP FYNVVFRRVM KLLDMKLVGR NFYDPTSAMV -LQQH---R- -LQIWPGYAA
SIRRTDGGLF LLADVSHKVI RNDSVLDVMF QDECSKLLVG SIVITRYNNR TYRIDDVDWN
KTPKDSFVM- SDGYGITVKE DDQPLLGIPE KMKKDFR-AM KDLTQQIN-- -LSPKQHHTA
LECLLQRISQ -NDTANNELT RWGLWALFYP KRAMDQAREL VNMLEKIVVC IIMGTRDDLY
GAIKKLCCVQ SPVPSQVINV RTI---GQPT RLRSVAQKIL LQMNCKLGGE LWGVDIPL-K
QL-MVIGMDV YHDPSRGMRS VVGFVASINL TLT--KWYSR VVFQMPHQEI VDSLLKKYYE
VNHC--LPEK IVVYRDGVSD GQLKTVANYE IPQPSPGTVV DHTITSCEW- -VDFYLLAHH
VRQ--GCGIP THYICVLNTA NLSPDHM--- -QRLTFKLCH MYW-NWPGTI RVPAPCKYAH
KLAFLSGQIL HHEP
>ENSLLET00000031372.1_Piwil1-a_SpinyToad
YQYHI-DYNP QMESRLLRSA LLFQHEELIG KARAFDG-AI LFL-PR--RL VKITITLTNE
LPPTSPTCFQ FYNIIFRRLL KMMNMKQIGR NYYNPNDPID -IKTH---Q- -LTVWPGFTT
SILQYEANIM LCIDVSHKVL RNETVLDVMF RDECSKDLIG QIVLTKYNNK TYRIDDFNWD
FSAESKFKK- SNGYNKEITD LTQPSVGLTD KMRSDFS-VM KDLAVHTR-- -LAPEQREKQ
MGKFLNYIHK -DENVQKELR DWGIWLLLYT RRIYDAANTL TQNLFKVVVC ILSNNRKDRY
DAIKKFLCVD CPTPSQCVIA KTL---NKPQ TVVSVATKIA LQMNCKMGGE LWSVEIPL-K
DL-MIVGIDC YHDTLSGRRS IGGFVASLNQ GMT--RWFSR CVMQDQKQEI VDGLLKAWYA
NNKT--LPGR IIIYRDGVGD GQLKTLVDYE VKQPPPGTIV DVEVTRPEW- -YDFFIVSQS
VRA--GTVSP THYNVVYDSG ALKPDHM--- -QRLTYKLCH LYF-NWPGVI RVPAPCQYAH
KLVFLVGQSI HREP
>ENSCAFT00000015020.4_Piwil2_Dog
YQYHV-TFSP NVECKSMRFG MLKDHQAVTG NVTAFDG-SI LYL-PI--KL INIKIQLTKT
LEPCSDLCIP FYNVVFRRVM KLLDMKLVGR NFYDPTSAMV -LQQH---R- -LQIWPGYAA
SIRRTDGGLF LLADVSHKVI RNDSVLDVMF QDECTKLLVG NIVITRYNNR TYRIDDVDWN
KTPKDSFTM- SDGYGITIKE EDQPLLGIPE KMKKDFR-AM KDLTQQIN-- -LSPKQHHNA
LECLLQRISK -NETASNELA RWGLWALFYP KRAMDQAREL VNMLEKIVVC IIMGTRDDLY
GAIKKLCCVQ APVPSQVINV RTI---GQPT RLRSVAQKIL LQINCKLGGE LWGVDIPL-K
QL-MVIGMDV YHDPSRGMRS VVGFVASINL TLT--KWYSR VVFQMPHQEI VDSLLKKFYE
VNHC--LPEK IVVYRDGVSD GQLKTVANYE IPQPSPGTVV DHTITSCEW- -VDFYLLAHH
VRQ--GCGIP THYVCVLNTA NLSPDHM--- -QRLTFKLCH MYW-NWPGTI RVPAPCKYAH
KLAFLSGQIL HHEP
>XM_028824765.1_Piwil1_Reedfish
YQYHV-DYNP PMESRRLRSA LLLKNEDLLG TTRTFDG-SI LFL-PH--RL VKITLTLTNE
LPPTSPVCLQ FYNIIFRRVL RILNMQQIGR HYYDPNDPKN -IPQH---R- -LMVWPGFST
SILRYEVSIL LSLDVSHKVL RSETVLNLMF EDVCTKELVG LIVLTRYNNK TYRIDGIAWD
QTPNNTFSK- ND-YNLDITD NNQVLLGLTD KMRSDFT-IM KDLSAHTR-- -LTPEQREQR
LLGFISNMHK -DSAAKAEMA NWGLWMILFI RRNSDCAYSL VQFLGKVVVC ILPNNRKDKY
DAVKKFLCVD RPTPSQCVVA RTL---SKPQ AMMTVATKIA LQMNCKMGGE LWSVEIPL-K
QL-MIVGIDC YHDTTAGRRS IAGLVASLNQ GMT--RWFSK CTIQRPGQEI IDGLLKAWFR
HNNC--LPSR IIVYRDGVGD GQLQSVVSYE VPQPPPGTVV DNEVTRPEW- -YDFYVISQA
VRI--GSVSP THYNVVYDTS GLKPDYM--- -QRLTHKLCH MYY-NWSGII AVPAPCQYAH
KLAFLIGQSI HREP
>ENSDNOT00000016813.3_Piwil4_Armadillo
YQYHV-TFVP DLASRRLRIA LLYRHSELSN KAKAFDG-VM LFL-SQ--KL VKITVTLTRE
LPKTSPVCIQ VFNIIFKKIL KKLSMYQIGR NFYNPSEPVE -IPQY---K- -LSLWPGFAV
SVSQFESRLQ LSADVSYKVL RSETALELMF PQACEQQLLG RVVLTRYNNK TYRVNDIDWS
SGC------- RDGYDITLSD LNQPVLGLTD QAASDFQ-LM KALAQKTR-- -LPPSDRQQR
LARLADDIQR -NKNARFELE TWGLWLVICS SRGEDVSEGF LSCLRRAVLC ILPSIQKGYY
DSIKKYLSWD CPVPSQCVLA RTL---SRQG VMMAVAAKIA MQMTCKLGGE LWAVEIPL-K
SL-MVVGVDV CKDALNRAMV VVGFVASVNP EIT--RWFSR CILQRTTTNI ADCLLKKWHS
YNHV--LPAR VVVYRDGVGD GELRTLVEYE VPQPPLGTVV DSEATRPGW- -YDFYLVSQV
ARE--GCVSP TYYNVIYDDN GLKPDHM--- -QRLTFKLCH LYY-NWQGLI SVPAPCQYAH
KLTFLVAQSI HREP
>ENSXETT00000014018.3_Piwil4_ClawedFrog
YQYRV-DFSP EFASRKLKTA LLYSHGETLG RARAFHG-EI LFL-SR--NI VKITITLTNQ
LPADSPVCIQ FFGILFKKVF KSLNMYQVGR NYYNPADPVI -IPQH---R- -LMLWPGFVL
SIMKLESQLA LCADVSHKVL RNETVLDSMF TDICEKELLG LVVLTRYNNK TYRVDDIDWS
TKPTDSFPR- KDGYSINISD LQQPMLGLSS RALSDFR-LM KDLSMETQ-- -LDPERRQQR
LQRLADSIQR -TPEASAELE KWGLWLMLFS YRNADVAENL LQCLMKVVFC VIPTNQKDSY
DSIKKFLSLD QPVPSQCVQN RTL---GRQQ MMMSVANKIA MQMICKLGGE LWAVEIPL-K
AL-MVVGIDI NKDAVNKSMS VVGFVASTNA RLT--RWHSR CIIQKTTSDF ADCLIQNWQR
CNND--LPNR IVVYRDGVGD GQLKMVVDYE IPQPVLGTIV DSEATRPEW- -YDFYLISQN
ARQ--GTVNP TYYNVLLDEN GLKPDHM--- -QRLTYKLCH LYY-NWPGVI RVPAPCQYAH
KLTFLVGQSI HREP
>ENSBTAT00000019851.6_Piwil4_Cow
YQYHV-TYSP DIESRRLRIA LLYSHRELSN KAKAFDG-VI LFL-SQ--KL VKMTITLTRE
LPASSPVCIQ VFNIIFKKIL KKLSMYQIGR NFYKPSEPVE -IPQH---K- -LSLWPGFAI
SVSHFESKLL LSANVSYKIL RNETVLEFMF TQTCEKQLVG LIVLTRYNNK TYRIDDIDWS
VKPTHTFRK- RDGYDITLSD LNQPVLGMPG QATSDFQ-LM KAVAKETR-- -LDPLVRQQH
LARLADDFQR -NKDARFELE TWGLWLVICS NRAESVTENF LNCLRRVVMC ILPSIQTSYY
DSIKKYLSSD CPVPSQCVLA QTL---NKQG MMLSVATKIA MQMICKLGGE LWAVEIPL-K
SL-MVVGINV CKDAFSQGTM VVGFVASINP RIT--RWFSR CILQRTTAHV ADCLLNRWYR
HNQG--LPAR IIVYRDGVGD GQLQTLVDYE VPQPPLGTVV DSEATRPEW- -YDFYLISQM
ACR--GTVNP TYYNVIYDDN GLKPDHM--- -QRLTFKLCH VYY-NWMGLI SIPAPCQYAR
KLTFLVAQSL HKEP
>KC516709.1_Piwil1_BranchiostomaFloridae
---------- ---------- ---------- ---------- ---------- ----------
---------- ---------- ---------- ---------- ---------- ----------
---------- ---------- ---------- ---------- ---------- ----------
------FKM- FDGYNKTVRD MDQPLLGLTD EVRADFH-VM KDIAIHTR-- -ITPDKRNDT
LQTFINTLNK -NEKVQKDMK GWGLWLFIFP ARNSPQAQDF LQALVRVVVC LLSSQRKDRY
DAIKKFCCVD HPVPSQVIVS RTL---NKKQ MLMSVATKIA MQLNCKLGGE LWAVEIPL-K
SM-MVVGIDC YHDSATKGQS IGGVIASMNS SLT--RWYSR CTFQHSGQEL IDGLLKKYYE
LNSN--LPDR VIFFRDGVGD GQLGAVVEHE IPQPSPGTVV DTEVTRPEW- -YDFFLVSQS
VRQ--GTVTP CHYNVVWDTS GLKPDHM--- -QRLTYKLCH LYY-NWPGTI RVPAPCQYAH
KLAFLVGQSI HKDP
>XM_037483638.1_Piwil2_Stickleback
YQYHV-TFVP NVESMAMRFG MMKDHRSATG EVVAFDG-SI LFL-PV--KL IEIQIQMTKI
LPPNSDLCIP FYNVVLRRVM KIIGLKLVGR NHYDPESAIV -LEKH---R- -LQVWPGYST
CIKRTDGGLY LNVDVSHKVL RNDSVLNVMF RDECTKELIG SIVITRYNNR TYRIDAIEWD
KSPKDTFTL- MDGYGITIKE MDQPLLGIPE RMKKDFK-SM TDLTIHIN-- -VSAEQNTHS
IKQLLKNIST -NPESTKELS RWGLWAIFYT RRCAEQAEEL VSTFNKVVVC IMEGNRDDLY
SAIKKLCCVK SPIPSQAINV RTI---SKQQ KLRSVAQKVL LQMNSKLGGE LWTVNVPL-K
HL-MVVGVDV HHDTSKAHQS VMGFVASVNS SLT--RWYSR VTFQTPNEEL INGFLQKYHE
VNHN--LPEK IVVYRDGVSD GQLNMVAQYE IPQPPPGTVL DHTLTQKDW- -VDFFLLAHT
SRQ--GCGLP THYVTLYNTA NLSPDHL--- -QRLTFKMCH LYW-NWPGTV RVPAPCKYAH
KLAFLSGQYL HSEP
>ENSBTAT00000008482.3_Piwil1_Cow
YQYHI-DYNP LMEARRLRSA LLFQHEDLIG RCHAFDG-TI LFL-PK--RL VRITITLTNE
LPPTSPTCLQ FYNIIFRRLL KIMNLQQIGR NYYNPSDPID -IPNH---R- -LVIWPGFTT
SILQYENNIM LCTDVSHKVL RSETVLDFMF QEQVSKELIG LIVLTKYNNK TYRVDDIDWD
QNPKSTFKK- ADGYNQEITD LKQPVLGLTD KMRNDFN-VM KDLAVHTR-- -LTPEQRQRE
VGRLIDYIHK -DDNVQRELR DWGLWLLIYT RRNYEAANSL IQNLFKVVVC LLSSNRKDKY
DAIKKYLCTD CPTPSQCVVA RTL---GKQQ TVMAIATKIA LQMNCKMGGE LWRVDMPL-K
LA-MIVGIDC YHDTTAGRRS IAGFVASINE GMT--RWFSR CVFQDRGQEL VDGLLRAWNS
CNEY--MPSR IIVYRDGVGD GQLKTLVNYE VPQPLPGTVI DVEVTRPEW- -YDFFIVSQA
VRS--GSVSP THYNVIYDSS GLKPDHI--- -QRLTYKLCH VYY-NWPGVI RVPAPCQYAH
KLAFLVGQSI HREP
>XM_026836876.1_Piwil1_CionaIntestnalis
YQYRV-DYAP EVDHRGARKG MLKDHEGIIG NVFMFDG-TM LFT-TK--KL VQLTIALTNE
LPPSSPISIQ IYNILFRWVL DKIGMKQVGR NFYNPSMSFT -VECQ---RV NFELWPGFIT
SILQYEKSVL LCAEVSHKLM RKDSVLDILF KQEMEKFLVG QIVLTRYNNK TYRIDGIEWN
LNVNMKFER- KSGYNIVIRD TNQPLLGLTD ELRADFN-TM KRLAVYTK-- -QGPTKRKQA
LKSFIQRITT -NTEVEKRFA EWGLWAILFC SRDKRCAEDF VEKLLKVICC MMPSSRKDRY
EGIKKVCCVD MPVPSQVVLS RTL---SKPQ RVMSIATKIA IQMNCKLGGE AWAVKIPL-K
EC-MIVGFDT YHDSSQKGRS VGGFVASINS TYT--RWYSS VTFQHSGVEL IDGLLQKFHQ
VNGK--LPAR IVIYRDGVGD GQLAVVKDHE IPQAPPGTII DDTVTRPEW- -YDFFVVSQS
VRE--GTVSP THYNVVYDTS TLKPDHM--- -QRLTYKLCH LYY-NWPGTI RVPAPCLYAH
KIAFLVGQSI HAPV
>ENSLLET00000048104.1_Piwil1-a-retro_SpinyToad
YQYHI-DYNP QMESRLLRSA LLFQHEELIG KARAFDG-AI LFL-PR--RL VKITITLTNE
LPPTSPTCFQ FYNIIFRRLL KMMNMKQIGR NYYNPNDPID -IKTH---Q- -LTVWPGFTT
SILQYEANIM LCIDVSHKVL RNETVLDVMF RDECSKDLIG QIVLTKYNNK TYRIDDFNWD
FSAESKFKK- SNGYNKEITD LTQPSVGLTD KMRSDFS-VM KDLAVHTR-- -LAPEQREKQ
MGKFLNYIHK -DENVQKELR DWGIWLLLYT RRIYDAANTL TQNLFKVVVC ILSNNRKDRY
DAIKKFLCVD CPTPSQCVIA KTL---NKPQ TVVSVATKIA LQMNCKMGGE LWSVEIPL-K
DL-MIVGIDC YHDTLSGRRS IGGFVASLNQ GMT--RWFSR CVMQDQKQEI VDGLLKAWYA
NNKT--LPGR IIIYRDGVGD GQLKTLVDYE VKQPPPGTIV DVEVTRPEW- -YDFFIVSQS
VRA--GTVSP THYNVVYDSG ALKPDHM--- -QRLTYKLCH LYF-NWPGVI RVPAPCQYAH
KLVFLVGQSI HREP
>ENST00000332271.9_Piwil3_Human
YKYNV-DYKP DIEDGNLRTI LLDQHRRKFG ERHIFDG-NS LLL-SR--PL VKITVEFSKE
LTPTSPDCLR YYNILFRRTF KLLDFEQVGR NYYTKKKAIQ -LYRH-GTS- -LEIWLGYVT
SVLQYENSIT LCADVSHKLL RIETAYDFII REEVTNKLIG SIVLTKYNNK TYRVDDIDWK
QNPEDTFNK- SDGHKEIVTV KKQPLLGLTD EICKDYS-IV KELAKHTR-- -LSPRRRHHT
LKEFINTLQD -NKKVRELLQ LWDLWLILYS RSSHREAMSL KGHLQSVVIC ILPNDDKRRY
DSIKRYLCTK CPIPSQCVVK KTL---EKVQ A-RTIVTKIA QQMNCKMGGA LWKVETDV-Q
RT-MFVGIDC FHDIVNRQKS IAGFVASTNA ELT--KWYSQ CVIQKTGEEL VKELLDVWCK
NESS--MPHS VIVYRDGVGD GQLQALLDHE AKKPPPGTVI DVELTRNEW- -YDFFIVSQS
VQD--GTVTP THYNVIYDTI GLSPDTV--- -QRLTYCLCH MYY-NLPGII RVPAPCHYAH
KLAYLVGQSI HQEP
>ENSPEMT00000032712.2_Piwil4_Deermouse
YQYHV-VCNP DLASRRLKIA LLYGHSKLLD KAKAFDG-TS LFL-SE--KL VTMTLTLTSQ
LSARSPVCIQ FLNVIFRKIF KKLRMYQIGR NFYKPSEPVE -IPQY---K- -LSLWPGFAI
SVSQFESRLL FNADVSYKVL RNETVLEFMF TETCQKELVG LIVLTRYNNK TYRIDDIDWS
VKPTHAFHK- RDGYNITLSD LNQPVLGLSS QATSDFH-LM KAVAEETQ-- -LSPVGRQQQ
LARLVDDIQR -NQVARFELE TWGLWLIICC SRAENLIEAL LSCLRRVVMC ILPSNQNNYY
DSIKKYLSSD FPVPSQCVLT RTL---TKQG MMMSVTTKIA MQMTCKLGGE LWAVEIPL-K
SL-MVVGIDI CRDALNKDVV VIGFVASINS RIT--RWNSR CVLQRTAAEI ADCLLNKWYK
HNHS--LPSR IIVYRDGVGN GQLKAVLEYE VPQPPVGTVV DSEATRPDW- -YDFYLVSQT
ANR--GTVSP SYYNVIYDDN GLKPDHM--- -QRLTFKLCH LYY-NWQGLI SVPAPCQYAH
KLTFLVAQSI HKEP
>ENSSBOT00000007085.1_Piwil3_BolivianSquirrelMonkey
FKYNV-DYKP DVEAGNLRQI LLNQHIRKFG ECHIFDG-NS LLL-PR--PL VKIVVEFSKE
LKPTSPDCLR FYNILFRKTF KELNLKQIGR HYYTKKIPLT ---EHRGTR- -LEIWRGYVT
SILQYENSIT LCADVNHKLL RIETVYDFIC KEEVAKRLIG SIVLTKYNNR TYRVDGIDWG
QSPLDTFNK- SDGHKEIITV MTQPLLGLTD EIRKDYT-SM KDLAVKTK-- -LSPERRHDA
LKEFM----- ---KTQALLR LWDFWLLLYG RHCFAQAMTL EEHLRHVVIC ILPTDDKRTY
DHIKKYLCTT FPIPSQCVVK RTI---EKVQ A-RTIITKIA QQMNCKMGGA LWKVETNV-Q
RT-MFIGIDC FHDIVNRQKS IAGFVASTNT ELT--KWYSE CVIQDTGEEL VKELLDVWCE
NESS--MPRS IIVYRDGVGD GQLQALLDRE ARQPRPGTVI DLELTRSEW- -YDFFIVSQS
VSE--GTVTP THYNVIYDTI GLRPDTV--- -QRLTYCLCH MYY-NLPGTI RVPAPCHYAH
KLAYLVGQSI CEKP
>ENST00000356766.11_Piwil2_Human
YQYHV-TFSP NVECKSMRFG MLKDHQAVTG NVTAFDG-SI LYL-PV--KL ISIKIQMTKI
LEPCSDLCIP FYNVVFRRVM KLLDMKLVGR NFYDPTSAMV -LQQH---R- -LQIWPGYAA
SIRRTDGGLF LLADVSHKVI RNDCVLDVMF QDECTKLLVG NIVITRYNNR TYRIDDVDWN
KTPKDSFTM- SDGYGITVKE EDQPLLGIPE KMKKDFR-AM KDLAQQIN-- -LSPKQHHSA
LECLLQRIAK -NEAATNELM RWGLWALFYP KRAMDQAREL VNMLEKIVVC IIMGPRDDLY
GAIKKLCCVQ SPVPSQVVNV RTI---GQPT RLRSVAQKIL LQINCKLGGE LWGVDIPL-K
QL-MVIGMDV YHDPSRGMRS VVGFVASINL TLT--KWYSR VVFQMPHQEI VDSLLKKFYE
VNHC--LPEK IVVYRDGVSD GQLKTVANYE IPQPTPGTVV DHTITSCEW- -VDFYLLAHH
VRQ--GCGIP THYVCVLNTA NLSPDHM--- -QRLTFKLCH MYW-NWPGTI RVPAPCKYAH
KLAFLSGHIL HHEP
>ENSAHAT00000021985.1_Piwil1_SpottedKiwi
YQYHV-DYNP QMEARRLRSA LLFQHEELIG RTHAFDG-AV LFL-PK--KL VKITITLTNE
LPPTSPTCLQ FYNIIFRRLL KIMNLQQIGR NYYNPSDPIS -IPNH---R- -LMVWPGFTT
SILQYEKSIM LCTDVSHKVL RSETVLDFMF RDVCTKELIG LIVLTKYNNK TYRVDDIDWD
ANPKCTFTK- ADGYNQEITD LNQPLLGLTE KMRSDFN-MM KDLSVHTR-- -LTPEQRQRE
VGRLIDYLQK -DDSVQRELR DWGLWLLIYT RRNYDVANAL LQNLFKVVVC LLSSSRKDKY
DAIKKYLCTD CPIPSQCVIA RTL---NKPQ SIMSIATKIA LQMNCKMGGE LWSVEIPL-K
QL-MVVGIDC YHDTVSGKRS IAGFVASLNQ AMT--RWFSR CVLQDHGQEL VDGLLRDWFK
WNKY--LPSR VMVYRDGVGD GQLNTLVNYE VPQPPPGTVV DVEVTRPEW- -YDFFIVSQA
VKS--GSVAP THYNVVYDSS GLKPDHV--- -QRLTYKLCH MYY-NWSGVI RVPAPCQYAH
KLAFLVGQSI HREP
>ENSSPUT00000018606.1_Piwil1_Tuatara
YQYHI-DYNP QMEARRLRSA LLFQHEEIIG RTHAFDG-TI LFL-PK--KL VKITITLTNE
LPPTSPTCLQ FYNIIFRRLL KIMNLQQIGR NYYNPSDPIS -IPKH---R- -LMIWPGFAT
SILQYETNIM LCSDVSHKVL RSETVLDFMF REICAKELIG LIILTKYNNK TYRVDDIDWE
SNPNNTFKK- SDGSDH---D RHQPIGGLTD KMRSDFS-MM KELAVHTR-- -LAPEQRQRE
VGKLIEYINK -DDNVQKELR DWGLWLLVYT RRNYDAANTL VQKLFKVVVC LLSSNRKDKY
DAIKKFLCTD CPTPSQCVLA RTL---SKPQ TVMAIATKIA LQMNCKMGGE LWSVEIPL-K
QL-MIVGIDC YHDTTAGRRS IAGFVASLNQ GMT--RWFSR CVFQDRGQEL VDGL------
---------- --------GD GQLKTLVNYE VPQPPPGTVI DVEVTRPEW- -YDFFIVSQA
VRI--GSVSP THYNVIYDTS ALKPDHM--- -QRLTYKLCH MYY-NWPGVV RVPAPCQYAH
KLAFLVGQSI HREP
>ENSLAFT00000032174.1_Piwil2_Elephant
YQYHV-AFSP NVECKSMRFG MLKDHQAVTG NVTAFDG-SI LYL-PV--KL VCIKIQLTKI
LEPCSDLCIP FYNVVFRRVM KLLDMKLVGR NFYDPTSAMV -LQQH---R- -LQIWPGYAA
SIRRTDGGLF LLADVSHKVI RNDSVLDVMF QDECTKLLVG NIVITRYNNR TYRIDDVDWN
KTPKDRFTM- SDGYGITVKE EDQPLLGIPE KMKKDFR-AM KDLTQQIN-- -LSPKQHHNA
LECLLQRISK -NEAASNEMT RWGLWALFYP KRAMDQAREL VNMLEKIVVC IIMGTRDDLY
GAIKKLCCVQ SPVPSQVINV RTI---GQPT RLRSVAQKIL LQINCKLGGE LWGVDIPL-K
QL-MVIGMDV YHDPSRGMRS VVGFVASINL TLT--KWYSR VVFQMPHQEI VDSLLKKFYE
VNHC--LPEK IVVYRDGVSD GQLKTVANYE IPQPSPGTVV DHTITSCEW- -VDFYLLAHH
VRQ--GCGIP THYVCVLNTA NLSPDHM--- -QRLTFKLCH MYW-NWPGTI RVPAPCKYAH
KLAFLSGQIL HHEP
>ENSACUT00000011027.1_Piwil1_BurrowingOwl
YQYHV-AYNP EMEARRLRSA LLFQHEELIG KTRAFDG-SI LFL-PK--KL VKITITLTNE
LPPTSPTCLQ FYNIIFRRLL KMLNLQQIGR NYYNPSDPIN -IPNH---R- -LMVWPGFTT
SILQYEESIM LCTDVSYKVL RSETVLDFMF RDTCAKELIG LIVLTKYNNK TYRVDDIDWD
ANPQCTFRK- ADGYNQEITD LNQPVLGLTE KMRSDFN-MM KDLAIHTR-- -LPPEQRHCE
VRRLSDYIQK -DENVQKELR DWGLWLLLYT RRNYDIANTL VQNLFKVVVC LLSSTRKDKY
DAIKKYLCTD CPVPSQCVIA RTL---SKPQ TTLAIATKIA LQMNCKMGGE LWSVEIPL-K
QV-MIVGIDC YHDTLSGKQS IAGFVSSLNQ TMT--RWFSR CAVQGRGQEL VDGLLREWFK
WNKY--LPSR IIVYRDGVGD GQLNTLVNYE VPQPPPGTVV DVEVTRPEW- -YDFYIVSQA
VRT--GCVAP THYNVIYDTS KLKPDHV--- -QRLTYKLCH MYY-NWSGVI RVPAPCQYAH
KLAFLVGQSI HREP
>XM_003227041.3_Piwil2_GreenAnole
YQYHV-TFSP EVECKSMRFG MLKEHKSVTG DVTAFDG-YI LYL-PL--RL VTIKIQMTKI
LEPSSDLCIP FYNVVFRRVM RILDMKLVGR NFFDPTSASV -LQQY---R- -LQIWPGYAA
SIRRTDGGLF LLADVVHKVV RNDSVLDFMF QDECTKQLIG DIILTRYNNN TYRIDDIDWN
KTPKDSFTL- SNGYGITIKD LDQPLLGIPE RMKKDFR-IM KELSQQIN-- -LSPKQHHIS
LRQLLNRIQK -NEDAHNELS RWGLWALFYP KRTREQATEL FTMLHKIVVC IITGTRDDLY
GAIKKLCCVQ SPVPSQVINA RTIT--TQPA KLRSIAQKIL LQINCKLGGE LWSVDIPL-K
QL-MMIGMDV YHDPGRGKRS VVGFVASTNH TLT--QWYSK VVFQMPHQEM VDSLLQKFYE
VNHF--LPEK IVFYRDGVSD SQIKMVENYE VPQPAPGTVI DHMITSRDW- -VDFYLMAHS
PRQ--GCGVP TRYICVLNTA NLSPDHM--- -QRLTFKLCH MYW-NWPGTI RVPAPCKYAH
KLAFLSGQVL HHEP
>ENSMFAT00000005184.1_Piwil4_CrabEatingMacaque
YQYHV-TYVP DLASRRLRIA LLYSHSELSN KAKAFDG-AI LFL-SQ--KL IKMTITLKRE
LPSSSPVCIQ VFNIIFRKIL KKLSMYQIGR NFYNPSEPVE -IPQH---K- -LSLWPGFAI
SVSYFESKLL FSADVSYKVL RNETVLEFMF TQTCEKQLIG LIVLTRYNNR TYSIDDIDWS
VKPTHTFQK- RDGYDITVSD LNQPMLGLTD QATSDFQ-LM KAVAEKTR-- -LPPSGRQQR
LARLVDNIQR -NTNARFELE TWGLWLILCS DRTEYVAESF LNCLRRVVMC ILPSNQKTYY
DSIKKYLSSD CPVPSQCVLA RTL---NKQG MMMSIATKIA MQMTCKLGGE LWAVEIPL-K
SL-MVVGIDV CKDALSKDVM VVGCVASVNP RIT--RWFSR CILQRTMTDV ADCLLNKWYK
YNHD--LPAR IIVYRAGVGD GQLKTLVEYE VPQPPIGTVV DSEATRNEW- -YDFYLISQV
ACR--GTVSP TYYNVIYDDN GLKPDHM--- -QRLTFKLCH LYY-NWPGIV SVPAPCQYAH
KLTFLVAQSI HKEP
>ENSSCAT00000008902.1_Piwil2_CommonCanary
EKALC-APSP EVECKAARFA MLKEQHAVTG DVMAFDG-SI LFL-PI--QI ILINIQMTKI
LEPSSDLCIP FYNVVFRRVM KILNMSLVGR HFFEPAQATT -LQKY---S- -LHIWPGYAV
SIRRKDGGLF LMVDAIHKII RSESVLSVMF QDECTKQLVG SVVMTRYNNR TYRVDDIDWD
KTPKDTFTL- ASGHGITIRE LDQPLLGLSD -LRKNSR-ML KVM------- ----------
---------- ---------- -WEMWLLIYP KRLQHLAKDL LASMRSSLLC IIPGGRDDVY
GAIKKLCCVQ SPVPSQVINA QSLM--GHPG KIRSVVQKVL LQLNCKLGGQ LWGVDIPL-K
QL-MVVGMDI HHSRSQGMRS VIGFVASMNH ILT--KWYSR VVFQMPHQEI ADSLLKRFYE
LNHS--LPMK IVVYRDGVSD PQLDTVLKYE VPQPPLGTVI DHGITSSGR- -EDFFLLAHH
SRQ--GCSVP TRYICMWNTA NLSSEHL--- -QRLTFKLCH LYW-NWPGTV RVPAPCKYAH
KLAFLVGQVL HHEP
>XM_015341309.1_Piwil2_SpottedGar
YQYHV-TFSP NVEARSMRFA MLKEHRSVTG DVVAFDG-TI LYL-PV--KL ISIKIQMTKI
LPPNSDLCLP FYNVVLRRVM KILGLKLVGR NHYDPQNAVV -LGKH---R- -LQVWPGYSA
CFKRTDGGLY LSVDVTHKVL RNDSVLDIMF QDECTKELIG SIVMTRYNNR TYRVDDIDWA
KSPKDMFTM- ADGYGITIKE IDQPLLGIPE KMRKDFR-AM KDLTMHIS-- -LSGEQHTIS
LKQLLHNINS -NEEALTELS RWGLWAIFYP RRCSDQAEEL VTTFGKVVVC ILTGNRDDLY
SAIKKVCCVQ TPVPSQAINI RTI---SQPQ KLRSIAQKIL LQINCKLGGE LWSVSIPL-K
QL-MVIGVDV HHDPSKKKRS VMGFVASLNS SLT--RWYSK VTFQMPNEEV ISGFLQKYYE
INHG--LPDK IVVYRDGVSE GQLKMVENYE IPQPPPGTIL DHTVTSKDW- -VDFYLLAHH
IRQ--GCGLP THYVSVYNTA NLTPDHL--- -QRLTFKMCH MYW-NWPGTI RVPAPCKYAH
KLAYLSGQYL HAEP
>ENSLCOT00000013770.1_Piwil1_BlueCrownedManakin
YQYHV-GYSP EMESRRLRSA LLFQHEEHIG RTHAFDG-SI LFL-PQ--KL VKITVTLTNE
LPPTSPTCLH FYNIIFRRLL KMLNLQQIGR NYYNPGDPVS -IPNH---R- -LMVWPGFSS
SILQYEESIM LCADVSHKVL RGETVLDVMF RDACAKELIG LIVLTRYNNR TYRIDDINWD
SNPMATFRK- SDGYNIDIGD PKQPVLGLTE KMRSDFN-MM KDLAVHTR-- -LPPEQRQWE
VGRLLNYIQK -DDNVQKELG NWGLWLLIHT RRNHDVANTL IQSLYKVVVC ILSSSRKDKY
DAIKKYLCTD CPIPSQCVLA RTL---SKHQ TIMTVATKIA LQMNCKMGGE LWSVEIPL-K
QV-MIVGIDC YHDTVTGRQS VAGFVSSLNQ TMT--RWFSR CVVQSRGQEL VDGILRNWFK
WNKC--LPSR IFVYRDGVGD GQLNTLVNYE VPQPPPGTVV DTVITRPEW- -YDFFVVSHT
VKN--GCVTP THYNVIYDGS QLKPDHL--- -QRLTYKLCH MYY-NWSGVI RVPAPCQYAH
KLAFLVGQSI HREP
>ENSMFAT00000005141.1_Piwil1_CrabEatingMacaque
YQYHI-DYNP LMEARRLRSA LLFQHEDLIG KCHAFDG-TI LFL-PK--RL VRITITLTNE
LPPTSPTCLQ FYNIIFRRLL KIMNLQQIGR NYYNPNDPID -IPSH---R- -LVIWPGFTT
SILQYENSIM LCTDVSHKVL RSETVLDFMF QEQVSKELIG LVVLTKYNNK TYRVDDIDWD
QNPKSTFKK- ADGYNQEITD LKQPVLGLTD KMRNDFN-VM KDLAVHTR-- -LTPEQRQRE
VGRLIDYIHK -NDNVQRELR DWGLWLLIYT RRNYEAANSL IQNLFKVVVC LLSSNRKDKY
DAIKKYLCTD CPTPSQCVVA RTL---GKQQ TVMAIATKIA LQMNCKMGGE LWRVDIPL-K
LA-MIVGIDC YHDTTAGRRS IAGFVASINE GMT--RWFSR CIFQDRGQEL VDGLLRAWNS
CNEY--MPSR IIVYRDGVGD GQLKTLVNYE VPQPLPGTVI DVEVTRPEW- -YDFFIVSQA
VRS--GSVSP THYNVIYDNS GLKPDHI--- -QRLTYKLCH IYY-NWPGVI RVPAPCQYAH
KLAFLVGQSI HREP
>XM_006640394.2_Piwil1_SpottedGar
YQYHI-DYNP PIESRRLRSA LLFKHDETLG PTRTFDG-SI LFL-PC--RL IKITVTLTNE
LPPSSPTCLQ FYNIIFRRIL RILNMQQIGR HYYNPNDPLN -IPQH---R- -LMIWPGFTT
SILQYESGIM LCTDVSHKVL RSETVLSFMF PEACTKELVG LIVLTRYNNK TYRIDDIAWD
HTPNNTFKR- GD-YNLEISD GNQVLLGLTD RMRSDFN-IM RDLSSHTR-- -LTPDQRENR
LTRFIGVIHS -GPDTQTELR SWGLWILLYT RRNIECAHSL LQTLHKVVVC ILPTNRKDKY
DCVKKFLCVD CPTPSQCVLA RTL---SKPQ ALMTIATKIA LQMNCKMGGE LWSVDIPL-R
QL-MIVGIDC YHDISAGRRS VGGLVASLNA GMT--RWYSK CVLQSRGQEI IDGLLKTWMN
YNNG--LPQR IIIYRDGVGD GQLQSVVSYE LQQPPPGTII DTDVTRPEW- -YDFYIVSQA
VRV--GSVSP THYNVIYDNS GLKPDYM--- -QRLTYKLCH LYY-NWQGII RVPAPCQYAH
KLAFLVGQSI HREP
>ENSSBOT00000032428.1_Piwil4_BolivianSquirrelMonkey
YQYHV-TYLP DLASRRLRIA LLYSHSKLSD KAKAFDG-AM LFL-SQ--KL VKITITLKRE
LPSSSPMCIQ VFNIIFRKIL KKLSMYQIGR NFYNPSEPME -IPQH---K- -LSLWPGFAI
SVSYFESKLL FSADVSYKVL RNETVLEFMF TQTCEKQLIG LIVLTRYNNR TYRIDDIDWS
VRPTHTFQK- RDGYGITISD LNQPVLGLTE QATSDFQ-LM KAVAEKTR-- -LSPLGRQQC
LARLVDDLQR -NTNARFELE TWGLWLILCS DRTEYVANSF LNCLRRVVMC ILPSHQKTYY
DSIKKYLSLD CPVPSQCVLA RTL---NKQG MMMSIATKIA MQMTCKLGGE LWAVEIPL-K
SL-MVVGIDV CKDALSKDVM VVGCVASVNP GIT--RWFSR CILQRTTTDV ADCLLNKWYK
YNHD--LPAR IIVYRAGVGD GQLKALIEYE VPQPPLGTVV DSEATRNEW- -YDFYLISQV
AGR--GTVSP TYYNVIYDDN GLKPDHM--- -QRLTFKLCH LYY-NWPGLI SVPAPCQYAH
KLTFLVAQSI HKEP
>ENSPCIT00000051637.2_Piwil4_Koala
FQYHV-VFTP DLASKRLRIA LLYSHSKFLK KAKVFDG-TM LFL-SE--KL VTITITLISE
LPSSSPTCIQ FFNIIFKKIL RKLSMYQIGR NFYSPSDPVE -IPQH---K- -LSLWPGFAI
SVSQFENKLM FTANVTHKVL RNETVLEFMF IETCEKELLG CIVLTRYNNR TYRIDDIDWS
VKPTDAFQK- RDGYDISLSD LTQPMLGLSK RVTSDFR-VM KDLATETH-- -LNPICRQQR
LSRLADNIQR -NTEARFELE TWGLWLIVCG HRNEDAAESL LSCLRRVVLC VLPSNQKDCY
DSIKRFLSLD HPVPSQCVLA QTL---SRQG TMMSIATKIA MQVVCKLGGE LWAVEIPL-K
SL-MVVGIDV GRDACARGHS IVGFVASSNS RIT--RWFSR CILQSTKSDI ADCLLNKWYR
YNHC--FPTR IIVYRDGVGD GQLQTIVDYE VPQPPLGTVI DSEATRPEW- -YDFYLISQA
AYQ--GTVTP TYYNVIYDDN GLKPDHM--- -QRLTYKLCH LYY-NWPGLI KIPAPCQYAH
KLTFLVGRSI HREP
>NM_001168160.1_Piwil1_SaccoglossusKowalevskii
---------- ---------- ---------- ---------- ---------- ----------
---------- ---------- ---------- ---------- ---------- ----------
---------- ---------- ---------- ---------- ---------- ----------
---------- ---------- ---------- ---------- ---------- ----------
---------- ---------- ---------- ---------- ---------- ----------
---------- ---------- ---------- MLMSVATKIA MQLNCKLGGE LWALEIPI-K
NM-MIVGIDC YHDSATKGQS IGAFIASTNR TIT--RFYSR VTFQHTGQEL IDGLLKKYHE
INKT--LPER IFVYRDGVGD GQLPAVVEHE IPQPPPGTVV DSEVTRPEW- -FDFYLVSQS
VRQ--GTVTP THYHVAWETT GLKPEHI--- -QRLTYKMCH LYF-NWPGTI RVPAPCQYAH
KLAFLVGQSL HKEP
>XM_014170861.1_Piwil2_AtlanticSalmon
YQYHV-TFTP NVESMGMRFG MMKDHRPTTG EVVAFDG-SI LYL-PV--KM VDVKIQMTKI
LPPNSDLCIP FYNVVLRRVM KILGLKLVGR NHYDPKSAVI -LGKQ---R- -LQVWPGYST
CIKHTDGGLY LQVDVSHKVL RNDSVLDCMF QDECTKELIG SIVITRYNNR TYRIDDIEWG
KSPKDTFTM- ADGYGITIKE MDQPMLGIPD KMRKDFR-AM KDLTMHIN-- -VSSEQHTHS
LKQLLKNINT -NPEAQTELA RWGLWAIFYP RRCAEQAEEL VSCFGKVVVC IMTGNRDDLY
SAIKKLCCVQ SPVPSQAINV RTI---SQPQ KLRSVAQKIL LQMNCKLGGE LWTVNVPL-K
HL-MVIGVDV HHDTSKKSRS VMGFVASLNS LLT--RWYSR VTFQMPNEEI INGFLQKYYE
VNHN--FPEK IVVYRDGVSD GQLKTVELYE IPQPPPGTVL DHTVTNREW- -VDFYLMAHH
IRQ--GCGLP THYISVYNTA NLSPDHL--- -QRLTFKMCH MYW-NWPGTI RVPAPCKYAH
KLAFLSGQYL HSEP
>ENSOCUT00000028709.3_Piwil1_Rabbit
YQYHI-DYNP LMEARRLRSA LLFQHEDLIG RCHAFDG-TI LFL-PK--RL VRITITLTNE
LPPTSPTCLQ FYNIIFRRLL KIMNLQQIGR NYYNPSDPID -IPNH---R- -LVIWPGFTT
SILQYENNIM LCTDVSHKVL RSETVLDFMF QEQVSKELIG LIVLTKYNNK TYRVDDIDWD
QNPKSTFKK- ADGYNQEITD LKQPVLGLTD KMRNDFN-VM KDLAVHTR-- -LTPEQRQRE
VGRLIDYIHK -DDNVQRELR DWGLWLLIYT RRNYEAANSL IQNLFKVVVC LLSSNRKDKY
DAIKKYLCTD CPTPSQCVVA RTL---GKQQ TVMAIATKIA LQMNCKMGGE LWRVDMPL-K
LA-MIVGIDC YHDTTAGRRS IAGFVASINE GMT--RWFSR CVFQDRGQEL VDGLLRAWNS
CNEY--MPSR IIVYRDGVGD GQLKTLVNYE VPQPLPGTVI DVEVTRPEW- -YDFFIVSQA
VRS--GSVSP THYNVIYDSS GLKPDHI--- -QRLTYKLCH VYY-NWPGVI RVPAPCQYAH
KLAFLVGQSI HREP
>ENST00000299001.11_Piwil4_Human
YQYHV-TYIP DLASRRLRIA LLYSHSELSN KAKAFDG-AI LFL-SQ--KL IKMTITLKRE
LPSSSPVCIQ VFNIIFRKIL KKLSMYQIGR NFYNPSEPME -IPQH---K- -LSLWPGFAI
SVSYFERKLL FSADVSYKVL RNETVLEFMF TQTCEKQLIG LIVLTRYNNR TYSIDDIDWS
VKPTHTFQK- RDGYDITVSD LNQPMLGLTD QATSDFQ-LM KAVAEKTR-- -LSPSGRQQR
LARLVDNIQR -NTNARFELE TWGLWLILCS DRTEYVAESF LNCLRRVVMC ILPSNQKTYY
DSIKKYLSSD CPVPSQCVLA RTL---NKQG MMMSIATKIA MQMTCKLGGE LWAVEIPL-K
SL-MVVGIDV CKDALSKDVM VVGCVASVNP RIT--RWFSR CILQRTMTDV ADCLLNKWYK
YNHD--LPAR IIVYRAGVGD GQLKTLIEYE VPQPPLGTVV DSEATRNEW- -YDFYLISQV
ACR--GTVSP TYYNVIYDDN GLKPDHM--- -QRLTFKLCH LYY-NWPGIV SVPAPCQYAH
KLTFLVAQSI HKEP
>ENSCPOT00000001119.3_Piwil2_GuineaPig
YQYHV-TFSP NVECKSMRFG MLKDHQAVTG NVTAFDG-SI LYL-PI--KL ISIKIQLTKI
LEPCSDLCIP FYNVVFRRVM KLLDMKPVGR NFYDPTSAMV -LQQH---R- -LQIWPGYAA
SIRRTDGGLF LLADVSHKII RNDSVLDFMF QDECSKLLVG NIVITRYNNR TYRIDDVDWN
KTPKDSFTM- SDGYGITVKE EDQPLLGIPE KMKKDFR-AM KDLTQQIN-- -LSPKQHHNA
LACLIQRISK -NETANNELL RWGLWALFYP KKAMDQAREL VNMLEKIVVC IIMGTRDDLY
GAIKKLCCVQ SPVPSQVINV RTI---GQPT RLRSVAQKIL LQINCKLGGE LWGVDIPL-K
QL-MVIGMDV YHDPSRGMRS VVGFVASINL TLT--KWYSR VVFQMPHQEI VDSLLKKFYE
VNHC--LPEK IVVYRDGVSD GQLKTVANYE VPQPLPGTVV DHTITSCEW- -VDFYLLAHH
VRQ--GCGIP THYICVFNTA NLSLEHM--- -QRLTFKLCH LYW-NWPGTI RVPAPCKYAH
KLAFLSGQVL HHEP
>XM_019483637.1_Piwil4_Alligator
YQYHV-TFNP EFESRRLRSA LLYSHAEFLG KAKAFDG-VI LFL-SQ--KL VKITITLKSK
LPPSSPVCIQ FFNIIFKKVL KKLSLYQVGQ NFYSPSEPVV -IPQH---R- -LTLWPGFAI
SISQFESRVM LSADVSHKVL CNDTVLEFMF TETCEKELIG LIVLTRYNNK TYRIDDINWS
VKPTDTFPK- RDGYEVVLSD LNQPMLGLTS RARADYR-LM KDLVQETH-- -LNPERRQQR
LSRLTDNIQR -NSDARLVLE TWGLWLIVCS NRNAEVMNNL LNCLRRVVMC VLSSNQKDCY
DSIKKFLILD RPVPSQCVLA RTL---TKPG MMMSVATKIA MQIICKLGGE LWAVEIPL-K
SL-MVIGVDV NKDALNKGSS VVGFVASTNS RIT--RWSSR CILQTTGTDV ADCLLSKWLK
HNQE--LPAR IIVYRGGVGD GQLKMVVDYE VPQPPIGTVV DTEATRPEW- -YDFYLVSQL
GHQ--GTVNP THYNVVYDDS GLKPDHM--- -QRLTYKMCH LYY-NWPGLI RVPAPCQYAH
KLTFLVGQSL HRQP
>XM_030990960.1_Piwil1_SeaUrchin
YQYRV-DFEP EILNPRARFA LLKGHSALLG KGLTLDM-DT MYS-LF--KL VNICVTHVAT
LNPMAPNTLH LYNVLFRRCL KMINMEQVGR NYYDPTAAID -IKQH---G- -LQLWPGFVT
SILQYEYDVM LLSDISHKVL RTQTVWEVMF KEEITKLMIG QIVLTKYNNK TYRVDDIDFD
TTPADTFET- RSGYERVIHD VNQPMLGLSD DMRADFN-VM KDMGQHTR-- -VGPQDRCRT
LSGFIKKLSS -NEEVKTYLD SWGMWKIFYT RRDANRGQDF IKSLVRVVVV ILPTNRKDRY
DAIKKTCVVT HPCPSQVIVS RTL---SKQQ MLMSVATKIA MQMNCKMGGD LWRVEIPL-S
NL-MIIGIDS YHDSLTKGRS VLGFVASMNK SQT--SFFSS CAFQHAQGEF GANLLKRYYQ
INEK--FPER IIIFRDGVGD SQVNLVVDYE LKQPPPGTVI DDVVTKPHL- -YDYFIISQS
VRQ--GSVSP TSYNVVYDTT GLKPDHM--- -QRLTYKLTH LYF-NWPGTV RVPAPCMYAH
KLAFLIGQSV HEVP
>XM_019491532.1_Piwil2_Alligator
YQYHV-TFSP NVECKSMRFG MLKEHRSVTG DVTAFDG-LI LYL-PI--RL ISIRIQMTKI
LEPSSDLCIP FYNIVFKRVM KILEMKLVGR NFYDPTSATV -LPQY---R- -LQIWPGYSA
SIRRTDGGLF LLADVSHKVI RNDSVLDVMF QDECTKQLLG NIVITRYNNR TYRIDDIEWS
KTPKDSFTT- SDGYGIAIRD LGQPLLGIPE KMRKDFR-AM KDLTYQIH-- -LSPKQHHTS
LSALLQRIKQ -NEAASEELL RWGLWALFYP KRALDQAREL VSIMERIVVC IITGTRDDLY
GAIKKLCCVQ CPVPSQVVNA RTVT--GQPS KLRSVAQKIL LQMNCKLGGE LWGIDIPL-K
LL-MVIGMDV YHDPNLGMRS VVGFVASTNH TLT--KWYSR VVFQMPHQEI ADGLLQKFHE
VNHC--LPEK IVVYRDGVSD SQLKMVANYE IPQPPPGTVI DHTVTSREW- -VDFYLLAHH
VRQ--GCSLP THYICVLNTA NLSPDHM--- -QRLTFKLCH MYW-NWSGTI RVPAPCKYAH
KLAFLSGQVL HHEP
>ENSCCNT00000022357.1_Piwil1_Beaver
YQYHI-DYNP LMEARRLRSA LLFQHEDLIG RCHAFDG-TI LFL-PK--RL VRITITLTNE
LPPTSPTCLQ FYNIIFRRLL KIMNLQQIGR NYYNPSDPID -VPNH---R- -LVIWPGFTT
SILQYENNIM LCTDVSHKVL RSETVLDFMF QEQVSKELIG LIVLTKYNNK TYRVDDIDWD
QNPKSTFKK- ADGYNQEITD LKQPVLGLTD KMRNDFN-VM KDLAVHTR-- -LTPEQRQRE
VGRLIDYIHK -DDNVQRELR DWGLWLLIYT RRNYEAANSL IQNLFKVVVC LLSSNRKDKY
DAIKKFLCTD CPTPSQCVVA RTL---GKQQ TVMAIATKIA LQMNCKMGGE LWRVDMPL-K
LA-MIVGIDC YHDTTAGRRS IAGFVASINE GMT--RWFSR CVFQDRGQEL VDGLLRAWNT
CNEY--MPSR IIVYRDGVGD GQLKTLVNYE VPQPLPGTVI DVEVTRPEW- -YDFFIVSQA
VRS--GSVSP THYNVIYDSS GLKPDHI--- -QRLTYKLCH IYY-NWPGVI RVPAPCQYAH
KLAFLVGQSI HREP
>ENSDORT00000010481.2_Piwil1_KangarooRat
YQYHI-DYNP LMEARRLRSA LLFQHEDLIG RCHAFDG-TI LFL-PK--RL VRITITLTNE
LPPTSPTCLQ FYNIIFRRLL KIMNLQQIGR NYYNPSDPID -IPNH---R- -LVIWPGFTT
SILQYENNIM LCTDVSHKVL RSETVLDFMF QEQVSKELIG LIVLTKYNNK TYRVDDIDWD
QNPKSTFKK- ADGYNQEITD LKQPVLGLTD KMRNDFN-VM KDLAVHTR-- -LTPEQRQRE
VGRLIDYIHK -DDNVQRELR DWGLWLLIYT RRNYEAANSL IQNLFKVVVC LLSSNRKDKY
DAIKKYLCTD CPTPSQCVVA RTL---GKQQ TVMAIATKIA LQMNCKMGGE LWRVDMPL-K
LA-MIVGIDC YHDTTAGRRS IAGFVASINE GMT--RWFSR CVFQDRGQEL VDGLLRAWNT
CNEY--MPSR IIVYRDGVGD GQLKTLVNYE VPQPLPGTVI DVEVTRPEW- -YDFFIVSQA
VRS--GSVSP THYNVIYDSS GLKPDHI--- -QRLTYKLCH IYY-NWPGVI RVPAPCQYAH
KLAFLVGQSI HREP
>ENSCPGT00000020006.1_Piwil2_SpoonBilledSandpiper
---------- ---CRSTRFA MLKQHRAVTG DVTAFDG-SI LYL-PI--LL ITVTIQITKV
LDPSSDLCIP FYNVVFRRVM RILDMNLVGR NFFEPAQATI -VQHY---R- -LQIWPGYSV
SIRKKDGGLF LLVDPIHKVI RSDSVLNFMF QDECTKQLVG NVVITRYNNR TYRIDDIDWN
KTPRDSFTL- ASGYGITIRE LDQPLLGIPD -TKKDSR-MV K-----ML-- -QSPRQHYQR
LTSLLRRIKD -NPEASGELM RWGLWLLVYP KRLQDLAKDL VAAMESVVLC IISSSREDLY
AAIKKLCCVQ SPVPSQVINA QSLT--GQAG KMRSVVQKVL LQINCKMGGE LWGVDIPL-K
QL-MVIGMDV YHCHSKGMRS VIGFVASMNH VLT--KWYSR VVFQMPHQEI ADNLLQHFHE
MNHF--LPKK IVVYRDGVSD SQLDTVLKYE IPQPPPGTVI DHTVTSSDW- -QDFFLLAHC
SRQ--GCSIP TRYICVLNTA NLSCEHL--- -QRLTFKLCH LYW-NWPGTI RVPAPCKYAH
KLAFLSGQIL HHEP
>ENSORLT00020015956.1_Piwil2_Medaka
YQYHV-TFNP NVESMSMRFG MMRDHRSTTG EVIAFDG-SI LYL-PV--QL IEITIKMTKV
LPPNSDLCIP FYNVVFRRVM KIIGLRLVGR NHYDPENAVI -LGKQ---R- -LQVWPGYST
AIKRMDGGLY LAVDVSHKVL RNDSVLDLMF KDACTKELIG SIAITRYNNR TYRIDDIEWD
KSPKDSFTL- MDGYGITVQE TNQPLLGIPE KMKNDYR-AM KDLKIHIN-- -VSSDQHTHA
IKQLLKNISS -KEDCTKALE GWGLWVVFYP RRSAEQAVEL ISTFHKVVVC VIEGNRDDLY
SAIKKLCCLK CPVPSQVINV RTI---SQQQ KLRGIAQKIL LQLNSKLGGE LWTVGIPL-K
SL-MVVGVDV HHDTSKKHQS VMGFVASVNS SLT--HWYSR VTFQTPTEEL ISGFLQKYYE
LNHD--LPQK IVVYRDGVSD GQLKMVELYE IPQVPAGTVL DHTLTNKDW- -VDFYLTAHD
IRQ--GVGLP THYVTLYNTA NLTPDHL--- -QRLTFKMCH LYW-NWPGTI RVPAPCKYAH
KLAFLSGQFL HSEP
>ENSMUST00000048129.5_Piwil2_Mouse
YQYHV-TFSP SVECKSMRFG MLKDHQSVTG NVTAFDG-SI LYL-PV--KL ISIKIQLTKI
LEPCSDLCIP FYNVVFRRVM KLLDMKLVGR NFYDPTSAMV -LQQH---R- -LQIWPGYAA
SIRRTDGGLF LLADVSHKVI RNDSVLDVMF QDECSKLLVG SIVITRYNNR TYRIDDVDWN
KTPKDSFVM- SDGYGITVKE DDQPLLGIPE KMKKDFR-AM KDLTQQIN-- -LSPKQHHGA
LECLLQRISQ -NETASNELT RWGLWALFYP KRAMDQAREL VNMLEKIVVC IIMGTRDDLY
GAIKKLCCVQ SPVPSQVINV RTI---GQPT RLRSVAQKIL LQMNCKLGGE LWGVDIPL-K
QL-MVIGMDV YHDPSRGMRS VVGFVASINL TLT--KWYSR VVFQMPHQEI VDSLLKKYYE
VNHC--LPEK IVVYRDGVSD GQLKTVANYE IPQPSPGTVV DHTITSCEW- -VDFYLLAHH
VRQ--GCGIP THYICVLNTA NLSPDHM--- -QRLTFKLCH MYW-NWPGTI RVPAPCKYAH
KLAFLSGQIL HHEP
>ENSPCIT00000034700.2_Piwil1_Koala
YQYHV-GYNP QMEARRLRSA LLFQHEELIG RCHAFDG-TI LFL-PK--RL VKITITLTNE
LPPTSPTCLQ FYNIIFRRLL KIMNLQQIGR NYYNPSDPIN -IPNH---R- -LVIWPGFTT
SILQYENNIM LCTDVSHKVL RSETVLDFMF QEQVSKELIG LIVLTKYNNK TYRVDDIDWE
QNPRSTFKK- ADGYNTEITD LKQPVLGLTD KMRNDFN-VM KDLAVHTR-- -LTPEQRQRE
VGRLIDYIHK -DDNVQKELR DWGLWLLIYT RRNYEAANSL IQNLFKVVVC LLSSNRKDKY
DAIKKYLCTD CPTPSQCVIA RTL---GKQQ TVMAIATKIA LQMNCKMGGE LWRVDMPL-K
LA-MIIGIDC YHDTTAGRRS NAGFVASINE GMT--RWFSR CVFQDRGQEL VDGLLRAWNS
YNEY--MPSR IVVYRDGVGD GQLKTLVNYE VPQPLPGTVI DVEVTRPEW- -YDFFIVSQA
VRS--GSVSP THYNVIYDNS GLKPDHI--- -QRLTYKLCH VYY-NWPGVI RVPAPCQYAH
KLAFLVGQSI HKEP
>XM_033772545.1_Piwil1_CommonStarfish
YQYHV-GFNP MIENPRARQA ILRFHSEILG SPLAFDG-MT LFL-LR--KL VEVTVTLTNE
LAPTSPTCIQ VYNIIFRKIL AFVGMEQIGR HYYNPKTPIM -IQQH---G- -LQMWPGFIT
SILQYEKDVL LMADVSHKIL RLDTVLDLMF QDEVTRLLIG EIVLTSYNNK TYRVDDIDWS
KNPSNTFAK- FDGYDRKIID MSQPLLGLSD AVRSDFH-VM KDIATHTR-- -ISPGDRVNT
LRSFITGFPK -NKDAKEYCD KWKIWMLIYT SRDQGNAMDF KQTLPRVVVC ILSSNRKDRY
DAVKKFCCNE SPVPSQCIVS RTL---SKKQ MLMSVCTKIC MQINCKLGGE LWAVEMPL-S
GM-MVVGIDT YHDSSSKGRS VGGFVATMNK TLT--RYYSR CTFQHSGQEL IDGLLKMYHE
INNA--LPQR IVIYRDGVGD GQLAAVVEHE LPQPPPGTVI DSVVTRPDF- -YDFFLVSQS
VRQ--GTVTP TSYNVIWDTW GLKPDYV--- -QRLTYKLTH LYF-NWPGTI RVPAPCLYAH
KLSFLVGQSL HKAP
>ENSTGUT00000034625.1_Piwil2_ZebraFinch
YQYHV-TFSP EVECKAARFA MVKEQRAVTG DVIAFDG-SI LFLTPL--AL IIISIQMTKI
LEPSSDLCIP FYNVVFRRVM KILNMSLVGR NFFEPAQATT -LQKY---S- -LHIWPGYAV
SIGRKDGGLF LMVDAIHKII RSESVLSMMF QDECIKQLVG SVVMTRYNNR TYRVDDIDWD
KTPRDTFTL- ASGHGITIRE LDQPLL---- --------LV QEVTWEMM-- -QNPQQHYQR
LAGLLRRIRD -SAEASRELE RWGLWLLVYP KRLQPLAKEL LAAMRSSLLC IIPGGRDDVY
GAIKKLCCVQ TPVPSQ---- -SLT--GHPG KIRSVVQKVL LQMNCKLGGQ LWGVDIPL-K
QL-MVVGMDV HHSRSMGMRS VVGFVASMNP ILT--KWYSR VVFQMPHQEI ADSLLKRFYE
LNHT--LPMK IVVYRDGVSD PQLDTVLKYE VPQPPLGTVI DHSITSSGW- -QDFFLLAHH
SRQ--GCSIP TRYICMWNTA NLSSEHL--- -QRLTFKLCH LYW-NWPGTV RVPAPCKYAH
KLALLVGQVL HHEP
>ENSPTXT00000021999.1_Piwil2_EasternBrownSnake
YQYHV-TFSP NIEYKSMRLK MLKEHQSVIG DISAFDG-FL LYL-PI--KL VNLKIQMTKI
LEPSSELCIP FYNVIFRKVM RILDMKLVGR NFYDPTNATV -LQQY---R- -LQIWPGYAT
SIRRTDGGLF LLVDAVHKVI RNDSVLNVMF QDECTKQLIG NIILTRYNNK NYRIDDIDWN
KTPQNSFTM- SDGYGITIRE LDQPLLGIPE KMRQDFR-IM KDLTQKVN-- -MSPGQHHAA
LLQLLSRIKK -NENAHKELS RWGLWALFYP KQTMEQAHEL VSMLQKIVVC IITGTKDDLY
RAIKRLCNVQ NPVPSQVINA RTIT--TQYV KLRSIAQKIL LQINCKLGGE LWSVDIPL-K
QL-MVIGIDV YHDPTRGKRS MLGFVASTSP IVT--QWYSK VIFQTPHQEI IDSLLQKFHE
VNHH--LPEK IVIYRDGVSD GQLKIVESYE IPQPPPGTVL DHTATSRDW- -VDFYLIAHY
SPQ--GCGIP THYVCVRNTA NLTPDHM--- -QRLTFKLCH LYW-NWPGTI RVPAPCKYAH
KVAFHSGHIL HHEP
>ENSCCNT00000007195.1_Piwil2_Beaver
YQYHV-TFSP NVECKSMRFG MLKDHRSVTG NVTAFDG-SI LYL-PV--KL ISIKIQLTKI
LEPCSDLCIP FYNVVFRRVM KLLDMKLVGR NFYDPTSAMV -LQQH---R- -LQIWPGYAA
SIRRTDGGLF LLADVSHKVI RNDSVLDVMF QDECSKLLVG NIVITRYNNR TYRIDDVDWN
KTPKDSFTM- SDGYGITVKE EDQPLLGIPE KMKKDFR-AM KDLTQQIN-- -LSPKQHHNA
LGCLLQRISE -NETANSELT RWGLWALFYP KRAMDQAREL VNMLEKVVVC IIMGTRDDLY
GAIKKLCCVQ SPVPSQVINV RTI---GQPT RLRSVAQKIL LQINCKLGGE LWGVDIPL-K
QL-MVIGMDV YHDPSRGMRS VVGFVASINL TLT--KWYSR VVFQMPHQEI VDSLLKKYYE
VNHC--LPEK IVMYRDGVSD GQLKTVANYE IPQPSPGTVV DHTITSCEW- -VDFYLLAHH
VRQ--GCGIP THYVCVLNTA NLSPDHM--- -QRLTFKLCH MYW-NWPGTI RVPAPCKYAH
KLAFLSGQIL HHEP
>XM_034925536.1_Piwil1_SterletSturgeon
YQYHV-DYNP QMESRRLRSA LLFKHDEVLG TTRTFDG-SI LFL-PH--RL VRVTVTLTNE
LPPTSPVCLQ FYNIIFRRVL RILNMQQIGR HYYNPNDPLN -IPHH---R- -LMIWPGFTT
SILQYESSIM LCTDVSHKVL RSETVLSFMF PEACTKELVG LIVLTRYNNK TYRIDDIAWE
KTPNNTFKK- GD-YNLDICD NNQVLLGLTD KMRSDFN-IM KDLSSHTR-- -LTPEQREQR
MDRFITNINR -DPNAQAELT SWGLWLMLYT RRNIDSAQAL LQALNKVVVC ILPNNRKDKY
DAVKKFLCVD CPTPSQCVVA RTL---SKPQ ALMTIATKIA LQMNCKMGGE LWSVEIPL-K
QL-MIVGIDC YHDIVAGKRS IAGLVASLNQ GMT--RWFSK CVLQSRGQEI VDGLLKAWYK
HNNC--LPSR IIVYRDGVGD GQLQSVVSYE VPQPPPGTVI DNDVTRPEW- -YDFYIVSQA
VRV--GSVSP THYNVIYDSS GLKPDYM--- -QRLTYKMCH MYY-NWSGIV RVPAPCQYAH
KLAFLVGQSI HREP
>KC516710.1_Piwil2_BranchiostomaFloridae
CQYAV-SFSP QIDSRSMRYG MLYDHEDIIG DVKAFDG-AI LYL-PK--KL IKVRITLTNE
LAPDDRQCLT VYNIIFKNVM RELELKQVGR NYYDPKHPII -IAQH---K- -MEVWPGYIT
AIQAYDGGLM LNTDISHKVL RTETVLDMMF QEHCTRQLVG EVVLTRYNNK TYRIDDISWD
ENPRSCFTF- HTGYNINIMD DCQPLIGLTD NMRQDFR-VM KDIAVHTR-- -VTPMQRDLA
MRKFIKNVDS -NPKAKAAMA KWGLWMVLFC ARDEHKANDY ITMMKKVVVC IFPTPRDDRY
SAIKKLCCVD SPVPSQVINA KTI---GSQQ KLRSVTQKIA LQINAKLGGE LWALEIPL-K
NI-MVVGIDV YHEIKKGVRS VAGFVASTNR ELT--RWYSR TCFQMPGQEL MDGLLKKYHE
VNHA--LPER IFIFRDGVGD GQLNTVAGYE VEQPRPGTIL DHTVTRREW- -YDFFLVSQH
VRQ--GTVSP THYIVVADDT GLKPDHM--- -QRLSYKLTH LYY-NWPGTV RVPAPCQYAH
KLAYLVGQSI HKDP
>ENSCPOT00000024503.2_Piwil3_GuineaPig
------SDTS KMAYKDLHEK LLFQHASIFG EYHIFDG-NS LLL-PRNEKL VKVTVCFSRE
LGTTHPDCIL YYNIFLRRIL KLMNLKQIGR NYYNDANTQK -FFCS---R- -LETIPDYVT
SILPYEQSLT LCSDTCFKLL QSRTVFDVI- ---ISKELIG LVVFTRYNNK THKVAAVNWD
LSPRDTFKR- SDSYNQIITD LNQPLLGLPD DVNRKPQ-EM GDLTKLMK-- -QPPEVRKTE
SENFIRDVNK -NLTEQSDLQ CWSLWVLLYP KEYKHQAETL RDNLKRVVVC VLPDNEKCRY
D--------- ------CVLA KTL---EFNK TYMTIITKIA QQMNCKMGGA LWKVQTNL-R
KT-MFVGIDC FHDIINRQNS IAGFV----- ------WHSQ CIFQEPGQEI VNGLLNSWFK
NLHY--QPNS VVVYRDGVGD GQLQYLLDYE IPQPPSGTVV NVALTRHEW- -YYFYIVSQT
SKY--GTVTP THYNVIYDTV CLDPYTV--- -QSITYKLCH MYF-NFPGAI RVPAPCHYAH
KLAYFVGQNI QQEP
>XM_023739852.1_Piwil4_Manatee
---------- ---------- ---------- ---------- ---------- VKITITLMRE
LPSSSPVCIQ VFNIIFKKIL KKLSMYQIGR NYYNPSEPVE -IPQH---K- ----------
---------- ---------- ---------- ---------- ---------- ----------
----KIVQK- KPG------- ---------- NYISDDN-LL NKHFNDSK-- -LK-------
------SINR -NKDARFELE TWGLWLIVCS NRAENVNESF LNCLRRVVMC ILSSNQKSYY
DSIKKYLSSD CPVPSQCVLT RTL---NKQG MMMSVAAKIA MQMTCKLGGE LWAVEIPL-K
SL-MVVGIDI CKDALNKEMT VVGFVASINP RIT--RWYSR CILQRTTTDV ADCLLNKWYK
YNHG--LPAR IIVYRDGVGD GQLKTLIEYE VPQPPLGTVV DSEATRPDW- -YDFYLISQV
AHQ--GTVNP TYYNVIYDDN GLKPDHM--- -QRLTFKLCH LYY-NWSGLI RIPAPCQYAH
KLTFLVAQSI HKEP
>ENSBTAT00000021039.6_Piwil2_Cow
YQYHV-TFSP NVECKSMRFG MLKDHQAVTG NVTAFDG-SI LYL-PV--RL ITIKIQLTKI
LEPCSDLCIP FYNVVFRRVM KLLDMKLVGR NFYDPTSAMV -LQQH---R- -LQIWPGYAA
SIRRTDGGLF LLADVSHKVI RNDSVLDIMF QDECTKLLVG NIVITRYNNR TYRIDDVDWN
KTPKDSFIM- SDGYGITVKE EDQPLLGIPE KMKKDFR-AM KDLTQQIN-- -LSPKQHHSA
LECLLQRISK -NETANNELT RWGLWALFYP KRAMDQAREL VNMLEKIVVC IIMGTRDDLY
GAIKKLCCVQ TPVPSQVINV RTI---GQPT RLRSVAQKIL LQINCKLGGE LWGVDIPL-K
QL-MVIGMDV YHDPSRGMRS VVGFVASINL TLT--KWYSR VVFQMPHQEI VDSLLKKFYE
VNHC--LPDK IVVYRDGVSD GQLKTVASYE IPQPSPGTVV DHTITSCEW- -VDFYLLAHH
VRQ--GCGIP THYVCVLNTA NLSPDHM--- -QRLTFKLCH MYW-NWPGTI RVPAPCKYAH
KLAFLSGQIL HHEP
>ENSLAFT00000008421.4_Piwil4_Elephant
YQYYV-TYIP DLESRRLRIA LLYSHSELFN KAKVFDG-AI LFL-LE--KL VKIVITLTRE
LPSSSPVCFQ VFSIIFKKIL KKLSMYQIGR NYYNPSEPVE -IPQY---K- -LTLWPGYSV
SVSQFESSLL FSADVCYKVL RSETVLEFMF TQACEKELLG LIVLTRYNNK TYRIDDIDWS
VRPTHTFQK- RDGYDITLSD LNQPVLGLTS QAISDFQ-LM KALAEVTH-- -LSPLGRQQR
LARLADDIQR -NKDARFELE TWGLWLIICN NRAEHVNESF LNCLRRVVMC ILSSNQKSYY
DSIKKYMSSD CPVPSQCVLT RTL---NKQG MMMSVATKIA MQMTCKLGGE LWAVEIPL-K
SL-MVVGIDV CKDALNKEMA VVGFVASINT RIT--RWYSR CILQRTTTNV ADCLLNKWYQ
YNHG--LPAR IIVYRDGVGD GQLKTLIEYE VPQPPLGTVV DSEATRPDW- -YDFYLISQV
AHQ--GTVNP TYYNVIYDNN GLKPDHM--- -QRLTFKLCH LYY-NWSGLI RIPAPCQYAH
KLTFLVAQSI HKEP
>ENSTGUT00000004991.2_Piwil1_ZebraFinch
YQYHV-GYSP EMEARRLRSA LLLQHEDTIG KTHAFDG-SI LFL-PK--KL VKITVTLTNE
LPPTSPTCLQ FYNIIFRRLL KMLNLQQIGR NYYNPSDPVS -IPNH---R- -LMVWLGFTS
SILQYEENIM LCADVCHKVL RGETVLDTMF RDACAKELIG LIVLTKYNNR TYRIDDINWD
SNPKSTFRK- SDGYNIEISD LMQPVLGLTD KMRSDFN-MM KDLAIHTR-- -LPPEQRQRE
LGRFLGYIQK -DDNVQKELR NWGLWLLIYT RRNYDVAITL LQSLFKVVVC ILSSSRKDKY
DAIKKYLCTD CPIPSQCVLA RTL---SKPQ TIMTVATKIA LQMNCKMGGE LWSVEIPL-K
QV-MIVGIDC YHDTLSGKQS VAGFVSSLNQ TVT--RWFSR CVVQSRGQEL VDGLLRNWAK
WNKC--LPSR IFVYRDGVGD GQLNTLVNYE VPQPPPGTVV DTVVTRPEW- -YDFFIVSQT
VKS--GCVAP THYNVVYDTS QLKPDHM--- -QRLTYKLCH MYY-NWSGII RVPAPCQYAH
KLAFFVGQSI HREP
>ENSACCT00020010037.1_Piwil2_GoldenEagle
YQYHV-TFSP EVECRSTRFA MLKEHQAVTG NVTAFDG-SI LYL-PI--LL ITITIQITKV
LEPSSDLCIP FYNVVFRRVM RILDMKLVGR NFFEPDQATV -LQHY---R- -LQIWPGYSV
SIRKKDGGLF LLVDAIHKVI RSDSVLNFMF QDECTKQLVG NVVITRYNNR TYRIDDIDWD
KTPRDSFTL- ASGYGITISE LDQPLLGVPE -IRKDSR-MV K-----ML-- -QSPSQHYAR
LTSLLRRIKD -SPEASQELM RWGLWLLVYP KRLQDLAKNL VATMESVLLC IISSSREDLY
GAIKKLCCVQ SPVPSQVINA QTLA--GQLG KMRSVVQKVL LQLNCKLGGE LWGVDIPL-K
HL-MVIGMDV YHGRSKGMRS VIGFVASMNH ILT--KWYSR VVFQMPHQEI ADSLLQHFHE
MNHC--LPKK IVVYRDGVSD SQLNTVLKYE IPQPPPGTVI DHTVTSSDW- -QDFFLLAHR
SRQ--GCSIP TRYVCVLNTA NLSCEHL--- -QRLTFKLCH LYW-NWPGTI RVPAPCKYAH
KLAFLSGQVL YREP
>ENSORLT00020012903.1_Piwil1_Medaka
YQYHV-DFKP PMESRRLRTA LLYRHAEVIG DARTFDG-AL LIL-PR--RL VLITVTLTNE
LPPTSPVCIQ FYNILFKRVL RLLEMQQIGR NYYNPKNPLN -IPEH---N- -LTIWPGYST
TILQYESSIM LCTDVSHKVL RSETVLDFMF PDACAKELIG LIVLTKYNNK TYRIDDIAWD
HTPKNTFTR- GD-YGLDITD VNQVLLGLTD KMRSDFT-IM RDLSENTR-- -LSPDKRISR
LSGFIEDICG -NAGVQEELK KWGIWIMFST RRNSNEAQSL LQTLGKVVVV VLPSNRKDKY
DSVKKYLCVD CPTPSQCVLS RTL---SRPQ ALMTVATKIA LQMSCKMGGE LWSVEIPL-K
QL-MIVGIDC YHDISAGKRS IGAMVASLNQ SMS--RWYSK CVLQHKGQEL MDGLLKDYLK
FNNC--LPSR IIVYRDGVGD GQLHSVVNFE ISQPPPGTVI DTEVTRPEW- -YDFFIVSQA
VRC--GSVSP THYNVVYDTS GLKPDHM--- -QRLTYKLCH MYY-NWQGLI RVPAPCQYAH
KLAFLVGQSI HREP
>XM_013009541.1_Piwil4_KangarooRat
YQYHV-TYNP DIESRRLRIA LLYNHSELAN KAKAFDG-AI LFL-SQ--KL IKMTVTLTCE
LPSSSPMCIQ FLNIIFKKIL KKLSMYQIGR NFYNPSKAVE -IPQH---K- -LSLWPGFAI
SVSHYESRLL FSADVSYKIL RNETVLEFMF TQMCEKQLIG RIVLTRYNNR TYRIDDISWS
VKPVHTFKR- RDGYDITLSD LNQPVLGLTA QAASDFH-LM KAMAAETK-- -LSPLSRQQH
LARLADNIQR ---------- YWG-WLILCS NRTENVIQSF LSCLRRVVMC ILPSNQKNCY
DSIKKYLSSD CPVPSQCVLA QTL---SRQG IMMSIATKIA MQMICKLGGE LWAVEIPL-K
SL-MVVGIDL CKDAFNKEEV VVGFVASVNP RIT--RWFSR CILQKTTANI ADCLLKKWLK
HNHD--LPAR IIVYRDGVGN GQLKTVLEYE VPQPPLGTVV DSEATHPEW- -YDFYLVSQT
ARG--GTVSP THYNIIYDDN SLKPDHM--- -QRLTFKLCH LYY-NWQGLI SVPAPCQYAH
KLTFLVAQSI HKEP
>ENSAPLT00000019075.1_Piwil2_Duck
YQYHV-TFSP EVECRSARFG MLKEQRSVTG DVTAFDG-SI LFL-PI--LL VSVTIQLTKV
LEPSSDLCIP FYNVVFRRVM RILDMKLVGR NFFDPSQASM -LQHY---R- -LQVWPGYSV
SIRRRDGGLF LQVDTVHKVI RSDSVLASMF KDECTKQLVG SMVLTRYNNR TYRIDDIDWD
RTPRDSFTL- ASGYGITVRE LDQPLLGVTE -IKKDTR-ML KDVMREML-- -QSPQQHYEC
LCSLLRRIQE -SQEASHELM RWGLWLLVYP RRLQDLMKEL VAAMKSVLLC ITSKSKEDLY
SAIKKLCCVQ TPVPSQVINV QSLT--GQSS KLRSIVQKVL LQINCKLGGE LWGIDVPL-K
QL-MVIGMDV SH--GRGTRS VIGFVASVNQ VLT--KWYSR VVFQMPQQEI ADSLLQCFHE
MNHC--LPKK IVVYRDGVSD GQLDTVVKYE IPQPPAGTVI DHTITSTEW- -QDFYLLAHR
ARQ--GCSVP TRYVCVLNTA NLSPEHL--- -QRLTFKLCH LYW-NWPGTI RVPAPCKYAH
KLAFLAGQVL HHEP
>ENSACAT00000015740.3_Piwil1_GreenAnole
YQYHI-DFSP PMESRRLRCA LLFQHEDILG RTHAFDG-TI LFL-PK--KV VKITITLTNE
LPSTSPTCLQ FYNIIFRRVL KIMNLQQIGR NYYNPSDPIS -VPKH---R- -LMVWPGFTT
SILQYETSVM LCSDVSHKVL RSETVLDFMF KEACAKELVG LIVLTRYNNK TYRVDDISWD
SSPKDRFKK- ADGYNQEVKD LNQPLLGLTD KMRSDFS-VM KDLAVHTR-- -LAPEQRMRE
IGKLVDYINK -DANVQQELR DWGLWLLLFP RRNYDAANAL VQNLFKVVVC LLSSSRKDKY
DTIKKFLCSD CPTPSQCVLA RTL---GKAQ TVMAVATKIA LQMNCKMGGE LWSVEVPL-K
QL-MVVGIDC YHDTSAGRRS IAAFVASLNQ GMT--RWYSR CVLQDRGQEV VDGLLRTWYT
HNQH--LPSR IIVYRDGVGD GQLKTLVSYE VPQPPPGTVV DVEVTRPEW- -YDFFIVSQA
VKC--GTVAP THYNVIYDSS ALKPDHM--- -QRLTYKLCH MYY-NWPGVI RVPAPCQYAH
KLAFLVGQSI HREP
>ENSCMIT00000029931.1_Piwil4_ElephantShark
NQYHV-TFKP DIESKRLRMA LLFSHSDLLG KIRAFDG-AM LFL-PH--KL VHITINLTSE
FPQDSPMCIQ FFNITIKKAM KMLSMYQIGR NFYDPSTPIQ -IPQH---R- -LILWPGFST
SIMRYEAKIL LSADVSHKVL RSETVLEFMF CDTCMKELLG LIVLTRYNNK TYRIDDIDWS
ANPTGTFKK- TDGYDISVTD LSQPLLGLSN QARSDFH-VM KDLAAETQ-- -LTPEKRQQR
LHVLIDNIQR -NKEARTELE GWGLWLMVFS HRSCEVAGKL LACLKKVVLC ILSSNQKDNY
DCIKKFLCVE KPTPSQCVLA RNL---NKQH MLMSIATKIA MQMACKLGGE LWMVEIP---
---------- ---------- -VSIIQDLAS NSM--EWYSR CVFQSSAVEV ADCLLNKWLE
INHM--LPGR IVIYRDGVGD GQLMTLVDYE VPQPALGTVI DSEATRPEW- -YDFFLISQC
ARQ--GTVSP TYYNVVYDNS GMKPDHV--- -QRLTYKLCH LYY-NWPGVI RVPAPCQYAF
KLTVLVGQSI HREP
>ENSMICT00000028923.2_Piwil1_MouseLemur
YQYHI-DYNP LMEARRLRSA LLFQHEDLIG RCHAFDG-TI LFL-PK--RL VRITITLTNE
LPPTSPTCLQ FYNIIFRRLL KIMNLQQIGR NYYNPSDPID -IPNH---R- -LVIWPGFTT
SILQYENNIM LCTDVSHKVL RSETVLDFMF QEQVSKELIG LIVLTKYNNK TYRVDDIDWD
QNPKSTFKK- ADGYNQEITD LKQPVLGLTD KMRNDFN-VM KDLAVHTR-- -LTPEQRQRE
VGRLIDYIHK -DDNVQRELR DWGLWLLIYT RRNYEAANSL IQNLFKVVVC LLSSNRKDKY
DAIKKYLCTD CPTPSQCVVA RTL---GKQQ TVMAIATKIA LQMNCKMGGE LWRVDMPL-K
LA-MIVGIDC YHDTTAGRRS IAGFVASINE GMT--RWFSR CVFQDRGQEL VDGLLRAWNS
CNEY--MPSR IFVYRDGVGD GQLKTLVNYE VPQPLPGTVI DVEVTRPEW- -YDFFIVSQA
VRS--GSVSP THYNVIYDSS GLKPDHI--- -QRLTYKLCH VYY-NWPGVI RVPAPCQYAH
KLAFLVGQSI HREP
>ENSXMAT00000032928.1_Piwil2_Platyfish
YQYHV-TFTP NVESMTMRFG MMKDHRSTTG EVVAFDG-SI LYL-PV--KL IEIKIKMTKI
LPPNCDLCIP FYNVVFRRVM KIIGLKQVAR NHYDPESAVV -LEKQ---R- -LQVWPGYAT
AIKHTDGGLY LSVEVTHKVL QNDSVLDLMF QDVCTKELVG AIVITRYNNR TYRIDSIEWN
KSPNDSFTL- MNGYGITIKE MNQPLLGIPE KMRKDMR-AM KELTSHIN-- -VSSEQHTNS
IKQLLKNISS -SPESVKELS RWGLWAIFYP SRCADQAEEL VSTFKKVVVC IMVGNRDDLY
IAIKKLCCVK SPIPSQAINI RTI---SQQM KLKSVAQKIL LQVNSKLGGE LWTVNIPL-K
NL-MVVGVDV HHDTSKSHQS VMGFVASVNS SLT--RWYSR VTFQTPTEEL IHGFLQKYHE
INHN--LPEK IVVYRDGVSD GQLKMVEQYE IPQPSPGTVL DHTLTQKDW- -VDFYLMAHP
IRQ--GCGLP THYIALYNTA NLSPDHL--- -QRLTFKMCH LYW-NWPGVI RVPAPCKYAH
KLAFLSGQYL HSEP
>ENSOANT00000018941.4_Piwil1_Platypus
YQYHV-DYNP QMEARRLRSA LLFQHEELIG KTHAFDG-TI LFL-PK--RL VKITITLTNE
LPPTSPTCLQ FYNIIFRRLL KIMNLQQIGR NYYNPSDPIS -IPNH---R- -LVIWPGFTT
SILQYENNIM LCTDVSHKVL RSETVLDFMF QEQVSKELVG LIVLTKYNNK TYRVDDIDWE
QNPKSTFKK- ADGYNQEITD LKQPVLGLTD KMRSDFT-VM KDLAVHTR-- -LTPEQRQRE
VGRLIDYIHK -DDNVQKELR DWGLWLLIYT RRNYDAANSL IQNLFKVVVC LLSSNRKDKY
DAIKKYLCTD CPTPSQCVVA RTL---GKPQ TVMAIATKIA LQMNCKMGGE LWSVEIPL-K
NV-MIVGIDC YHDTTAGRRS IAGFVSSLNQ GMT--RWFSR CVFQDRGQEL VDGLLRKWLA
CNGF--LPTR IIVYRDGVGD GQLKTLVNYE VPQPPPGTVI DVEVTRPEW- -YDFFIVSQA
VRS--GSVSP THYNVIYDNS ALKPDYM--- -QRLTYKLCH MYY-NWPGVI RVPAPCQYAH
KLAFLVGQSI HREP
>ENSCPGT00000005006.1_Piwil1_SpoonBilledSandpiper
YQYHV-CYNP EMEARRLRSA LLFQHEELIG KTHAFDG-SI LFL-PK--KL VKITITLTNE
LPPTSPTCLQ FYNIIFRRLL KMLNLQQIGR NYYNPGDPIS -IPDH---R- -LMVWPGFTS
SILQYEESIM LCTDVSYKVL RSETVLDFMF RDTCAKELIG LIVLTKYNNR TYRVDDIDWE
ANPRCTFRK- ADGYNQEITD LNQPVLGLTE KMRNDFN-MM KDLSNHTR-- -LPPEQRKRE
IGRLIDYIRK -DDNVQKELR NWGLWLLLYT RRNYEIANTL LQNLFKVAVC VLSSSRKDKY
DAIKKYLCTD CPIPSQCVLA RTL---SKPQ TGLAIATKIA LQMNCKMGGE LWSVEIPL-K
QV-MIVGIDC YHDTLSGKHS IAGFVANLNQ TMT--RWFSR CVVQGQGQEI VDGLLRDWFK
WNKY--LPSR IIVYRDGVGD GQLHTLVNYE VPQPPPGTVV DVEVTRPEW- -YDFFIVSQA
VRN--GCVAP THYNVIYDTS SLKPDHL--- -QRLTYKLCH MYY-NWAGVI RVPAPCQYAH
KLAFLVGQSI HREP
>ENSOCUT00000006269.4_Piwil2_Rabbit
YQYHV-TFSP NVECKSMRFG MLKDHQAVTG NVTAFDG-SI LYL-PV--KL ISIKIQLTKI
LEPCSDLCIP FYNVVFRRVM KLLDMKLVGR NFYDPTSAMV -LQQH---R- -LQIWPGYAA
SIRRTDGGLF LLADVSHKVI RNDSVLDVMF QDECSKLLVG NIVITRYNNR TYRIDDVDWN
KTPKDSFTM- SDGYGITVKE EDQPLLGIPE KMKKDFR-AM KDLTQQIN-- -LSPKQHHNA
LECLLQRISK -NETANSELT RWGLWALFYP KRATDQAREL VNMLEKIVVC IIMGTRDDLY
GAIKKLCCVQ APVPSQVINV RTI---GQPT RLRSVAQKIL LQINCKLGGE LWGVDIPL-K
QL-MVIGMDV YHDPSRGMRS VVGFVASINL TLT--KWYSR VVFQMPHQEI VDSLLKKFYE
VNHC--LPEK IVVYRDGVSD GQLKTVANYE IPQPAPGTVV DHTITSCEW- -VDFYLLAHH
VRQ--GCGIP THYVCVLNTA NLSPDHM--- -QRLTFKLCH MYW-NWPGTI RVPAPCKYAH
KLAFLSGQIL HHEP
>ENSSSAT00000155785.1_Piwil1_AtlanticSalmon
YQYHV-DFKP VMESRRLRSA LMYQHEETLG KARTFDG-AL LFL-PH--KL VQITVTLTNE
LPPTSPVCLQ FYNIIFRRVL RMLNMQQIGR HYYNPTDPLN -IPQH---R- -LTIWPGFTS
TILQYESSIM LCTDVSHKVL RSETVLSFMF PEACTKELVG LIVLTKYNNK TYRIDDIAWD
HTPNNTFKR- GD-YGLDITD GNQVLLGLTD KMRADFN-IM KDLSTHTR-- -LTPEQREGR
LNRFVGNIHQ -NTEAQTELN TWGLWLMFFT RRNNDVAQAL LQTLNKVVVV VLPSNRKDKY
DSVKKYLCVD CPTPSQCVVA RTL---AKQQ ALMTVATKIA LQINCKMGGE LWSVEIPL-K
QL-MIVGIDC YHDTAAGKRS IGALVASLNQ GMS--RWFSK CVLQNRGQEI MDGLLKAWLK
HNNC--LPSR IIVYRDGVGD GMLQSVVNYE VPQPPPGTCI DTEVTRPEW- -YDFFIVSQA
VRM--GSVSP THYNVVYDSS GLKPDHM--- -QRLTYKLCH MYY-NWQGII RVPAPCQYAH
KLAFLVGQSI HREP
>ENSONIT00000013788.2_Piwil1_NileTilapia
YQYHV-DFKP QMESRRLRSA LLFQHEETLG SARSFDG-AL LFL-PN--RL VQITITLTNE
LPPSSPVCIQ FYNIIFRRIL RILNMQQIGR NYYSPSDPLN -IPQH---K- -LTIWPGYTT
NILQYESSIM MCTDVSHKVL RSETVLDFMF TEICEKELIG LIVLTKYNNK TYRIDGIAWD
HTPSNTFKR- GD-YGLDITD ENQVLLGLTD KMRADFS-IM KDLSTHTR-- -LTPEQREGR
LNRFITNIQR -NADAQAELD KWGLWLFFHT RRNSNEASSL LQTLSRVVVV VLPNNRKDKY
DSIKKFLCVD CPTPSQCVLA RTL---SRPQ ALMTVATKIA LQMACKMGGE LWSVEIPL-K
QL-MIVGIDC YHDTAAGKRS IGALVASLNQ SMS--RWFSK CVLQHKGQEI MDGLLKEYLR
FNGC--LPSR VIVYRDGVGD GQLHSVVNYE VQQPPPGTIV DSEVTRPEW- -YDFYIVSQA
VRS--GSVSP THYNVVYDTS GLKPDHM--- -QRLTYKLCH MYY-NWQGII RVPAPCQYAH
KLAFLVGQSI HREP
>ENSDORT00000011180.2_Piwil2_KangarooRat
YQYHV-TFSP NVECKSMRFG MLRDHHSVTG NVTAFDG-SI LYL-PV--KL ISVKIQLTKI
LEPCSDLCIP FYNVVFRRVM KLLDMKLVGR NFYDPTSAMV -LQQH---R- -LQIWPGYAA
SIRRTDGGLF LLADVSHKVI RNDSVLDVIG GIVCTAIVVL LL-------- ----------
---------- ---YGITVKE EDQPLLGIPE KMKKDFR-AM KDLTQQIN-- -LSPKQHHNA
LECLLQRISE -NEAANNELI RWGLWALFYP KRAIDHAREL VNMLEKVVVC IIMGTRDDLY
GAIKKLCCVQ SPVPSQVINV RTI---GQPT RLRSVAQKIL LQMNCKLGGE LWGVDIPL-K
KL-MVIGMDV YHDPSRGMRS VVGFVASINL TLT--KWYSR VVFQIPHQEI VDSLLRKYYE
VNHC--LPEK IVMYRDGVSD GQLKTVANYE IPQPSPGTVV DHTITK--W- --------HH
VFQ--G---- ---------- --SPDHTLFL PYRLTFKLCH MYW-NWPGTI RVPAPCKYAH
KLAFLSGQIL HQEP
>NM_001114195.1_Piwil2_SeaUrchin
WQYAV-SFDP PIESKKIRLR MVFDHSDVIG KVRAFDG-AV LFL-PH--KL ITIKIILGKE
INPQE--CTQ IYNIIFRKVM KILQMKQVGR HFYNPTTPSI -VPQH---K- -LEIWPGYIT
AISQYEGGLM LHADVSHKVL CNESVLESMF REECVRQIVG TVVLTRYNNK TYRVDDIDWD
SNPQTTFKS- RD-YSLEISD PGQPLLGLTD DMRADFR-IM KDLAMHTR-- -VTPQQRHQS
MLKFIKNVYA -NEQAAEELS GWGLWVVVFT RRDAPKAAEF IQMMKQVVIA IFPTSRDDRY
SAFKKLCCIE APVPSQVING RTI---SQKQ KLRSVTQKIA LQINCKLGGE LWALDVPL-S
KL-MVIGIDV YHDPNRGKKS IGAFVASMNR DLT--SWFSR VCIQTPHQEL IGGLLKKYHD
INHA--LPEK IVIFRDGVGD GQLNVVATYE QEQPYPGMVI DHTITRPTW- -YDFFLVSQH
VRQ--GTVTP THYVVVHDST QLKPDHM--- -QRLAYKLTH LYY-NWPGTV RVPAPCQYAH
KLAYLVGQNL HKEP
