# Supplementary material for: Evolutionary history of the vertebrate Piwi gene family
Source: PeerJ. 2021 Nov 5;9:e12451. doi: 10.7717/peerj.12451 (PMC8574217; doi:10.7717/peerj.12451)
Supplement: Supplemental Information 12 [file peerj-09-12451-s012.zip › rawData/dataS5_figS3data/ExaBayes.Consensus.Fig3.nwk]

(ENSLACT00000021593.1_Piwil1_Coealacanth:0.0654157,(LT674429.1_Piwil1_Lungfish:0.124446,(((ENSXETT00000095526.1_Piwil1-b_ClawedFrog:0.103379,ENSLLET00000004078.1_Piwil1-b_SpinyToad:0.385924)1:0.0593161,(ENSXETT00000096919.1_Piwil1-a_ClawedFrog:0.0966818,(ENSLLET00000048104.1_Piwil1-a-retro_SpinyToad:0.00145959,ENSLLET00000031372.1_Piwil1-a_SpinyToad:0.00144211)1:0.0889287)1:0.0343863)1:0.100205,(((ENSDNVT00000023295.1_Piwil1_Emu:0.022723,(ENSSCUT00000006943.1_Piwil1_Ostrich:0.00376368,ENSAHAT00000021985.1_Piwil1_SpottedKiwi:0.0224706)1:0.00845795)1:0.019884,((ENSLCOT00000013770.1_Piwil1_BlueCrownedManakin:0.0702942,(ENSTGUT00000004991.2_Piwil1_ZebraFinch:0.0338784,(ENSCCET00000039308.1_Piwil1_BlueTit:0.0110008,ENSSCAT00000017323.1_Piwil1_CommonCanary:0.00640683)1:0.0104646)1:0.0236947)1:0.0769385,(ENSFTIT00000011895.1_Piwil1_CommonKestrel:0.0327976,(ENSACCT00020002073.1_Piwil1_GoldenEagle:0.00734458,((ENSCPGT00000005006.1_Piwil1_SpoonBilledSandpiper:0.0499649,ENSACUT00000011027.1_Piwil1_BurrowingOwl:0.0528427)1:0.013433,(ENSAPLT00000012861.2_Piwil1_Duck:0.0237886,ENSGALT00000004171.6_Piwil1_Chicken:0.0721397)1:0.0192796)1:0.00652373)1:0.00829084)1:0.0136745)1:0.0559616)1:0.0555319,(XM_006260910.3_Piwil1_Alligator:0.0552587,((ENSSPUT00000018606.1_Piwil1_Tuatara:0.0626866,(ENSACAT00000015740.3_Piwil1_GreenAnole:0.101501,ENSPTXT00000027453.1_Piwil1_EasternBrownSnake:0.0672166)1:0.041233)1:0.0166335,(ENSCPBT00000041920.1_Piwil1_PaintedTurtle:0.0228617,(ENSOANT00000018941.4_Piwil1_Platypus:0.0254322,(((ENSPCIT00000057429.1_Piwil3_Koala:0.138727,ENSMODT00000059476.1_Piwil3_Opossum:0.147444)1:0.370947,(ENSBTAT00000020633.6_Piwil3_Cow:0.325209,((ENSPVAT00000016875.1_Piwil3_Megabat:0.182171,ENSCAFT00000016829.4_Piwil3_Dog:0.165439)1:0.0497008,((ENSOCUT00000017788.3_Piwil3_Rabbit:0.277965,(ENSCCNT00000019785.1_Piwil3_Beaver:0.434452,ENSCPOT00000024503.2_Piwil3_GuineaPig:0.45123)1:0.129015)1:0.0452628,(ENSMICT00000071002.1_Piwil3_MouseLemur:0.323891,(ENSSBOT00000007085.1_Piwil3_BolivianSquirrelMonkey:0.1863,(ENST00000332271.9_Piwil3_Human:0.0157273,ENSMFAT00000008498.1_Piwil3_CrabEatingMacaque:0.0408883)1:0.0858509)1:0.177232)1:0.0404631)1:0.0925585)1:0.0322452)1:0.304831)1:0.14527,((ENSPCIT00000034700.2_Piwil1_Koala:0.00555887,ENSMOCT00000019847.4_Piwil1_Opossum:0.00144322)1:0.0167168,(ENSPVAT00000010029.1_Piwil1_Megabat:0.0060853,(XM_004385007.3_Piwil1_Manatee:0.00476644,(ENSOCUT00000028709.3_Piwil1_Rabbit:0.00143234,(ENSBTAT00000008482.3_Piwil1_Cow:0.00148427,((ENSCAFT00000010928.3_Piwil1_Dog:0.00145752,(ENSDNOT00000015265.3_Piwil1_Armadillo:0.00144315,(ENSMICT00000028923.2_Piwil1_MouseLemur:0.00355058,(ENSLAFT0000001e3815.3_Piwil1_Elephant:0.00265438,(ENSMUST00000086056.7_Piwil1_Mouse:0.00144968,ENSPEMT00000025752.2_Piwil1_Deermouse:0.00354403)1:0.00742506)1:0.00148474)1:0.0012181)1:0.00119893)1:0.00127093,((ENSCPOT00000004881.3_Piwil1_GuineaPig:0.0137427,(ENSDORT00000010481.2_Piwil1_KangarooRat:0.00150833,ENSCCNT00000022357.1_Piwil1_Beaver:0.00564867)1:0.00352696)1:0.00168179,(ENSSBOT00000050763.1_Piwil1_BolivianSquirrelMonkey:0.00738364,(ENSMFAT00000005141.1_Piwil1_CrabEatingMacaque:0.00142902,ENST00000245255.7_Piwil1_Human:0.00555942)1:0.014316)1:0.00777576)1:0.00362821)1:0.00138917)1:0.00142133)1:0.00352809)1:0.0018295)1:0.0158592)1:0.0196483)1:0.0263836)1:0.0413776)1:0.00852537)1:0.0174666)1:0.0102696)1:0.0394532)1:0.0442202)1:0.0298821,((XM_033043911.1_Piwil1_ThornySkate:0.080138,ENSCMIT00000035504.1_Piwil1_ElephantShark:0.0859037)1:0.0947595,((XM_034925536.1_Piwil1_SterletSturgeon:0.0533343,(XM_028824765.1_Piwil1_Reedfish:0.145993,(XM_006640394.2_Piwil1_SpottedGar:0.123919,(ENSSSAT00000155785.1_Piwil1_AtlanticSalmon:0.0535073,((ENSDART00000138019.3_Piwil1_Zebrafish:0.0604029,ENSEEET00000000356.1_Piwil1_ElectricEel:0.0670141)1:0.0323632,(XM_030357825.1_Piwil1_AtlanticCod:0.120346,((XM_037481821.1_Piwil1_Stickleback:0.0941185,ENSORLT00020012903.1_Piwil1_Medaka:0.123345)1:0.028688,((ENSONIT00000013788.2_Piwil1_NileTilapia:0.0649587,ENSAOCT00000000379.1_Piwil1_ClownAnemonefish:0.0940929)1:0.0164929,(ENSTRUT00000028242.3_Piwil1_Fugu:0.119202,ENSXMAT00000000118.2_Piwil1_Platyfish:0.105164)1:0.0188612)1:0.0123135)1:0.0389874)1:0.039993)1:0.0127563)1:0.0749654)1:0.0272509)1:0.00713242)1:0.104997,(((ENSCMIT00000029931.1_Piwil4_ElephantShark:0.110211,XM_033023425.1_Piwil4_ThornySkate:0.171377)1:0.131711,(LT674431.1_Piwil4_Lungfish:0.211315,(ENSLACT00000001318.1_Piwil4_Coealacanth:0.217158,((ENSLLET00000001604.1_Piwil4_SpinyToad:0.158873,ENSXETT00000014018.3_Piwil4_ClawedFrog:0.149759)1:0.144521,((XM_019483637.1_Piwil4_Alligator:0.118984,(ENSCPBT00000040421.1_Piwil4_PaintedTurtle:0.0575073,(ENSSPUT00000006002.1_Piwil4_Tuatara:0.111194,(ENSPTXT00000006761.1_Piwil4_EasternBrownSnake:0.134647,ENSACAT00000014102.3_Piwil4_GreenAnole:0.170252)1:0.0906375)1:0.024804)1:0.0156286)1:0.036114,((ENSMODT00000000262.4_Piwil4_Opossum:0.0488588,ENSPCIT00000051637.2_Piwil4_Koala:0.0716578)1:0.0970168,((XM_023739852.1_Piwil4_Manatee:0.0899326,ENSLAFT00000008421.4_Piwil4_Elephant:0.0437517)1:0.037788,(ENSDNOT00000016813.3_Piwil4_Armadillo:0.174953,((ENSMICT00000006380.3_Piwil4_MouseLemur:0.0474315,(ENSSBOT00000032428.1_Piwil4_BolivianSquirrelMonkey:0.0413495,(ENST00000299001.11_Piwil4_Human:0.00415627,ENSMFAT00000005184.1_Piwil4_CrabEatingMacaque:0.0111488)1:0.0185088)1:0.044387)1:0.0150945,(ENSOCUT00000002861.4_Piwil4_Rabbit:0.0926989,((ENSCAFT00000006660.4_Piwil4_Dog:0.0957857,(ENSBTAT00000019851.6_Piwil4_Cow:0.102167,ENSPVAT00000007247.1_Piwil4_Megabat:0.0540518)1:0.00693642)1:0.0151966,(ENSCPOT00000000070.3_Piwil4_GuineaPig:0.108292,(ENSCCNT00000003418.1_Piwil4_Beaver:0.0594165,(XM_013009541.1_Piwil4_KangarooRat:0.112356,(ENSPEMT00000032712.2_Piwil4_Deermouse:0.0797103,ENSMUST00000115644.9_Piwil4_Mouse:0.0617772)1:0.0813855)1:0.0191349)1:0.0157245)1:0.0287452)1:0.0127604)1:0.0144127)1:0.0195297)1:0.017044)1:0.119931)1:0.0516378)1:0.0469093)1:0.063551)1:0.0526473)1:0.0549436)1:0.226107,(ENSPMAT00000010279.1_Piwil1_Lamprey:0.338149,((XM_026836876.1_Piwil1_CionaIntestnalis:0.501828,((NM_001168160.1_Piwil1_SaccoglossusKowalevskii:0.194534,KC516709.1_Piwil1_BranchiostomaFloridae:0.140152)1:0.0776672,(XM_030990960.1_Piwil1_SeaUrchin:0.501483,(XM_022253500.1_Piwil1_CrownOfThornsStarfish:0.275931,XM_033772545.1_Piwil1_CommonStarfish:0.180503)1:0.0649807)1:0.0828359)1:0.0504388)1:0.0899689,((XM_002130541.5_Piwil2_CionaIntestinalis:0.492054,(KC516710.1_Piwil2_BranchiostomaFloridae:0.250717,(XM_006820494.1_Piwil2_SaccoglossusKowalevskii:0.292554,NM_001114195.1_Piwil2_SeaUrchin:0.276895)1:0.0680464)1:0.0662398)1:0.0377315,(ENSPMAT00000001870.1_Piwil2_Lamprey:0.425579,((XM_033013887.1_Piwil2_ThornySkate:0.192402,ENSCMIT00000021737.1_Piwil2_ElephantShark:0.120302)1:0.0767855,((XM_034916826.1_Piwil2_SterletSturgeon:0.0432017,(XM_028799022.1_Piwil2_Reedfish:0.198057,(XM_015341309.1_Piwil2_SpottedGar:0.103406,((XM_014170861.1_Piwil2_AtlanticSalmon:0.0371637,(ENSDART00000090695.7_Piwil2_Zebrafish:0.0600842,XM_027027755.2_Piwil2_ElectricEel:0.0788768)1:0.044397)1:0.0165778,(XM_030357926.1_Piwil2_AtlanticCod:0.170926,((ENSAOCT00000004854.1_Piwil2_ClownAnemonefish:0.0717233,(ENSONIT00000088165.1_Piwil2_NileTilapia:0.0435643,XM_011615388.2_Piwil2_Fugu:0.136994)1:0.0180799)1:0.00506288,(XM_037483638.1_Piwil2_Stickleback:0.0767899,(ENSORLT00020015956.1_Piwil2_Medaka:0.150763,ENSXMAT00000032928.1_Piwil2_Platyfish:0.0865782)1:0.0272154)1:0.0108838)1:0.0425867)1:0.0307734)1:0.041647)1:0.00877148)1:0.0301505)1:0.147258,(LT674430.1_Piwil2_Lungfish:0.122289,(ENSLACT00000001204.1_Piwil2_Coealacanth:0.138999,((ENSLLET00000037306.1_Piwil2_SpinyToad:0.126914,ENSXETT00000023096.4_Piwil2_ClawedFrog:0.0863451)1:0.0851573,((ENSCPBT00000003125.1_Piwil2_PaintedTurtle:0.0704034,(XM_019491532.1_Piwil2_Alligator:0.0803203,((ENSSCUT00000031807.1_Piwil2_Ostrich:0.0538249,(ENSDNVT00000014289.1_Piwil2_Emu:0.0462996,ENSAHAT00000029461.1_Piwil2_SpottedKiwi:0.0328669)1:0.00991919)1:0.0474193,((ENSCPGT00000020006.1_Piwil2_SpoonBilledSandpiper:0.0541242,(ENSFTIT00000022725.1_Piwil2_CommonKestrel:0.0856314,ENSACCT00020010037.1_Piwil2_GoldenEagle:0.0366346)1:0.019875)1:0.0140606,(ENSACUT00000020594.1_Piwil2_BurrowingOwl:0.132729,((XM_025142807.1_Piwil2_Chicken:0.114165,ENSAPLT00000019075.1_Piwil2_Duck:0.0819423)1:0.0804949,(XM_017827282.1_Piwil2_BlueCrownedManakin:0.0778328,(ENSSCAT00000008902.1_Piwil2_CommonCanary:0.0584575,(ENSTGUT00000034625.1_Piwil2_ZebraFinch:0.0613525,ENSCCET00000009987.1_Piwil2_BlueTit:0.087644)1:0.0137472)1:0.0326803)1:0.124678)1:0.0303244)1:0.0160142)1:0.0755309)1:0.174309)1:0.0253427)1:0.0182842,((ENSSPUT00000020913.1_Piwil2_Tuatara:0.0992041,(ENSPTXT00000021999.1_Piwil2_EasternBrownSnake:0.176996,XM_003227041.3_Piwil2_GreenAnole:0.0872234)1:0.054988)1:0.0160305,(ENSOANT00000017089.2_Piwil2_Platypus:0.109591,((ENSPCIT00000020357.2_Piwil2_Koala:0.0295516,ENSMODT00000012071.3_Piwil2_Opossum:0.00255549)1:0.034995,((ENSSBOT00000045854.1_Piwil2_BolivianSquirrelMonkey:0.0227987,(ENSMFAT00000012646.1_Piwil2_CrabEatingMacaque:0.00542058,ENST00000356766.11_Piwil2_Human:0.00565604)1:0.013113)1:0.00913669,((ENSCPOT00000001119.3_Piwil2_GuineaPig:0.035506,(ENSOCUT00000006269.4_Piwil2_Rabbit:0.00957478,((ENSCCNT00000007195.1_Piwil2_Beaver:0.006725,ENSDORT00000011180.2_Piwil2_KangarooRat:0.0705793)1:0.00973682,(ENSPEMT00000029722.2_Piwil2_Deermouse:0.0121176,ENSMUST00000048129.5_Piwil2_Mouse:0.00848467)1:0.0143527)1:0.00575603)1:0.0016319)1:0.00364137,(ENSBTAT00000021039.6_Piwil2_Cow:0.0167966,(ENSMICT00000051683.2_Piwil2_MouseLemur:0.0127034,((ENSPVAT00000009877.1_Piwil2_Megabat:0.00398057,ENSCAFT00000015020.4_Piwil2_Dog:0.00767225)1:0.00536511,(ENSLAFT00000032174.1_Piwil2_Elephant:0.012186,(XM_004382120.1_Piwil2_Manatee:0.0151927,ENSDNOT00000001469.3_Piwil2_Armadillo:0.0164657)1:0.00631741)1:0.00348763)1:0.00143813)1:0.00471228)1:0.00132213)1:0.0061349)1:0.0342942)1:0.014886)1:0.0425135)1:0.00262487)1:0.0375256)1:0.0240536)1:0.0208608)1:0.0310639)1:0.061181)1:0.290102)1:0.128502)1:0.239719)1:0.0932951)1:0.0493421)1:0.157653)1:0.0472283)1:0.0548053);
