# Supplementary material for: Evolutionary history of the vertebrate Piwi gene family
Source: PeerJ. 2021 Nov 5;9:e12451. doi: 10.7717/peerj.12451 (PMC8574217; doi:10.7717/peerj.12451)
Supplement: Supplemental Information 12 [file peerj-09-12451-s012.zip › rawData/dataS5_figS3data/IqTree.bestTree.FigS3.nwk]

(ENSPMAT00000001870.1_Piwil2_Lamprey:0.409877,((((((((((((((((ENSCAFT00000006660.4_Piwil4_Dog:0.0866099,(ENSPVAT00000007247.1_Piwil4_Megabat:0.048029,ENSBTAT00000019851.6_Piwil4_Cow:0.0924425)1:0.00490891)1:0.00843285,((((ENSMUST00000115644.9_Piwil4_Mouse:0.0557249,ENSPEMT00000032712.2_Piwil4_Deermouse:0.0721525)1:0.0726491,XM_013009541.1_Piwil4_KangarooRat:0.103522)1:0.0159898,ENSCCNT00000003418.1_Piwil4_Beaver:0.0531637)1:0.0128964,ENSCPOT00000000070.3_Piwil4_GuineaPig:0.098043)1:0.0280995)1:0.0109301,ENSOCUT00000002861.4_Piwil4_Rabbit:0.0841132)1:0.0106766,(ENSMICT00000006380.3_Piwil4_MouseLemur:0.0396133,((ENSMFAT00000005184.1_Piwil4_CrabEatingMacaque:0.00942722,ENST00000299001.11_Piwil4_Human:0.00209708)1:0.0146293,ENSSBOT00000032428.1_Piwil4_BolivianSquirrelMonkey:0.0374898)1:0.0413351)1:0.0148187)1:0.0161997,ENSDNOT00000016813.3_Piwil4_Armadillo:0.163285)1:0.0129619,(XM_023739852.1_Piwil4_Manatee:0.0818485,ENSLAFT00000008421.4_Piwil4_Elephant:0.0389871)1:0.0332442)1:0.111947,(ENSMODT00000000262.4_Piwil4_Opossum:0.0432277,ENSPCIT00000051637.2_Piwil4_Koala:0.0656768)1:0.0864525)1:0.045051,(((ENSSPUT00000006002.1_Piwil4_Tuatara:0.100727,(ENSPTXT00000006761.1_Piwil4_EasternBrownSnake:0.122356,ENSACAT00000014102.3_Piwil4_GreenAnole:0.156425)1:0.082554)1:0.0235035,ENSCPBT00000040421.1_Piwil4_PaintedTurtle:0.0517419)1:0.0123608,XM_019483637.1_Piwil4_Alligator:0.108951)1:0.0334357)1:0.0419603,(ENSLLET00000001604.1_Piwil4_SpinyToad:0.149268,ENSXETT00000014018.3_Piwil4_ClawedFrog:0.137644)1:0.135745)1:0.0575824,ENSLACT00000001318.1_Piwil4_Coealacanth:0.207684)1:0.0428764,LT674431.1_Piwil4_Lungfish:0.201469)1:0.0409269,(XM_033023425.1_Piwil4_ThornySkate:0.158887,ENSCMIT00000029931.1_Piwil4_ElephantShark:0.0963557)1:0.125474)1:0.209394,ENSPMAT00000010279.1_Piwil1_Lamprey:0.307413)1:0.040894,(((ENSCMIT00000035504.1_Piwil1_ElephantShark:0.0752465,XM_033043911.1_Piwil1_ThornySkate:0.0746352)1:0.0863387,((((((((((((((((ENSMFAT00000008498.1_Piwil3_CrabEatingMacaque:0.0366505,ENST00000332271.9_Piwil3_Human:0.0131273)1:0.0777833,ENSSBOT00000007085.1_Piwil3_BolivianSquirrelMonkey:0.172911)1:0.161826,ENSMICT00000071002.1_Piwil3_MouseLemur:0.299672)1:0.0343011,((ENSCCNT00000019785.1_Piwil3_Beaver:0.415118,ENSCPOT00000024503.2_Piwil3_GuineaPig:0.429967)1:0.11884,ENSOCUT00000017788.3_Piwil3_Rabbit:0.264275)1:0.0397891)1:0.089433,(ENSPVAT00000016875.1_Piwil3_Megabat:0.168002,ENSCAFT00000016829.4_Piwil3_Dog:0.154594)1:0.0428687)1:0.0212876,ENSBTAT00000020633.6_Piwil3_Cow:0.306826)1:0.298607,(ENSMODT00000059476.1_Piwil3_Opossum:0.136698,ENSPCIT00000057429.1_Piwil3_Koala:0.12774)1:0.356232)1:0.128519,(((((((((ENSCPOT00000004881.3_Piwil1_GuineaPig:0.0117261,((ENST00000245255.7_Piwil1_Human:0.00386881,ENSMFAT00000005141.1_Piwil1_CrabEatingMacaque:1.2091e-06)1:0.0117049,ENSSBOT00000050763.1_Piwil1_BolivianSquirrelMonkey:0.00584722)1:0.00580939)1:2.4519e-06,(ENSCCNT00000022357.1_Piwil1_Beaver:0.00387013,ENSDORT00000010481.2_Piwil1_KangarooRat:3.166e-06)1:0.00193496)1:0.00193347,ENSMICT00000028923.2_Piwil1_MouseLemur:0.00193802)1:3.2113e-06,(((ENSDNOT00000015265.3_Piwil1_Armadillo:0,ENSOCUT00000028709.3_Piwil1_Rabbit:0)1:0,ENSBTAT00000008482.3_Piwil1_Cow:0)1:1.2091e-06,ENSCAFT00000010928.3_Piwil1_Dog:1.2091e-06)1:3.24e-06)1:3.3759e-06,(ENSPEMT00000025752.2_Piwil1_Deermouse:0.00193821,ENSMUST00000086056.7_Piwil1_Mouse:1.2091e-06)1:0.00582513)1:0.00193391,ENSLAFT0000001e3815.3_Piwil1_Elephant:3.0439e-06)1:0.00193638,XM_004385007.3_Piwil1_Manatee:0.00193801)1:3.3122e-06,ENSPVAT00000010029.1_Piwil1_Megabat:0.00421473)1:0.0150307,(ENSMOCT00000019847.4_Piwil1_Opossum:1.2091e-06,ENSPCIT00000034700.2_Piwil1_Koala:0.00386408)1:0.0142743)1:0.013912)1:0.0225709,ENSOANT00000018941.4_Piwil1_Platypus:0.0230673)1:0.0377817,ENSCPBT00000041920.1_Piwil1_PaintedTurtle:0.0180013)1:0.00529829,((ENSPTXT00000027453.1_Piwil1_EasternBrownSnake:0.0593493,ENSACAT00000015740.3_Piwil1_GreenAnole:0.0942338)1:0.0370813,ENSSPUT00000018606.1_Piwil1_Tuatara:0.0546118)1:0.0138352)1:0.0166592,XM_006260910.3_Piwil1_Alligator:0.052074)1:0.00683264,((((((ENSGALT00000004171.6_Piwil1_Chicken:0.0652825,ENSAPLT00000012861.2_Piwil1_Duck:0.0204084)1:0.0165896,(ENSACUT00000011027.1_Piwil1_BurrowingOwl:0.0479196,ENSCPGT00000005006.1_Piwil1_SpoonBilledSandpiper:0.0437353)1:0.0109753)1:0.0047276,ENSACCT00020002073.1_Piwil1_GoldenEagle:0.00526043)1:0.00551394,ENSFTIT00000011895.1_Piwil1_CommonKestrel:0.029403)1:0.0105397,(((ENSSCAT00000017323.1_Piwil1_CommonCanary:0.00464461,ENSCCET00000039308.1_Piwil1_BlueTit:0.00884689)1:0.00759394,ENSTGUT00000004991.2_Piwil1_ZebraFinch:0.0307961)1:0.0200868,ENSLCOT00000013770.1_Piwil1_BlueCrownedManakin:0.064135)1:0.0698643)1:0.0487069,(ENSDNVT00000023295.1_Piwil1_Emu:0.0179692,(ENSSCUT00000006943.1_Piwil1_Ostrich:0.00199846,ENSAHAT00000021985.1_Piwil1_SpottedKiwi:0.0196837)1:0.00776593)1:0.0173941)1:0.0518885)1:0.0344131,((ENSXETT00000096919.1_Piwil1-a_ClawedFrog:0.0867648,(ENSLLET00000031372.1_Piwil1-a_SpinyToad:1.2091e-06,ENSLLET00000048104.1_Piwil1-a-retro_SpinyToad:1.2091e-06)1:0.0818883)1:0.0313224,(ENSLLET00000004078.1_Piwil1-b_SpinyToad:0.366029,ENSXETT00000095526.1_Piwil1-b_ClawedFrog:0.0933319)1:0.055014)1:0.0915674)1:0.0383492,LT674429.1_Piwil1_Lungfish:0.114496)1:0.0261132,ENSLACT00000021593.1_Piwil1_Coealacanth:0.058571)1:0.0548846)1:0.0378909,(((((ENSDART00000138019.3_Piwil1_Zebrafish:0.0551698,ENSEEET00000000356.1_Piwil1_ElectricEel:0.0583027)1:0.0284793,(((ENSAOCT00000000379.1_Piwil1_ClownAnemonefish:0.0857577,ENSONIT00000013788.2_Piwil1_NileTilapia:0.0583097)1:0.00924069,((XM_037481821.1_Piwil1_Stickleback:0.0866056,ENSORLT00020012903.1_Piwil1_Medaka:0.112477)1:0.028028,(ENSXMAT00000000118.2_Piwil1_Platyfish:0.0972263,ENSTRUT00000028242.3_Piwil1_Fugu:0.107395)1:0.0148374)1:0.0100784)1:0.038114,XM_030357825.1_Piwil1_AtlanticCod:0.111291)1:0.0329451)1:0.0105733,ENSSSAT00000155785.1_Piwil1_AtlanticSalmon:0.04438)1:0.0701651,XM_006640394.2_Piwil1_SpottedGar:0.114868)1:0.022089,(XM_028824765.1_Piwil1_Reedfish:0.135247,XM_034925536.1_Piwil1_SterletSturgeon:0.0491683)1:0.00913496)1:0.0995699)1:0.152258)1:0.0859561,(((((XM_022253500.1_Piwil1_CrownOfThornsStarfish:0.257924,XM_033772545.1_Piwil1_CommonStarfish:0.162186)1:0.0535037,XM_030990960.1_Piwil1_SeaUrchin:0.482086)1:0.0615003,NM_001168160.1_Piwil1_SaccoglossusKowalevskii:0.185781)1:0.0277742,KC516709.1_Piwil1_BranchiostomaFloridae:0.17279)1:0.0409515,XM_026836876.1_Piwil1_CionaIntestnalis:0.479299)1:0.0877108)1:0.225579,(XM_002130541.5_Piwil2_CionaIntestinalis:0.476303,((XM_006820494.1_Piwil2_SaccoglossusKowalevskii:0.278639,NM_001114195.1_Piwil2_SeaUrchin:0.251957)1:0.0570216,KC516710.1_Piwil2_BranchiostomaFloridae:0.232642)1:0.0584685)1:0.0334166)1:0.1224,((((((((ENSDART00000090695.7_Piwil2_Zebrafish:0.0543042,XM_027027755.2_Piwil2_ElectricEel:0.0705575)1:0.0417297,XM_014170861.1_Piwil2_AtlanticSalmon:0.0295055)1:0.0148422,(XM_030357926.1_Piwil2_AtlanticCod:0.155599,(((ENSONIT00000088165.1_Piwil2_NileTilapia:0.0370261,XM_011615388.2_Piwil2_Fugu:0.123484)1:0.015361,ENSAOCT00000004854.1_Piwil2_ClownAnemonefish:0.0648812)1:0.003668,(XM_037483638.1_Piwil2_Stickleback:0.0662797,(ENSORLT00020015956.1_Piwil2_Medaka:0.138002,ENSXMAT00000032928.1_Piwil2_Platyfish:0.0791676)1:0.0232752)1:0.00791295)1:0.0384143)1:0.0259891)1:0.0380089,XM_015341309.1_Piwil2_SpottedGar:0.0977832)1:0.00400105,XM_028799022.1_Piwil2_Reedfish:0.184743)1:0.0251418,XM_034916826.1_Piwil2_SterletSturgeon:0.03743)1:0.138426,((((((((((ENSACUT00000020594.1_Piwil2_BurrowingOwl:0.124424,((ENSFTIT00000022725.1_Piwil2_CommonKestrel:0.0781229,ENSACCT00020010037.1_Piwil2_GoldenEagle:0.0330049)1:0.015937,ENSCPGT00000020006.1_Piwil2_SpoonBilledSandpiper:0.0495808)1:0.0116076)1:0.0127454,((XM_017827282.1_Piwil2_BlueCrownedManakin:0.0686644,((ENSCCET00000009987.1_Piwil2_BlueTit:0.0804585,ENSTGUT00000034625.1_Piwil2_ZebraFinch:0.0532836)1:0.0109823,ENSSCAT00000008902.1_Piwil2_CommonCanary:0.051581)1:0.0302223)1:0.113883,(XM_025142807.1_Piwil2_Chicken:0.10486,ENSAPLT00000019075.1_Piwil2_Duck:0.0755382)1:0.0702299)1:0.0285913)1:0.0643054,(ENSSCUT00000031807.1_Piwil2_Ostrich:0.0478666,(ENSAHAT00000029461.1_Piwil2_SpottedKiwi:0.0291492,ENSDNVT00000014289.1_Piwil2_Emu:0.0413564)1:0.00712816)1:0.0397438)1:0.161239,XM_019491532.1_Piwil2_Alligator:0.0709647)1:0.0223952,ENSCPBT00000003125.1_Piwil2_PaintedTurtle:0.0645254)1:0.0154159,((((((((((ENSDNOT00000001469.3_Piwil2_Armadillo:0.0152714,XM_004382120.1_Piwil2_Manatee:0.0115144)1:0.00381038,ENSLAFT00000032174.1_Piwil2_Elephant:0.00948321)1:0.00188932,ENSMICT00000051683.2_Piwil2_MouseLemur:0.00960311)1:0.00188916,(ENSPVAT00000009877.1_Piwil2_Megabat:0.00210415,ENSCAFT00000015020.4_Piwil2_Dog:0.0056744)1:0.00377328)1:0.0037544,(((ENSPEMT00000029722.2_Piwil2_Deermouse:0.0095604,ENSMUST00000048129.5_Piwil2_Mouse:0.0067516)1:0.0117466,(ENSCCNT00000007195.1_Piwil2_Beaver:0.00487412,ENSDORT00000011180.2_Piwil2_KangarooRat:0.0622095)1:0.00750838)1:0.00354977,(ENSCPOT00000001119.3_Piwil2_GuineaPig:0.0311951,ENSOCUT00000006269.4_Piwil2_Rabbit:0.00756895)1:3.0058e-06)1:0.00190537)1:0.00173561,ENSBTAT00000021039.6_Piwil2_Cow:0.0134451)1:0.00484739,(ENSMFAT00000012646.1_Piwil2_CrabEatingMacaque:0.0037298,ENST00000356766.11_Piwil2_Human:0.00379503)1:0.012419)1:0.00233419,ENSSBOT00000045854.1_Piwil2_BolivianSquirrelMonkey:0.0184797)1:0.028251,(ENSPCIT00000020357.2_Piwil2_Koala:0.0266404,ENSMODT00000012071.3_Piwil2_Opossum:2.9323e-06)1:0.0332134)1:0.010969,ENSOANT00000017089.2_Piwil2_Platypus:0.101291)1:0.0383226)1:0.00503333,(ENSSPUT00000020913.1_Piwil2_Tuatara:0.0891136,(XM_003227041.3_Piwil2_GreenAnole:0.0790555,ENSPTXT00000021999.1_Piwil2_EasternBrownSnake:0.162664)1:0.049342)1:0.0115584)1:0.0324615,(ENSLLET00000037306.1_Piwil2_SpinyToad:0.11537,ENSXETT00000023096.4_Piwil2_ClawedFrog:0.079587)1:0.0772624)1:0.0207426,ENSLACT00000001204.1_Piwil2_Coealacanth:0.125378)1:0.0167429,LT674430.1_Piwil2_Lungfish:0.112458)1:0.0284057)1:0.0565201,(XM_033013887.1_Piwil2_ThornySkate:0.173267,ENSCMIT00000021737.1_Piwil2_ElephantShark:0.110438)1:0.06615)1:0.266954);
