# Supplementary material for: Evolutionary history of the vertebrate Piwi gene family
Source: PeerJ. 2021 Nov 5;9:e12451. doi: 10.7717/peerj.12451 (PMC8574217; doi:10.7717/peerj.12451)
Supplement: Supplemental Information 12 [file peerj-09-12451-s012.zip › rawData/dataS6_dNdSalignments/bird.piwil1.cdn.fas]

>PIWIL1_ZebraFinch
ATGACTGGA------CGAGCCAGAGCCAGAGGAAGACCTCCCAGACAGACACCTGCT---------GCAG
GAGATGCACCTCAGTGGCAGGGGCAGCAGGACGTGCCCGGCCCGCTGCGCGGCCGGTGGCAGCCGCAGCA
GCTCCGGCAGCCGCAGCAGCTCCGGCAGCCGCAGCAGCTCCAGCAGCTCCAGCAGCCGCAGCAGCTCCAG
CAGCCGCAGCAGCCGCAGCAGCTCCAGCAGCTCCATGTCCTTCCAGCACCGGCACAAGAGCCCGGGGGTC
ACGGGCGCCCGCGTGGCCCTGAGAACCCCCCGCAGGAG---------AGGCGGCCAGAAGGGTTACAGGT
TTCCTCAGGACTCCAGGATTTGTCTTTAGGAGATAGGGGTGGACGTCGCAGAGATTTCCAAGACCTTGGG
GTAAACACTCGGCAAGCCATGGTGCACGTGCAAGAATCCAAAACTGGCTTTTCAGGAAAAGCGATCAAGC
TGACCACCAACCACTTCCAGCTGACGTCGCGCCCGCAGTGGGCTCTGTACCAGTACCACGTTGGCTACAG
CCCCGAGATGGAGGCGCGGCGCCTGCGCTCGGCTCTGCTCCTCCAGCACGAGGACACCATTGGCAAGACC
CACGCCTTCGATGGGTCAATACTGTTCCTGCCAAAGAAACTCGAGAAAAAGGTTACTGAGCTGTTCAGTA
GGACTCGAAACGGGGAGGATGTGAAGATAACAGTCACACTCACTAATGAGTTGCCACCCACTTCACCTAC
TTGCCTGCAGTTTTACAACATCATTTTTAGAAGGCTTTTGAAGATGCTGAATTTGCAGCAGATTGGACGT
AATTATTACAACCCTAGTGATCCAGTCAGCATCCCTAACCACAGGCTGATGGTGTGGCTGGGCTTCACCA
GTTCCATCCTGCAGTATGAGGAGAACATCATGCTGTGTGCAGACGTGTGCCATAAGGTTCTCCGTGGGGA
GACAGTGCTGGACACTATGCACAGCCTTCACTCCCAGGTT---GGAGAGGAGAGATTCAGAGACGCCTGT
GCTAAAGAGCTGATCGGTTTAATTGTTCTCACAAAGTACAATAACAGAACGTACAGAATCGATGACATCA
ACTGGGATAGCAATCCAAAGAGTACCTTTAGAAAATCAGATGGTTCTGAGATGAGCTTTGTGGACTACTA
CAAAAAGCAATATAACATAGAAATTAGTGATTTGATGCAGCCTGTCCTGATGAGTAAGATGAAGAGGAAG
AGCGGGAACATACAA---GGATCTGTGGCTCTGATTCCAGAGCTCTGCTCCCTAACAGGACTGACGGACA
AGATGCGCAGCGATTTCAATATGATGAAAGACTTGGCCATCCACACGCGGCTGCCACCTGAGCAGAGGCA
GCGTGAGCTTGGGAGATTTCTGGGCTACATCCAAAAA---GATGACAATGTTCAGAAGGAGCTCCGAAAC
TGGGGTTTAAGCTTCGATTATAAATCAGTGTCCTTCACAGGAAGAGTTGTTCAAGGAGAAAAGATCTTTC
AGTCAGGAGCCATGTTCGGGTACAACCCTCATGTCGCCGACTGGACCAAGGAGACGCGCGGCCTGCCCCT
GATCCGCCCGGTGCCCATGGACACCTGGCTGCTCATCTACACCCGCCGCAACTACGACGTGGCCATCACC
CTGCTGCAGAGCCTCTTCAAGGTCACGCCGTCCATGGGCATCCACATGAACAGGCCAAGCATGATTGAAG
TAGATGACAGAACAGAAGCATATTTAAGGGTTTTACAGCAAAGGGTTACCCCTGACATAAACATAGTAGT
TTGTATCTTGTCTAGTTCCCGGAAGGATAAATATGATGCCATCAAGAAATACCTGTGTACAGACTGTCCC
ATCCCCAGCCAGTGTGTGCTGGCTCGCACTTTGAGCAAACCCCAGACTATCATGACGGTAGCAACAAAAA
TCGCCTTGCAAATGAACTGTAAAATGGGTGGAGAACTCTGGAGTGTTGAGATCCCCCTGAAGCAGGTGAT
GATTGTGGGCATTGATTGTTACCATGACACCCTCTCTGGGAAGCAGTCGGTTGCGGGCTTTGTCTCCAGC
CTGAATCAAACAGTCACCCGGTGGTTCTCCCGCTGCGTTGTTCAAAGTCGTGGGCAGGAACTTGTGGATG
GACTCAAAACCTGCTTGCAAACTGCTCTGAGGAACTGGGCTAAATGGAATAAGTGCTTGCCCTCTCGTAT
TTTTGTGTATCGTGATGGTGTTGGAGATGGACAGCTCAACACTTTGGTTAATTATGAAGTGCCTCAATTT
CTGGATTGCTTGAAGAGTATTGGTACTGACTACAGCCCGAAACTCACTGTGATTGTGGTGAAGAAACGAG
TGGGTGCCAGGTTCTTTGCAGAGATTGGTGGAGGACTCAGAAACCCACCCCCTGGGACTGTTGTTGATAC
GGTGGTGACCAGACCAGAGTGGTATGATTTCTTCATCGTGAGCCAGACGGTGAAGAGCGGCTGCGTTGCA
CCGACCCATTACAACGTGGTGTACGACACCAGCCAGCTGAAACCCGACCACATGCAGCGCCTCACCTACA
AGCTGTGCCACATGTACTACAACTGGTCGGGTATTATCAGAGTACCTGCTCCTTGCCAGTACGCTCATAA
ATTGGCTTTCTTTGTGGGTCAGAGTATTCACAGAGAGCCGAACATGGTGCTTTCAGACAGACTGTACTAC
CTT
>PIWIL1_Chicken
ATGACAGGAAGAGCTAGAGCCAGAGCGAGAGGGAGACCTCCAGGACAGGAGGCTGCCATTCCTCCTGTGG
GAGCTGCATCTGCT---------CAAAAGACTTTGCCAAGTCATCCATCTGAACAGCGGCAATCTCTGCA
GCCATGT---------------------------------------------------------------
------------------------------------CATCCTCCACCACTGACAGAAGAACCTGGTGGCC
GTGGGCGACAGAGAGGCCCTCAGGATGCTCCA------------------AAGACACTAGGATTACAGAT
TTCAGCAGGGTTTCAGGAACTGTCTTTAGCAGATAGGGGCGGACGTCGTCGGGATTTCCATGACCTCGGG
GTAAATACTCGACAAGCCATAGAACACGTTAGAGAATCAAAAACTGGCTCTTCAGGTGCTATGATAAAAT
TAATTGCAAATTTTTTTCGTCTCACATCTCGACCCCAATGGGCTTTATATCAATACCATGTAGACTATAA
TCCTGAGATGGAAGCACGCCGCCTTCGATCAGGTTTGCTCTTTCAGCATGAAGACCTAATTGGAAAAACG
CATGCATTTGATGGATCAATATTATTCTTGCCAAAAAGACTGCCAAATAAGGTTACTGAAGTATATTCTA
AGACCCGAAATGGAGAAGATGTGAGGATCACGATCACATTGACTAATGAATTACCACCTACTTCACCTAC
ATGTCTGCAGTTTTACAACATCATTTTTAGAAGGCTTCTGAAGATGATGAATTTTCAGCAAATTGGACGT
AACTATTACAACCCTAAGGACCCAGTCAGCATCCCTAATCACAGGTTGATGGTTTGGCCAGGCTTCACAA
GTTCTATTCTCCAGTATGAGGAGAGCATTATGTTATGTGCAGATGTGAGCCATAAGATTCTTCGTAGTGA
AACAGTTTTGGATTTTATGTACAGTCTCTATGAACAGGTT---GAAGAGAGAAGATTTAGAGATGCCTGT
GCAAAGGAGCTGATAGGTGTAATTGTTCTTACGAAGTACAATAACAGAACATACAGAGTTGATGACATCG
ACTGGGATGCCAATCCACAGTGTACTTTTAGACGAGCAGATGGCTCTGAAATCAGCTATATAGACTACTA
CAAAAGGCAATATAACCAAGATATCAGTGACTTGAACCAGCCTGTCTTGATCAGTCAGTATCGGAGGAAG
AGAGGAAATGTGACGGTAGGACCTGTGGTTCTAATCCCAGAGCTGTGCTACCTAACAGGATTAACTGAGA
AGATGAGGAATGATTTTAACATGATGAAAGACTTGGCTGTTCATACACGACTTTCACCTGAGCAAAGACA
ACGTGAAATTGGAAAGCTTGTTGACTGCATGAAAAAA---GATGAATGTGTTCAGAAGGAACTCCGGGAC
TGGGGTTTAAGCTTTGATTCTAGCTTACTGTCCTTTACGGGAAGAGTTGTTCAAGCAGAAAAGATCCTTC
AAGCAGGAAATGTGTTTGATTACAATCCTCAGTTTGCTGATTGGTCACGGGAAACCAGGGTAGCTCCCTT
AATCCATGCAAAGCCTTTGGACAACTGGTTACTGATATACACACGGCGCAACTATGATGCTGCTAATATG
TTACTTCAGAATCTGTTTAAAGTCACACCATCTATGGGAATCAGAATGAACAAGGCAACCATGATTGAAG
TGGATGATAGAACAGAAGCTTATTTAAGGGTTTTGCAACAAAGTATTACTCCGGACACAAACATAGTAGT
TTGTATTTTGTCTAGTACCCGAAAGGATAAGTATGATGCTATCAAGAAATACCTATGTACGGATTGTCCC
ATTCCAAGTCAGTGCGTGGTTGCTCGTACTTTAAGCAAGCCTCAGACTGCTCTGGCCATAGTGACAAAAA
TTGCCTTGCAGATGAACTGTAAAATGGGTGGAGAACTCTGGAGTGTTGAGATCCCTCTGAAGCAGTTAAT
GATTGTGGGCATTGATTGTTACCATGATACTTTATCTGGAAAGCAGTCAATTGCTGGATTTGTGGCTAGC
CTGAATGAAAAAATGACACGGTGGTTTTCACGCTGCGTTGTTCAAAGCCGTGGGCAGGAAATTGTGGATG
GGCTCAAAGCCTGCTTGCAAACTGCTCTAAGGGAATGGTTCAAGTGGAATAAGTATTTGCCCTCTCGTAT
TATTGTGTATCGTGATGGTGTAGGAGATGGACAGCTCAATACTTTAGTGAACTATGAAGTGCCTCAGTTT
CTGGATTGCTTGAAGACTGTTGGTAAAGACTACAATCCAAGACTGACTGTGATCGTTGTGAAGAAACGAG
TGAGTACCAGATTCTTTGCGCAGGCTGGTGGAGGACTTAAAAACCCACCCCCTGGTACTGTCGTTGATAT
AGAGGTGACCAGACCAGAATGGTATGATTTCTTTATTGTGAGTCAGGCAGTGAGAAATGGTTGTGTCGCA
CCCACTCATTATAACGTAGTGTATGACACTAGCAAACTGAAACCAGATCATGTACAACGTTTAACCTACA
AACTTTGCCACATGTACTATAACTGGTCGGGTGTTATCAGAGTACCTGCTCCTTGCCAGTATGCCCATAA
ACTGGCTTTCCTTGTGGGTCAGAGCATTCACAGAGAACCAAACCTGTTGCTCTCAGACAGACTTTACTAT
CTC
>PIWIL1_SpottedKiwi
ATGACAGGAAGAGCTAGAGCCAGAGCGAGAGGAAGACCTCGAGGACAGGAGACTAGT-------------
-----------------------------------------CAGCTGTCTGGCCATCTGCAACCTCAGCA
GCCATGT---------------------------------------------------------------
---------------------------------CCTCTGCCGCTACTGTCAGCAGGAGAGCTTGCTGGCC
GTGGGCGACAGAGAGGCCCTCTGGGTGTTCCA------------------AAAACAGAAGAATGTCAGAT
TTCAGCGGGCTTTCAGGAAATGTCTTTAGGAGACAGGGGTGGACGTCGTCGAGACTTCCATGATCTTGGG
GTAAATACTCGGCAAGCCATAGAACATGTTCGAGAATCAAAAACTGGTTCTTCAGGTATTATGATAAGAT
TAAGTACCAATTATTTTCGTTTGACGTCTCGACCCCAGTGGGCTTTATATCAGTATCATGTTGACTATAA
TCCTCAAATGGAAGCACGCCGTCTTCGATCAGCTTTGCTCTTTCAGCATGAAGAGCTAATTGGAAGGACA
CATGCATTTGATGGAGCAGTATTATTCTTGCCAAAAAAACTAGGGAATAAGGTTACTGAAGTGTTTAGTA
GAACCCGAAATGGAGAAGATGTGAAGATCACAATCACCTTAACAAATGAGCTGCCACCTACTTCACCTAC
ATGTCTGCAATTTTACAACATAATTTTTAGAAGGCTTTTGAAGATAATGAATTTGCAGCAAATTGGACGT
AATTATTACAACCCCAGTGACCCAATCAGCATCCCTAATCACAGGTTGATGGTTTGGCCAGGCTTCACAA
CTTCTATTCTCCAGTATGAAAAAAGCATTATGTTATGTACAGATGTGAGCCATAAAGTTCTTCGTAGTGA
AACAGTGTTGGATTTTATGTACAATCTCTATAACCAGGTC---GAAGAACAAAGATTTAGAGATGTCTGC
ACTAAAGAACTGATAGGTCTAATTGTTCTTACAAAGTACAATAATAAAACATACCGAGTTGATGACATTG
ACTGGGATGCCAATCCAAAGTGTACCTTTACAAAAGCAGATGGCTCTGAAATCAGCTACTTAGACTACTA
TAAGATGCAATATAATCAAGAAATTACTGACTTGAACCAGCCTCTCTTGGTCAGTCAGCCTAGAAGGAGG
AGAGGAAGCATCATGCCAGGACCTGCTGTACTAATTCCAGAGCTGTGCTACCTAACAGGGTTAACCGAGA
AGATGCGTAGTGATTTTAATATGATGAAGGACTTGTCTGTTCATACACGACTGACACCTGAGCAAAGGCA
ACGTGAAGTTGGAAGACTTATTGACTACTTACAGAAA---GATGACAGTGTTCAGAGGGAACTTCGAGAC
TGGGGTTTAAGCTTTGATTCTAACTTGCTATCCTTTACGGGAAGAGTTGTTCAAGCAGAAAAGATCCATC
AAGCAGGAAGAGTGTTTGACTACAATCCTCATTTTGCTGACTGGTCGAAGGAAACTAGGGGAGCTCCCTT
AATCAACGCAAAGCCTCTGGACAACTGGTTATTAATATACACACGGCGCAACTATGATGTTGCTAATGCA
TTACTTCAAAATCTGTTTAAAGTCACACCATCCATGGGAATTAGAATGAACAAGGCAATCATGATTGAAG
TAGATGATAGAACAGAAGCTTATTTAAGGGTTTTGCAACAAAATGTTACCTCCGACACAAACATAGTAGT
TTGTCTTTTGTCTAGTTCTCGAAAGGATAAGTACGATGCTATCAAGAAATACTTATGTACAGATTGTCCC
ATTCCAAGTCAATGTGTGATTGCTCGCACTTTAAACAAACCTCAGAGTATTATGTCCATAGCAACAAAAA
TTGCCTTACAAATGAACTGTAAGATGGGTGGAGAGCTTTGGAGTGTTGAGATCCCACTGAAACAGCTAAT
GGTTGTGGGAATTGATTGTTACCATGATACTGTATCTGGGAAGCGGTCAATTGCAGGATTTGTTGCTAGC
CTGAATCAAGCAATGACCCGGTGGTTTTCACGCTGTGTTCTTCAGGATCATGGGCAAGAACTTGTGGATG
GACTCAAAGCCTGCTTGCAAACTGCTCTAAGAGACTGGTTCAAGTGGAATAAGTATTTGCCCTCTCGTGT
TATGGTGTATCGTGATGGTGTAGGAGATGGGCAGCTAAATACCTTGGTTAATTATGAGGTGCCTCAACTT
CTGGATTGCTTGAAGTCTGTTGGTAAAGACTACAATCCAAGACTTAGTGTGATAGTTGTGAAGAAACGAG
TAAATACCAGATTCTTTGCACAGTCTGGTGGAAGACCTCAAAATCCACCCCCTGGTACTGTTGTTGATGT
AGAAGTTACCAGACCAGAATGGTATGATTTCTTTATTGTGAGCCAGGCAGTGAAAAGTGGTAGTGTTGCA
CCCACTCATTATAATGTAGTTTATGACAGTAGTGGACTGAAACCAGATCATGTACAACGTTTAACCTACA
AACTTTGCCACATGTACTATAACTGGTCGGGTGTTATCCGAGTACCTGCTCCTTGCCAGTATGCCCATAA
ACTGGCTTTCCTTGTAGGTCAGAGTATTCACAGAGAACCAAACTTGTCGCTTTCAGACAGACTGTACTAT
CTT
>PIWIL1_Duck
ATGACAGGAAGAGCTAGAGCCAGAGCCAGAGGGAGGCCTCCAGGACAGGAAACTGCTGTTCCTGCTGTAG
GAGCTGTGTCTGCT---------CAACAGTCTTTTTCAAGTCATCCATCTGGTCGTCGGCAACCTCAACA
GCCAAGT---------------------------------------------------------------
------------------------------------CTTCCGCCAACACTGTCAGAAGAATTCAGTGGCC
GTGGGCGACAGAGAGTCCCTCAGACTGTTCCA------------------AAGCCACTAGGATTACAGAT
TTCAGCTGGATTTCAGGAGTTGTCTTTATCAGATAGGGGTGGACGTCGTCGGGATTTCCATGACTTAGGG
GTGAATACTCGGCAAGCCATAGAACATGTTCGAGAATCAAAAACTGGTTCTTCAGGTATTATGATAAAAT
TAATTGCGAATTATTTTCGACTGACATCTCGACCCCAATGGGCTTTGTATCAGTACCATATTGGCTATAA
TCCTGAGATGGAAGCTCGCCGTCTTCGATCAGCTTTGCTCTTTCAGCATGAAGAGCTAATTGGAAAGACA
CATGCGTTTGATGGATCAATATTATTCTTGCCAAAAAAACTAGGGAATAAGGTTACTGAAGTCTTTAGTA
AGACACGAAATGGAGAAGATGTGAAGATCACAATCACACTGACTAATGAATTGCCGCCTAATTCACCTAC
ATGTCTGCAGTTTTATAACATCATTTTTAGAAGGCTTTTGAAGATGATGAATTTGCAGCAGATTGGACGT
AACTATTACAACCCCAACGACCCAGTCAGCATCCCGAATCACAGGTTGATGGTTTGGCCAGGCTTCACAA
GTTCTATTCTCCAGTACGAAGAAAGCATTATGTTATGTGCAGATGTGAGCCATAAGATTCTTCGCAGTGA
AACAGTGTTGGATTTTATGTATAGTCTCTATTACCAGGTT---GAAGAGCAAAGATTTAGAGATGCCTGC
GCTAAAGAACTGATAGGTCTAATTATTCTTACAAAGTACAATAACAGAACATACAGAGTTGATGACATTG
ACTGGGATGCCAATCCACAGTGTACTTTTAGACGAGCAGATGGCTCTGAGATCAGCTACGTAGACTACTA
CAAAAGGCAATATAATCAAGAAATTACTGACTTGAACCAGCCTGTCTTGATCAGCCAGTCTCGGAAGAAG
AGAGGAAACATGATATTGGGACCTGTGGTTCTAATTCCAGAGCTGTGCTACCTAACAGGATTGACTGAGA
AGATGCGGAATGATTTTAACATGATGAAAGACTTGGCCGTTCATACACGACTGCCACCTGAGCGAAGGCA
ATGTGAAATCGGAAGACTTATTGACTACATCCAAAAA---GATGACGGTGTTCAGAAGGAACTCCGGGAC
TGGGGTTTAAGCTTTGATTCTAACTTGCTATCCTTTACGGGAAGAGTTGTTCAAGCGGAAAAGATCCTTC
AAGCAGGACATGTGTTTGATTACAATCCTCAGTTTGCTGACTGGTCAAGGGAAACTAGGGTAGCTCCCTT
AATTAGCGCAAAGCCTCTGGACAACTGGTTATTAATATACACACGGCGCAACTATGATACTGCGAATACA
TTACTTCAAAATCTGTTTAAAGTCACACCATCAATGGGAATCAGAATGAACAAGGCAACCATGATTGAAG
TGGATGATAGAACAGAAGCTTACTTACGGGTTTTACAGCAAAGTATCACTCCTGACACAAACATAGCAGT
TTGTATTTTGTCTAGTTCCCGAAAGGATAAGTATGATGCTATCAAGAAATACCTCTGTACGGATTGTCCC
ATTCCAAGTCAATGTGTGATTGCTCGCACTTTAAGCAAGCCTCAGACTACTCTGGCCATAGCGACAAAGA
TTGCCTTGCAAATGAACTGTAAAATGGGTGGAGAACTTTGGAGTGTTGAGATACCACTGAAACAAGTAAT
GGTTGTTGGAATTGATTGTTACCATGACACTTTAGCTGGGAAGCAGTCAATTGCAGGATTTGTTGCTAGC
TTGAATCAAACAATGACACGATGGTTCTCACGCTGTGTTGTTCAAAGTAGTGGGCAAGAACTTGTGGATG
GTCTCAAAGCTTGCTTGCAAACTGCTCTAAGAGATTGGTTCAAGTGGAATAAGTATTTGCCCTCTCGTAT
TATTGTGTATCGGGATGGTGTAGGAGATGGACAACTCCATACTTTGGTTAATTACGAAGTGCCTCAATTT
CTGGATTGTTTGAAGACTGTTGGCAAAGACTACACTCCAAAACTTACTGTGATAGTTGTGAAGAAACGAG
TGAATACCAGATTCTTTGCACAGTCTGGTGGAGGACTTAAAAACCCACCCCCTGGTACTGTTGTTGATGT
TGAGGTTACCAGACCAGAATGGTACGATTTCTTTATTGTGAGTCAGGCAGTGAGAAATGGCTGTGTTGCA
CCCACTCATTATAATGTGATATATGACACTAGCAAACTGAAACCAGATCACGTGCAACGTTTAACTTACA
AACTTTGCCACATGTACTATAACTGGTCGGGTGTTATCAGAGTACCTGCTCCTTGCCAGTATGCCCATAA
GCTGGCATTCCTTGTAGGTCAGAGTATTCACAGAGAACCAAACCTTTTGCTTTCAGACAGACTTTATTAT
CTT
>PIWIL1_SpoonBilledSandpiper
ATGACAGGAAGAGCTAGAGCCAGAGCAAGAGGAAGACCTCCAGGACAGGAGTCCGCTGTTCCTTCTGTAG
GAGCTGCATCTGCT---------CAACAGACTTTGCCGAGTCAGCCACCTGGCTTTCGGCAACCTCAGCA
GCCACGT---------------------------------------------------------------
------------------------------------GTTCCTCCATCAGTATCAGGAGACCCTGGTAGCC
GTGGACGACAGAGGGGCCCTCAGAGCGTCCCA------------------CAA------GGATTACAGAT
TTCGGCAGGATTTCAGGAATTGTCTTTAGCGGATAGGGGTGGACGTCGCAGAGATTTCCATGACATCGGG
GTAAATACTCGGCAAGCCATAGAGCATGTTCAAGAATCAAAAACTGGTTCTTCGGGTATTATGATAAAGT
TAACTGCAAATTACTTCCGTTTGATGTCTCGACCCCAGTGGGCTTTATATCAGTACCATGTTTGCTATAA
TCCTGAGATGGAAGCACGCCGTCTTCGATCAGCTTTGCTCTTTCAGCATGAAGAGCTAATTGGAAAGACA
CATGCATTTGATGGATCAATATTATTCTTGCCAAAAAAACTAGGGAATAAGGTTACTGAAGTGTTTAGTA
GGACTCGAAATGGAGAGGATGTGAAGATAACAATCACATTGACTAATGAGTTGCCACCTACTTCACCTAC
ATGTCTGCAGTTTTACAACATCATTTTTAGAAGGCTTTTGAAGATGTTGAATTTGCAACAGATTGGACGT
AATTATTACAACCCTGGTGACCCAATCAGCATCCCTGATCACAGGTTGATGGTTTGGCCAGGCTTCACAA
GTTCTATCCTCCAGTATGAGGAAAGCATTATGTTATGTACAGATGTGAGCTATAAGGTTCTTCGCAGTGA
AACGGTGTTGGATTTTATGTACAGTCTATATTATGAGGTT---GAAGAGCAAAGATTTAGAGATACCTGT
GCTAAGGAGCTGATAGGTTTAATTGTTCTTACAAAGTATAATAACAGAACATACAGAGTTGATGACATCG
ACTGGGAGGCCAATCCACGGTGTACCTTTAGAAAAGCAGATGGTTCTGAGATTAGCTATGTGGACTACTA
CAGAAGGCAATATAATCAAGAAATTACTGACTTGAACCAGCCTGTCTTGATCAGTCAGTCTAAGAGGAAA
AGAGGAACCCTGATGCCAGGACCTGTGGTTCTAATTCCAGAGCTGTGCTTCCTAACGGGATTAACTGAGA
AGATGCGTAATGATTTTAATATGATGAAAGACTTGTCTAATCATACGCGACTGCCACCTGAGCAAAGGAA
ACGTGAAATTGGAAGACTTATTGACTACATCCGAAAA---GATGACAATGTTCAGAAGGAACTTCGAAAC
TGGGGTTTAAGCTTTGACTCTAATTTATTATCCTTTTCGGCAAGAGTTATTCAAGCAGAAAAGATCCTTC
AATCAGGAAATGTGTTTGATTACAATCCTCAGTTTGCTGATTGGTCAAAGGAAACCAGGGGAGCTCCCTT
AATCTGTGCAAAGCCTCTGGACAACTGGCTATTACTATACACACGGCGCAACTATGAAATTGCTAATACA
TTACTCCAAAATCTGTTTAAAGTCACACCATCTATGGGAATCAGAATGAGCAAGGCAACCATGATTGAAG
TAGAAGATCGAACAGAAGCTTATTTAAGGGTTTTACAGCAAAGTATTACCCCTGACACAAACATAGCAGT
TTGTGTTTTGTCTAGTTCCCGAAAGGATAAATACGATGCTATCAAGAAATACTTATGTACAGATTGTCCC
ATTCCAAGTCAGTGTGTGCTTGCTCGCACTTTAAGCAAACCTCAGACTGGTCTGGCCATAGCAACAAAAA
TTGCCTTACAAATGAACTGTAAAATGGGTGGAGAACTTTGGAGTGTTGAGATCCCACTGAAACAGGTAAT
GATTGTGGGAATTGATTGTTACCATGACACTTTGTCTGGAAAGCACTCAATTGCAGGATTTGTAGCTAAC
CTGAATCAAACAATGACACGGTGGTTCTCCCGCTGTGTTGTTCAAGGTCAGGGGCAAGAGATTGTGGATG
GGCTCAAGGCCTGCTTGCAAACTGCTCTAAGAGACTGGTTCAAGTGGAATAAATATTTGCCCTCTCGTAT
TATTGTGTATCGTGATGGTGTAGGAGATGGACAGCTACATACTTTGGTTAATTATGAAGTGCCTCAATTT
CTGGATTGCTTGAAGAGTATTGGTAAAGACTACAATCCAAGACTTACTGTGATAGTTGTGAAGAAACGAG
TGAATACCAGATTCTTTGCACAGAGTGGTGGAGCACTTAAGAACCCACCCCCTGGTACTGTTGTTGATGT
GGAGGTTACCAGACCAGAATGGTATGATTTCTTTATTGTGAGTCAGGCAGTGAGAAACGGCTGCGTTGCA
CCCACTCATTATAACGTAATTTATGACACCAGCAGTCTGAAACCAGATCATTTACAACGTTTAACCTACA
AACTTTGCCACATGTACTACAATTGGGCAGGTGTTATCAGAGTACCTGCTCCTTGCCAGTACGCTCATAA
ACTGGCTTTCCTTGTAGGTCAGAGTATTCACAGAGAACCAAACCTGATGCTTTCAGACAGACTTTACTAT
CTT
>PIWIL1_Ostrich
----------------------------------------------------------------------
----------------------------------------------------------------------
----------------------------------------------------------------------
----------------------------------------------------------------------
----------------------------------------------------------------------
-------------------ATGTCTTTAGGAGATAGGGGTGGACGTCGTCGAGACTTCCATGACCTTGGG
GTAAATACTCGGCAAGCCATAGAACATGTTCGAGAATCAAAGACTGGTTCTTCAGGTATTATGATAAGAT
TAAGTACAAATTATTTTCGTTTGACATCTCGACCCCAGTGGGCTTTGTATCAGTATCATGTTGATTATAA
TCCTCAAATGGAAGCACGCCGTCTTCGATCAGCTTTGCTCTTTCAGCATGAAGAGCTAATTGGAAGGACG
CATGCGTTTGATGGAACAGTATTATTCTTGCCAAAAAAGCTAGGGAATAAGGTTACTGAAGTGTTTAGTA
GGACTCGAAATGGAGAAGATGTGAAGATCACGATCACCTTAACTAATGAGCTGCCACCCACTTCACCTAC
ATGTCTGCAATTTTACAACATAATTTTTAGAAGGCTTTTGAAGATAATGAATCTGCAGCAAATTGGACGT
AATTATTACAACCCCAGTGACCCAATCAGCATCCCTAACCACAGGTTGATGGTTTGGCCAGGCTTCACAA
CTTCTATTCTCCAGTATGAAAAAAGCATTATGTTATGTACAGATGTGAGCCATAAAGTTCTTCGCAGTGA
GACAGTGTTGGATTTTATGTACAATCTGTATAACCAGGTC---GAAGAACAAAGATTTAGAGATGTCTGC
ACTAAGGAACTGATAGGTCTAATTGTTCTTACGAAGTACAATAATAAAACATACAGAGTTGATGACATTG
ACTGGGATGCCAATCCAAAGTGTACCTTTATAAAAGCGGATGGCTCTGAAATCAGCTACATAGACTACTA
TAAAATGCAATATAATCAAGAAATTACTGACTTGAACCAGCCTGTCTTGGTCAGTCAACCTAGGAGAAGG
AGAGGAAGCATCATGCCAGGACCTGCTGTACTAATACCGGAGCTGTGCTACCTGACAGGGTTAACTGAGA
AGATGCGTAATGATTTTAATATGATGAAAGACTTGTCCGTTCATACACGACTGACACCTGAGCAAAGGCA
ACGTGAAGTTGGAAGACTTATTGACTACATCCAGAAA---GATGACAGTGTTCAGAGGGAACTTCGAGAC
TGGGGTTTAAGCTTTGATTCTAACTTACTATCCTTTACGGGAAGAGTTGTTCAAGCGGAAAAGATCCATC
AAGCGGGAAGAGTGTTTGACTACAACCCTCATTTTGCTGACTGGTCAAAGGAAACTAGGGGAGCTCCCTT
AATCAATGCAAGGCCTCTGGACAACTGGTTATTGATCTACACACGGCGCAACTATGATGTTGCTAATGCG
TTACTTCAAAATCTGTTTAAAGTCACACCATCCATGGGAATCAAAATGAACAAGGCAATCATGATTGAAG
TAGATGATAGAACAGAAGCTTATTTAAGGGTTTTGCAACAAAATGTTACCTCTGACACAAACATAGTAGT
TTGTCTTTTGTCTAGTTCCCGGAAGGATAAGTATGATGCTATCAAGAAATACTTATGTACAGATTGTCCC
ATTCCAAGTCAATGTGTGATTGCTCGCACTTTAAGCAAACCTCAGAGTATTATGGCCATAGCAACAAAAA
TTGCCTTACAAATGAACTGTAAGATGGGTGGAGAACTTTGGAGTATTGAGATTCCACTGAAACAGCTAAT
GGTTGTAGGAATTGATTGTTATCATGACACTGTATCTGGGAAGCGGTCCATTGCAGGATTTGTTGCTAGC
CTGAATCAAGGAATGACCCGGTGGTTCTCACGCTGTGTTCTTCAGGATCGTGGGCAAGAACTTGTGGATG
GGCTCAAAGCCTGCTTGCAAACTGCTCTAAGAGACTGGTTCAAGTGGAATAAGTATTTGCCCTCTCGTGT
TATGGTGTATCGTGATGGTGTAGGAGATGGGCAACTGAAAACCTTGGTCAACTATGAGGTGCCTCAACTT
CTGGATTGCTTGAAGTCTGTTGGTAAAGACTACAATCCAAGACTTAGTGTGATAGTTGTGAAGAAACGAG
TAAATACCAGATTCTTTGCACAGTCTGGTGGAAGACCTCAAAATCCACCCCCTGGTACTGTTGTTGATGT
AGAGGTTACCAGACCAGAATGGTATGATTTCTTCATTGTGAGCCAGGCAGTGAAAAGTGGTAGTGTTGCA
CCAACTCATTATAATGTAGTTTATGACAGTAGTGGACTGAAACCAGATCACGTACAACGTTTAACATACA
AACTTTGCCACATGTACTATAACTGGTCGGGTGTCATCCGAGTACCTGCTCCTTGCCAGTATGCCCATAA
GCTGGCTTTCCTTGTAGGTCAGAGTATTCACAGAGAACCAAACTTGTCGCTTTCAGATAGACTGTACTAT
CTT
>PIWIL1_Emu
ATGACAGGAAGAGCTAGAGCCAGAGCAAGAGGAAGACCTCGAGGACAGGAGACTGCT-------------
----------------------------------------------------------------------
----------------------------------------------------------------------
------------------------------------GTTCCTCCTGTAGGAGCTGCATCTGTCCTTTGTC
ATTCTTACTCT---------TTCCCAATTTTC------------------AAAACTACAGAATTTCAGAT
TTCAGCGGGCTTTCAGGAAATGTCTTTAGGAGATAGGGGTGGACGTCGTCGAGACTTCCATGACCTTGGG
GTAAATACTCGGCAAGCCATAGAACATGTTCGAGAATCAAAAACTGGTTCTTCAGGTATTATGATAAGAT
TAAGTACAAATTATTTTCGTTTGACGTCTCGACCCCAGTGGGTTTTATATCAGTATCATGTTGACTATAA
TCCTCAAATGGAAGCACGCCGTCTTCGATCAGCTTTGCTCTTTCAGCATGAAGAGCTAATTGGAAGGACA
CATGCCTTTGATGGAACGATATTATTCTTGCCAAAAAAACTAGGGAATAAGGTTACTGAAGTGTTTAGTA
GAACCCGAAATGGAGAAGATGTGAAGATCACAGTCACCTTGACTAATGAGCTGCCACCTACTTCACCTAC
ATGTCTGCAATTTTACAACATAATTTTTAGAAGGCTTTTGAAGATGATGAATTTGCAGCAAATTGGACGT
AATTATTACAACCCCAGTGACCCAGTCAGCATCCCTAATCACAGGTTGATGGTTTGGCCAGGTTTCACAA
CTTCTATTCTCCAGTATGAAAAAAGCATTATGTTATGTACAGATGTGAGCCATAAAGTTCTTCGTAGTGA
AACAGTGTTGGATTTTATGTACAGTCTGTATAACCAGGTC---GAAGAACAAAGATTTAGAGATGTCTGC
ACTAAAGAACTGATAGGTCTAATTGTTCTTACAAAGTACAATAATAAAACATACAGAGTTGATGACATTG
ACTGGGATGCCAATCCAAAGTGTACCTTTATAAAAGCAGAC---TCTGAAATCAGCTACATAGACTACTA
TAAAATGCAATATAATCAAGAAATTACTGACTTGAACCAGCCTGTCTTGGTCAGTCAGCCTAGGAGGAGG
AGAGGAAGCATCATGCCAGGACCTGCTGTACTAATTCCAGAGCTGTGCTACCTAACAGGGTTAACTGAGA
AGATGCGTAATGATTTTAATATGATGAAAGACTTGTCTATCCATACACGACTGACACCTGAGCAAAGGCA
ACGTGAAGTTGGAAGACTTATTGACTACATCCAGAAA---GATGACAGTGTTCAGAGGGAACTTCGAGAC
TGGGGTTTAAGCTTTGATTCTAACTTACTATCCTTTACGGGAAGAGTTGTTCAAGCAGAAAAGATCCAGC
AAGGAGGAAGAGCGTTTGACTACAATCCTCATTTTGCTGACTGGTCGAAGGAAACTAGGGGAGCTCCCTT
AATCAATGCAAAGCCTCTGGACAACTGGTTATTAATATACACACGGCGCAACTACGATGTTGCTAATGCA
TTACTTCAAAATCTGTTTAAAGTCACACCATCCATGGGAATCAGGATGAACAAGGCAATCATGATTGAAG
TAGATGATAGAACAGAAGCTTATTTAAGGGTCTTGCAACAAAATGTTACCTCTGACACAAACATAGTAGT
TTGTGTTTTGTCTAGTTCCCGAAAGGATAAGTATGATGCTATCAAGAAATACTTGTGTACAGATTGTCCC
ATTCCAAGTCAATGTGTGATTGCTCGCACTTTAAGCAAACCTCAGACTATTATGGCCATAGCAACAAAAA
TTGCCTTACAAATGAACTGTAAGATGGGTGGAGAACTTTGGACTGTTGATATCCCACTGAAACAGCTAAT
GGTTGTGGGAATTGATTGTTACCATGATACTGTATCTGGGAAGCGGTCAATTGCAGGATTTGTTGCTAGC
CTGAATCAAGGAATGACCCGGTGGTTCTCACGCTGTGTTCTTCAGGATCGTGGGCAAGAACTTGTGGATG
GGCTCAAAGCCTGCTTGCAAACTGCTCTAAGAGACTGGTTCAAGTGGAATAAGTTTTTGCCCTCTCGTGT
TATGGTGTATCGTGATGGTGTAGGAGATGGGCAACTAAAAACCTTGGTTAATTATGAGGTGCCTCAGCTT
CTGGATTGCTTGAAATCTGTTGGTAAAGACTACAATCCAAGACTTAGTGTGATAGTTGTGAAGAAACGAG
TAAATACCAGATTCTTTGCACAGTCTGGTGGAAGACCTCAGAATCCACCCCCTGGTACTGTTGTTGACAT
AGAGGTTACCAGACCAGAATGGTACGACTTCTTTATTGTGAGCCAGGCAGTGAAAAGTGGTAGTGTTGCA
CCCACTCATTATAATGTAGTTTATGACAGTAGTGGACTGAAACCAGATCATGTACAACGTTTAACCTACA
AACTTTGCCACATGTACTATAACTGGTCGGGTGTTATCCGAGTACCTGCTCCTTGCCAGTATGCCCATAA
ACTGGCTTTCCTTGTAGGTGAGAGTATTCACAAAGAACCAAACTTGTCACTTTCAGACAGACTGTACTAT
CTT
>PIWIL1_BurrowingOwl
----------------------------------------------------------------------
--------------------------------GTGCCACGTCAGCCACCCGGCCGTCAGCAGCCTCAGCA
GCCACCT---------------------------------------------------------------
------------------------------------GTTCCTCCATCGGTATCGGAAGAACCTGGTGGCC
GTGGGCGACAGAGGGACCTCCCGCGTGTTCCA------------------CAA------GGAATACAGAT
TTCGGTGGGATTTCAGGAATTGTCTTTAGCAGATAGGGGTGGACGTCGCAGAGATTTCCATGACCTTGGG
GTAAATACTCGGCAAGCCATAGAACATGTTCAAGAATCAAAAACTGGTTCTTCAGGTAGTATGATAAAAT
TAACTGCAAATTACTTTCGTTTGACATCTCGACCCCAGTGGGCTTTATATCAGTACCATGTTGCCTATAA
TCCCGAGATGGAAGCACGCCGTCTTCGATCAGCTTTGCTCTTTCAGCATGAAGAGCTAATTGGAAAGACA
CGTGCATTTGATGGATCGATACTGTTCTTGCCAAAAAAATTAGGGAATAAGGTTACTGAAGTGACTAGCA
GGACTCGAAATGGAGAGGATGTGAAGATAACAATTACGCTGACTAATGAGTTGCCACCTACTTCACCTAC
ATGTCTGCAATTTTACAACATCATTTTTAGAAGGCTTTTGAAGATGTTGAATTTGCAGCAGATTGGACGT
AATTATTACAACCCCAGTGACCCAATCAACATCCCTAATCACAGGTTGATGGTTTGGCCGGGCTTCACAA
CTTCTATCCTCCAGTATGAGGAAAGCATTATGTTATGTACAGATGTGAGCTATAAGGTTCTTCGCAGTGA
AACAGTGCTGGATTTCATGTACAGTCTGTATTACCAGGTT---GGAGAGGAAAGATTTAGAGATACCTGT
GCTAAAGAGCTGATAGGTTTAATTGTTCTTACAAAGTACAATAACAAAACATACAGAGTTGATGACATAG
ACTGGGATGCCAATCCACAGTGTACCTTTAGAAAAGCAGATGGTTCTGAGATCAGCTACGTGGACTACTA
CAAAAGGCAATATAATCAAGAAATTACTGACTTGAACCAGCCTGTCTTGATCAGTCAGTCTAAGAGGAAG
AGGGGAGATGTGGTGCTAGGACCTGCGGTTCTAATTCCAGAGCTGTGTTTCCTAACAGGATTAACTGAAA
AGATGCGTAGCGATTTTAATATGATGAAAGACTTGGCTATTCATACACGGCTCCCGCCTGAACAGAGGCA
CTGTGAAGTTAGAAGACTTAGTGACTACATCCAGAAA---GATGAGAATGTTCAGAAGGAACTCCGAGAC
TGGGGTTTAAGCTTTGATTCTAAGTTACTATCCCTCACAGGAAGAGTAGTTCAAGGAGAAAAGATTCTTC
AGTCAGGAAATGCGTTTGACTACAATCCTCAGATTGCTGATTGGTCAAAAGAAACCAGGGGAACTCCCTT
AATCTGTGCAAAGCCTCTGGACAACTGGTTATTGTTATACACACGGCGCAACTATGATATTGCTAATACA
TTAGTTCAAAATCTGTTTAAAGTCACACCATCTATGGGGATCAGGATGAACAAGGCAACCATGATTGAAG
TAGATGATAGAACAGAAGCTTATTTAAAGGGTTTACAGCAAAGTGTTACTCCTGACACAAACATAGTAGT
TTGTCTTTTGTCTAGTACCCGAAAGGATAAATATGATGCAATCAAGAAATACTTATGTACAGATTGTCCC
GTTCCAAGTCAGTGTGTGATTGCTCGCACTTTAAGCAAGCCTCAGACTACTCTGGCTATAGCAACAAAAA
TTGCTCTACAAATGAACTGTAAAATGGGTGGAGAACTTTGGAGTGTTGAGATCCCACTGAAACAGGTAAT
GATTGTGGGAATTGATTGTTACCATGACACTCTATCTGGAAAGCAGTCAATTGCAGGATTTGTCTCTAGC
CTGAATCAAACGATGACAAGGTGGTTCTCCCGCTGTGCTGTTCAAGGTCGTGGGCAAGAACTTGTGGACG
GGCTCAAAGCCTGCTTGCAAACTGCTCTAAGAGAATGGTTCAAGTGGAATAAGTATTTGCCCTCTCGTAT
TATTGTGTATCGTGATGGTGTAGGAGATGGACAACTAAATACACTGGTTAATTATGAAGTGCCTCAATTT
CTGGATTGCTTGAAGAGTGTTGGTAAAGACTACAATCCAAGACTTACTGTGATAGTTGTGAAGAAACGAG
TGAGCACCAGATTCTTTGCACAGTGTGGAGGAACACTTAAAAACCCACCCCCTGGTACTGTTGTTGATGT
GGAGGTGACCAGACCAGAGTGGTACGATTTCTATATTGTGAGTCAGGCGGTGAGAACTGGTTGTGTTGCA
CCCACTCATTATAATGTAATTTATGACACTAGCAAACTGAAGCCTGATCATGTGCAACGTTTAACCTACA
AACTTTGCCACATGTACTATAACTGGTCGGGTGTTATCAGAGTACCTGCTCCTTGCCAGTATGCTCACAA
ACTGGCTTTCCTTGTCGGCCAGAGCATTCACAGGGAACCAAACCTGGTGCTTTCAGACAGACTTTACTAT
CTT
>PIWIL1_BlueTit
ATGACAGGA------AGAGCCAGAGCCAGAGGAAGACCTCCCAGACAGGCACCTGCTCTTCCTGCTCTAG
GAGATGCACCTGTT---------CAGCAGGGCATGCCTGGCCAGCTGCGCCACCGGCGGCAGCCCCAGCA
GCTCCAC---------------------------------------------------------------
------------------------------------GGTCCTCCAGCACAGCCAGAGGAGCCCGTGGGCC
AGGGCCGCCTGCGTGGCTGTGAGAACGTCCTGCAGGAG---------AGAAGGCCTGAAGGATTGCAGGT
TTCCTCAGGGCTCCAGGATTTGTCTTTAAGAGATAGGGGCGGACGTCGCAGAGATTTCCATGACATTGGG
GTAAATACTCGGCAAGCCATGGTGCATGTTCGAGAATCCAAAACTGGTTTTTCAGGAAAAATGATCAAAC
TGACCACCAACCACTTCCGGCTGACGTCCCGCCCGCAGTGGGCCCTGTATCAGTACCACGTGGGCTACAG
CCCCGAGATGGAGGCACGGCGCCTGCGCTCGGCTCTGCTCTTCCAGCACGAGGAGACCATTGGAAAGACT
CATGCCTTTGATGGCTCAATATTATTCCTGCCAAAGAAACTGGAGAATAAGGTTACGGAACTGTTCAGTA
GGACCCGAAATGGGGAGGATGTGAGGATAACAGTCACGCTCACCAATGAGTTGCCACCTACTTCACCTAC
TTGTCTGCAGTTCTACAACATCATCTTTAGAAGGCTTTTGAAGATGCTGAATTTGCAGCAGATTGGACGT
AATTATTACAACCCCAGTGATCCAGTCAGCATCCCTAATCACAGGCTGATGGTGTGGCTGGGCTTCACAA
GTTCCATCCTGCAGTATGAGGAGAACATCATGCTGTGTGCAGATGTGAGCCATAAGGTTCTCCGTGGGGA
GACAGTGCTGGATACTATGCACAGCCTTCACTCCCAGGTT---GGAGAGGAAAGATTTAGAGACACCTGT
GCTAAAGAGCTGATTGGTTTAATTGTTCTTACAAAGTACAATAACAGAACGTACAGAATTGATGACATTG
ACTGGGATAACAATCCAAAGGGTACCTTTAGAAAATCAGATGGTTCTGAGATGAGCTTTGTGGAATACTA
CAAAAAGCAATACAACATAGAAATCAGTGATTGGATGCAGCCTGTCCTGATCAGTCAGATGAAGAGGAAG
AGAGGGAACATACAG---GGATCTGTGGCTCTGATTCCAGAGCTCTGCTCCCTAACAGGACTGACTGACA
AGATGCGCAGTGATTTCAGTATGATGAAAGACTTGGCCATCCACACACGGCTGCCCCCTGAGCAGAGGCA
GCGCGAGCTTGGGAGGCTTCTGAACTACATCCAAAAG---GACGACAATGTTCAGAAGGAGCTCCGAAAC
TGGGGTTTAAGCTTTGATTATAAATCAGTGTCCTTTACAGGAAGAGTTGTTCAAGGAGAAAAGATCTTTC
AATCAGGAACCATGTTCGATTACAACCCCCAGTTTGCTGACTGGACCAAGGAGACGCGGGGCGTGCCCCT
GATCCGCGCCGTGCCCGTGGACAGCTGGCTGCTCATCTACACCCGCCGCAACTACGACGTGGCCAACACC
CTGCTGCAGAGCCTCTTCAAGGTCACCCCGTCCATGGGCATCCGCATGAACAAGCCAAACATGATTGAAG
TAGATGATAGAACAGAAGCTTATTTAAGGGTTTTACAGCAAAGGGTTACCCCTGACACAAACATAGTGGT
TTGTATTTTGTCTAGTTCCCGGAAGGATAAATATGATGCCATCAAGAAGTACTTGTGTACAGACTGTCCC
ATCCCCAGCCAGTGTGTGCTGGCTCGCACTTTGAGTAAGCCACAGACTATCATGACGGTAGCAACAAAAA
TTGCCTTGCAGATGAACTGTAAAATGGGCGGAGAGCTGTGGAGTGTTGAGATCCCACTGAAGCAGGTGAT
GATTGTGGGCATTGATTGTTACCATGACACTGTCTCTGGGAAGCAGTCCATTGCGGGGTTTGTCGCCAGC
CTGAATCAGTCAGTGACACGGTGGTTCTCCCGCTGCGTTGTTCAAAGTCGTGGGCAGGAGCTTGTGGATG
GAATCAAAGCCTGCTTGCAAACTGCTCTAAGGAACTGGTCCAAGTGGAATAAGTGTTTGCCCTCTCGTAT
TTTTGTGTATCGTGATGGTGTTGGAGATGGACAACTCAATACTTTGGTTAATTATGAAGTGCCTCAATTT
CTGGATTGCTTGAAGAGTATTGGTACTGACTACAGCCCAAAACTCACTGTGATTGTGGTGAAGAAACGAG
TGGGTGCCAGGTTCTTTGCAGAGATCGGTGGAGGACTCAAAAACCCACCCCCTGGGACGGTTGTTGATAC
GGTGGTGACCAGGCCAGAGTGGTATGATTTCTTTGTGGTGAGCCAGACCGTGAAGAACGGCTGTGTTGCA
CCCACTCACTACAACGTCATTTACGACACCAGCCAGCTGAAACCAGACCACGTGCAGCGCCTGACCTACA
AACTGTGCCACATGTACTACAACTGGTCGGGTATTATCAGAGTACCTGCTCCTTGCCAGTACGCTCACAA
ACTGGCTTTCCTTGTTGGTCAGAGTATCCACAGAGAACCAAACCTGGCGCTTTCAGAAAGACTCTACTAC
CTT
>PIWIL1_CommonKestrel
ATGACTGGAAGAGCTAGAGCCAGAGCAAGAGGAAGACCTCCAGCACAGGAGAGTGCTGTTCCTTCTGTCG
GAGCTGCATCTGTT---------CAGGAGACTTTGCCAAGTCAGCCAACCAGCTGTCAGCACCCCCAGCA
GCCAGGG---------------------------------------------------------------
------------------------------------ATTCCTCCAGCGCTCTCAGAACCACTGGGTGGCC
ATGGGCAACAGAGGGTCCCTCAGCGTGTTCCAGGAGACCAGGATGGGAGAAGGCCAGAAGGATTACAGCT
TTCTGTGGGATTTCAGAAATTGTCTTTCGGAGATAGGGGTGGCCGTCACAGAGATTTCCATGACCTTGGC
ATAAATACTCGGCAAGCCATCGAACACGTTCAAGAATCAAAAACTGGTTCTTCAGGTGATAGGATAAAAT
TAACTGCAAATTACGTCCGTTTGACGTCTCGACCCCAGTGGGCTTTATATCAGTACCATGTTGACTATAG
TCCTGAGATGGAAGCGCGCCGTCTTCGATCAGCTTTGCTGTTTCAGCATGAAGAGCTAATTGGAAAGACA
CATGCGTTTGATGGATCAGTATTATTCCTGCCAAAAAAACTAGGGAATAAGGTTACTGAAGTGTTCAGTA
GGACTCGAAATGGAGAGGATGTGAAGATAACAATCACATTGACTAATGAGTTGCCACCTACTTCACCTAC
CTGTCTGCAGTTTTACAACATCATTTTTAGAAGGCTTTTGAAGATGCTGAATTTGCAGCAGATTGGACGT
AATTATTATAACCCCAGTGACCCAATCAGCATCCCTAATCACAGGCTGATGGTTTGGCCGGGCTTCACAA
GTTCTGTCCTGCAGTATGAGGAAAGCATTATGTTATGTACAGATGTGAGCCATAAGGTTCTTCGCAGTGA
AACAGTGTTGGATTTTATGTACAGTCTGTATTACCAGGTTGAAGAAGAGCAAAGATTTAGAGATGCCTGT
ACTAAAGAGCTGATAGGTTTAATTGTTCTTACAAAGTACAATAACAGAACATACAGAGTTGATGACATTG
ACTGGGATGCCAGTCCACAGTGTACCTTTAGAAAAGCAGATGGTTCTGAGATCAGCTACGTAGACTACTA
CAAAAGGCAATACAATCAAGAAATTACTGACTTGAACCAGCCTGTCTTGATCAGTCAGTCTAGGAGGAAG
AGAGGGAGTGTGATGCCAGTACCGGTGGTGTTAATTCCCGAGCTGTGCTTCCTGACAGGATTAACTGAGA
AGATGCGTAGTGATTTTAATATGATGAAAGACTTGGCTGTTCATACACGACTGCCACCTGAGCAAAGACA
ATGTGAAATTGGAAAACTTATTGACTGCATCCAAAAA---GATGACAGTGTTCAGAAGGAACTCCGAGAC
TGGGGTTTAAGCTTTGATTCTAATTTACTATCCTTTACGGGAAGAGTTGTTCAAGGAGAAAAGATCCTTC
AATCAGGAGCTGTGTTTGATTACAATCCTCAGTTTGCGGATTGGTCGAAGGAGACTAGGGGAACTCCTTT
AATCTGCGCAAAGCCTCTGGACAACTGGTTATTAGTATACACACGGCGCAACTGTGATGTTGCTAATACA
CTACTTCAGAATCTGTTTAAAGTCACACCATCTATGGGAATCAAAATGAACAAGGCAACCATGATTGAAG
TAGATGATAGAACAGAAGCTTATTTAAGGGCTTTACAGCAAAGTATTACCCCCCACACAAACATAGCAGT
TTGTGTCTTGTCCAGTTCCCGAAAGGATAAATATGATGCTATCAAGAAATACTTATGTACGGATTGTCCC
ATTCCAAGTCAGTGTGTGATTGCTCGCACTTTAAGCAAGCCTCAGACTGCTATGGCCATAGCAACGAAAA
TTGCCTTACAAATGAACTGTAAAATGGGTGGAGAACTTTGGAGCGTTGAGATTCCATTGAAACAGGTGAT
GGTTGTGGGAATTGATTGTTACCATGACACTTTATCTGGAAAGCCGTCGATTGCAGGATTTGTTGCTAGC
CTGAATCAAACAATGACACGGTGGTTCTCCCGCTGTGCTGTTCAAGGTCGTGGGCAAGAACTTGTGGATG
GGCTCAAAGCCTGCTTGCAAACTGCTCTAAGAGACTGGTTCAAGTGGAATAAGTATTTGCCCTCTCGTAT
TATTGTGTATCGTGATGGAGTAGGAGATGGACAACTAAATACTGTGGTTAATTATGAAGTTCCTCAATTT
TTGGATTGCCTGAAGAGTGTTGGTAAAGACTACAGTCCGAGACTTACCGTGATAGTTGTGAAGAAACGAG
TGCATACCAGGTTCTTCGCACATTGTGGTGGAGCAACTATAAACCCACCCCCTGGTACTGTTGTTGACGT
GGTGGTTACCAGACCGGAGTGGTATGATTTCTTTATTGTGAGCCAAGCAGTGAAAAACGGTTGTGTTGCA
CCCACTCATTATAATGTAATTTATGACACTAGCAAGCTGAAACCAGATCACGTACAACGTTTAACATACA
AGCTTTGCCACATGTACTACAACTGGTCGGGTGTTATCAGAGTACCTGCTCCGTGCCAGTATGCTCATAA
ACTGGCTTTCCTTGTTGGTCAGAGTATTCACAGAGAGCCAAACCTGTTGCTTTCAGACAGACTTTACTAT
CTT
>PIWIL1_CommonCanary
ATGTTCTCT---------------------------------CTCAGTGAGGGCTCTGTTGCAGTGGCTG
TTTGTTCCCCCCAGTGGCAGGTCCAGCAGGGCATGCCTGGCCCTCTGCGTGGCCGGCGGCACCCGCAGCA
G------------------------CACCCGCAGCAGGCACAG------------------------CAG
CAGCTGCAGCACCCGCAGCAGCTCCAGCAGCTCCATGTTCCTCCAGCACAGTCGGAAGAGCCCGGGGGCC
ACGGGCACCTGCGC---------------------------------------------GGCTTACAGGT
TTCCTCAGGACTCCAGGATTTGTCTTTAAGAGATAGGGGTGGACGTCGCAGAGATTTCCATGACCTTGGG
GTGAACACTCGGCAAGCCATGGTGCACGTTCAGGAATCCAAAACTGGTTTTTCAGGGAAAATGATCAAGC
TGACCACCAACCACTTCCGGCTGACGTCGCGCCCGCAGTGGGCGCTGTACCAGTACCACGTTGGCTACAG
CCCCGAGATGGAGGCACGGCGCCTGCGCTCGGCTCTGCTCTTCCAGCACGAGGAGACCATCGGCAAGACC
CATGCCTTTGATGGCTCCATATTGTTCCTGCCAAAGAAGCTCGAGAACAAGGTTACTGAACTGTTCAGTA
GAACTCGAAATGGGGAGGATGTGAAGATAACAGTCACACTCACTAATGAGTTGCCACCCACTTCACCTAC
TTGTCTGCAGTTTTACAACATCATTTTTAGAAGGCTTTTGAAGATGCTGAATTTGCAGCAGATTGGACGG
AATTATTACAACCCCAGTGATCCAGTCAGCATCCCTAACCACAGGCTGATGGTGTGGCTGGGCTTCACAA
GTTCCATCCTGCAGTATGAGGAGAACATCATGCTGTGTGCAGACGTGAGCCATAAGGTTCTCCGTGGGGA
GACAGTGCTGGATACTATGCACAGCCTTCACTCCCAGGTT---GGAGAGGAGAGATTTAGAGACGCCTGT
GCTAAAGAGCTGATTGGTTTAATTGTTCTCACAAAGTACAATAACAGGACGTACAGAATTGATGACATCG
ACTGGGATAACAATCCAAAGAGTACCTTTAGAAAATCAGATGGTTCTGAGATGAGCTTTGTGGAGTACTA
CAAAAAGCAATATAACATAGAAATTAGTGATTGGATGCAGCCTGTCCTGATCAGTCAGATGAAGAGGAAG
AGAGGGAACATACAA---GGATCTGTGGCTCTGATTCCAGAGCTGTGCTCCCTAACAGGACTGACTGACA
AGATGCGCAACGATTTCAATATGATGAAAGACTTGGCCATCCACACACGGCTGCCGCCTGAGCAGAGGCA
GCGCGAGCTTGGCAGGCTTCTCAACTACATCCAAAAGTATGATGACAATGTTCAGAAGGAGCTCCGAAAC
TGGGGTTTAAGCTTTGATAATAAATCGGTGTCCTTTACAGGAAGAATTGTTCAAGGAGAAAAGATCTTTC
AATCAGGAGCCGTGTTCGATTACAACCCTCAGTTTGCCGACTGGACCAAGGAGACGCGCGGCGTGCCCCT
GATCCGCTCCATGCCCATGGACACCTGGCTGCTCATCTACACGCGCCGCAACTACGACGTGGCCAACACC
CTGCTGCAGAGCCTCTTCAAGGTCACCCCCTCCATGGGCATCCACATGAACAGGCCAAGCATGATTGAAG
TAGATGATAGAACAGAAGCATATTTAAGGGTTTTACAGCAAAGGGTTACCTCTGACATAAACATTGTAGT
TTGTATCTTGTCTAGCTCCCGAAAGGACAAATATGATGCCATCAAGAAATACCTGTGCACAGACTGCCCC
ATCCCCAGCCAGTGTGTGCTGGCTCGCACTTTGAGCAAGCCCCAGACTATCATGACGGTAGCAACGAAAA
TCGCCTTGCAGATGAACTGTAAAATGGGTGGAGAGCTCTGGAGTGTCGAGATCCCCCTGAAGCAGGTGAT
GATTGTGGGCATTGACTGTTACCATGACACCGTCTCTGGGAAGCAGTCCATCGCCGGCTTTGTCGCCAGC
CTCAATCAGTCAGTCACAAGGTGGTTCTCCCGCTGTGTTGTTCAAAGTCGTGGGCAAGAACTTGTGGATG
GAATCAAAACCTGCTTGCAAGCTGCTCTGAGGAACTGGTCTAAATGGAATAAGTCTTTGCCCTCTCGTAT
TTTTGTGTATCGTGATGGTGTTGGAGATGGACAGCTCAATACTTTGGTTAATTATGAAGTGCCTCAGTTT
CTGGATTGCTTGAAGAGTATTGGTACTGACTACAGCCCGAGGCTCACTGTGATTGTGGTGAAGAAACGAG
TGGGTGCCAGGTTCTTTGCAGAGATTGGGGGAGGACTCAAAAACCCACCCCCAGGGACTGTTGTTGATAC
AGTGGTGACCAGACCAGAGTGGTACGATTTCTTCGTGGTGAGCCAGACGGTGAAGAACGGCTGCGTGGCA
CCGACCCACTACAACGTCGTCTACGACACCAGCCAGCTGAAACCCGACCACGTGCAGCGCCTCACCTACA
AGCTGTGCCACATGTACTACAACTGGTCGGGTATTATCAGAGTACCTGCTCCTTGCCAGTACGCTCATAA
ATTGGCTTTCCTCGTGGGTCAGAGTATTCACAGAGAACCAAACATGTTGCTTTCAGACAGACTGTACTAC
CTT
>PIWIL1_GoldenEagle
----------------------------------------------------------------------
-----------------------------------CCAAGTCAGCAACCTGGGCGTCGGCAGCCTCAGCA
GCCACGT---------------------------------------------------------------
------------------------------------GTTCCTCCATCAATATCAGAAGAACCTGGTGGCC
ATGGACGACAGAGAGGCTCTCAGAGTGTTCTA------------------CAA------GGATTACAGAT
TTCTGCGGGATTTCAAGAATTGTCTTTAGCAGATAGGGGTGGACGTCGTAGAGATTTCCATGACCTTGGG
ATAAATACTCGGCAAGCCATAGAACATGTTCAAGAATCAAAAACTGGTTCTTCAGGTATTATGGTAAAAT
TAACTACAAATTACTTTCGTCTGACGTCTCGACCCCAGTGGGCTTTATATCAGTACCATGTTGGCTATAG
TCCTGAGATGGAAGCACGCCGTCTTCGATCAGCTTTGCTCTTTCAGCATGAAGAGCTAATTGGAAAGACA
CATGCATTTGATGGATCAATATTATTCTTGCCAAAAAAACTAGGGAAAAAGGTTACTGAAGTGTTTAGTA
GGACTCGAAATGGAGAGAATGTGAAGATAACAATCACGTTGACTAATGAGTTGCCACCTACTTCGCCTAC
ATGTCTGCAATTTTACAACATCATTTTTAGAAGGCTTTTGAAGATGTTGAATTTGCAGCAGATTGGACGC
AATTATTACAACCCCAGTGACCCAATCAGCATCCCTAATCACAGGTTGATGGTTTGGCCGGGCTTCACAA
GTTCTATCCTCCAGTATGAGGAAAGCATTATGTTATGTACAGATGTGAGCCATAAGGTTCTTCGCAGTGA
AACAGTGTTGGATTTTATGTACAGTCTGTATTACCAGGTT---GAAGAGCAAAGATTTAGAGATGCCTGT
GCTAAAGAGCTGATAGGTTTAATTGTTCTTACGAAGTACAATAACAGAACATACAGAGTTGATGACATCG
ACTGGGATGCCAATCCACAGTGTACCTTTAGAAAAGCAGATGGTTCTGAGATCAGCTACGTGGACTACTA
CAAAAGGCAATATAATCAAGAAATTACTGACTTGAACCAGCCTGTCTTGATCAGTCAGTCTAGGAGGAGG
AGAGGAACCATCATGCCAGGACCTGTGGTTCTAATTCCAGAGCTGTGCTTCCTAACAGGATTAACTGAGA
AGATGCGTAATGATTTTAATATGATGAAGGACTTGGCTGTTCATACACGACTGCCACCTGAGCAAAGGCA
ACGTGAAATTGGGAAACTTATTGACTACATCCAAAAA---GATGACAATGTTCAGAAGGAACTCCGAGAC
TGGGGTTTAAGCTTTGATTCTAATTTATTATCCTTTACGGGAAGAGTTGTTCAAGGAGAAAAGATCCTTC
AATCAGGAAATGTGTTTAATTACAATCCTCAGTTTGCTGATTGGTCAAAGGAAACTAGGGGAGCTCCCTT
AATCTGTGCAAAGCCTCTGGACAACTGGTTATTAATATATACACGGCGCAACTATGATACTGCTAATACA
TTACTTCAAAATCTGTTTAAAGTTACGCCATCTATGGGCATCAGAATGAACAAGGCAACCATGATTGAAG
TAGATGATAGAACAGAAGCTTACTTAAGGGTTTTACAGCAAAGTGTTACCCCTGACACAAACATAGCAGT
TTGTGTTTTGTCTAGTTCCCGAAAGGATAAATATGATGCTATCAAGAAATACTTATGTACAGATTGTCCC
ATTCCAAGTCAATGTGTGATTGCTCGCACTTTAAGCAAGCCTCAGACTGCTATGGCCATAGCAACAAAAA
TTGCCTTACAAATGAACTGTAAAATGGGTGGAGAACTTTGGAGTGTTGAGATCCCACTGAAACAGGTAAT
GGTTGTGGGAATTGATTGTTACCACGACACTTTATCTGGAAAGCAGTCAATTGCAGGATTTGTTGCTAGC
CTGAATCAAACAATGACACGGTGGTTCTCCCGCTGTGTTGTTCAAGGTCGTGGGCAAGAACTTGTGGATG
GGCTCAAAGCCTGCTTGCAAACTGCTCTAAGAGACTGGTTCAAGTGGAATAATTATTTGCCGTCTCGTAT
TATTGTGTATCGTGATGGTGTAGGAGATGGACAACTAAATACTTTGGTTAATTACGAAGTGCCTCAATTT
CTGGATTGCTTGAAGAGTGTTGGAAAAGACTACAATCCAAGACTTACTGTGATAGTTGTGAAGAAACGAG
TGAATACCAGGTTCTTTGCACAGTGTGGTGGAGCACTTAAAAACCCACCCCCTGGTACTGTTGTTGACGT
GGAGGTTACCAGACCAGAATGGTATGATTTTTTTATTGTGAGTCAGGCAGTGAGAAATGGTTGTGTTGCA
CCCACTCATTACAACGTAATTTATGACACAGGCAAACTGAAACCAGATCATGTACAACGTTTAACCTACA
AACTTTGCCACATGTACTATAACTGGTCGGGTGTTATCAGAGTACCTGCTCCTTGCCAATATGCTCATAA
ACTGGCTTTCCTTGTTGGTCAGAGTATTCACAGAGAACCAAACCTGTTGCTTTCAGACAGGCTTTACTAT
CTT
>PIWIL1_BlueCrownedManakin
ATGACGGGAAGAGCCCGAGCGAGAGCCAGGGGAAGACCTCCCAGACAGGAGGCTGCTGGACCTATGGCAG
GAGATCCAGCTGTG--------------------------------------------------------
----------------------------------------------------------------------
----------------------------------------------------------------------
-----------------------------------------------------------AGATTACGGGT
TTCCTCGGGACTCCAGGGTTTGTGTTTACGAGAGAGGGGTGGCCGTCAGAGGGATTACCATGACCTGGGG
GTCAATACTCGACAAGCCATGTTGCATGTTCAAGAATCAAAAACTGGTGTGTCAGGTAGAATGATAAAAT
TAACTTCCAATCACTATCGTTTGACGTCTCGACCCCAGTGGGCTCTATACCAGTACCACGTTGGCTACAG
CCCTGAGATGGAATCGCGCCGCCTTCGGTCCGCTCTGCTCTTCCAGCACGAGGAGCACATTGGCAGGACC
CACGCCTTCGATGGGTCAATATTATTCTTGCCACAAAAACTGCGGAATAAGGTTACTGAACTGTTTAGTA
GGACTCGAAATGGGGAGGATGTGAAGATAACAGTCACTTTGACTAATGAGTTGCCACCTACTTCACCTAC
ATGTCTGCATTTTTACAACATCATTTTTAGAAGGCTTTTGAAGATGCTCAATTTGCAGCAGATTGGCCGT
AATTATTACAACCCTGGGGATCCAGTCAGCATCCCTAATCACAGGTTGATGGTGTGGCCAGGCTTCTCAA
GTTCCATCCTGCAGTATGAGGAGAGCATTATGTTGTGTGCAGATGTGAGCCATAAGGTTCTTCGTGGTGA
GACAGTGTTGGATGTTATGCACAGTCTTCATTCCCAGGTT---GGAGAGGAAAGATTTAGAGACGCCTGT
GCTAAAGAGCTGATTGGTTTAATTGTTCTCACAAGGTACAATAACAGAACATACAGAATTGATGACATCA
ACTGGGATAGCAATCCAATGGCTACCTTTAGAAAATCAGATGGTGCTGAGATCACTTTCCTGGAGTACTA
CAAAAAGCAATATAATATAGACATTGGTGATCCAAAGCAGCCTGTCTTGATCAGTCAGCTGAAGAAGAGT
AGA---AACGTGGAA---GGAACTGTGGTTCTAATTCCAGAGCTGTGCTCTCTGACAGGATTAACGGAGA
AGATGCGAAGTGACTTCAACATGATGAAGGACTTGGCGGTTCACACCCGGCTGCCACCTGAGCAAAGGCA
ATGGGAAGTGGGAAGACTTCTTAACTACATCCAAAAA---GATGACAACGTTCAGAAGGAACTTGGAAAC
TGGGGTTTAAGCTTTGATTATAAATCAGTGGCCTTTACAGGAAGAGTTGTTCAAGGAGAAAAGATCTTTC
AATCAGGAAACATGGTTGATTACAACCCTCAGTTTGCTGACTGGACAAAGGAGACCAGGGGAGTTCCCTT
GATCCGTGCTGTGCCCATGGACAACTGGCTGTTGATCCACACGCGGCGCAACCACGACGTTGCCAATACC
TTAATTCAGAGCCTGTACAAGGTCACACCCTCTATGGGGATCAGGATGAGCAGGCCCACCACGATTGAAG
TAGATGACAGAACAGAAGCTTACTTAAGGGTTTTACAGCAAAGGGTTACCCCTGACACAAACATAGTGGT
TTGTATTTTGTCCAGTTCCCGAAAAGATAAATATGATGCCATCAAGAAATACTTATGCACAGATTGCCCC
ATCCCAAGTCAGTGTGTGCTTGCTCGCACTTTAAGCAAACATCAGACAATTATGACTGTTGCAACAAAAA
TCGCCCTGCAAATGAACTGCAAAATGGGTGGAGAACTTTGGAGTGTTGAGATCCCACTGAAACAGGTGAT
GATTGTGGGAATTGATTGTTACCATGACACTGTAACTGGAAGGCAGTCAGTGGCAGGATTTGTGTCTAGC
CTGAATCAAACAATGACAAGGTGGTTCTCCCGCTGCGTTGTTCAAAGTCGTGGGCAAGAACTTGTGGATG
GAATCAAAGCCTGCTTGCAAACTGCTCTAAGAAACTGGTTCAAGTGGAATAAGTGTTTGCCCTCTCGTAT
CTTTGTGTACCGTGATGGTGTTGGAGATGGCCAGCTAAATACTCTGGTTAATTATGAAGTGCCTCAATTC
CTGGATTGCTTGAAGAGCATTGGTTCTTTCTACAGTCCAAGACTTACTGTGATTGTTGTGAAGAAACGAG
TGGGTGCCAGGTTCTTTGCAGAGGTTGGTGGAGGACTTAAAAACCCACCCCCTGGCACTGTTGTTGATAC
AGTGATTACCAGACCAGAGTGGTATGATTTCTTTGTTGTGAGCCATACAGTGAAAAATGGTTGTGTCACC
CCCACTCATTACAATGTCATTTATGATGGCAGCCAGCTGAAACCAGATCACTTGCAGAGGTTGACCTACA
AACTCTGCCACATGTACTATAACTGGTCGGGTGTTATCAGAGTACCTGCTCCTTGCCAGTATGCTCATAA
ACTGGCTTTCCTTGTCGGTCAGAGCATTCACAGAGAACCAAATCTGTTGCTTTCAGACAGACTTTACTAT
CTT
