# Supplementary material for: Evolutionary history of the vertebrate Piwi gene family
Source: PeerJ. 2021 Nov 5;9:e12451. doi: 10.7717/peerj.12451 (PMC8574217; doi:10.7717/peerj.12451)
Supplement: Supplemental Information 12 [file peerj-09-12451-s012.zip › rawData/dataS6_dNdSalignments/bird.piwil1.nwk]

(PIWIL1_ZebraFinch:0.0609744959,(PIWIL1_BlueTit:0.0299284634,((((((PIWIL1_Duck:0.0347859883,PIWIL1_Chicken:0.0797363994):0.0246064337,(PIWIL1_Emu:0.0385854156,(PIWIL1_SpottedKiwi:0.0199739472,PIWIL1_Ostrich:0.0043286542):0.0087597356):0.1085697229):0.0172350308,(PIWIL1_BurrowingOwl:0.0765144006,PIWIL1_SpoonBilledSandpiper:0.0536599607):0.0073009847):0.0051468821,PIWIL1_GoldenEagle:0.0198162916):0.0059786667,PIWIL1_CommonKestrel:0.0699221744):0.1508000108,PIWIL1_BlueCrownedManakin:0.0998940627):0.0266464247):0.0116011297,PIWIL1_CommonCanary:0.0300113044);
