# Supplementary material for: Evolutionary history of the vertebrate Piwi gene family
Source: PeerJ. 2021 Nov 5;9:e12451. doi: 10.7717/peerj.12451 (PMC8574217; doi:10.7717/peerj.12451)
Supplement: Supplemental Information 12 [file peerj-09-12451-s012.zip › rawData/dataS6_dNdSalignments/bird.piwil2.cdn.fas]

>PIWIL2_Duck
ATGGAG------------------------CCCCCGCCGCCG----------------------------
-----CCTTTC---------------AGCCGCCCCCCCGGCCGCATGAGG--------------------
-------------------------------------------------------------GGGACCCCG
GCCCTCAGCCCGTCCTGGGCTCGGGGGCAGCCGGGGCTCGGC------------------AGCCCCCGAA
GTCCCGGGAGACCCCGGAGCCCCTCGAGC------CTCCCCGGAGAGCCTCCGGTACCCTCAGCCTCCGC
GGTGCCTCCGGTGTCTCTCTCCTCGCTTTTT---------------TGGAGCCTGGGTTTTGGCACAGAG
CCCAGCCCCTCGCTGGAACCGGGGGGTTCACCCCTC---------------GGTAGGTCACCGTGCCTTA
ATGGTTTGGGGGTGGTGGAGGCC---------------------TGCCCGGCC------TCCCTGAGCTT
CCCCCCCTCCCAGCCTCGCTCC------------------------------------------TTCCCC
GCAGGCCGT------------------------------------------------------GGTGCTG
CCAGCGCGGTGAAGGCT---GCGGAGGATTCCCCAGTACGGCCCAGTCCGGCGGTGGGTGCTGGTGATGG
GGAG------CTGGTGCTGCCC------ACGCGTGGCCGGATC---CTTTACCGAGGCAGAGGGGACGCG
CCACCCGCT------------------------GCCCCCCCTGGCAGAGCCACCCCGCTGCTCCTCGCCA
AGCCC---------AGCCTGGGC---------------------------------------------CC
A---------------------CCCGGCCCCTTGTCCTCTGCGGAG------------------------
------------------------------CCCCCCCCGGCCACCAGCAGA---------CAGACACCCG
GAGCAAAGCCAGCGGCGAGGGGCACGGCGGTGCCCGTGGGGCTG------------AACTCGGTGCGGAT
CCACTGCCAGAACGAGGCCGTCTACCAGTACCAC---GTTACCTTCAGCCCCGAGGTGGAGTGCAGGAGC
GCACGTTTTGGCATGCTGAAGGAGCAGCGCTCGGTGACCGGAGACGTGACCGCCTTCGATGGCTCCATCC
TCTTCCTG---CCCATCCTGCTGCCTCAGCCGGTCAGCCTGAAGGCTCAGAGGAGGGTGGACGGGGAGGA
GGTCAGCGTCACCATCCAGCTCACCAAGGTCCTGGAGCCCAGCTCCGACCTCTGCATCCCCTTCTACAAC
GTGGTGTTCCGCAGGGTGATGAGGATCTTGGACATGAAGCTGGTGGGGAGAAACTTCTTTGATCCTTCCC
AAGCCAGCATGTTACAGCATTACAGGCTGCAGGTTTGGCCGGGCTACTCGGTCAGCATCCGCCGGAGGGA
CGGCGGGCTCTTCCTCCAGGTGGACACGGTGCACAAGGTGATCCGCAGCGACTCCGTCCTGGCTTCCATG
CACGCCATCTACAAGCAGAACGCCGCCGGCTTCAAGGACGAGTGCACCAAGCAGCTGGTGGGCAGCATGG
TCCTCACCCGCTACAACAACCGCACCTACCGCATCGACGACATCGACTGGGACAGGACCCCCCGGGACAG
CTTCACGCTGGCCAGCGGCGAGGAGATCACCTTCGTGGACTACTACAGCAAAACGTACGGGATCACGGTG
AGGGAGCTGGACCAGCCGCTGCTCGTTCACAGACCCAAGGAGAAGAGGATG---CCGGGGAGGAAGCCCC
AG---------------------------------------------GTGGAGATGATCCTGCTGGTTCC
AGAGCTCACCTTCCTGACCGGCGTCACGGAG---ATCAAGAAGGACACCCGGATGCTGAAGGACGTGATG
CGTGAGATGCTGCAGAGCCCCCAGCAGCACTACGAGTGCCTCTGCAGCCTCCTACGCCGCATCCAGGAGA
GCCAGGAGGCCTCGCACGAGCTCATGCGCTGGGGTCTGGTCCTGGCCCAGGACATCCACAGGACC---CA
GGGACGCGTCCTGCCCACGGAGAGGATCAACCTGAGGCACAGCTCCTTCTTCCCCGCCGAGGACCTGAGC
TGGAGCAAGGAGGTGTCTCGGGAGGCCTCCATCTCCACGGTTGCCATGAACTACTGGCTGCTCGTCTACC
CGCGGCGCCTCCAGGACCTGATGAAGGAGCTGGTGGCTGCCATGAAAAGCGTCTGCGGCCCCATCGGCAT
GCACGTCAACGCCCCAGCCCTGGTGGAGCTGAAGGACGACCGCATCGAGACCTACGTCAGGACCATCCGA
GGCCTTTTGGGCAGCGAGGACAAGGTGCAGCTGCTGCTCTGCATCACCAGCAAGAGCAAGGAGGATTTGT
ACAGCGCCATCAAGAAGCTGTGCTGCGTGCAGACCCCGGTGCCCTCGCAGGTCATCAACGTGCAGTCCCT
GACGGGCCAGTCCAGCAAGCTGAGGAGCATCGTCCAGAAAGTTTTGCTGCAGATCAACTGCAAGCTGGGG
GGCGAGCTCTGGGGGATCGACGTCCCCCTG---AAGCAGCTGATGGTCATCGGGATGGACGTC------A
GCCACGGCAGGGGGACGCGCTCCGTCATCGGCTTCGTCGCCAGCGTCAACCAGGTCCTGACCAAGTGGTA
CTCGAGGGTGGTTTTCCAGATGCCCCAGCAGGAGATCGCCGACAGCCTGCGGCTCTGCCTGGCCGATGCC
CTGCAGTGCTTCCACGAGATGAACCACTGCCTGCCCAAGAAGATCGTGGTGTACCGGGACGGCGTCTCGG
ACGGGCAGCTGGACACGGTGGTGAAATACGAGATCCCCCAGCTGCAGAAATGCTTCGACACCTTTGAGAA
TTACCAGCCCAGCATGGTGGTGGTGGTGGTGCAGAAGCAAATCAGCACCAACTTCTACACCGACACCTCG
GAGAGGCTGGCGTGCCCCCCGGCGGGGACGGTCATCGACCACACCATCACCAGTACGGAGTGGCAGGATT
TCTACCTGCTGGCTCACCGCGCCCGCCAGGGCTGCAGCGTCCCCACGCGCTACGTCTGCGTGCTCAACAC
GGCCAACCTCAGCCCCGAGCACCTGCAGAGGCTGACCTTCAAGCTGTGTCACCTCTACTGG---AACTGG
CCGGGCACCATCCGCGTGCCGGCGCCCTGCAAGTACGCGCACAAGCTGGCGTTCCTGGCGGGGCAGGTGC
TGCACCACGAGCCGGCCCCCCAGCTCTGCGACAGGCTCTTCTTCCTC
>PIWIL2_BlueCrownedManakin
ATG-------------------------------------------------------------------
-----------------------------ACCCCC-----------------------------------
----------------------------------------------------------------------
---------CCGCACCCCTCCCGCGGC-------------------------------------------
--------------------------------------CCCGGGCCCTGCCCGGCCCCCGCCGCCCTCCC
CGGCCCCACGGCCCTCCCCGGCCGGGCTCGGGGGCTCCGCGGCATCGCGGCCTTCGCCCAGCGCCCCTCT
GTGCCCGCCGCCGCCTCCCCC---GCCGCGCCGTCG---------------CCGCTCCCGGCGCTGTTTC
GCGGGCTGGGCTTGGACGAG--------------------------------------------------
----------CGGCCCCGCGAG------------------------------------------CGGCCC
CTGGGTCGT------------------------------------------------------GGCGGCG
CTGGCGATGGGAAGGCTCTGGCGCAGCCCAGCCCGGCACGGGAGAAGGAGGAGGAGGAGAAGGAAAAGGG
GGCAGCGCTGGTGGCGCTCCCC------ACGCGCGGGCAGATC---CGATGGCAAGGCCAAGGGAATGCG
CCGCCCACC---------------------------CGCCCTGGAGGAGCCACCACTGCG----------
--CCCACCCTGACCTCGCTCGGCCCC------------------------------------CTGCGCCC
C---------------------------------------------------------------------
------------------------CCCAGGAGCCCCCAGCCGCCC-------------------------
-----TCCCCAGGGGCAAAGGGACCCGCCGTCCCCCTGGGGCTG------------AACTTGGTGAGGAT
CCACTGCCAGAACGAAGTTGTCTACCAGTACCAT---GTGACCTTCAGCCCCGAGGTGGAGTGCAGGAAC
ACACGCTTTGCCATGCTGAAGGAGCAGCGCGCCGTCACCGGGGATGTTTTGGCCTTCGACGGCTCCATCC
TCTTCCTG---CCCATCCAGATTCCCAAG---GTCAGTGTGAAGGCTCAGAGGAAGAGCAATGGGGAGGA
GGTTTCCATCACCATCCAGATGACCAAGGTCCTGGAGGCCAGCTCGGATCTCTGCATCCCCTTTTACAAT
GTGGTTTTCCGGAGGGTGATGAAAATCCTAAACATGAGCCTGGTTGGGAGACATTTCTTTGAGCCTGCCC
AGGCCACCACCTTGCATAAACACAGCCTCCAAATTTGGCCGGGATACGCCGTCAGCATCCGGAAGAAGGA
CGGCGGGCTCTTCCTCATGGTGGATTCCATCCACAAAATCATCCGCAGCGAGTCCGTCCTGAGCATGATG
CAAGCAATCCACTCCCAGAGCCAGAAGACGTTCCAGGACGAGTGCACCAAGGAGTTGGTGGGCAGTGTGG
TCATCACCCGCTACAACAACCGCACCTACCGGGTCGACGGCATCGACTGGGACAAGACCCCCAGGGACAC
TTTCACCCTGGCCAGCGGGGAGGAAATCACCTTTGTGGAGTACTACAGCAAAACTTACGGGATCACCATC
AGGGATCTGGACCAGCCGCTGCTCATCCACAGGCCCAAGGAAAAACAGACA---ATGGACAGGAAGCATC
AG---------------------------------------------CTGCACATGGTGGTGCTGGTGCC
AGAGCTCACTTTCCTGACCGGGCTGTCCGAC---CTGCAGAAGAACAGCCGGACGCTGAAGGAGGTGATG
TGGGAGATGATGCAGAGCCCCCGGCAGCACTACCTGCGCCTCACCAACCTCCTGCGCCAGATCCGCGACA
GCCCGGAGGCCTCCCGGGAGCTGGAACGCTGGGGGCTGCACCTGGACACGGATATCTGCAGGACC---CA
GGGTCACGTCCTGCCCTCGGAGCGGATCAACCTCCGGCACCGCTCCTTCTTCCCCGAGGAGGACCTGAGC
TGGCACAGGGAGGTGACCAAGGAGGTGACCATCTCGGCGATCTCCATAAATTCCTGGCTCCTGGTGTATC
CCAAGCGGCTGCAGCAGGTGGCCCAGGACCTGCTGGCAGCCGTGAGGAGCACCTGTGGAGCCATGGGAAT
GCAGGTGGGACAGCCCTCGGTGCAGGAGCTGCGGGACGAGCGCATCGAGTCCTACGTCAAGAGCATCCGG
AGCGGTTTGGGAAGCCAGGAAAAGGTGCAGCTGCTCGTGTGCATCACCCCCCGCAACCGGGACGACGTGT
ACGGGGCCATCAAGAAGCTGTGCTGCATCCAGGCCCCTGTGCCCTCTCAGGTCATCAACGCCCAGTCCCT
CATGGGCTATCCCAGCAAGATCAGGAGCGTGGTCCAGAAAGTTCTGCTGCAGATCAACTGCAAGCTGGGC
GGGCAGCTCTGGGGGGTTGACATCCCGCTG---AAACAGCTGATGGTTGTTGGCATGGACGTCCACCACA
GCCACAGCCAAGGGATGCGCTCCGTCATCGGCTTCGTGGCCAGTATGAACCACATCCTCACCAAGTGGTA
TTCCAGGGTGGTCTTCCAGATGCCCCACCAGGAGATCGCCGACAGCCTCCGGCTCTGCCTCTCCCAAGCC
CTCCGGCGCTTCTACGAGCTGAACCACTCACTGCCCATGAAGATCGTGGTGTATCGGGACGGGGTGTCCG
ACCCCCAGCTCGACACGGTGCTCAAGTACGAGGTGCCCCAGATGCAGAAGAGCTTCAACACCTTCGAGAA
CTACCAGCCCAGCCTGGTGGTCGTGGTGGTGCAGAAGCAAATCAGCACCAACTTCTACGGCCTGACGGGA
CAGGAGTTCACGTCCCCCCCGCCCGGCACCGTCCTCGACCACACCATCACCACCTCGGGCTGGAAGGATT
TCTTCCTGCTGGCCCACAGCTCCCGGCAGGGCTGCAGCATTCCCACCCGCTACATCTGCATGTGGAACAC
GGCCAACCTGAGCCAGGAGCACCTCCAGAGGCTGACCTTCAAGCTGTGCCACCTGTACTGG---AACTGG
CCTGGCACCATCCGTGTCCCAGCCCCCTGTAAATATGCCCACAAGTTGGCATTCCTGGTGGGGCAGGTGC
TGCACCACGAGCCCAGCACCCACCTGAGCGAGCAGCTCTTCTTCCTT
>PIWIL2_SpoonBilledSandpiper
ATG-------------------------------------------------------------------
----------------------------------------------------------------------
----------------------------------------------------------------------
----------------------------------------------------------------------
----------------------------------------------------------------------
----------------------------------------------------------------------
----------------------------------------------------------------------
----------------------------------------------------------------------
----------------------------------------------------------------------
----------------------------------------------------------------------
----------------------------------------------------------------------
----------------------------------------------------------------------
----------------------------------------------------------------------
----------------------------------------------------------------------
----------------------------------------------------------------------
----------------------------------------------------------------------
----------------------------------------------------------------------
-------------------------------------------------------------TGCAGGAGC
ACCCGCTTCGCCATGCTGAAGCAGCACCGGGCGGTGACGGGGGACGTGACCGCGTTCGATGGCTCCATCC
TCTACCTG---CCCATCCTGCTCCCCCAGCCCGTCAGCCTGAAGGTTCAGAGGAAGAGCGACGGGGAGGA
GATCACCGTCACCATCCAGATCACCAAAGTCCTGGACCCCAGCTCAGATCTCTGCATCCCCTTTTACAAC
GTGGTTTTCCGGAGGGTGATGAGAATCTTAGATATGAATCTGGTGGGGAGAAATTTCTTTGAACCTGCCC
AGGCCACCATCGTACAGCATTACAGGCTGCAGATTTGGCCGGGATACTCGGTCAGCATCCGGAAAAAGGA
CGGCGGCCTCTTCCTCTTGGTGGACCCCATCCATAAAGTCATCCGCAGCGATTCCGTCCTGAATTTCATG
CACGGCATCTACAAACAAAGCCTCAGCGGCTTCCAGGACGAGTGCACCAAGCAGCTGGTGGGCAACGTGG
TCATCACCCGCTACAACAACCGCACCTACCGCATCGACGACATCGACTGGAACAAGACCCCCAGGGACAG
CTTCACCCTGGCCAGCGGCCAGGAGATCACCTTCGTGGACTACTACAGTAAAACCTACGGGATCACCATC
AGGGAGCTGGACCAGCCGCTGCTCATCCACAGGCCCAAGGAAAAACAGACC---CCT-------------
--------------------------------------------------------------CTCTTGGG
GGAGCTCACCTTCATGACTGGGATCCCCGAC---ACAAAGAAGGACAGTCGAATGGTGAAG---------
------ATGCTGCAGAGCCCCAGGCAACACTACCAGCGCCTCACCAGCCTCCTGCGCAGGATCAAGGACA
ACCCGGAGGCCTCGGGGGAGCTGATGCGCTGGGGGCTCACCCTGGACCCAGACATCTACAGG--------
-GGCCGAATCCTGCCCGTGGAGAGGGTCAACCTGCGGCGCAGCTCCTTCGTGCCCACCGAGGACCTGAGC
TGGAACAAGGAGGTCACGCGAGAAGCTTCCATCTCCACGGTTGCCATAAATTACTGGCTGCTGGTTTACC
CCAAGCGCCTGCAGGACCTGGCGAAGGATCTGGTGGCCGCCATGGAGAGCGTCTGCAGCCCCATCGGGAT
GCACGTCAGCCGGCCAGCCTTGGTGGAGCTGAAGGACGACCGCATCGAGACCTATGCCAAGACCATCCGA
AGCATTTTGGGCAGCGAGGACAAGGTGCAGCTTGTCCTGTGCATCATCTCCAGCAGCCGGGAGGACTTGT
ACGCGGCCATCAAGAAGCTCTGCTGCGTGCAGTCCCCGGTGCCCTCCCAGGTCATCAACGCGCAGTCCCT
CACGGGCCAGGCGGGCAAGATGAGGAGCGTGGTCCAGAAAGTCCTGCTGCAAATAAACTGCAAGATGGGG
GGCGAGCTCTGGGGGGTGGACATCCCCCTG---AAACAGCTGATGGTCATCGGGATGGATGTCTACCACT
GCCACAGCAAAGGGATGCGCTCCGTCATCGGCTTCGTGGCCAGCATGAATCACGTCCTCACCAAGTGGTA
CTCCAGGGTGGTCTTCCAGATGCCCCACCAGGAGATCGCCGACAACCTGCGGCTCTGCCTGGCCGATGCC
CTCCAGCATTTCCACGAGATGAACCACTTCTTGCCCAAGAAGATCGTGGTGTACCGGGACGGCGTGTCGG
ACAGCCAGCTCGACACTGTGCTCAAGTACGAGATCCCCCAGATGCAGAAATGCTTCGACACCTTCGAGAA
CTACCAGCCCAGCATGGTGGTCATGGTGGTGCAGAAGCAAATCAGCACCAATTTCTACGCCCTGACGGCG
GAACAATTCAGCTCCCCTCCTCCGGGGACCGTCATCGACCACACGGTCACCAGTTCAGACTGGCAGGATT
TCTTTTTGTTGGCCCATTGCTCTCGCCAGGGCTGCAGCATCCCCACGCGCTACATCTGTGTGCTGAATAC
AGCCAACCTCAGCTGCGAGCACCTGCAGAGGTTGACGTTCAAGCTTTGTCACCTCTACTGG---AACTGG
CCGGGCACCATCCGCGTCCCTGCTCCCTGCAAGTACGCTCACAAGCTGGCGTTTCTTTCGGGGCAGATCC
TGCACCACGAGCCCAGCGCCCAGCTCTGCGACAAACTCTTCTTCCTA
>PIWIL2_SpottedKiwi
ATGGAC----------------------------------------------------------------
-----CCCCGG------------------AGGCCCCCGTGCCGG--------------------------
----GGCGCCGGGCCCTTCCGC------CTGCCCTGCCCTGCTCCCGGGCCCCGGGCGGCCCCTGGGCCC
---------------CCCACCCTGGGCAGGGCGCTGGGGACCCTGGGC---------AAGGGCCAGCGC-
-----------------------------------CTGCCGGGGCCCGGGCGCCAGGTAGTGGCTGCAGT
AGCACCCGCCGGGGCCGTGGGTCTCGTGGGG---------------TGGGGGGAAACGCAACGAAATCCC
AGGCGGAGGCGTCGAAGCCGGAGGGGAGGAGCCGCCTACGGG------------------------ATCT
CCCGGAGCGTTCCCTCCGGAGCAGGGAACGGGCTCTCAGGGATGCCCCCCCCT------CTCCTG-----
----GCAGCCCAGCCGATCCTT---------------------------------GGGGAAAGGGTGGGA
ATGGGGGTTTCTCTGCGGCGC------------------TGCCGCCGGGGTCGCGATCCCGCTGGGAACG
CCGCCAGCACGTCCTGGGCAGGCCGGGGAGCGGCGCTCCGCCTGGCACGGCCC-----------------
----------AAAGCTTCCCCC------GTTTGCCCTAAA---------GCTTTCTCTCCGCAGGAGCCG
CTTCCCTCCCAGGCGTCGCTCTCCTCCCTGCTGTGGGATCTTGGCTTTGGGACCGACCCG---------C
ATCCT---------GCCCTGGAGCGCGGGGACGGGCCCGGCGGTGGGTCAGCTCCCGCCGTGCCTCCACC
CGGCCTCGGCCCCCCACCGGCCCCCCAGCCCCTCTCCCTTCCCGCGGGCCGGGCCCGGAGCGCGGCGGTG
CCTCGGCCCCTCTCCGCGGCGGAGGACGGCGAGCGGGAC---------------------GCGACGCTCG
CGGCGAAGCCGGCGTCGAAGGGAGCCGCTTCGCCGCTGGGCCTG------------AACGTGGTGAAGAT
CCACTGCCAGAACGAAGCCGTTTACCAGTAC------GTGTCCTTCAGCCCCGACGTGGAGTGCAAGAGC
ATGCGCTTTGCGATGCTGAAGGAGCACCAGGCGGTGACGGGAGACGTCACCGCGTTCGACGGCGCTATCC
TGTACCTG---CCCGTCCTGCTCCCGCAGCTGGTTGGTCTGAAGTCTCAGAGGAGGACGGACGGGGAGGA
GATCAACATAACCATTCAGATGACCAAGGTCCTGGAGCCCAGTTCGGACCTGTGCATCCCGTTCTACAAC
GTGGTCTTCAGGAGAGTGATGAGAATTTTAGATATGAAACTCGTTGGGAGAAATTTCTTCGACCCTACCA
GGGCCGCTGTGCTGCAGCATTACAGGCTGCAGATTTGGCCGGGGTACTCCGTCAGCATCCGGAAGAGGGA
CGGAGGTCTCTTCCTCTCGGTAGATGTCATCCACAAAGTCATC---AGCGATTCTGTCCTGAATTTCATG
CACGCGATCTACCAGCAGAGCGCGAGCAGCTTCCAGGACGAATGCACCAAGCAGCTGGTCGGCAGCGTGG
TCATCACCCGCTACAACAACCACACGTACCAGGTCGACGATATCGACTGGAACAAGACCCCCAAGGACAG
CTTCACCCTGACCAGTGGCGAGGAGATCACCTTCGTGGACTACTACAGCAAAACCTACGGGATCACAGTC
AGAGAGCTGGACCAGCCGCTGCTGATTCACAGGCCCAAGGAGAGGCTGACG---CCGGAGGGGAAG----
-----------------------------------------------CTCAACATGATACTGCTCGTGCC
GGAGCTCTCTTTTATGACCGGGATCCCGGAGAAGATGAGGAAGGACAATCGAGCGATGAAGGACCTGATG
TACGAGATGTCGCACAGCCCCAAGCAGCACTACGCTCGCCTGTGCAGCCTCCTGCGCAGGATCGAGGAGA
ACCCGGACGCCACGCGGGAGCTGATGCGCTGGGGCCTGCGCCTGGACAAGGACATCTGCAGG--------
-GGCCGAATCCTGCCCCTGGAAAGGATCAACCTGAGGCACAGCACCTTTACGCCCTCCGAAGACCTGAAC
TGGAACAAGGAAGTGATACGGGAAGTCTGCATCTCCACGATTGCCATGAATTACTGGCTGCTGGTTTACC
CGAAGCGCGTGCAGGACCTGGCGAAAGAGCTGGTGGCCGTGATGGAGAAGGTGTGCGGCCCCATCGGCAT
GCAGCTAAACCCGCCCGCCTGGGTGGAGCTGAAGGACGACCGGATCGAGACCTACGCCAAGACCATCAGA
TGCGTGCTGGCTAGCGAGCAAAAGGTGCAGATGGTGCTCTGCATCACCACCGGTAACAGGGAGGACTTGT
ACGGCGCCATCAAGAAGCTGTGCTGCGTGCAGTCCCCGGTGCCGTCGCAGGTCATCAACACGCAGTCCCT
CATGGGCCAGGCCAGCAAGATGAGGAGCGTAGCCCAGAAGGTCCTGCTGCAGATGAACTGCAAGCTGGGC
GGGGAGCTCTGGGGAGTCGACATCCCCTTG---AAACACCTGATGGTCGTCGGCATGGACGTGTACCACA
ACCACAGCAGGACAACGCGCTCCGTGATCGGCTTCGTCGCCAGCACGAATCAGGTCCTCACGAAGTGGTA
CTCGAGGGTCGTGTTCCAGATGCCGCACCAGGAGATCGCCGACAGCCTGCGGCTCTGCCTGGCCGATGCC
CTGCAGCGCTTCCACGAGGTGAATCACTGCCTGCCCAAGAAGATCGTGATTTACCGAGACGGCGTGTCCG
ACGCCCAGCTCGACACGGTGGTGAAGTACGAGATCCCGCAGCTGCAGAAGTGCTTCGACACCTTCGCGGA
CTACAAGCCCAGCATGGTGGTGGTCGTGGTGCAGAAGCAAATCAGCACCAACTTCTACTCGACTGTGGCA
GAGAATTTGGTGTCCCCTCCGCCGGGGACGGTCATCGACCACACGGTCACCAGCTCGGAGTGGGAGGATT
TCTTTTTGTTGGCCCATTGCTCCCGCCAGGGCTGCAGCGTCCCCACGCGCTACATCTGCGTGCTGAACAC
GGCCAACCTCAGCTCCGAGCACCTGCAGAGGTTGACTTTCAAGCTCTGCCACTTGTACTGG---AACTGG
CCGGGCACCATCCGGGCGCCCGCGCCCTGCAAGTACGCTCACAAGCTGGCCTTCCTCTCGGGGCAGGTGC
TGCACCACGAGCCCGCCATCCAGCTCTGCGACAAGCTCTTCTTCCTA
>PIWIL2_CommonKestrel
ATG-------------------------------------------------------------------
----------------------------------------------------------------------
----------------------------------------------------------------------
------------------------------------------------------------GAGCCACGGC
GGCCCGGG------------------------------CCCGGTCCCGGCCCCGCCCCCGCTGCCTCTCC
CGCTGCCCCGGGCCGGCTGGGGGGGCTG------------------TGGGCCCTTGCTCAGCGCCTGCCC
CCACCCGGCCCGCCCCAGCCCCAGCCTTCCCTGGCG---------------CCGCTGTCGGCCCTGCTGT
GTGGCCTAGGCCTCGGTGAGGGGCCT------------------TGTCCCCCC------CCCTTGGAGCC
GGCGGACTGCCGGCCCCCCTGC---------TGCTGCCCACCG------------TGCCCTCTCCTTCCC
GCAGGCCGC------------------------------------------------------TGCAGCG
CTGGCACGGCAGAGGCGCTGGCACGGCACAGCCCGGTGGTCGAGGATGCCTGGGGG--------------
----------GCAGCAGGCCCC------ACGCGCGGTGAA------------------------------
----------------------------------------------------------------------
----------------------------------------------------------------------
----------------------------GGGCTTGCGAGCCTCAGC------------------------
------------------------------CCCCCCCCCATTTCTCCTAGG------------GCACCGG
AGCTGAAGCCGACGGTGAAGGGAACTGCCATAGCCGTGGGGCTG------------AACTCAGTTAAAAT
CTACTGCCAGAACGAAGCTGTCTACCAGTACCAC---GTTACCTTCAGCCCAGAGGTGGAGTGCAGGAGC
ACACGCTTCGCCATGCTGAAGGAGCACCAGGCGGTGACAGGGGATGTGACTGCGTTTGATGGCTCCATCC
TCTACCTG---CCCAAACTGCTCCCCCAGCCTGTCAGCCTGAAGGCTCAGAGGAGGAGCGACAGTGAGGA
GATCACCATCACCATCCAGATAACCAAGGTCCTCGAGCCCAGCTCGGATCTCTGCGTCCCCTTTTACAAT
GTGGTTTTCCGAAGGGTGATGAGAATCTTGGATATGAAGCCCATTGGGAGAAATTTCTTTGAACCTGACC
AGGCCACCGTGTTACAGCGTTACAGGCTGCAGATTTGGCCGGGATACTCTGTCAGCATCCGGAAGAAGGA
CGGCGGCCTCTTCCTCTTGGTCGATACCATCCACAAAGTTATCCACAGTGATTCCATCCTGAACGTCATG
CATACCATCTACAGGCAAAGTCTCAACAGCTTTCAGGAGGAGTGCTTCAAGCAGCTGGTGGGCAGCGTGG
TCATCACCCGCTACAACAACCGCACCTACCGCATCAACGACATCGACTGGAACAAGACCCCAAGGGACAG
TTTCACCCTGTTCAGCGGTGAGGAGATCACCTTTGTGGACTACTACAGCAAAGCTTATGGCATCACCATC
AGGGAGCTGGACCAGCCGCTGCTTGTCCACAGGCCCAGGGAAAAACAGACG---TCGGATGGGAAG----
-----------------------------------------------CTGGACCTGGTGCTGCTCGTGCC
AGAGCTCACCTTCATGACCGGGGTCCGCGAG---ATGAGGAGGGACAGTCGAATGGTGAAGGACTTGATG
AAGGAGATGCTGCAGAGCCCCAAACAGCACTACACGTGTCTCACCAGCCTCCTGCGCAGGATCAAGGACA
AGCCAGAGGCCTCGCAGGAGCTGATGCGCTGGGGGCTCAGCCTGGACCCAGACATCCACAGGACC---CA
AGGCCGAATCCTGCCCGCGGAGAGGATCAACCTGCGGCACAGCTCCTTCATCCCCGTCAAGGACCTGATG
TGGAACAAGGAAGTCACGAGAGAAGCCTCCATCTCAGCGATTGCCATGAATTACTGGCTGCTGGTTTACC
CGAAGCGCTTGCAGGACGTGGCAAAGACTTTGGTGGCCACCATGGAGAGCACCTGTGGCCCCATCGGCAT
GCGTGTCAGCCGTCCCACCGTGGTGGAGCTGAAGGATGACCGCATCGAGACCTATGCCAAGACTATCCAA
AGCGTTTTGAGTAGCGAGGACAAGGTGCAGCTGCTCCTGTGCATAATCTCCAGCAGCCGGGAGGATTTGT
ACAGGGCCATCAAGAAGCTGTGCTGCGTGCAGTCCCCGGTGCCCTCCCAGGTCATCAATGTGCAGTCCCT
TTCAGGCCAGCTGGGCAAGTTGAGGACCGTGGTCCAGAAAGTTCTGCTGCAGATGAACTGCAAGCTGGGA
GGAGAGCTCTGGGGGGTCGACATCCCCCTG---AAACAGCTGATGGTGATCGGCATGGACATCTACCACA
GCCGCAGCAAAGGGATGCGCTCCGTCATCGGCTTCGTGGCCAGCATGAACCACATCCTCACCAGGTGGTA
CTCCAGGGTGGTCTTCCAGATGCCGCATCAAGAGATCGCCGACAGCCTGCAGCTCTGCCTGGCC------
---------------AGTATGAACCACTGCTTGCCCAAGAAGATTGTCATATACAGGGACGGTGTGTCCG
ACAGCCAGCTCGACACCGTGCTCAAGTACGAGATCCCGCAGATGCAGAAGTGCTTCAAGACCTTTGAGAA
TTACCAGCCCAGCATGGTGGTCGTGGTGGTGCAGAAGCAAATCAGCACCAACTTTTACACCATGGAGGAG
GAGCAGTTCGTGTCCCCTCCTCCAGGGACCGTCATTGACCACACAGTCACCAGCTTGGACTGGCAGGATT
TCTTTTTGGTGGCCCATCACTCTCGCCAAGGCTGCAGCATCCCCACGCGTTACATCTGCGTGTTGAACAC
GGCCAACCTCAGCTTCGAGCACCTGCAGAGGTTAACTTTCAAGCTCTGTCACTTGTACTGG---AACTGG
CCGGGCACCATCCGGGTCCCAGCGCCCTGCAAGTACGCGCACAAGCTGGCCTTCCTCTCGGGACACATCC
TGCACCACGAGCCCAGCACCCAGCTCTGCGACAAGCTCTTCTTCCTG
>PIWIL2_CommonCanary
----------------------------------------------------------------------
----------------------------------------------------------------------
----------------------------------------------------------------------
----------------------------------------------------------------------
-----------------------------------ATGGGGGGCCGGGGTCCCCCA--------------
----------------------------------------------------------------------
----------------------------------------------------------------------
----------------------------------------------------------------------
----------CAGCCTCTCGAG------------------------------------------------
----------------------------------------------------------------------
----------------------------------------------------------------------
----------------------------------------------------------------------
----------------------------------------------------------------------
-----------------------------------------------------------------GGTCC
C---------------------CCACAGCCCCTCGAGGTTGGGGTG------------------------
----------------------------------------------------------------------
-----TCCCCA---GGCAGAGCCCTCTGTGTTCCTCCTGCTGTC------------CAGGCTGCCATGAG
ATCTGGGGGGGCAGAGGAGGGAGAAAAGGCCCTG---TGTGCCCCCAGCCCCGAGGTGGAGTGCAAGGCT
GCCCGCTTTGCCATGCTGAAGGAGCAGCATGCCGTGACCGGGGACGTGATGGCCTTTGATGGCTCCATCC
TCTTCCTG---CCCATCCAGATCCCCAAG---GTCACCCTGAAGGCTCAGAGGAGCAGCGACAGGGAGGA
GATCCTCATCAACATCCAGATGACCAAAATCCTGGAGCCCAGCTCAGATCTCTGCATCCCCTTTTATAAC
GTGGTGTTCCGCAGGGTGATGAAAATCTTAAACATGAGCCTGGTTGGGAGACATTTCTTTGAGCCTGCCC
AGGCCACCACCTTACAGAAATACAGCCTCCATATCTGGCCGGGATACGCCGTCAGCATCCGGAGGAAGGA
CGGGGGGCTCTTCCTCATGGTGGACGCCATCCACAAGATCATCCGCAGCGAGTCCGTGCTGAGCGTGATG
CAAACCATCCACTCCCAGAGCCAGAGGACGTTCCAGGACGAGTGCACCAAGCAGCTGGTGGGGAGCGTGG
TCATGACCCGCTACAACAACCGCACCTACCGCGTGGATGACATCGACTGGGACAAGACCCCCAAGGACAC
TTTCACCCTGGCCAGCGGGCAGGAGATCACCTTTGTGGAGTACTACAGCAAGACCCACGGGATCACCATC
AGGGAACTGGACCAGCCCCTGCTCGTCCACAAGCCCAAGGAGAAACAGACA---CCAGAGGGGAGGGTGA
GCCAGGCACAGAGATCCTCGGGCTGCTCTGGGCTCCTCCAGCCCCCGGGGAGAATGGTGCTGCTCGTGCC
AGAGCTCACCTTCCTCACCGGCCTCTCCGAC---CTCCGCAAGAACAGTCGGATGCTGAAG---GTGATG
TGGGAGATGATCCAGAATTCCCGCTCT-------------------------------------------
--------------------------------------------------------GCCCAGACC---CA
GGGTCACGTCCTGCCTGTGGAGCGCATCAACCTCCGGCACCGCTCCTTCCTTCCCGCCGAGGAGCTGGGC
TGGCACCGCGAGGTGACGAAGGAGGTGCCCATCGCCGTGATCTCCATCAATTCCTGGCTCCTGATCTATC
CCAAGAGGTTGCAGCACCTGGCCAAGGACCTGCTGGCATCCATGAGGAGCAGCTGTGGGCCCATGGGGAT
GCAGGTGGGACAGCCCGCGGTGCAAGAGCTGCGGGATGATCGCATCGAGACCTACGTCAGGGCCATCCAG
AGCTCCTTGGGAAGCCAGGACAAGGTGCAGCTGCTCCTGTGCATCATCCCTGGTGGCCGGGACGACGTCT
ACGGGGCCATCAAGAAGCTTTGCTGTGTGCAGAGCCCTGTGCCCTCCCAGGTCATCAATGCCCAGTCCCT
CATGGGCCATCCTGGCAAGATCAGGAGCGTGGTGCAGAAAGTTCTGCTGCAGCTCAACTGCAAGCTGGGC
GGGCAGCTCTGGGGGGTTGATATCCCACTG---AAGCAGCTGATGGTCGTGGGCATGGACATCCACCACA
GCAGGAGCCAGGGCATGCGCTCTGTCATCGGCTTCGTGGCCAGCATGAACCACATCCTCACCAAGTGGTA
CTCCAGGGTGGTTTTCCAGATGCCCCACCAGGAAATCGCCGACAGCCTCCGGCTCTGCCTCTCCCAAGCC
CTCAAGCGCTTCTACGAGCTGAACCACTCCCTGCCCATGAAGATCGTGGTGTACCGGGATGGGGTGTCCG
ACCCCCAGCTGGACACTGTGCTCAAGTACGAGGTGCCCCAGCTCCAGAAGAGCTTCCACACCTTCCAAAA
TTACCAGCCCAGCCTCGTGGTCGTGGTGGTGCAGAAGCAGCTGAGCACAAACTTCTACTGCCTGACAGGA
GAGGAGTTTGTGTCCCCTCCCCTGGGCACCGTCATCGACCACGGCATCACCAGCTCGGGCCGGGAGGATT
TCTTCCTGCTGGCCCATCACTCCCGGCAGGGCTGCAGCGTTCCCACGCGCTACATCTGCATGTGGAACAC
GGCCAACCTCAGCTCCGAGCACCTCCAGAGGTTGACCTTCAAGCTGTGTCACCTGTACTGG---AACTGG
CCTGGCACCGTCCGTGTCCCTGCCCCCTGCAAGTACGCCCACAAGTTGGCATTCCTGGTGGGCCAGGTCC
TGCACCACGAGCCCAGCGCCCACCTCTGCGAGCAGCTCTTCTTCCTT
>PIWIL2_Ostrich
----------------------------------------------------------------------
----------------------------------------------------------------------
----------------------------------------------------------------------
----------------------------------------------------------------------
----------------------------------------------------------------------
----------------------------------------------------------------------
----------------------------------------------------------------------
----------------------------------------------------------------------
----------------------------------------------------------------------
----------------------------------------------------------------------
----------------------------------------------------------------------
-------------------------------------------------------GGCAGCGCGGAC---
----------------------------------------------------------------------
----------------------------------------------------------------------
----------------------------------ACGGCGCCGTCCGGGCAGGCCTGGAGGGCTGCTGTG
------------GAGGGGAAAGCTGGTTTGAAGCCTCCC---------------------TCCTGCCTTC
CCTTCGGTGCAATGAGCAGAGCGGCTCCAGCTTTTCTCCTCTTGGGGTTTCTGAACTCCTTAGTGGGGAG
TAGCTGTGGATCGCAGAAGACGCAATGGTTCTCCCTCGCATCCTACAGCCCCAACGTGGAGTGCAAGAGC
ATGCGCTTTGCGATGATGAAGGAGCACCGGGCGGTGACGGGAGACATCACTGCGTTTGATGGCTCTATTC
TGTACCTG---CCCATCCTGCTCCCTCAGCCAGTTGATCTGAAGTCTCAGAGGAGGACGGATGGGGAGGA
GATCAGCATAACCGTTCAGATGACCAAGGTCCTGGAGCCCAGTTCGGACCTGTGCCTCCCATTTTACAAT
GTGGTTTTCAGGAGAGTGATGAGAATTTTAGATATGAAACTTGTTGGGAGAAATTTTTTCGACCCTACCA
GGGCTGCCGTGCTGCAGCATTACAGGCTGCAGGTTTGGCCAGGGTACTCCGTCAGCATCCGGAAGAGGGA
CGGAGGACTCTTCCTCTCGGTAGATGTTATCCACAAAGTCATCCGGAGTGACTCTGTCCTGAATTTCATG
CACGCGATCTACCAGCAGAACATAAGCAGCTTCCAGGATGAATGCACCAAGCAGCTGGTCGGCAGCGTGG
TCATCACCCGCTACAACAACCACACGTACCAGATCGACGATATCGACTGGAGCAAGACCCCCAAGGATAG
CTTCACCCTGGCCAGTGGCGAGGAGATCACCTTTGTGGACTACTACAGCAAAACCTATGGGATCACGGTC
CGAGAGCTGGACCAGCCGCTGCTGATTCACAGGCCCAAGGAGAGGCTGACG---CCGGAGGGGAAG----
-----------------------------------------------CTCAACATGATACTGCTCGTGCC
AGAGCTCTCTTTTATGACCGGGATTCCTGAGAAGATGAGGAAGGACAATCGAGCGATGAAGGATCTGATG
TACGAGATGTCGCACAGCCCCAAGCAGCACTACACGCGCCTGAGCAGCCTCCTGCACAGGATCGAGGAGA
ACCCGGACGCCTCGCAGGAGCTGATGCGCTGGGGCCTCCGCCTGGACAAGGACATCTGCAGG--------
-GGCCGAATCCTGCCCATGGAAAGGATCAACTTGAGGCACAGCACCTTTTCACCCTCCGAAGACCTGAAC
TGGAACAAAGAAGTGATACGGGAAGTCTGCATCTCCACGATTGCCATGAATTACTGGGTGCTGGTTTACC
CGAAGCGTGTGCAGGACCTAGCAAAAGAGCTGGTGAGCACGATGGAGAAGGTGTGCGGCCCGATTGGCAT
GCAGGTGAACTCGCCTGCCTGGGTGGAGCTGAAGGACGACCGGATCGAGACCTACGCCAAGACTATCAGA
TGCGTACTGGCTAGCGAGCAAAAGGTGCAGATGGTGCTCTGCATTACCACTGGTAACAGGGAGGACTTGT
ACGGAGCCATCAAGAAGCTGTGCTGTGTGCAGTCCCCAGTGCCGTCGCAGGTCATCAACGCACAGACCCT
CATGGGCCAGGCCAGCAAGATGAGGAGCGTAGCCCAGAAGGTCCTACTGCAGATGAACTGCAAGCTGGGC
GGGGAGCTCTGGGGAATCGACATCCCCTTG---AAACATCTGATGGTCATCGGCATGGACGTGTACCACA
ACCACAGCAGGGCAACGCGCTCCGTGATCGGCTTCGTCGCCAGCACAAATCAGATCCTCACAAAGTGGTA
CTCGAGGGTCGTGTTCCAGATGCCGCACCAGGAGATCGCCGACAGCCTGCGGCTCTGCCTGGCCGATGCC
CTGCAGCGCTTCCACGAGATGAATCACTGCTTGCCCAGGAAGATAGTGATTTACAGAGACGGCGTGTCCG
ACACCCAGCTCGACACGGTAGTGAAGTACGAGATCCCGCAGCTGCAGAAGTGCTTCGAAACCTTCGAAAA
CTACAAGCCCAGCATGGTGGTCATCGTGGTGCAGAAGCAAATCGGCACCAACTTCTACTCGACCATGGCG
GAGAATTTAGTGTCCCCTCCACCGGGGACGGTCATCGACCACACGGTCACCAGCTCGGAGTGGGAGGATT
TCTTTTTGTTGGCCCATTGCTCCCGCCAGGGCTGCAGCCTCCCCACGCGCTACATCTGTGTGCTGAACAC
GGCCAACCTGAGCTCCGAGCACCTGCAG------------------------------------------
------AGCGGGGGGGTACCCAGCCCT-------------------------------------------
-----------CCC---------------------------------
>PIWIL2_GoldenEagle
ATGAGCAGGGGGATC---------CGGCTG----------------------------------------
----------------------------------------------------------------------
----------------------------------------------------------------------
---------------CCGGAGGCAGGAGCCGGAGGGGGGGGGTTCACCAGGGGGTGGTGGGGAGGGTCAT
CGCCGGGG------------------------------GGTTGCAGCCAGGACGCTGCCGACGCGACCCC
AGCGTGCCGGGGTTCA---------------------------------------------------CCT
CCGCCCGCGCCGGGGACACAGGATCCT------------------------------------------G
TGGCGAGGCAGAGGGGACACGCTGCC------------------TGGCCCCCCTGGGAGAGATGCCACCG
TGCCGTCCTACGGGAAGCCCCGCATGGCTGCTGCGCCTACCCTGCATCCATCGGGACCCCAGCCCTCCCT
GCCGCCCACGCCCGCCCCAGGGAC------------------------------TCCCCCAGCTGCCGGC
AGACCGTAAGTGAAGCATCAGTGAGCTCCAGCCCCACA--------------------------------
----------------------------TTTTGGGGGTCT------------------------------
----------------------------------------------------------------------
----------------------------------------------------------------------
----------------------------------------------------------------------
------------------------------GAGCACTGGCTGGGGTTACGG------------GCGCTGC
GGACGAAGCCGGTGGCGAAGGGAACACCCTTAACTGTGGGGCTG------------AACTCAGTTAAAAT
CCACTGCCAGAATGAAGCCGTCTACCAGTACCAC---GTTACCTTCAGCCCCGAGGTGGAGTGCAGGAGC
ACACGCTTTGCCATGCTGAAGGAGCACCAGGCAGTGACGGGGAACGTGACCGCGTTCGATGGCTCCATCC
TCTACCTG---CCCATCTTGCTCCCCCAGCTGGTCAGTCTGAAGGCTCAGAGGAGGAGCGATAGGGAGGA
GATCACCATCACCATCCAGATAACCAAAGTGCTTGAGCCCAGCTCAGATCTCTGCATCCCTTTTTACAAT
GTGGTTTTCCGGAGAGTGATGAGAATCTTAGATATGAAGCTTGTTGGGAGAAATTTCTTTGAACCTGACC
AAGCCACCGTATTACAGCATTACAGGCTGCAGATTTGGCCAGGATACTCTGTCAGCATCCGGAAGAAGGA
TGGTGGCCTCTTCCTCTTGGTCGACGCCATCCATAAAGTCATCCGCAGTGATTCCGTCCTGAATTTCATG
CACGCCATCTACAAACAAAGTGTCAGCAGCTTCCAGGACGAGTGCACCAAGCAGCTGGTGGGCAATGTGG
TCATCACTCGCTACAACAACCGCACCTACCGCATCGACGACATTGACTGGGACAAGACCCCGAGGGACAG
TTTCACTCTGGCCAGCGGCGAGGAGATCACCTTTGTGGACTACTACAGCAAAGCCTACGGGATCACCATC
AGCGAGCTGGACCAGCCGCTGCTCGTCCACAGGCCCAAGGAAAAACGGATG---CCGGAGGGGAAGGTGA
GGCAGGGACTTCAT------------------CTG------------CTGGACATGATACTGCTCGTGCC
AGAGCTCACCTTCATGACTGGGGTCCCCGAG---ATAAGGAAGGACAGTCGAATGGTGAAG---------
------ATGCTGCAGAGTCCCAGCCAGCACTACGCACGTCTCACCAGCCTCCTGCGCAGGATCAAGGACA
GCCCGGAGGCCTCACAGGAGCTGATGCGCTGGGGGCTCACCCTGGATCCGGATATTCACAGGGTAGGGGC
TGGCCGAGTCCTGCCCGCGGAGAGGATCAACATGCGGCACAGCTCCTTTATCCCCACTGAGGACCTGAGC
TGGAACAGGGAGGTCACGCGAGAAGCTTCCATCTCGGCGATCGCCATGAACTACTGGCTGCTAGTTTACC
CAAAGCGCCTGCAGGACCTGGCGAAGAATTTGGTGGCCACCATGGAGAGCGTTTGCGGCCCCATCGGCAT
GCGCGTCAGCCGTCCCGCCTTGGTGGAGCTGAAGGATGACCGCATTGAGACCTACGCCAAGACTATCCGA
ACCGTTTTGGATAGTGAGGACAAGGTGCAGCTGCTCCTATGCATAATCTCCAGCAGCCGGGAGGACTTGT
ACGGGGCTATCAAGAAGCTTTGCTGTGTGCAGTCCCCGGTGCCCTCCCAGGTCATCAACGCGCAGACCCT
TGCAGGCCAGTTGGGCAAGATGAGGAGCGTAGTCCAGAAAGTCCTGCTGCAGTTGAACTGCAAGCTCGGC
GGCGAGCTCTGGGGAGTCGACATCCCCCTG---AAACATCTGATGGTTATCGGCATGGATGTCTACCACG
GCCGCAGCAAAGGGATGCGCTCCGTCATCGGCTTCGTGGCCAGCATGAATCACATCCTCACCAAGTGGTA
TTCCAGGGTGGTCTTCCAGATGCCCCACCAGGAGATCGCCGACAGCCTGCGGCTCTGCCTGGCCGATGCC
CTCCAGCACTTCCACGAGATGAACCACTGCTTGCCCAAGAAGATAGTCGTGTACAGGGATGGCGTGTCTG
ACAGCCAGCTCAACACCGTGCTCAAGTATGAGATCCCGCAGATGCAGAAGTGCTTCGACACCTTTGAGAA
CTACCAGCCCAGCATGGTGGTCATGGTGGTGCAGAAACAAATCAGCACCAACTTCTACACCCTCACGGCA
GAGCAATTCACGTCCCCTCCTCCGGGGACGGTCATCGACCACACGGTCACCAGCTCGGACTGGCAGGATT
TCTTTTTGTTGGCCCATCGCTCTCGCCAGGGCTGCAGCATCCCCACGCGCTACGTCTGCGTGCTGAACAC
GGCCAACCTCAGCTGCGAGCACCTGCAGAGGTTGACTTTCAAGCTCTGTCACCTGTACTGG---AACTGG
CCAGGCACCATCCGGGTCCCTGCCCCTTGCAAGTACGCGCACAAGCTGGCCTTCCTCTCAGGACAGGTCC
TGTACCGTGAGCCCAGCACCCAGCTCTGCGACAAGCTCTTCTTCCTA
>PIWIL2_Emu
ATGGATGTGGCA------------------CCTCGCCCCGCA----------------------------
--GTTCCTCGA------------------CGACCCCGGGCTGAAGAACGACATGCGGAACAAGCCGGTGC
AGCTGCCGCTGGCCCACTCGGG------CTGGCTCTTCAAGGAGGAGGCCGCCGAGCAGGAGGACGCCCA
GCCCTGGCCCCCCGGCCCCAAGGAGGAGAAGATGGAGGTGGACTTGCC---------GGCGGTGAAAGGT
GCGTGGGGGTGCCGGGGTGTCCCCCGGGGGTGCTCGCGCCGGGAGCCGGGCCACGGCCCCGTGCCCACCT
TCTCGCCCCGGTGCCAGTGAAAGAAGAGCCGTGCGACGGC------GAGGAGCCCAAGGAGGCCCTGCCG
GCGGCCAGGCCGGCGCAAGCCAAGGGCCCCCCCGGGTACCCGCGGGACGTGGCGGTGGCGGAGCTGCTGC
AGCGGCTGAGCCTGTCGCAGGAGGAGGAGCTGCTCTTCCTGCAGCTGCCCGAC------ACGCTG-----
----CCCGGGCAGCCGCCCACG---------------------------------CAGGACACCAAGCCC
GTCAAGACGGAGCTGCAGAACGAGGAGGGCCAAGTGGTCGTGGTGAAGCAGCGCGGTGACGCCGGTGCCT
CGCTCGCAGGAGGCGAG---GCAGGCGGAGAACACCTGCACCCTGGCCGACCTGCCGGAGGGGCAGGTGG
GGAA------ACTGCTCATCCG------CAAGTCGGGAAA------GGTGCAGCTGGTGCTGGGCAAGGT
GACCCTGGACGTGACCATGGGGACGCCCTGCTCCTTCCTGCAGGTACGAGCCGGGGTCCGGTTTGGGGGT
CCCCG---------GTGCTCGGACGGGGGCGGCGGGTCCTGCAGGGACCGTCGCGGTTGTGCTTTCTGCC
C---------------------CCACAACCCTTCTCCGTCCCCTCT------------------------
CCGAAGGAGCTGGTGTCCGTCGGCATCGGCGACAGCCGCACGGGCGAGATGATCGTGCTGGGCCACGTGA
AGCACAAGCTGGTCTCGAAGGGAGCCGCTCTGCCGCTGGGGCTG------------AACGTGGTGAGGAT
CCACTGCCAGAACGAA---GTGTACCAGTACCAC---GTGTCCTTCAGCCCCAACGTGGAGTGCCGGAGC
ATGCGCTTCGCCATGCTCAAGGAGCACCAGGAGGTGACGGGGGACGTCACCGCCTTCGACGGCTCCATCC
TCTACCTG---CCCGTCCTGCTCCCGCAGCCGGTTGCTCTGAAGTGCCAGAGGAGGACGGACGGGGAGGA
GGTCAGTATGACCATCCAGCTGACCAAGGTCCTGGAGCCCAGTTCGGACCTGTGCATCCCGTTTTACAAC
GTGGTTTTCAGGAGAGTGATGCGGATTTTAGACATGAAACTTGTTGGGAGAAACTTCTTCGACCCGACCA
GGGCCGCCGTGCTGCAGCAGTACAGGCTGCAGGTTTGGCCGGGGTACGCCGTCAGCATCCGGAAGAAGGA
CGGAGGTCTCTTCCTCTCGGTGGATGTCATCCACAAAGTCATCCGCAGCGATTCTGTCCTGAATTTCATG
CACGCGATCTACCAGCAGAGCGTCAGCGGCTTCCAGGACGAGTGCACCAAGCAGCTGGTCGGCAGCGTGG
TCCTCACCCGCTACAACAAC---ACGTACCAGATCGACGACATCGACTGGAACAAGACCCCCAAGGACAG
CTTCACCCTGGCCAGCGGCGAGGAGATCACCTTCGTGGACTACTACAGCAAAACCTACGGGATC---GTC
AGAGAGCTGGACCAGCCGCTGCTGGTTCACAGGCGCAAGGAGGGGCTGACG---CCGGAGGGGAAG----
-----------------------------------------------CTCAACATGATACTGCTCGTGCC
GGAGCTCTCTTTTATGACGGGGATCCCTGAGAAGATGAGGAAGGACAATCGGGCGATGAAGGACCTGATG
TACGAGATGTCGCACAGCCCCAAGCAGCACTACACGCGCCTGTGCAGCCTCCTGCGCAGGATCGAGGAGA
ACCCGGACGCCGCGCGGGAGCTGGTGCGCTGGGGCCTGCGCCTGGACAAGGACATCTGCAGG--------
-GGCCGAATCCTGCCCGTGGAAAGAATCAACCTGCGGCACAGCACCTTCACGCCC---GAGGACCTGAAC
TGGAACAAAGAGGTGGTGCGGGAGGTCTGCATCTCCACGATCGCCCTGAGCTACTGGGTGCTGGTTTACC
CAAAGCGCCTGCAGGGCCTGGCGAAAGAGCTGGTGGCCACGATGGAGAAGGTGTGCGGCCCCATCGGCAT
GCAGGTGAACCTGCCTGCCTGGGTGGAGCTGAAGGACGACCGCGTCGAGACCTACGCCAAGACCATCAAA
TGCGTGCTGGCCAGCGAGCAGCGGGTGCAGATGGTGCTCTGCATTACCACGGGCAACAGGGAGGACTTGT
ACGGAGCCATCAAGAAGCTGTGCTGCGTGCAGTCCCCGGTGCCGTCGCAGGTCATCAACGCGCAGTCCCT
CATGGGCAACGCCAGCAAGATGAGGAGCCTCGCCCAGAAGGTCCTGCTGCAGATGAACTGCAAGCTGGGC
GGGGAGCTCTGGGGGATCGACGTCCCCTTG---AAACACCTGATGGTCATCGGCATGGACGTGTACCACA
ACCACAGCAGGGCCGCGCGCTCCGTGATCGGCTTCGTCGCCAGCACCAACCAGGTGCTCACCAAGTGGTA
CTCGAGGGTGGTCTTCCAGATGCCGCACCAGGAGATCGCCGACAGCCTGCGGCTCTGCCTGGCCGAAGCC
CTGCAGCGCTTCCACGAGATGAATCACTGCTTGCCCAAGAAGATCGTGATTTACAGAGACGGCGTGTCCG
ACACCCAGCTCGACACGGTGGTGAAGTACGAGATCCCGCAGCTGCAGAAGTGCTTCGAGACCTTCGCGGA
CTACAAGCCCAGCGTGGTGGTGGTCGTGGTGCAGAAGCAGATCAGCACCAACTTCTACTCGACCGTGGCG
GAGAACTTAGTGGCCCCTCCGCCGGGGACGGTCATCGACCACACGGTCACCAGCTTGGAGTGGAAAGACT
TCTTCTTGTTGGCCCATTGCTCCCGCCAGGGCTGCAGCGTCCCCACGCGCTACATCTGCGTGCTGAACAC
GGCCAACCTCAGCTCCGAGCACCTGCAGAGGTTGACTTTCAAGCTCTGCCACTTGTACTGG---AACTGG
CCGGGCACCATCCGGGCGCCGGCGCCCTGCAAGTACGCCCACAAGCTGGCCTTCCTCGCGGGGCAGGTGC
TGCACCACGAGCCC---GTCCAGCTCTGCGACAAGCTCTTCTTCCTA
>PIWIL2_Chicken
ATGCCCCGGGCCCTCATAGTTGCCCTGTTCCCGCCCCCCGCTCACAGTTTCCGCCCCTTTCGACCAATCT
CAGCGCCGCGCCCGCGGGGCGTGACCGGCAGGCCAGCCAATGGGAAGCGG---GCGGGTCGCGTAGGCGC
GCAGCGGGGTGTTGCGCTGTCCCGTGTGGTGGCGGCGGCCTCGAGCGGGCGGTGCCGCCATGGAGCCGCT
GCGGCCCTTCCA---CCATCGCGCGGCCCCGGGCGGCGTGCC---------GGGTGCGCGGGGCCGCGGT
TTGCCTCCGGACGTGGCCGCCGTTCG---------GCCTCCGGGCCCGGGCCGCGGTTTGCCTCCGGGCC
CGGCCTCCCCTCGGGCCGAACTAGGCCGCGGTGTCCCCGC------GCGGCCCTCGCCCCCCCCGTGCCG
GAGCCCGCGCCC---------------AGCCCGGAG---------------CCGCTCTCGTCCCTCCTGT
GGAGTTTGGGCTTCAGCACGCGG------------------------CCCTCC------TCGCTG-----
----------GAGCCGGGGGAG------------------------------------------CGGCCC
GTCGGCCGT------------------------------------------------------GGGGCGT
TCAGCCAC------------GCTGCGGACCCCCCGACGCCCCCCAGCCCGGCTGGCAGTGACAGAGAGGT
GGGG------GCAGCGCTGCCC------ACGCGCGGCCGGATCCAATGGCACAGTGGTGGAGGGGATGTG
CTGCCCGCT---------------------GTTACCTCCCCTGAGAGAGCCACAGCGTTG----------
--------------------------------------------------------------------CC
C---------------------TCTGCTGAGCTGTGCCCTCCCGTG------------------------
CCTGGACTGCAGGCTGCAGCACCGCCGGGACCCCCCCAGGCTGCCAGCAAA---------CAAGCACCCA
CCACGAAGCCGGCGCCGAAGGGAACAGCTGTGCCCGTGGGGCTG------------AATTTGGTGCAGAT
CCACTGCCAGAACGACTCCGTCTATCAGTACCAC---GTCACCTTCAGCCCCGAGGTGGAGTGCAGGAGC
GCGCGCTTCGCCATGCTGAAGGAGCAGCGGGCGGTGACGGGAGATGTGACGGCGTTCGATGGCTCCATCC
TCTTCCTG---CCCATCCTGCTGCCTCAGCCGCTCAGCCTGAAGGCGCTCAGGAGGACGGACGGGGAGGA
GATCAGCATCACCATCCAGATCACCAAAGTGCTGGAGCCGAGCTCCGACCTCTGCATCCCCTTCTACAAC
GTGGTGTTCCGCAGAGCCATGAGGATCCTGGACATGAAGCTGGTGGGCAGGAATTTCTACGACCCGTCGA
AGGCCAACGTGCTGCAGCGGTACAGGCTGCAGATTTGGCCGGGTTACTCCGTCAGCATCCGCAAAAAGGA
CGGCGGGCTCTTCCTGATGGTGGACACCGTCCATAGGATCATCCGGAGCGAATCCGTGCTGGCTTTAATG
CAGTCCATCTGCAAGCAGAGCCCCAGCAGCTTCCACGACGAGTGCACCAAGCAGCTGGTGGGCAGCACGG
TGCTGACCCGCTACAACAACCGCACGTACCGCATCGACGACATCGACTGGGAAAAGACCCCCCGGGACAG
CTTCACGTTGGGCAGCGGGGAGGAGATCACCTTCGTGGATTACTACAGCAAAACGTATGGGATCACAGTG
CGGGAGCTGGAGCAGCCGCTGCTCGTCCACAGGCCCAAGGAGAAGCTGATG---CTGGGGGGCAAGCCGC
GG---------------------------------------------CTGGACATGGTGCTGCTGCTGCC
GGAGCTCACCTTCCTGACCGGCATCTCGGAG---ATCAAGAAGGACACCCGCGTGCTGAAGGACGTGATG
CGGGAGATGCTGCAGAGCCCCCAGCAGCACTACGAGTCTCTGTGCAGTTTGCTGCGCCGCATCCAATGCA
ACCAGGAGGCGTCGCGGGAGCTGTCGCGTTGGGGGCTCATCCTGAGCCCCGACATCCACAGGACC---CA
GGGACGCGTTCTGCCCTCGGAGCGGGTCAACCTGCGGCACTGCTCCTTCATCCCCGCCGAGGACGTGAGC
TGGGGCAGGGAGGTGGTGCGGGAGGCCGCCATCTCCACGGTCGACATGAACTGCTGGCTCCTGGTGTACC
CGCGGCGCCTGCAGGACGTGACCAAGAATTTGGTGGCTCTGCTGAGGAGCGCCTGCGGCCCCATCGGCAT
GCAGGTCAACCAACCCGCCCTGGTGGAGCTGAAGGATGAGCGCCTCGAGACCTACGTGCGAACCATCCGC
AGCATTCTGGGCAATGAGGACAAAGTGCAGCTGCTGCTGTGCATCACCACCGGCACCAAAGCAGACGTGT
ACAGCGCCATCAAGAAGCTGTGCTGCGTGCACAGCCCGGTGCCCTCCCAGGTCATCAACGCGCACTCCCT
CCTGGGCCACTCGGCCAAACTGAAGAGCATCGTGCAGAAGGTGCTGCTGCAGATGAACTGCAAGCTGGGC
GGAGAGCTCTGGGGGGTGGACGTCCCTCTG---AAGCAGCTGATGGTGGTCGGGATGGATGTG------A
GCCACGGCAAAGGGATGCGCTCCGTCATCGGCTTCGTGGCCAGCACCAATCAGGTGCTCACCAAGTGGTA
TTCCCGCGTCGTGTTCCAGCTGCCCCAGCAGGAGATCGCTGACAGCCTGCGGCTCTGCCTGGCCAACGCG
CTGCAGCAGTTCCATGAGATGAACCACTGCCTGCCCAAGAAGATCGTGGTGTACCGCGACGGCGTGTCGG
ACAGCCAGCTGGACACGGTGCTCAGATACGAGATCCCCCAGCTGCAGAAATGCTTCGACACCTTTGAGAA
CTACAGCCCCAGCATGGCCGTGCTGGTGGTGCAGAAGCAGATGGGCACCAATTTCTACACCGTCTCCTCG
GAGCAGCATTCGGCCGCGCCGCCGGGGACGGTGGTGGACCACAGCATCACCAGCACCCAGTGGCAGGACT
TCTTCCTGCTGGCGCACTGCCCCCGGCTGGGCTGCAGCGTCCCCACGAGGTACATCTGTGTGCTGAACAC
CGCCAACCTGAGCGCGGAGCACCTGCAGAGGCTGACCTTCAAGCTGTGCCACCTGTACTGG---AACTGG
CCCGGCACCATCCGCGTTCCGGCGCCCTGCAAATACGCGCACCGGTTGGCCTTCCTGGCCGGCCAGGTGC
TGCAGCACGAGCCCCACGCGCGGCTCTGCAACAAACTCTTCTTCCTT
>PIWIL2_ZebraFinch
----------------------------------------------------------------------
----------------------------------------------------------------------
----------------------------------------------------------------GCCCCG
GCCGCGAACCCG---CCGGCCCGGGAC---------------------------------CCGCCGGACA
CGGACCCGCAGGACACGGACACGGCC---------ATGGACCCGCCGCGGCCCTTCCGCCTGGCCGCGCC
CTCCGTCACCGCCGCGGCCCGGGGGCTCCGCGGGCTCCGCGGGCTCGCCGCCTTCTCCCCCCGGCTGCCC
TCACCCGGTCCCGCCCAGCCCCAAGAGGCGGCGTCG---------------CCGCTGCCCGCGCTGTTCC
GCGGGCTGGGCCTGCATGAG--------------------------------------------------
----------CGGCCTCTGGAG------------------------------------------AGGCCC
CTG------------------------------------------------------------GGTGGGT
GCCGGGTCGGGCGGGCC-----------------------------------------------------
----------------------------------------------------------------------
------------------------------------CCGCTGTGCCGCTCACGGTGGTGC----------
-----------------TGCTCCCGC---------------------------------------AGGCC
G---------------------------------------------------------------------
------------------------CGGCGGCGGCCCCCTGTCCCCCGCAGG------------GCGCAGG
GCACCAAGGCGGTGGTGAAGGGAACCACCGTCCGCGTGGGGCTG------------AACTTTGTGAAGAT
CCACTGCCAGAACGAAGCTGTCTACCAGTACCAC---GTCACCTTCAGCCCCGAGGTGGAGTGCAAGGCT
GCCCGCTTTGCCATGGTGAAGGAGCAGCGCGCCGTGACCGGGGACGTGATTGCCTTCGACGGCTCCATCC
TCTTCCTAACCCCTCTGGCCCTGCCAAAG---GTCAGCCTGAAGGCTCAGAGGAACAGCGACGGGCAGGA
GATCATCATCAGCATCCAGATGACCAAAATCCTGGAGCCCAGCTCGGATCTCTGCATCCCCTTTTACAAC
GTGGTGTTCCGCAGAGTGATGAAAATCTTAAATATGAGCTTGGTTGGGAGAAATTTCTTTGAGCCTGCCC
AGGCCACCACCCTGCAGAAATACAGCCTCCATATCTGGCCAGGCTACGCTGTCAGCATCGGGAGGAAGGA
CGGGGGGCTCTTCCTCATGGTGGACGCCATCCACAAGATCATCCGCAGCGAGTCCGTGCTGAGCATGATG
CAAACCATCCACTCGCAGAGCCAGAGGACGTTCCAGGACGAGTGCATCAAGCAGCTGGTGGGGAGCGTGG
TCATGACTCGCTACAACAACCGCACCTACCGCGTGGATGACATCGACTGGGACAAGACCCCCAGGGACAC
TTTCACCCTGGCCAGCGGGCAGGAGATCACCTTCGTGGACTACTACAGGAAGACCCATGGGATCACCATC
AGGGAGTTGGACCAGCCTCTACTCGTCCACAAGCCCAAGGAGAAACAGATG---CCAGAGGGGAAGGCTG
GGGGAGCC---------------------------------------------------------CTCCC
TGATCTCTGGGTGTTG------------------------------------CTGGTTCAGGAGGTGACG
TGGGAGATGATGCAGAACCCCCAGCAGCACTACCAGCGCCTCGCCGGCCTCCTGCGCCGCATCCGCGACA
GCGCCGAGGCGTCCCGGGAGCTGGAGCGCTGGGGGCTGCTCCTGGACACGGATATCCACAGGACC---CA
GGGTCACATCCTGCCCGCGGAGAGGATCAACCTCCGGCACCGCTCCTTCCTTCCCGCCGAGGAGCTGGGC
TGGCACCGCGAGGTGACGAAGGAGGTGCCCATCGCCGTGATCTCCATCAGTTCCTGGCTCCTGGTCTATC
CCAAGCGGCTGCAGCCGCTGGCCAAGGAGCTGCTGGCAGCCATGAGGAGCAGCTGTGGGGCCATGGGAAT
GCAGGTGGGGCACCCCTCGCTGCAGGAGCTGCGGGACGACCGCATCGAGACCTACGTCAGGGCCATCCAG
GGCTCCCTGGGCAGCCAGGACAAGGTGCAGCTCCTCCTGTGCATCATCCCTGGCGGCCGGGACGACGTCT
ACGGGGCCATCAAGAAGCTTTGCTGCGTGCAGACCCCTGTGCCCTCC---------------CAGTCCCT
CACGGGCCATCCTGGCAAGATCAGGAGCGTGGTGCAGAAGGTTCTGCTGCAGATGAACTGCAAGCTGGGC
GGGCAGCTCTGGGGGGTTGATATCCCACTG---AAGCAGCTGATGGTGGTGGGCATGGACGTCCACCACA
GCAGGAGCATGGGGATGCGCTCTGTCGTCGGCTTCGTGGCCAGCATGAACCCCATCCTCACCAAGTGGTA
CTCCAGGGTGGTTTTCCAGATGCCCCACCAGGAAATCGCCGACAGCCTCCGCCTCTGCCTCTCCCAAGCC
CTCAAGCGTTTCTACGAGCTGAACCACACCCTGCCCATGAAGATCGTGGTGTACAGAGATGGGGTGTCCG
ACCCCCAGCTGGACACGGTGCTCAAGTACGAGGTGCCTCAGCTCCAGAAGAGCTTCGAAACCTTCCAAAA
TTACCAGCCCAGCCTCGTGGTCATCGTGGTGCAGAAACAGCTGAGCACCAACTTCTACTGCCTGATAGGA
GAGGAGTTGGTGTCCCCTCCCCTGGGCACCGTCATCGACCACAGCATCACCAGCTCGGGCTGGCAGGATT
TCTTCCTGCTGGCCCATCACTCCCGGCAGGGCTGCAGCATTCCCACGCGCTACATCTGCATGTGGAACAC
GGCCAACCTCAGCTCCGAGCACCTCCAGAGGCTGACCTTCAAGCTGTGCCACCTCTACTGG---AACTGG
CCGGGCACCGTGCGCGTCCCTGCGCCCTGCAAGTACGCGCACAAGCTGGCCCTGCTGGTGGGCCAGGTCC
TGCACCACGAGCCCAGCGCCCACCTCTGCGAGCAGCTCTTCTTCCTC
>PIWIL2_BlueTit
----------------------------------------------------------------------
----------------------------------------------------------------------
----------------------------------------------------------------------
----------------------------------------------------------------------
-----------------------------------GCCCCCGGGGATGGATCCTCA--------------
----------------------------------------------------------------------
----------------------------------------------------------------------
----------------------------------------------------------------------
----------GCCCCTCCAGAT------------------------------------------GTGCCT
TTGGGACGT------------------------------------------------------GGGGAGT
GGGCTTGTGCAGGTGTGGACGCAGAGGCAGCTCCCACCACCTTCCAGCCCCGCAGGGTGTCTGGCTGTGT
CCCCCAAACCGGCAGCTTCCCCCCAGTGCCAAACGGGGATCTC---GGGATGTGTGGGACCGTGGTGTGT
CCCCCAGCT---------------------------TTGCTGGGAGCAGGACACACTGTC----------
-----------------CTGGGGGAA---------------------------------------AAACC
T---------------------------------------------------------------------
------------------------GGAATAAAACCTCTTTTCCCCCTGCTG-------------------
--------------GGGAAGGGAGCCCCCGTGTCCGTGGGGCTG------------AACTTTGTAAAGAT
CCACTGCCAGAATGAAGCTGTCTACCAGTACCAC---GTGACTTTCAGCCCTGAGGTGGAGTGCAAGAGT
GCCCGCTTTGCCATGCTGAAGGAGCAGTGTGCTGTCACCGGGGACGTGATGGCCTTCGACGGCTCCATCC
TCTTCCTG---CCCATCCAGATCCCCAAG------------------GCTCGGAGGAAGAACAACGAGGA
GATTTCCATCAACATCCAGATGACCAAAATCCTGGAGCCCAGCTCGGATCTCTGCATCCCCTTTTATAAC
GTGGTTTTCCGCAGGGTGATGAAAATCCTAAACATGAGCCTGGTTGGGCGACATTTTTTTGATCTTCCCA
GGTCAGCTCTGACTTTGGAGCAGCTCCTCCATATCTGGCCGGGATACGCCGTCAGCATCCGTAGGAAGGA
CGGGGGGCTCTTCCTCATGGTGGACGCCATCCACAAGATCATCCGCAGCGACTCCGTCCTGAGCGTGATG
CAAACCATCCACTCCCAGAGCCAGAGGACGTTCCAGGACGAATGCACCAAGCAGCTGGTGGGGACCGTGG
TCATGACCCGCTACAACAACCGCACCTATCGCGTGGACGACATCGACTGGGACAAGACCCCCAAGGACAC
TTTCACCCTGGCCAGTGGCCAGGAGATCTCCTTTGTGGAGTACTACAGCCAGACCTACGGGATCACCATC
AGGGAGCTGGACCAGCCGCTGCTTGTCCACAAGCCCAAGGAGAAACTGCTCTTTCCCGAGGGTTTGGGG-
-----------------------------------------------GGAGCCCCAAGCCCTCCCTCACC
CTGCTGGGTGTTCCTG---------------------------------------GTGCAGGAGGTGATG
TGGGAGATGATCCAGAGCCCCCAGCAGCACTACCGGCGCCTCACCAGCCTCCTGTCCCGCATCCGGGACA
CTCCGGATGCTTCCCGGGAGCTGGAGCGCTGGGGGCTGTGCCTGGACACGGATATCTACAGG--------
-GGTCACATCCTGCCCGTGGAGCGGATCAACCTCCGGCACCGCTCCTTCCTTCCCGCCGAGGACCTGGGC
TGGCACCGGGAGGTGACGAAGGAAGTGCCCATCGCCGTGATCTCCATCAATTCCTGGCTCCTGATGTATC
CCAAGCGGCTGCAGCACTTGGCCAAGGACCTGCTGGTGGCCATGAGGAGCAGCTGTGGAGCCATGGGCAT
TCAGGTGGGACAGCCCACGGTGCAGGAGCTGCGGGACGACCGCATCGAGACCTACGTCAGGACCATCCAG
AGTTCTCTGGGAAGCCAGGACAAGGTGCAGCTGCTCCTGTGCATCATCCCAGGCAGCCGGGACGACATCT
ACGGGGCCATCAAGAAGCTCTGCTGTGTGCAGACCCCGGTGCCCTCCCAGGTCATCAACGCCCAGTCCCT
CACGGGCCATCCTGGCAAGATTAGGAGCGTGGTGCAGAAAGTTCTGCTGCAGATCAACTGCAAGCTGGGC
GGGCAGCTCTGGGGGGTTGATATCCCACTG---AAGCAGCTGATGGTTGTGGGCATGGACATCCACCACA
GCCGGAGCCAAGGGATGCGCTCTGTCATCGGCTTCGTGGCCAGCATGAACCACACCCTCACCAAGTGGTA
CTCCAGGGTGGTTTTCCAGATGCCCCACCAGGAAATCGCCGACAGCCTCCGGCTCTGCCTCTCCCAAGCC
CTCAAGCGCTTCTACGAGCTGAACCACTCGCTGCCCATGAAGATCGTGGTGTACCGGGACGGGGTGTCCG
ACCCCCAGCTGGACACTGTGCTCAAGTACGAGGTGCCCCAGCTCCAGAAGAGCTTCCACACCTTCCAAAA
TTACCAGCCCAGCCTCGTGGTGGTGGTGGTGCAGAAGCAGCTGAGCACCAACTTCTACTGCCTGGCAGGA
GAGGAGTTCGTGTCCCCTCCCCTGGGCACCGTCATCGACCACAGCGTCACCAGCTCGGGCTGGCAGGATT
TCTTCCTGCTGGCCCATCACTCCCGGCAGGGCTGCAGCGTTCCCACGCGCTACATCTGCATGTGGAACAC
AGCCAACCTCAGCTCTGAGCACCTCCAGAGGTTGACCTTCAAGCTGTGTCACCTGTACTGG---AACTGG
CCGGGCACCGTCCGTGTCCCTGCCCCCTGCAAGTACGCCCACAAATTGGCATTCCTGGTGGGACAGGTCC
TGCACCACGAGCCCAGCGCCCACCTCAGCGAGCAGCTCTTCTTCCTT
>PIWIL2_BurrowingOwl
----------------------------------------------------------------------
----------------------------------------------------------------------
----------------------------------------------------------------------
----------------------------------------------------------------------
----------------------------------------------------------------------
----------------------------------------------------------------------
----------------------------------------------------------------------
----------------------------------------------------------------------
----------------------------------------------------------------------
----------------------------------------------------------------------
----------------------------------------------------------------------
----------------------------------------------------------------------
----------------------------------------------------------------------
----------------------------------------------------------------------
----------------------------------------------------------------------
----------------------------------------------------------------------
----------------------------------------------------------------------
----------------------------------------------------------------------
ATGCGTTTCGCCATGCTGAAGGAGCACCGGGCAGTGACGGGGGACGTGACGGCATTCGATGGCTCCATCC
TCTACCTG---CCCATCCTGCTCCCCCAG---GTCAGCATGAAGGTTCAGAGGAGGAGCGACGGGGAGGA
GATCACCATCACCATCCAGATAACCAAAATCCTCGAGCCCAGCTCGGATCTCTGCATCCCCTTTTACAAC
GTGGTTTTCCGGAGGGCAATGAGAATCTTAGGTATGAAGCTTGTTGGGAGAAATTTCTATGAACCTACCC
AGGCCACCATATTACATCATCACAGGGTGCAGATTTGGCCAGGATACTCTGTCAGCATCCGGAAGAAGGA
CGGTGGCCTCTTTCTCTTGGTCGATGCTATCCACAAAATCATCCGCAGCGATTCCGTCCTGAATTTCATG
CACGCCATCTACAAGCAGAGCCTCAGCAGCTTCCAGGACGAGTGCATCAAGCAGGTGGTGGGTAGCACGG
TCATCACCCGCTACAACAACCGCACCTACCGCATCGACGATATCGACTGGAACAAGACCCCGAGGCACAG
TTTCACCATGGCCAGCGGCGAGGAGATCACCTTCGTGGACTACTACAGCAAAGCCTACGGGATCACTATC
AGGGAGCTGGACCAGCCGCTGCTCATCCACAGGCCCAGGGAAAAACAGACG---CCAGAGGGGAGGGTGA
GC---------------------------------------------CAGGGGGGGGAGCTCAAAGTCCC
CCCAACATCCCACCCAGGGGGCTTCCCCAAC------------CGGCTCCTTCCCCTGCAGGAGGTGATG
CGGGAGGTGCTGCAGAGCCCCCAGCAGCACTACACACGTCTCACCAGCCTCCTGCGCAGGATCAGGGACA
GCCCCGAGGCCTCGCGGGAGCTGATGCGCTGGGGGCTCAGCCTGGACACAGACATCCACAGGACC---CA
GGGCCGAATCCTGCCCATGGAGAGGATCAACCTGCGGCACGGCTCTTTCATCCCCACCGAGGACCTGAGC
TGGAACAAGGAGGTGACACGAGAAGCCTCCATCTCGGCGATCACTATGAATTACTGGTTGCTGGTTTACC
CCAAGCGCCTGCAGGACCTGGTGAAGGATTTGGTGGCCACCATGAAGAACGTCTGTGGCCCCATCGGCAT
GCACATCAGCCAGCCTGCCTTGGTCGAGCTGAAGGATGACCGCATCGAGACCTACATCAAGACAATCCGC
AGCATTTTGGGTAGCGAGGACAAGGTGCAGCTTCTCCTGTGCATCATCTCCAGCAATCGGGAGGATTTGT
ACGGGGCCATCAAGAAGCTGTGCTGCGTGCAGATCCCGGTGCCCTCCCAGGTCATCAATGTGCAGTCCCT
CATGGGCCAGCCGGGCAAGATGAAGAGCGTGGTCCAGAAAGTCCTGCTGCAGATAAACTGCAAGCTGGGC
GGAAACACCTGGAATTGGGGGCTGTGTCTCTCTAAACAGCTGATGGTGATCGGTATGGACATCTACCACA
GCCACAGCAGAGGGACTCGCTCCGTCATCGGCTTCGTGGCCAGCATGAATCACGTCCTCACCAAGTGGTA
CTCCAGGGTGGTTTTCCAAATGCCCCACCAGGAGATCGCCGACAGCCTCCGCCTCTGCCTGGCTGATACC
CTCCAGCACTTCCACGAGATGAATCACTGCTTGCCCCAAAAGATAGTGTTGTACAGGGACGGCGTGTCCG
ACAGCCAGCTCAACACCGTGCTCAAGTACGAGATCCCGCAGATGCAGAAATGTTTCGACGCTTTTGAGAA
CTACCAGCCCAGCATGGTGGTGGTGGTGGTGCAGAAACAAATCAGCACCAATTTCTACACCCTGACAGCA
GAGAAATTTGCCTCCCCTCCTCCAGGGACCGTCATTGACCACACTGTCACCAGCTCCGACTGGCAGGATT
TCTTTTTGTTGGCCCATCACTCGCGCCAGGGCTGCGGTATCCCCACGCGCTACGTCTGCGTGCTGAACAC
GGCCAACCTCAGCTTCGAGCACCTGCAGAGGGTGGTA---GGTACCTGCTCTTTGTACTGGGGTAGCTGG
GAGGGCTCT-------------------------------------------------------------
-----------------------------------------------
