# Supplementary material for: Evolutionary history of the vertebrate Piwi gene family
Source: PeerJ. 2021 Nov 5;9:e12451. doi: 10.7717/peerj.12451 (PMC8574217; doi:10.7717/peerj.12451)
Supplement: Supplemental Information 12 [file peerj-09-12451-s012.zip › rawData/dataS6_dNdSalignments/bird.piwil2.nwk]

(PIWIL2_Duck:0.2187760995,(((PIWIL2_Emu:0.2655824068,PIWIL2_SpottedKiwi:0.2046431127):0.0112545860,PIWIL2_Ostrich:0.1817700983):0.2977527906,((((PIWIL2_BlueTit:0.2528570747,(PIWIL2_ZebraFinch:0.1636143082,PIWIL2_CommonCanary:0.1725815828):0.0220449028):0.1172960686,PIWIL2_BlueCrownedManakin:0.1960000725):0.3535144893,((PIWIL2_GoldenEagle:0.1996586875,PIWIL2_CommonKestrel:0.1890366352):0.0357293856,PIWIL2_BurrowingOwl:0.3243482113):0.0059976310):0.0108690619,PIWIL2_SpoonBilledSandpiper:0.1264008237):0.0689682482):0.1242263569,PIWIL2_Chicken:0.3380128684);
