# Supplementary material for: Evolutionary history of the vertebrate Piwi gene family
Source: PeerJ. 2021 Nov 5;9:e12451. doi: 10.7717/peerj.12451 (PMC8574217; doi:10.7717/peerj.12451)
Supplement: Supplemental Information 12 [file peerj-09-12451-s012.zip › rawData/dataS6_dNdSalignments/fish.piwil1.cdn.fas]

>PIWIL1_Reedfish
ATGACTGGAAGAGGAAGAGCAAGATCTCGTTCAAGGGGAAGAACCCGTACCTATGAAGTTCAGCCT----
-----ACTGAAGCTCCTGGAGTGGCACCACTG---------------GCACCTGGAGCTGCAGCA-----
-GCTGTGCCTCCTGCAGAAACTGAGCAACTTGGCCGAGGGAGACAGAAGAGGTCCACTGGGGCAGCTGTA
CCTGAAGGAGAAATAATTACAATTTCTGCTGGTTTTCAACAAATGACCATCGGGGAGAGAGGTGGAAGAC
GGAGAGATTTCCATGATGTAGGAGTTAATACTAGACAAGCTATTGAACATGTCCAGGAATCAAAGATGGG
TGTTTCTGGTGCCCCAATTGAACTGAGAGCAAACTATTTTCGCATTCTTTCTCGACCTCAGTGGGTTTTG
TATCAGTATCATGTTGATTATAATCCTCCGATGGAGTCTCGCCGTCTCAGGTCTGCTCTTCTCTTAAAAA
ATGAGGATCTGCTTGGAACCACTCGGACTTTTGATGGAAGCATTTTGTTTCTTCCACACAGACTACCCAA
TACCGTTACAGAGTTTGTTTCTGAAACACGGGATGGTCAGACTGTGAAAATAACTCTAACCCTGACTAAT
GAACTGCCACCGACCTCTCCCGTCTGTCTGCAGTTCTACAACATTATTTTCCGAAGAGTTTTGAGAATTT
TGAATATGCAGCAAATTGGACGACACTACTACGATCCCAATGATCCTAAGAACATTCCTCAGCACAGGCT
TATGGTTTGGCCAGGGTTTTCAACTTCTATTCTCCGATACGAAGTCAGCATCTTGCTTTCTTTAGATGTG
AGTCATAAGGTCCTTCGTAGTGAAACTGTGCTAAACTTAATGTACCAGTTAAGACAGCAGTGTGGAGAAG
CGAAATTTGAAGACGTGTGCACCAAGGAACTGGTTGGCTTAATTGTGCTAACTAGATACAACAACAAAAC
CTACAGGATTGATGGGATCGCCTGGGATCAGACTCCAAATAATACTTTTTCAAAAAATGATACCAGCATT
TCTTTTAAGAATTATTACAAAACGCAATACAATTTGGACATAACTGACAACAATCAAGTACTGCTAATTA
GCCGTGTCAAGAAA---AGTGGCCCTGGTGGACGT---CCATTGGGTCCTGCTTTGCTAATCCCAGAGTT
CTGTTATCTTACAGGTCTTACAGATAAAATGCGCAGTGATTTCACTATCATGAAGGATCTCTCTGCACAC
ACAAGGTTGACTCCAGAGCAGAGGGAACAGCGCTTGCTTGGATTCATTTCTAATATGCACAAAGATTCTG
CTGCCAAAGCAGAAATGGCAAACTGGGGCTTACAGTTTGACAACAAACTTCTATCATTGAAAGGAAGAGT
TCTTCCACCGGAGAAGATCTCTCAAGGGGGGAAAATTTATGAATATAGTCCATGGGTAGCAGACTGGACA
AAGGAAATGAGAGGTGTGCAGCTGATGAGCACCCAGCCATTGGAAGACTGGATGATTCTGTTCATTCGCC
GCAACAGTGACTGTGCATACTCTCTGGTTCAGTTTCTTGGTAAAGTGTGCAGTCCCATGGGTATCAGAAT
ACAGAAACCTATCATGATTGAGGTTGAGGACCGACATGATTCCTTAATGAGAGCTTTACAGCAGAATGTT
ACTTCAAGCACCCAAATGGTGGTTTGCATTCTTCCCAACAATCGTAAGGATAAGTATGATGCAGTTAAGA
AGTTTCTTTGTGTGGACCGTCCAACACCAAGTCAGTGTGTAGTAGCACGGACTTTGAGCAAGCCGCAAGC
AATGATGACAGTGGCGACTAAAATTGCCTTGCAGATGAATTGTAAAATGGGTGGAGAATTGTGGAGTGTT
GAAATACCGTTGAAACAGCTTATGATTGTTGGCATTGACTGTTACCATGATACCACTGCTGGACGAAGAT
CAATTGCTGGATTGGTGGCCAGTCTGAATCAAGGCATGACAAGATGGTTTTCCAAGTGTACAATACAAAG
ACCAGGACAGGAAATTATAGATGGGTTGAAA---TATTCGCTACAAGTTGCTTTGAAAGCCTGGTTTCGG
CACAACAATTGTTTACCTTCACGTATAATTGTCTACAGAGATGGAGTTGGAGATGGACAGCTTCAAAGTG
TTGTCAGTTATGAAGTGCCTCAGTTTCTTGAGTGCATTAAAGCACTTGGAGAGGATTACAATCCCAAACT
TTCAGTGGTTGTTGTGAAGAAGCGTATTGGTGCAAGATTCTTTGCAAAAATTGATGGAAAACTGAGTAAT
CCACCTCCTGGAACAGTGGTTGATAATGAAGTGACAAGGCCAGAATGGTATGACTTCTACGTGATCAGCC
AGGCAGTCCGCATTGGCAGTGTGTCTCCTACTCACTACAATGTTGTGTACGACACTAGCGGTTTGAAGCC
CGATTACATGCAGCGACTCACACACAAGCTCTGCCACATGTACTACAATTGGTCGGGAATCATCGCAGTG
CCAGCACCTTGCCAGTATGCACATAAACTTGCCTTCCTGATTGGGCAAAGCATCCACCGAGAACCCAATC
CCAATATGGATGAATTGCTTTATTATTTA-----------------------------------------
----------------
>PIWIL1_ElectricEel
ATGACGGGACGTGCGAGGGCGAGGTCTAGGGGCAGAGCCCGCGGC---------------CCAGAA----
-----GCTGGAGCTCCAGGCGCGCAGCCGACGACATCT---------CAGGAGGTGTCAAGGCCCGTG--
-CTGCTTCCGCCGTCTGAAGGAGAGCTCGTCGGTAGGGGAAGACAGAAAACTGCCCCCGGAGCGTTGACG
CCAGAA---ACGGTGCTGCAGATTTCGGCAGGCTTTCAGCAGGTGAAGATTGGCGAGAGGGGGGGGCGCA
GGCGAGATTTCCATGATGCCGGAGTCCACACTCGCCAACTCATGGAGCATGTCAAGGAGTCCAAGACAGG
GACGTCTGGCTTCCCGATCGAGCTGAGGGCGAACTTCATGCGTCTGCTTTCGCGACCCCAGTGGGCCCTC
TATCAGTACCATGTGGACTTCAATCCACCCATGGAGTCTCGGCGCCTGCGGTCAGCTCTTCTCTTCCAGC
ACGAACAGACGCTCGGCAAAGCACGATGCTTTGACGGAGCCATTCTCTTCCTCCCACACCGTCTCCATTA
CACTGAGATGGTACTATGCAGTGAGACAAGACACGGAGAGAAAGTCCAGATCACCGTCACCCTGACCAGT
GAGCTGCCTCCTTCCTCTCCTGTGTGCCTGCAGTTCTACAACATCATCTTCAGGAGGATTCTGAGGATGC
TGAACATGCAGCAGATTGGACGCCATTACTACAACCCTGACGACCCCCTCAACATCCCCCAGCACAGGTT
GACCATCTGGCCTGGTTTTGTCACCAACATCCTGCAGTACGAGTCCAGCATCATGTTGTGTTCGGACGTG
AGCCACAAGGTTCTGCGCAGTGAGACTGTTCTGGATTTTATGTCCAGCCTGAAACAGCAGTACAGAGACC
AGTACTTCCCTGACGCCTGCACCAAGGAACTGGTGGGCCTTATCGTCCTCACCAAGTACAACAACAAGAC
TTACAGAATTGACGACATTGCCTGGGACCAAACCCCCGTGAACACATTTAAGAGAGGAGACTCTAACATC
TCCTTCCGGGATTACTACAAAATGCAATACAACCTGGAAATAACAGACATGAACCAGGTTCTGCTGGTCA
GTCATGTTAAGAAG---ATGGGTCCTGCAGGTGCTCCGCCACCAGGCCCTGCCTTGCTCATCCCAGAGTT
CTGCTACCTCACAGGTTTGACCGACAAGATGCGTAATGACTTCAACATTATGAAGGATCTGTCCTCTCAC
ACCAGACTGACCCCAGAACAGAGAGAGAGGCGCCTTATCAGATTCATCAGCAGCATCAGCCAGAGTGCAG
AAGCACAAAATGAGCTCAGTACGTGGGGTCTGAGCTTTGAGAACAAGTTACTAAGTCTGACTGGAAGAGT
TCTTCCCGTTGAGAGGATCCTGCAGGCATCCCGGACTTACGAGTACAACCCTTGTGCTGCTGACTGGTCT
AAGGAGATGCGAGGACTTCCTCTGATCAGCAGCATGCCTCTGGAGACATGGCTCATGTTCTTCACGCGCC
GTAATGCTGATGCAGCACAGTCACTCTTGTATACTCTCAACAAGGTGGCACCACCCATGGGCATCCGCAT
GCAGAGGGCAGTCATGATAGAATACGAGGATCGGCCAGAATCTCTGCTGAGAGCCCTGCAGCAGAATGTG
GGACCGGAGACTCAGATGGTGGTTGTGATCCTGCCCACCAACCGTAAGGACAAGTATGACTGTGTGAAGA
AGTACCTGTGTGTGGACTGCCCCACTCCCAGCCAGTGTGTGGTGTCACGCACCCTTAGCAGACCACAGGC
TCTCATGACCGTGGCCACTAAGATCGCCCTGCAGATGAACTGCAAGATGGGGGGAGAGCTGTGGAGTGTT
GAGATCCCGCTGAAACAGCTGATGATTGTGGGCATTGACTGTTACCATGACACTGCTGCAGGAAAGAGAT
CCATTGGGGCTCTGGTAGCCAGCCTCAACCAGGGCATGTCCAGGTGGTTTTCAAAGTGCGTTCTGCAGGG
CCGTGGTCAAGAGATTATCGACGGACTCAAA---GTGGCTCTAAAGGGTGCTCTGAAGAAGTACCTGAAG
TACAACAACTGTCTGCCATCTCGTATCATCGTGTATCGCGATGGTGTGGCAGATGGCATGCTGCAGAGTG
TCGTGAACTACGAGGTGCCTCAGATAATGCAGTCCATCAAGACCATGGGCCAAGACTATGCGCCCAAACT
GTCAGTGGTGGTGGTGAAGAAGAGAATCGCTACCAGGTTTTTCGCTCGTCTTGATGGCAAACTGGCCAAC
CCTCCTCCTGGAACAGTAATCGACACTGAGGTCACCCGACCTGAGTGGTACGACTTCTTCATCGTGAGCC
AAGCAGTGCGGATGGGCAGCGTCACCCCCACTCACTACAACGTGGTGTTTGACAACAGTGGCCTCAAACC
AGACCACATGCAGAGACTCACCTATAAGCTCTGCCACATGTACTATAACTGGCAGGGGATTGTACGAGTG
CCTGCACCGTGCCAGTATGCCCACAAACTGGCCTTCCTGGTGGGCCAGAGCATCCACAAGGAGCCCAACA
TTAACTTGGATGACTTCCTGTACTACCTG-----------------------------------------
----------------
>PIWIL1_NileTilapia
ATGACTGGCAGAGCACGAGCAAGATCGAGAGGAAGAGCGCGTGGG---------------CAGGAG----
-----ACTGCAGCACCTGGAGCGAGTCAGGCC---------------CAAGAGCCGGCACCAGCAGCT--
-GCCCCTCCCCCAGAGGCAGGGGACCTGGGTGGTAGAGGGAGGCAGAAAGGTGCTCCAGGACCCTTCAGT
GCAGAA---GCTCTTCTACAGATCTCAGCTGGATTTCAGCAGGTGAAGCTTGGAGAAAGAGGTGGACGCC
GCCGGGATTTTCATGATGCAGGCGTTAACACGAGGCAGGCAATGGAGCATGTGAAGGAATCCAAATGCGG
AGTAACTGGTAATCCCATTCAGCTGACTGCAAACTTCTTTCGCATCCTGTCCCGCCCTCAGTGGGTTCTG
TATCAGTACCATGTGGACTTCAAACCACAAATGGAGTCGCGACGCCTGAGATCTGCGCTCCTCTTCCAGC
ATGAGGAAACACTTGGCTCAGCACGGAGCTTCGATGGAGCTCTGCTTTTTCTGCCGAACAGATTGCACAG
CAAGGAGACAGTGGTCCATAGCGAGACCAGAAATGGCGAGAAGGTTCAGATAACAATCACCCTGACGAAT
GAACTGCCACCCTCTTCACCAGTGTGCATTCAGTTTTACAATATCATATTCCGAAGGATTTTGAGAATTC
TCAACATGCAGCAGATTGGACGCAACTACTACAGCCCCAGTGATCCCCTTAACATCCCACAGCACAAGTT
GACCATCTGGCCAGGGTACACCACCAACATCTTGCAATACGAGTCATCTATCATGATGTGCACTGACGTG
AGCCACAAGGTGCTGCGCAGTGAGACAGTCCTCGACTTTATGGTCAGCTTGAGGCAGCAATGTGCAAGTC
AACGCTTCACTGAGATCTGTGAGAAGGAGCTTATCGGGCTCATAGTCCTCACCAAGTACAACAACAAAAC
CTACAGGATTGATGGTATTGCTTGGGATCACACTCCCAGCAACACATTCAAGAGGGGAGATGCTGACATT
TCCTTTAAGAACTACTACAAGAGTCAATATGGCCTGGACATCACTGATGAAAACCAGGTGCTGCTGATCA
GCTATGTGAAGAAG---ATGGGTCCTGCTGGAGCGCCACCTCCTGGTCCAGCCATGCTTATCCCAGAACT
GTGCTACCTAACAGGGTTGACTGATAAGATGCGGGCTGATTTCAGCATCATGAAGGACTTGAGTACCCAC
ACCAGACTGACCCCAGAGCAGAGGGAGGGACGCCTCAACAGATTTATCACTAATATACAAAGGAACGCTG
ACGCACAGGCCGAGTTGGATAAGTGGGGACTCAGCTTTGATAAGCAACTTCTAAATCTGGCTGGCAGAGT
CCTCCCTGTGGAGAGGATTTACCAGGGGTCAAGATCGTATGACTACAACCCCTGGGCCGCTGACTGGGCC
AAAGAGATGCGTGGATTAGCTGTGATCAGCGCTCCTCCGTTGAGCAACTGGCTCTTTTTTCACACCCGTC
GTAACAGCAATGAAGCCAGTTCTCTTCTACAGACCCTCAGCAGAGTCTCAGGCCCACTGGGAATCCCCAT
GGGAAAACCTGTCATGATACAGTATGAAGATCATCAGGAGTCTCTCCTCGCAGCCCTGCGGCACAATGTT
GGACCCCAGATAGAGATGGTGGTGGTAGTCCTCCCCAACAACAGGAAGGATAAGTATGACAGCATTAAGA
AGTTCCTTTGTGTGGACTGCCCCACTCCCAGCCAGTGTGTGTTGGCCCGTACCCTCAGCCGACCTCAGGC
ACTCATGACTGTAGCTACCAAGATTGCGCTGCAGATGGCTTGCAAGATGGGAGGAGAACTCTGGAGTGTG
GAAATCCCTCTCAAACAGCTGATGATCGTGGGCATCGACTGCTACCATGACACCGCTGCTGGGAAAAGGT
CTATTGGTGCTCTAGTGGCCAGTCTCAACCAAAGCATGAGCAGGTGGTTCTCAAAGTGTGTGCTGCAGCA
CAAAGGTCAGGAGATCATGGACGGGCTGAAG---AAGACTTTGACTGCTGCCCTGAAAGAGTATTTGAGG
TTCAACGGCTGTCTGCCTTCACGCGTCATCGTTTACCGAGATGGAGTGGGGGATGGGCAGTTGCACAGTG
TGGTGAACTATGAGGTTCAGCAGATCATGGACTCCATCACGTCAATGGGGCAAGACTACAACCCAAAGCT
GAGTGTGGTGGTGGTGAAGAAGCGCATAAGCAGCAGGTTTTTCGCCCACATAAATGGAAAGGTGTCCAAT
CCTCCTCCTGGCACCATCGTTGACTCAGAGGTCACCCGGCCAGAGTGGTATGACTTCTATATTGTGAGCC
AGGCTGTTCGCAGCGGGAGTGTCTCACCAACCCACTACAATGTCGTGTATGACACCAGTGGACTCAAGCC
AGATCACATGCAGCGGCTCACCTACAAGCTGTGCCACATGTACTACAACTGGCAGGGGATCATCAGAGTG
CCCGCTCCCTGCCAGTACGCCCACAAGTTGGCTTTCCTTGTGGGTCAGAGCATCCACAGAGAGCCCAGTA
TGAAACTGGATGACCAGCTTTTCTACCTT-----------------------------------------
----------------
>PIWIL1_AtlanticCod
ATGACTGGTCGTGCAAGAGCAAGGTCAAGGGGCCGTGCGCGTGGC---------------ATAGAA----
-----ACGGCGACGCCTGGAGTGTCCCAG---------------------GAGCACGTGGTGCCC-----
-AGCGCCGGGTCTGGTGATGGGGACCTTCTTGGAAGAGGTAGACAAAAGGGGCCTCCAGGACCAGGGGCG
ACTGAC---GTTATTTTACAGATCTCTGCAGGGTTCCACGCGGTGAAGTTTGGGGATAGAGGTGGACGCC
GTGGAGATTTCCACGATGAAGGGATCTGCACCAGGCAGGCGATGGAGCACGTCAAGGCATCAAAGTCTGG
TAACTCTGGCCGATCCATCGCGTTGAGGGCCAACTTTTTCGCCATCACGGCACGGCCACAGTGGGTGCTG
TACCAATACCATGTTGACTACCAGCCCCCCATGGAGGCCCGCAGGCTGCGCTCCGCTCTACTGTACCATC
ACAATGATTTGCTTGGTACGGCACGCAGCTTCGACGGAGCAATCCTCTTCCTGCCCCACAAGTTACCCAA
CAAGGAGACGGTGGTCCACAGTGAGACCAGGCATGGAGAGAAGGTTCAGATCAAGATAACTCTAACGAAT
GAGCTGCCACCATCTTCGCCGGTATGCCTGCAGTTCTACAACATCCTCTTCAGAAGGATCCTGAGGATGC
TGGACATGCAGCAGATCGGGCGCCATTACTACCAGCCCAAAGACCCACTCAGCATCCCACAGCACCGGCT
GACCATCTGGCCAGGCTTCACCACCACCATCCTGCAGTACGAGTCCAGCATCATGCTGTGTACCGACGTC
AGCCACAAGGTTCTGCGCAGTGAGACGGTACTGGACTTCATGGTCAGTCTGAGACAGCAGTGCGGACCCC
AGCGCTTCCCTGAGATATGTGCCAAGGAGCTCATTGGACTCGTGGTCCTCACCAAATACAACAACAAGAC
CTACAGGATTGATGACATTGCATGGGATCACACCCCCAACAACACGTTCAAGAGAGGAGACACAGAGATC
TCCTTTAAGAACTACTACAAGACGCAATATACACTGGACATCACTGACGGCAACCAGGTGCTCCTGATCA
GCCATGTGAAGAGG---CTGGGTCCTGCAGGGCCTGCCCCCCCTGGGCCGGCCATGCTTGTTCCGGAGTT
CTGCTATCTCACAGGTCTAACTGATAAGATGCGATCGGACTTCAACATCATGAAGGAATTGGCTGTCCAC
ACCAGACTGAGCCCAGACCAGAGGGAGGTCCGCCTCAACAGATTTGTCAACAGCATTGAAAAGAATGATG
AAGCACAGAAGGAGCTGACCACCTGGGGGCTCAAATTCGATAAGGAGCTCCTAAATCTGACTGGGAGAAT
CCTCCCAGCTGAGAAGATGATCCAGGGATCGCGCTCGTACGACTACAACCCGTGGCAGGCGGACTGGTCC
AAGGAGATGCGTGGGTTACCGGTGATCAGCGCTCCTCCCCTGGAGAACTGGATCATGTTCTACACCCGTC
GCAACGCCAACGACGCCCAGAACCTGCTGCAGAGCCTGAACAAGGTCTCTGGTCCTCTGGGGATCCGCAG
CCAAAAACCAATCATGGTGGAGTATGAAGACTACCAGGAGTCGCTCCTCAAAGCACTGCAGCACAACGTT
GGACCTCAGACCCAAATGGTGGTCGTGGTCCTGCCCAGTAACAGGAAAGACAAGTACGATAGTGTGAAGA
AGTACCTCTGTGTGGACTGTCCCACCCCCAGCCAGTGTGTGGTTGGTCGGACTCTGAGCCGACCCGCTGC
ATTGATGACCGTTGCTACCAAGATCGCCCTGCAGATGGCCTGCAAGATGGGAGGAGAGCTCTGGAGCGTG
GAGATCCCTCTCAAGCAGCTGATGATTGTGGGAATCGACTGTTACCATGACATAGTTGCTGGTAGGAGAT
CCATCGGAGCTCTGGTCGCCAGCCTCAACCACGGGATGTCACGGTGGTTCTCGAGGTGCGTGCTCCAGGA
CAAGGGACAGGAGATCATGGATGGTCTGAAG---ATGGCCATAGTGGGTGCGCTGAAGGAATACCTGAAG
TTCAACGGCGTCCTGCCGTCGCGTATCATCGTGTACAGAGACGGCGTGGGCGACGGCATGTTGCAGAGTG
TCGTTAGCTACGAGGTTCCCCAGATCATCGAGTCCATAAGATCCATTGGGCAGGACTACATGCCCAAGCT
GACCGTGGTGGTGGTGAAGAAGCGTGTGAGCAGCAGGTTCTTCGCTCACATCGATGGTAAAGTGGCCAAC
CCTCCCCCAGGGACTGTCATCGACACAGACGTGACGCGCCCCGAGTGGTACGACTTCTACATCGTGAGCC
AGGCAGTCCGCGCGGGCAGTGTCTCCCCGACGCACTACAACGTGGTGTACGACACGAGCGGGCTAAAGCC
GGATCACTTGCAGAGGCTGACGTACAAGCTCTGTCACATGTATTACAACTGGCAGGGAATTATTCGGGTG
CCGGCGCCGTGTCAGTACGCCCACAAGCTGGCCTTCCTGGTGGGACAGAGCATCCACAGGGAGCCCAGCA
TGAAGCTAGAGGACTACCTCTTCTACCTT-----------------------------------------
----------------
>PIWIL1_AtlanticSalmon
ATGACTGGCCGTGCACGAGCACGATCAAGGGGCCGAGCGCGCGGT---------------CAAGAG----
-----TCCGCGGCACCTGGCGTGACACCCTTT---------------CAGGAGACGGCACGAGAA-----
----GCTCCCCCCTCTGAGGGTGAGCTTGTGGGTCGAGGAAGACAGAGAACTGCCCCAGGGGCTGTGTCC
TCCGAA---GCCGTTATTCAGATATCTGCAGGGTTTCAGCAGGTGAAGATCGGAGAGAGAGGTGGACGGC
GTCGTGACTTTCATGATGCAGGAATCAACACCAGGCAGGCCATGGAGCATGTGAGAGAGTCCAAGTCTGG
TTTCTCTGGCTCTCCCATTGAGCTGAAAGCCAACTTCTTCAAGATCCTGTCCCGCCCTCAGTGGGTGCTG
TACCAGTACCATGTGGACTTCAAGCCCGTCATGGAGTCTCGGCGCCTACGTTCTGCCCTCATGTATCAGC
ATGAGGAGACACTAGGCAAAGCTCGCACCTTTGATGGAGCCCTCCTCTTCCTGCCTCACAAACTGCACAA
CACGGAGACTGTGCTGTACAGTGAGACCAGAATGGGTGAGAAAGTCCAGATCACTGTCACTCTGACCAAT
GAGCTGCCCCCCACTTCTCCAGTGTGCCTGCAGTTCTACAACATCATCTTCAGAAGAGTGCTGAGGATGC
TGAACATGCAGCAGATTGGACGCCATTACTACAACCCAACAGACCCACTCAATATCCCACAGCACAGGCT
GACCATCTGGCCCGGCTTTACTTCTACCATCCTCCAGTATGAGTCCAGCATCATGCTGTGCACGGACGTG
AGCCACAAGGTGCTGCGCAGTGAGACGGTGCTCAGCTTCATGATGGGCCTCAGGCAGCAGAGTGGAGATC
AGCGCTTCCCAGAGGCCTGCACCAAGGAGCTGGTGGGACTCATCGTCCTCACCAAGTACAACAACAAAAC
CTACAGGATTGATGACATTGCGTGGGACCATACTCCCAACAACACATTCAAGAGGGGAGACTCTGAGATT
TCTTTCAAAGACTACTACAAGGCACAATATGGTCTGGACATCACCGACGGCAACCAGGTGCTTCTGATCA
GCCATATGAAGAAG---ATGGGTCCTTCTGGAGGACCGCCCCAAGGGCCGGCCATGCTTGTCCCAGAGTT
CTGCTACCTCACAGGCCTGACTGACAAGATGCGTGCTGACTTCAACATCATGAAGGACCTGTCCACCCAC
ACCAGACTGACCCCAGAGCAGAGGGAGGGGCGGCTCAACCGCTTCGTTGGGAACATCCACCAGAACACGG
AGGCCCAGACAGAGCTGAATACCTGGGGGCTCAACTTTGACAACAAACTCCTGAGCCTCACAGGCAGAGT
CCTCCCTGCGGAAAGGATTGTGCAGGGATCCAGAACGTATGAGTACAACCCCTGGCAAGCAGACTGGTCC
AAGGAAATGAGAGGCATCCCACTGATCAGTTGCCGACCACTGGAGAACTGGTTAATGTTCTTCACCCGCA
GGAACAATGATGTGGCCCAGGCCCTCCTGCAGACCCTCAACAAGGTCTCCACACCCCTGGGCATCCGCAT
GCAGAGGGCCATCATGGTGGAGTACGAGGACCGCCAGGAGTCTCTGCTCAGGGCCCTGCAGCAGAATGTT
AAGAAAGAAACCCAGATGGTGGTGGTGGTCCTGCCCAGCAACAGAAAGGACAAGTACGACAGTGTGAAGA
AGTATCTGTGTGTGGACTGCCCCACACCCAGCCAGTGTGTGGTGGCCCGCACCCTCGCCAAACAACAGGC
CCTCATGACTGTGGCCACCAAGATCGCCCTGCAGATTAACTGCAAGATGGGAGGAGAGCTGTGGAGCGTG
GAGATCCCACTGAAGCAGCTGATGATTGTGGGCATTGACTGCTACCACGACACGGCTGCTGGCAAGAGAT
CAATTGGAGCTCTGGTGGCCAGTCTTAACCAGGGCATGTCCAGGTGGTTCTCAAAGTGTGTGTTGCAGAA
CCGTGGACAGGAGATCATGGACGGACTCAAG---GTGGCGCTGCAAGGTGCCCTGAAGGCGTGGCTGAAG
CACAACAACTGCCTGCCGTCACGTATCATTGTCTACAGAGACGGAGTGGGAGACGGGATGCTGCAGAGCG
TGGTCAACTACGAGGTGCCACAGATCATGGAGTCCATCAAGACCATGGGACACGACTACGCACCCAAACT
CACCTTGGTGGTTGTGAAGAAGCGCATCAGTTCCAGGTTCTTTGCCCGCATCGATGGCAAGCTGACCAAC
CCTCCCCCTGGAACATGCATCGATACTGAGGTCACCCGCCCAGAATGGTACGACTTCTTCATTGTCAGCC
AGGCCGTCCGCATGGGCAGTGTCTCCCCAACCCACTACAATGTGGTGTATGACAGCAGCGGACTGAAGCC
TGACCACATGCAGCGACTGACCTACAAACTCTGCCACATGTACTACAACTGGCAGGGAATCATCAGAGTG
CCTGCACCCTGTCAATATGCCCACAAATTGGCCTTCCTGGTGGGCCAGAGCATCCACAGAGAGCCCAACA
TGAACCTGGATGACTTCCTCTACTACCTAGAGAAGCTGGGCCACATACCATCGTCATGCCATATCCTCCG
CCGAGCTACACTGCCA
>PIWIL1_Stickleback
ATGACTGGACGGGCGCGAGCTCGATCAAGAGGCCGAGCACGCGGT---------------CAAGAG----
-----ACTGCGGTCCCGGGAGCGAGCCATGCTCGAGGA------------GAGCCCGAACCACCC-----
-GCTCCCCCACCTGCAGAGGGAGAGCTTGTTGGTAGAGGGAGACAGAAAAGTGCTCCAGTACCCTTTTCT
GCAGAC---GCTGTTCTACAGATTTCAGCTGGATTTCAGCAGGTGAAGCTTGGCGAAAGAGGCGGACGGC
GACGTGATTTCAACGATGTAGGGATCAACACAAGGCGTGCTATGGAGCATGTCAAGGATTCAAAGTTGGG
AACATCCGGTTCTCCGATTCGGTTGACAGCCAACTTCTTTCGCATCTTGTCCCGTCCTGAGTGGGTGCTG
TATCAGTACCACGTGGACTTCAATCCACCGATGGAGGCTCGTCGTCTGAGATCCGCCCTCCTCTACCACC
ACGAGGATGTTCTTGGCCCCGCACGGAGCTTTGATGGAGCTTTGCTTTTTTTACCAAAGAGATTGGCCCA
AAAGGAGACAGTGCTCCACAGCGAAACAAGGAATGGAGAGAAAGTTCAGATAACTGTCACCATGACGAAT
GAACTCCCGCCCACATCCCCAGTGTGCATTCAGTTTTACAACATTCTGTTCAGAAGGATCTTGGGGATTC
TCGACATGCAGCAGATTGGACGCAACTACTACAACCCCAAGGATCCACTCGACATCCCAAAACACAGCCT
GACCATCTGGCCGGGCTTCACCACCACCATTTTGAGGTACGAGACCTCCATCATGCTGTGCACTGACGTG
AGCCACAAGGTGCTGCGTAGTGAGACAGTCCTCGACTTTATGGCCAACCTGAGGCAGAAGTGTGGAGGTG
AACGCTTCCCTGAGATCTGTGCTAAGGAGCTCATTGGACTCATAGTCCTCACCAAGTACAACAATAAGAC
CTACAAGATTGATGATATTGCGTGGGATCACACTCCAAACAACACATTCACGAGGGGAGACAAGGACATT
TCTTTCAAGAACTACTACAAGACGCAATATAACCTGGACATCGTCGATGGCAACCAGGTGCTGCTGGTCA
GCCATGTGAAGAAG---TTGGGTCCCGCTGGAGTTGCGCCTCCTGGCCCCGCCATGCTGATCCCAGAGCT
GTGCTACCTAACAGGCTTGACTGACAAGATGCGAACGGACTTCAACATCATGCGGGACTTGAGCGCCCAC
ACTAGATTGGATCCAATGGCGAGGGAGGGGCGCCTCAACAGATTTGTCAGTACTATTCAGGGGAATCCTG
ACGCACAAGCAGAGATGGATAAATGGGGACTCTCCTTTGATAAGCAACTCATAAATCTGAAAGGCAGAGT
CCTTCCACCAGAGAGGCTTTTCCAGGGATCAAGATCGTACGACTACAGGCCCACCGATGCTGACTGGTCC
AGAGAGATGCGTGGCTTGCCTCTGATCAGCTCTCCTCCGCTGGAGAACTGGCTGTTGTTGACCACCCGTC
GCACCAGCACTGAAGCCCAGTCCCTCCTGCAGACCCTCGGCAAGGTCTCCGGTCCACTCAACATCCGGAT
GCAGAGACCCGTCATGATTGAGTACGAGGATCATCAAGAATCTCTACTCAGAGCCCTGCAGAACAATGTT
GGACCCCAAACACAGATGGTGGTGGTGGTCCTCCCCAGCAACAGGAAGGACAAGTATGACAGTGTCAAGA
AGTTCCTTTGTGTGGACTGCCCCACTCCCAGCCAGTGTGTGGTTTCCCGTACCCTCAGCAAACCGTCCGC
ACTCATGACTGTGGCAACCAAGATTGCTCTTCAGATGGCCTGCAAGATGGGAGGAGAGCTCTGGAGTGTG
GAAATCCCTCTCAAACAGCTGATGATTGTGGGCATTGACTGCTACCATGACACCATTGCTGGGAAGAGGT
CTATTGGAGCTCTGGTTGCCAGCCTCAATCAGGGCATGACCAGGTGGTTCTCAAAGTGTGTGTTGCAGCA
CAGAGGCCAGGAAATAATGGATGGACTGAAG---ATGGCTTTATGTGCTGCACTGAAGGACTACCTGAAG
TTCAACAACTCCCTGCCTTCACGCATCATAGTGTACAGAGATGGTGTGGGAGACGGCCAGCTGCACAGCG
TGGTCAACTACGAGGTTGCACAGATCATCGAATCCATCAAGTCCATGGGGCACGACTACATGCCCAAGCT
GAGTGTGGTTGTGGTGAAGAAGCGCATTAACAGTAGGTTTTTTGCCCAAATGTCTGGGAAGGTGTCCAAC
CCTCCCCCGGGCACCGTTGTGGACTCAGAGGTCACCCGTCCAGAGTGGTACGACTTCTACATAGTGAGCC
AGGCTGTGCGCTGTGGAAGTGTCTCCCCAACCCACTACAACGTTGTGTACGACACTAGTGGGCTGAAGCC
TGATCACATGCAGCGGCTGACCTACAAGCTGTGCCACATGTACTACAACTGGCAGGGGATCGTCAGAGTG
CCCGCTCCCTGCCAGTATGCCCACAAGCTGGCTTTTCTTGTGGGTCAAAGCATCCACAGAGAGCCCCATG
TGAAGCTGGATGACCTCCTCTTTTACCTA-----------------------------------------
----------------
>PIWIL1_Platyfish
ATGACCGGTCGTGCACGAGCAAGATCAAGAGGCAGAGCACGCGGT---------------CAGGAG----
-----ACGGCGGCGCCCGGAGCGGCAAGTTTC--------------------------------------
-------------------------------------------------ACTTCATTTTCTAAATACACG
CTGCAC---TCTGTTCTGCAGATCTCAACTGGATTTCAGCAAGTGAAGCTTGGAGAACGAGGTGGACGCC
GACGGGACTTTCATGACATAGGAGTATACACCAGACAGGCGATGGAACATGTGAAGGAATCAAAGACTGG
AACATCCGGTGCCGCCATCAAGTTGACTGCAAACTTCTTCCGGATCCTGTCTCGCCCTCAGTGGATTCTG
TATCAGTACCATGTGGACTTCAAACCCCCGATGGAGTCGAGGCGCCTGAGATCAGCCCTCCTCTTCCAGC
ACTCAGAAGTCCTTGGTACAGCTCGGAACTTCGATGGCGCTCTGCTCTTCCTGCCTCACAGACTGCACAG
CAAGGAGACTGTCCTCTATAGTGAGACAAGGAATAAGGAGAAGGTTTTGATAACCGTCACCTTGACAAAC
GAGTTGCCACCCACATCACCAGTGTGCATTCAGTTTTACAACCTCATCTTCAGACGGATCCTGAGAGTTC
TGAACATGCAGCAGATTGGACGCAACTACTACAACCCCAATGAGCCACATGAGATCCGACAGCACAGACT
GACAATTTGGCCGGGGTACTCCACCACCATCCTCAATTATGAGTCCTCCATCATGATGTGCACCGATGTG
AGTCACAAGGTGCTTCGTAGTGACACGGTGCTCGACCTCATGATCAGCCTGAGGCAGCAGTGTGGAAGAG
AACGCTACACTGACATCTGTGCCAAGGAGCTTATTGGTCAGATCATTCTCACAAAGTACAACAACAAAAC
CTACAGGGTTGATGACATTGCCTGGGATCACACTCCCAACAACACTTTCACTAGAGGAGACACAGAAATC
TCTTTTAAGAACTACTACAAGAACCAATACGGTCTGGACATCATTGATACGAACCAGGTGCTGCTGGTTA
GCCATGTGAAGAAG---ATGGGCCCTGCTGGAGCGCCCCCTCCTGGCCCTGCTATGCTCGTGCCAGAACT
GTGCTACCTCACAGGGTTGACTGATAAGATGCGGAATGACTTTACCATAATGAAGGAGTTGAGCACGCAC
ACCAGACTGAGCCCAGACCAGAGGGAGAGACAGCTCAACAGATTTATAACAAGCATTCACAAGAACCCTG
ATGCGCAGTCAGAGATGTCGAAATGGGGACTCAGCTTTGACGAGAAACTTCTGAGTCTGACTGGCAGAGT
CCTTGGAGGAGAGAGGATTTTCCAAGGATCAAGATCCTATGATTACAATCCCCAATCAGCTGACTGGTCC
AGAGAGATGCGTGGGATACCTGTGATAAGCGCTCCCCCACTGGACAACTGGCTCTTGTTCCACTCCCGCC
GAAACAGCAATGAAGCGCAGTCCCTCCTGCAAACCCTGCACAAAGTCTCGGGGCCCATCGGCATCCGGAT
GCAAAGGCCTATAATAATTGAGTTTGAAGACAATCAGCTATCTCTCCTCAAAGCTCTGCAGCACAACGTG
GGACCACAGACTCAAATGGTGGTGGTTGTCCTTCCCAACAGCAACAAGGACAAGTACGACAGCATTAAGA
AGTTCCTTTGTGTGGACTGTCCGACTCCCAGCCAGTGTGTGGTGGCCCGCACCCTCAGCCGACCTCAGGC
GCTCATGACCGTGGCAACGAAGATCGCCCTGCAGATGGCCTGCAAAATGGGAGGAGAGCTGTGGAGTGTG
GAGATCCCTCTCAAACAGCTGATGATTGTGGGCATTGACTGCTACCATGACACGTCTGCTGGGAAGCGGT
CTATCGGCGCTCTGGTGGCAAGCCTCAACCCGACCATGAGCAGATGGTACTCAAAGTGTGTCCTGCAGCA
CAAAGGTCAGGAAATAATGGATGGACTGAAA---ATGGCCCTGACTGGTGCCCTGAAAGACTACCTGAAG
TTCAATAACTGCCTGCCATCTCGCATCATTGTGTATCGGGATGGAGTAGGAGACGGCCAGTTGCAAAGTG
TCGTCAACTACGAGGTGGCTCAGATGATGGACTCAATCAAGTCCCTGGGGGAGAACTATGAGCCCAAGTT
GAGTGTGGTGGTGGTCAAGAAGCGCATCAGCAGCAGGTTTTTCACCATGATCGGCGACAAGTTCACCAAC
CCACCACCGGGCACCGTCATTGACACAGAGGTCACCCGTCCAGAGTGGTACGACTTCTACATTGTGAGCC
AGTCTGTCCGATCCGGAAGCGTTTCACCCACTCACTACAACGTCGTCTACGACACCAGCGGACTGAAGCC
TGACCACATGCAGCGGCTCACGTACAAGCTCTGTCACTTGTACTACAACTGGCAGGGAATCATCCGTGTT
CCTGCTCCCTGCCAGTACGGCCATAAGCTGGCTTTCCTGGTTGGGCAGAGCATTCACAAGCAGCCCAGCG
TCAAGCTTGACGACTACCTTTTCTATCTT-----------------------------------------
----------------
>PIWIL1_SterletSturgeon
ATGACTGGAAGAGCTAGAGCACGTTCAAGGGGGAGGGCCCGTGGA---------------CAGGAGCCCT
CCCAGGCTGCAGCTCCTGGAATGGCCCCAAAGCCTGCA---------GCAGAAGTGGGTCTTCCC-----
----CAACCTTTAGGGGAAGGGGAGCTGCTTGGTCGTGGAAGGCAGAAGGGCCCTCCGGGAGCAGTCAGA
CCTGAAGGCATGCAGCTTCAAATTTCAGCCGGTTTTCAACAAATGAAGATTGGAGAAAGAGGTGGACGAC
GCAGCGATTTCCATGATACTGGAATTCACACCAGGCAAGCTATGGAGCATGTCAAGGAGTCAAAGACAGG
TGTTTCTGGATCTACTATCGAATTAAGAGCAAATTATTTCCGCATCATCTCTCGGCCCCAGTGGGTTTTG
TATCAGTACCATGTTGATTACAACCCCCAGATGGAATCCCGTCGGCTCCGCTCTGCTCTCCTATTCAAGC
ATGATGAAGTACTTGGTACGACACGTACCTTTGATGGAAGCATCTTATTCTTGCCTCATCGACTGCCAAA
CACTGTCACAGAATTATTCAGTGAAACACGATCTGGTGAGAATGTGAGGGTGACCGTAACATTGACGAAT
GAGTTGCCTCCAACCTCTCCTGTGTGCCTACAGTTTTACAATATTATATTCAGGAGGGTTTTGAGGATCT
TGAATATGCAGCAGATAGGTCGTCATTACTATAACCCCAACGATCCCCTGAATATCCCTCACCACAGGTT
AATGATTTGGCCAGGTTTCACAACCTCCATTCTGCAGTATGAATCCAGCATCATGCTCTGTACAGATGTA
AGCCACAAGGTCCTTCGTAGTGAAACTGTCCTGAGCTTCATGTCCCAGTTGAGGCAGCAGTGTGGAGACC
AGCGATTTCCAGAAGCTTGCACCAAGGAACTTGTTGGGTTAATTGTTCTGACCAGGTACAACAACAAAAC
CTATAGGATCGATGACATTGCTTGGGAAAAGACTCCAAATAATACTTTTAAGAAGGGAGATAAGGACATT
TCTTTCAAGGAGTACTACAAGTCGCAATATAATCTGGATATCTGTGACAACAACCAGGTTCTCCTGGTCA
GCCAACTGAAGAGG---CAGGGCCCTGCTGGTGGTGCTCCACGAGGACCAGCCCTGCTTGTTCCTGAATT
CTGTTACCTCACAGGTCTTACAGATAAAATGCGGAGTGACTTCAACATTATGAAGGACTTGTCATCTCAC
ACAAGACTAACTCCGGAACAGAGAGAGCAACGGATGGACAGATTCATTACTAATATTAATAGGGATCCAA
ATGCACAGGCAGAGTTGACCAGCTGGGGCCTAAACTTTGACAACAAACTTCTGTCTTTGAAAGCAAGAGT
TCTTCCTACAGAAAGGATCTCCCAAGGAGCAAAGATTTACGAATACAGTCCTTGGGTAGCAGAGTGGTCA
AGGGAAATGAGGGGTGCTCCGCTGATAAGTACCAGACCACTGGAAAACTGGTTAATGCTGTATACTAGAA
GAAACATTGATAGTGCCCAGGCTCTGCTTCAAGCTCTAAACAAAGTGTCACCACCACTAGGCATCAGGGT
GCAAAGGGCATGCATGATCGAGATTGAGGATCGGCAGGAATCCCTAATGAGAGCCTTGCAGCATAATGTT
AGTCCACAAACTCAGATGGTGGTTTGCATACTTCCTAACAATCGCAAGGACAAGTATGATGCTGTGAAGA
AGTTCTTGTGTGTTGACTGCCCCACCCCAAGCCAGTGTGTTGTGGCACGCACCTTAAGTAAACCTCAAGC
ACTCATGACAATTGCAACCAAAATTGCTCTTCAGATGAATTGCAAGATGGGAGGAGAATTGTGGAGTGTT
GAAATTCCACTAAAGCAGCTAATGATCGTAGGAATCGACTGTTACCATGACATTGTAGCTGGGAAACGAT
CAATTGCTGGATTGGTGGCCAGCCTGAACCAGGGAATGACAAGATGGTTTTCTAAATGTGTACTGCAAAG
TCGAGGACAAGAGATTGTGGATGGACTAAAG---ATTTCCCTGCAAGCTGCGTTGAAGGCTTGGTACAAG
CACAACAACTGCCTGCCGTCTCGTATAATTGTCTACCGGGACGGAGTTGGTGATGGACAACTTCAGAGTG
TTGTCAGTTACGAAGTGCCACAGATAATGGGCTGTATAAAAGCTCTTGGACAGGATTACAATCCCAAGCT
GACCGTAGTTGTTGTGAAGAAACGTGTCAGTGCAAGATTCTTTGCCCGCATTGATGGGAAGCCTTCTAAT
CCACCACCTGGAACAGTCATTGATAATGATGTCACTAGACCCGAATGGTATGATTTCTACATTGTGAGCC
AAGCTGTGCGTGTTGGTAGCGTGTCACCAACCCACTACAACGTGATTTACGACAGCAGTGGTTTAAAGCC
AGACTACATGCAGCGCCTGACGTACAAAATGTGTCACATGTACTACAACTGGTCGGGAATTGTAAGAGTA
CCAGCCCCTTGCCAGTATGCACACAAACTGGCATTCTTGGTTGGACAGAGTATTCATAGGGAACCCAACA
CAAACCTGGATGACTTTCTGTATTACTTG-----------------------------------------
----------------
>PIWIL1_Zebrafish
ATGACAGGACGAGCAAGAGCAAGATCGAGGGGCAGAGGTCGTGGT---------------CAGGAG----
-----CCTGCTGCTCCTGGCGCACAACCACCTGTATCT---------CAAGAGGCTGCAAAGCCTGTT--
-GTGTCCACTCCGTCTGAAGGACAACTGGTGGGCAGAGGGAGACAGAAACCTGCACCTGGAGCCATGTCT
GAAGAA---GCGATGCTCCAGATTTCTGCTGGCTTTCAGCAGGTGAAGATCGGGGAGAGAGGTGGACGCA
GACGGGATTTCCACGATTCTGGTGTCCATACTCGTCAACTTATGGAACACGTGAAAGAATCCAAAACAGG
TGTTTCTGGGACTGCCATTGAGCTGAGGGCCAATTTTATGCGTCTGCTTTCACGTCCTATGTGGGCTTTG
TATCAGTATCATGTGGACTACAAGCCACCAATGGAGTCCAGACGACTGCGTTCGGCTTTGCTTTTCCAGC
ACGAGGAGACTCTGGGGAAAGCACACACCTTTGATGGAGCCATTCTCTTTCTCCCCAACAAACTGCGCAA
CGCTGAGACAGTCCTGTGCAGTGAGACCAGAAATGGAGAGAAGGTTGAGATCACTGTGACACTGACCAAT
GAGCTGCCGCCGTCCTCTCCTGTATGCCTGCAGTTTTACAACATCCTCTTCAGGAGAATCCTAAGAATAC
TAAACATGCAGCAGATCGGACGTCATTACTACAATCCTGATGACCCATTCAACATCCCACAGCACAGGCT
GACAATTTGGCCTGGCTTCATGACCACCATCCTACAGTACGAGTCCAGCATCATGCTGTGCTCTGATGTG
AGCCACAAGGTTCTGCGCAGTGAGACGGTTCTTGACTTTATGTACAGTCTGAGACAGCAGTGTGGAGACC
AGCGCTTCCCTGAAGCCTGCACGAAGGAGCTTGTGGGCCTGATCATTCTGACCAAGTACAACAACAAGAC
ATACAGGATTGATGACATTGCCTGGGATCATACTCCCAACAACACATTCAAGAAAGGAGATACAGAAATT
TCATTCAAGAACTACTTCAAATCGCAATATGGTCTTGACATAACAGATGGCAACCAGGTTCTTCTCGTTA
GCCATGTGAAGAGA---CTTGGCCCCTCAGGACGCCCTCCACCGGGACCAGCTATGCTTGTCCCCGAGTT
CTGCTACCTCACTGGTCTAACCGATAAAATGCGTGCTGATTTTAACATCATGAAGGATCTTGCTTCACAT
ACACGGCTAAGTCCTGAACAGAGAGAGGGCAGAATTAACCGCTTAATCTCCAACATCAACAGAAATGGAG
ACGTGCAGAATGAACTGACTACTTGGGGTCTGAGCTTTGAGAACAAGCTTCTTAGTCTTAATGGGAGAGT
TTTGCCCTCTGAGAGGATCATACAGGGAGGCAGAGCATTTGAGTATAACCCATGGACAGCAGACTGGTCT
AAAGAGATGAGAGGTCTCCCTCTGATTAGCTGCATGTCTCTGGACAACTGGCTCATGTTCTACACGCGCA
GAAATGCAGATGTTGCCCAATCTCTGCTTCAGACTCTCAACAAAGTGTCTGGACCCATGGGGATCCGCAT
GCAGAGGGCTGTCATGATTGAGTATGAAGATCGTCAGGAATCTCTCCTTAGAGCTTTGCAACAAAACGTA
GCACGTGAAACTCAGATGGTGGTGGTGATCTTGCCTACCAATCGAAAAGACAAGTACGACTGTGTAAAGA
AGTACCTGTGTGTGGACTGCCCTACTCCTAGTCAGTGTGTGGTGTCTCGCACCATCAGCAAACCTCAAGC
ACTTATGACTGTGGCCACCAAGATTGCTTTGCAGATGAACTGCAAAATGGGAGGAGAGCTGTGGAGTGTA
GAAATTCCACTCCGGCAGCTCATGATTGTAGGTATAGACTGCTACCATGATACCGCTGCTGGAAAAAGGT
CCATCGGCGCAATGGTGGCCAGTCTAAATCAGGGCATGTCAAGGTGGTTCTCCAAGTGTGTCTTGCAAAA
CCGTGGACAGGAGATCATCGATGCACTGAAG---GGGTCATTGCAGGGTGCTCTGAAGGCCTATCTGAAA
TACAACAATTCTCTGCCCTCGCGCATCATTGTTTACCGAGATGGAGTTGGAGATGGCATGCTGCAGAGCG
TTGTGGACTATGAAGTTCCTCAGATCATGCAGTCTATCAAGACCATGGGGCAAGATTATGAGCCCAAGCT
CTCAGTAGTGGTGGTGAAAAAGCGCATCAGCTCCCGATTCTTTGCTCGGATTGATGGCAAAATTGCCAAT
CCCCCTCCTGGGACAGTCATTGACACTGAAGTCACTCGTCCAGAGTGGTATGATTTCTTCATTGTAAGCC
AGGCTGTGCGCTTTGGGTGTGTCGCACCTACTCACTACAATGTGGTGTTTGACAACAGCGGCCTTAAACC
AGATCACATGCAGAGACTCACCTACAAACTTTGCCACATGTACTACAACTGGCAGGGGATTGTGCGAGTG
CCAGCTCCATGCCAGTATGCCCACAAATTGGCCTTCCTGGTTGGCCAGAGCATTCACAAGGAGCCTAACA
TGAATCTGGATGACTTCCTGTATTACCTG-----------------------------------------
----------------
>006640394.2_PIWIL1_SpottedGar
ATGTCTGGAAGAGCGAGAGCCCGTTCCAGGGGAAGAGCCCGTGGG---------------CAGGAG----
-----CCTTTGGTTCCGGGAGCG-----------------------------------------------
----------------------------------------------------------------------
---------GTCATTATTCAGATTTCTGCCGGCTTTCACCAAATAAAGATTGGTGAAAGAGGAGGGCGCC
GTCGAGATTTCCAGGATTGTGGAGTCAACACCAGGCAATCTATGGAACATGTGAAAGATTCGAAAATGGG
CGTTTCTGGATCTCCTATTGAACTGAGGACAAATTATTTCCGAATCCTCTCCCGACCACAGTGGGTTTTG
TACCAGTACCACATTGACTACAACCCTCCAATTGAGTCTCGTCGCCTGCGCTCTGCTCTCCTGTTTAAGC
ATGATGAAACTCTTGGCCCGACTCGAACCTTTGATGGAAGCATTTTGTTCCTGCCATGTAGACTGCGTGA
TGTGGAGACAGTGTTGTTCAGTGAGACACGTCAGGGAGAGAAAATTAAGATTACAGTAACTCTGACAAAT
GAGCTTCCTCCATCTTCTCCTACATGCCTTCAGTTTTACAATATCATTTTCAGAAGGATTTTGAGGATCT
TGAACATGCAGCAGATTGGTCGCCATTACTACAACCCAAATGATCCTCTGAATATTCCACAGCACAGGCT
TATGATTTGGCCTGGATTTACAACATCAATTTTGCAGTATGAATCCGGCATAATGCTCTGCACTGATGTT
AGCCACAAAGTCCTTCGCAGTGAGACTGTTCTGAGTTTCATGTCTCAGCTGAGACAGCAGGTCGGGGACC
AGCGGTTTCCTGAGGCCTGCACTAAGGAGCTTGTGGGATTGATCGTTCTCACCAGGTACAACAACAAAAC
ATACAGGATTGATGACATTGCTTGGGATCACACACCTAACAATACCTTCAAGAGAGGGGATTCTGAAATT
TCCTTCAAGGACTACTACAAAAATCAATATAATCTGGAAATTTCGGACGGTAACCAAGTGCTTCTGATCA
GTAATATTAAGAGA---CTGGGACCTGCAGGTGCCCCTCCTCCTGGTCCAGCAATGCTTGTTCCAGAATT
CTGTTATCTCACAGGTCTGACAGATAGGATGCGCAGTGACTTCAACATCATGAGAGACCTGTCTTCACAC
ACAAGACTAACCCCAGATCAGAGGGAGAATCGTCTGACAAGATTCATCGGCGTCATCCACAGTGGTCCTG
ATACACAGACAGAGTTGAGAAGCTGGGGCCTTGACTTTGACAACAAGCTTCTAAGTATCCAGTCGAGAGT
TCTTCCTCCGGAAAAGATAACTCAAGGTGCAAGATCTTATGAATACAACCCATGGGCTGCAGATTGGACA
AAGGAGATGAGGGGTGTTCCTCTGATTAGTTGCAGACCACTGGACAATTGGATACTACTGTACACACGTA
GGAACATAGAATGTGCCCATTCATTGCTTCAGACTCTGCACAAAGTGTGTCAGCCGCTAGGTATCCGAGT
ACAGCGGGCATGCATGATAGAGGTTGAAGATCGTCAGGATTCTCTGTTGAGAGCCTTACAACAGAATGTT
GGTCCAAATACTCAGATGGTGGTGTGCATTCTTCCAACTAACCGTAAAGACAAGTACGATTGTGTGAAGA
AGTTCCTGTGTGTTGACTGCCCCACACCCAGCCAGTGTGTTCTGGCACGGACTCTGAGCAAGCCTCAAGC
CCTTATGACCATCGCCACCAAAATAGCCCTTCAGATGAACTGCAAAATGGGAGGGGAACTGTGGAGTGTT
GACATCCCACTAAGACAGCTTATGATCGTGGGAATCGATTGTTACCATGATATATCGGCAGGAAGGAGAT
CTGTGGGAGGACTGGTGGCCAGCCTCAACGCAGGAATGACAAGATGGTATTCTAAATGTGTGCTGCAGAG
TCGAGGCCAGGAAATCATCGATGGGCTGAAA---GTACCTTTGCAATCTGCTCTCAAGACCTGGATGAAC
TACAACAACGGTTTACCACAGCGTATAATTATCTACAGAGATGGAGTTGGTGATGGACAGCTGCAGAGTG
TAGTCAGTTATGAACTGCAGCAGATTCTGGACTGCATCAAAGCTCTTGGAAAGGACTACAGTCCCAAGGT
CACGGTCATCATTGTGAAGAAGCGCATCAGCACAAGGTTCTTTGCATGGATTGATGGAAAGTTGTCTAAT
CCACCCCCTGGAACTATCATTGATACTGATGTTACCCGACCTGAATGGTATGATTTTTACATCGTGAGTC
AAGCTGTGCGTGTCGGCAGTGTCTCACCAACTCATTACAATGTGATATATGACAACAGTGGCTTGAAACC
CGATTACATGCAGCGTCTGACGTACAAACTGTGCCACTTGTACTACAATTGGCAGGGGATCATCAGAGTG
CCTGCCCCCTGCCAGTATGCCCATAAACTGGCTTTCTTGGTTGGTCAGAGCATTCACAGGGAACCCAACA
GGAACCTAGATGATTTTCTTTATTATCTT-----------------------------------------
----------------
>PIWIL1_Medaka
ATGTCTGGTCGGGCTCGTGCCAGATCAAGAGGGAGAGCACGTGGT---------------CAAGAC----
-----ACCGCTGTGCCTGGAGTGAGCAAATCC---------------CAGGAGCCAGTACCACCT-----
----CCTGCCCCTGCAGGGACCGAGTTGGTTGGTAGAGGCAGACAGAAAGGTGCTCCAGGAGCTTTTTCC
ACAGAT---GCTCTTCTACAGATTTCCGCTGGCTTTCAGCAGATTAAACTTGGAGAACGAGGTGGACATC
GACGGGATTTTAATGATTTTGGAGTTAACACCAGACAGTTGATGGAGCATGTTAAGGAGTCCAAGTGTGG
AACATCTGGATCTCCCATTCAGCTGACAGCAAACTTCTATCGAATCCTCTCCCGACCTCAGTGGGTTCTG
TATCAGTATCATGTGGATTTTAAACCACCAATGGAGTCCCGGCGTCTTCGAACTGCCCTTCTCTATCGTC
ATGCGGAAGTAATTGGGGACGCTCGGACCTTTGATGGGGCGTTGCTCATTTTGCCGCGCAGACTGCATTG
CAAGGAAACCGTGCTGTACAGTGAAACCAAGAGTGGTGAGAAGGTCCTGATAACTGTCACCCTGACAAAT
GAACTGCCGCCAACATCACCAGTCTGTATTCAGTTCTACAACATCCTCTTCAAAAGGGTCTTGAGACTTC
TGGAAATGCAACAGATCGGACGCAACTACTACAATCCTAAGAATCCACTCAACATACCAGAACACAACCT
AACCATCTGGCCAGGCTACTCTACCACCATCTTGCAGTATGAGTCATCCATCATGTTGTGCACGGACGTG
AGTCACAAGGTGCTGCGTAGTGAGACTGTTTTGGACTTCATGGTCAACCTGCGGCAGAAGTGTGGAAATC
AACGCTTCCCTGACGCCTGTGCCAAGGAGCTCATTGGACTCATTGTTCTCACAAAGTACAACAATAAAAC
CTATCGGATTGATGATATTGCTTGGGATCACACCCCCAAAAACACCTTCACGAGGGGAGACGCAGACATT
TCATTCATGAACTACTACAAGACACAATATGGTTTGGACATCACTGATGTAAACCAGGTCCTGCTGGTTA
GCCATGTGAAGAAGAGGACTGGTCCCGGTGGAGGCCCCCCTCTTGGGCCAGCGATGCTCATCCCTGAACT
GTGCTACCTGACAGGTTTGACTGATAAAATGCGAAGTGACTTCACCATCATGAGGGACCTGAGCGAGAAC
ACCAGACTGAGCCCTGATAAGAGAATAAGTCGTCTCAGTGGATTTATTGAAGACATTTGTGGGAATGCTG
GTGTGCAAGAAGAGCTAAAAAAGTGGGGAATTGGCTTCGATAACCACCTCCTGAATCTGTCTGCGAGAGT
TCTGGCACCAGAGAGGATTTTCCAAGGACCAAGATCGTACGACTACAACCCTATGTCAGGTGACTGGTCC
AGAGAGATGCGGGGAATACCCATCATCAGCTCTCCACCACTGAATAATTGGATCATGTTTTCCACACGCC
GCAACTCCAACGAAGCTCAGTCCCTCCTGCAGACCCTCGGCAAAGTCTCAGGTCCGCTTGGTTTGCGGTT
GCAGAGAGCTGTCATGATTGAGTATGAAGACCACCAGGAATCTCTCCTCAGAGCTCTTAAACAGAACGTT
GGGCCGACCACCCAGATGGTGGTGGTGGTCCTCCCCAGTAACAGGAAGGACAAGTATGACAGCGTCAAAA
AGTACCTGTGTGTGGATTGTCCCACTCCCAGCCAGTGTGTGTTGTCCCGCACACTCAGCCGACCGCAGGC
GCTCATGACTGTGGCAACAAAGATTGCTCTGCAGATGTCCTGCAAAATGGGAGGCGAGCTCTGGAGTGTT
GAAATCCCGCTCAAACAGCTGATGATTGTGGGGATTGACTGCTACCATGACATCTCTGCGGGGAAAAGAT
CCATTGGTGCGATGGTGGCCAGCCTCAACCAATCCATGAGCAGATGGTACTCCAAGTGTGTGCTGCAGCA
CAAGGGTCAAGAACTCATGGACGGGCTAAAG---ATGGCCTTTACTGGAGCATTGAAAGACTACCTCAAA
TTCAACAACTGTCTTCCATCACGCATCATTGTGTATCGAGATGGCGTGGGGGACGGGCAGCTACACAGTG
TTGTCAACTTTGAGATTTCACAAATTTTGGAGTCCATCAAGTCCCTGGGCCAAGACTACAATCCAAAAGT
GAGTGTGGTTGTGGTGAAAAAGCGGATCAGCAGCAGGTTTTTTGCCATGATAAATGACAAAGTGAGCAAC
CCTCCACCGGGAACAGTCATCGATACGGAGGTCACGCGCCCAGAGTGGTACGATTTCTTCATCGTGAGCC
AGGCTGTTAGGTGTGGAAGCGTCTCACCAACCCACTACAATGTGGTGTACGACACCAGTGGACTCAAACC
TGATCACATGCAGCGGCTCACATACAAACTTTGCCACATGTATTACAACTGGCAGGGTTTGATCCGTGTG
CCTGCTCCATGCCAGTACGCTCACAAGCTGGCCTTTCTGGTGGGACAGTCGATTCACAGAGAGCCCAACA
TAAAGCTGGACAACTACCTCTTCTACCTG-----------------------------------------
----------------
>PIWIL1_ClownAnemonefish
ATGACTGGTCGGGCACGAGCAAGAGCACGAGGCCGAGCACGTGGT---------------CAGGAG----
-----ATCGCAGCACCTGGAGCGAGACAGGCT---------------CGAGACCCTACGCCACCA-----
-GCTCCCCCTCCTGCAGAGGGGGATTTGGGTGGTAGAGGGAGGCAGAAAGGTGCTCCAGGACCATTTTCT
GCAGAA---ACTGTTCTAGAGATTTCAGCTGGATTTCAACAGGTGAAGCTGGGAGAAAGAGGTGGACGCC
GTCGAGATTTTCACGATGTAGGGATCAACACCAGACAGATGATGGCGCACGTGAAGGATTCCAAGTGTGG
AACAACTGGCACTCCCATTCAGTTGACGGCAAACTGCTTTCGCATCCTGTCCCGCCCTCAGTGGGTTTTA
TATCAGTACCATGTGGACTTCAAACCACAAATGGAGTCTCGTCGCCTGAGATCTGCCCTCCTCTTCCAGC
ATGAGACCACCATTGGCTCAGCAAGAACCTATGATGGAGCTGTGCTTTTTCTGCCTCACAGGTTGCACAA
CAAGGAGACTGTGCTGCATAGCATGACCAGGAATGGAGAGAACGTTCAGATAACCGTCACCCTGACAAAT
GAACTGCCACCCACATCACCAGTATGCATTCAGTTTTACAACATCATGTTCAGAAGGATTCTGAGAATTC
TCAACATGCAGCAGATCGGACGCAACTACTACAACCCCAGTGATCCACTCAACATCCCACAGCACAAACT
TACCATCTGGCCAGGCTTCGCCACTACAATCTTGCAGTATGAGTCAGCCATTATGATGTGCATTGATGTG
AGCCACAGGGTGTTGCGTAGTGAGACAGTCCTGGACTTTATGGCCAGCCTGAGGCAGCAATGTGGAAATC
AGCGCTTTACTGAGATCTGTGCTAAGGAGCTTATTGGGCTCATAATCCTCACCAAGTACAACAACAAAAC
CTACAGGATTGATGATATTGCATGGAATCACACTCCCAACAACACTTTCAAGAGGGGGGAGACAGACATT
TCCTTCAAAAACTACTTCAAAACTCAATATGGCCTAGACATCACAGATGGGAACCAGGTGCTGCTGATCA
GCCATGTGAAGAAG---ATGGGTCCTTCTGGAGGTCCTCCTCCTGGCCCAGCCATGCTCATCCCAGAACT
GTGCTACCTTACAGGCTTGACTGATAAGATGCGAGCTGACTACAGGATCATGAAGGATTTGAGCACCCAC
ACGAGACTGACTCCAGATAAGAGGGAAGAGCGCCTCAGTAGATTCGTTGGTAACATACAGAAGGATGCTG
AAGCGCAGGCAGAGTTGGATAAGTGGGGACTCAGCTTTGATAAGCAACTTCTAAATGTGACTGGCAGAAT
CCTTCGAGGGGAGACGATTTTCCAGGGATCAAGATCGTATGAGTACAACCCAATGACAGCTGACTGGGCC
AGAGAAATGCGTGGCTTGGCCCTGATGCAGTCTCCTCCGCTGAGCAACTGGCTCGTGCTTCACACCCGAC
GTAACTACAACGAAGCCCAGTCTCTTGTCCAGACACTCAGCAAAGTCTCAGGTCCACTGGGCTTCCGCAT
ACAGAGACCTGTCGTGATTGAATACGATGACCATCAGGAGTCCCTTCTCAGAGCTCTGCAGCATAATGTT
GGACCCCAAATACAGATGGTGGTGGTAATCCTTTCGAGCAACAGGAAGGACAAGTACGACAGTGTTAAGA
AGTACCTGTGTGTGGACTGTCCTACTCCCAGCCAGTGTGTGGTGTCTCGTACCCTCAGCCGACCTCAGGC
ACTCATGGCTATTGCTACAAAGATTGCACTGCAGATGGCTTGCAAGATGGGAGGAGAGCTCTGGACCGTG
GACATCCCTCTGAAACAGCTGATGATTGTGGGCATTGACTGTTACCATGACACCACTGCTGGGAAAAGGT
CCATTGGAGCTCTCGTGGCGAGCCTCAATCAGAGCATGAGCAGGTGGTTCTCAAAGTGCGTGCTGCAGCA
CAGAGGTCAGGAAATCATGGATGGACTGAAA---ATGGCCTTAACTGCTGCACTGAAGGACTATCTGAAG
TTCAATAAGTGCCTGCCTTCACGCATCATTGTGTACCGAGATGGAGTGGGAGACGGCCAGCTGCACGGCG
TGGTCAACTATGAGGTCTCACAGATCATGGATTCCATCAAGTCTATCGGGCAGGACTACGAGCCCAAGCT
GAGTGTGGTGGTGGTGAAGAAACGCATCAGTAGCCGGTTTTTCTACCACAACAATGGCAACGTGTTAAAC
CCTCCCCCAGGCACCGTCATTGACACAGATGTCACCCGGCCAGAGTGGTATGACTTCTACATCGTGAGTC
AGGCTGTACAATTGGGAAGTGTCTCGCCAACCCACTACAACGTTGTGTACGACACCAGTGGCCTGAAGCC
GGATCACATGCAGCGGCTTACCTACAAGTTGTGCCACATGTACTACAACTGGCAGGGGATCATCCGAGTG
CCTGCTCCCTGCCAGTATGCCCACAAGCTGGCTTTCCTTGTTGGCCAGAGCATTCACAGGGAGCCCAATG
TGGAGCTGGACGACTACCTCTTCTACCTT-----------------------------------------
----------------
>PIWIL1_Fugu
ATGACTGGGCGAGCACGTGCAAGATCACGCGGCAGGGCTCGTGGC---------------ACGGAG----
-----ACCGCAGCTCCTGGAGCCGTAAGCGTTTCGTCACTTCCTACTCGAGAGCCTGCTACAGCGACTAG
TGCTGCTCCAGAAGCCGAAGGAGATCTGGTTGGTAGGGGCAGACAGAAAGGTGTCCCAGGACAACTTGCT
CAAAAA---ACTGTTGTTGAGATGTCAGTTGGATTTCAACAAGTAAAACTAGGAGAAAGAGGTGGACGCC
GCCGGGATTTCAATGATACAGGGGTCAACACCAGACAGTTTATAGAGCATGTAAAGGAGTCGAAGAGTGG
ATCAAGTGGCTCTGTCGTTCCATTGATAGCAAACTTCTTTCGTATTGTGTCCCGCCCTCAGTGGGTTCTG
TATCAGTATCACGTGGACTATCAACCGCCAATCGAGTCGCGGCGTTTGCGAACTGCTCTGCTCTTTCAGC
AT---GAAGTATTGGGTATAGCACGAACCTTTGATGGAGCTCTCCTTTTCCTACCTCATAGACTTCCGGA
CAAGGCGACTGTGCTGCACAGTGAGACCCGCAATGGAGAGAAGATTCAGATAACAGTCACCCTGACAAAT
GAGCTGCCACCATCATCTCCAATGTGCATTCAGCTTTACAACATCATATTTAGAAGGATCCTGAAAATTC
TAAATATGCAGCAGATCGGGCGCAACTTTTACAACCCCAATGATCCACTCGACATCCCACAGCACAGGCT
GACTATATGGTCTGGCTACACCTCGACCATCTTGCCTTACGAGTCAGCCATCATGATGTGTACTGATGTC
AGCCACAGGGTCCTTCGCAGTGAGACTGTTCTTGATTTCATGATAAATTTAAGACAACAATGTGGATCAC
ATAATTTCATAGACATCTGCACCAAGGAGCTCATTGGACTTATAATCCTCACCAAGTACAACAACAAAAC
TTACAGGATTGATGATATTGCATGGGACCACACTCCAAGCAATACTTTCACAAGAGGAGAGACAAACATT
TCTTTCAGGGACTACTACAAGAATCAATATGGGGTGGAAATCACTGATGGGAACCAGGCCCTGCTGGTCA
GCCATGTGAAGAGG---TTGGGTCCCAGTGGTAGTCCTCCTCGTGGACCAGCTATGTTACTACCTGAGCT
GTGCTACCTCACAGGTTTGACTGACAAGATGCGTTCTGACTTCAATATCATGAGAGACTTGAGTGTGCAT
ACCAGACTGACACCAGAGCAGAGGGAGCAACGGCTCAACAGATTTATGTCAAACATACAGAGGAACGCTG
ATGCCAGGGCAGAGTTGGAGAAGTGGGGACTGAACTTTGAAAGGAAGCTGCTCAATTTAAATGGAAGACT
CCTTCCAGGAGAGAAGATTTTGCAGGGCTCAGCATCGTATGAATATGACCCCGTGGTTGCTGACTGGACA
AGAGAGATGCGTGGAGTGAACGTGATCAGTGCTCCTCCACTGGAAAACTGGTTGCTGTTTTACACCCGCC
GCAACACCAATGAAGCACAGAACCTCCTGCAGAACCTCCACAAGGTCGCAGGTCCACTTGGTATCACTCT
CCAGAGGGCAAAAATGATTGAATATGAGGATCAACAGGATAGTCTTCTTAAAGCCATGAAGCAGAATGTT
GGGCCCCGCACTCAGATGGTGGTGGTGGTCCTTCCCAGCAGCAGGAAGGACAAGTACGACAATATTAAGA
AGTATCTGTGTGTGGACTGTCCCGTCCCCAGCCAGTGTGTGGTCTCCCGCACTCTGAGCCGTCCAAAGGC
CCTCATGACTGTGGCCACAAAGATTGCGCTTCAGATGGCTTGTAAAATGGGAGGAGAGCTGTGGAGTGTC
GAAATCCCACTAAAGCATCTGATGATTGTTGGCATCGACTGCTATCACGACACCTCTGCTGGGAAAAGGT
CCATTGGGGCCCTTGTGGCAAGCTTGAACCAGAGAATGAGCAGGTGGTTCTCTAGATGTGTACTACAGCA
CAAAGGTCAGGAAATCATGGACGGCCTGAAGACTCTTTGTCTTACAGCGGCACTTAAAGAGTACCTGAAG
TGCAACAACTGCCTGCCTTCGCGCATTATTGTGTACCGAGATGGGGTGGGAGACGGCCAGCTGCTGAGCG
TGGCCACCTTTGAAGTGGCCCAGATTCTAGAGTCCATTAAGTCACTGGGGGCAGACTACGCGCCCAAGCT
GAGTGTGGTGGTGGTGAAGAAGCGCATTGCCAGCAGGTTCTTTAGCGTCATCGGTGGGAAGATGTCCAAC
CCACTTCCAGGAACTGTCATTGACACAGAGGTCACTCGTCCAGAGTGGTATGATTTCTACATTGTGAGCC
AGGCCGTTCGCTCTGGAAGCGTCTCGCCGACTCACTACAACGTCATCCATGACAGTAGTGGTCTGAAGCC
AGATCACATGCAGAGACTTACGTACAAGCTGTGCCACATGTACTACAACTGGCAGGGGGTTATCAGAGTG
CCCGCCCCCTGCCAGTATGCCCACAAACTGGCTTTCCTTGTTGGCCAGAGCATCCACAAGGAGCCCAACA
TGCAGCTGGACAACCTTCTCTTCTATCTT-----------------------------------------
----------------
