# Supplementary material for: Evolutionary history of the vertebrate Piwi gene family
Source: PeerJ. 2021 Nov 5;9:e12451. doi: 10.7717/peerj.12451 (PMC8574217; doi:10.7717/peerj.12451)
Supplement: Supplemental Information 12 [file peerj-09-12451-s012.zip › rawData/dataS6_dNdSalignments/fish.piwil1.nwk]

(PIWIL1_Zebrafish:0.0911349495,((((PIWIL1_Reedfish:0.2330991241,PIWIL1_SterletSturgeon:0.0813529868):0.0566119282,PIWIL1_SpottedGar:0.1436219446):0.0946002761,PIWIL1_AtlanticSalmon:0.0787444656):0.0107567174,(((PIWIL1_NileTilapia:0.0831699935,PIWIL1_ClownAnemonefish:0.1170090113):0.0174374070,((PIWIL1_Fugu:0.2086277657,PIWIL1_Platyfish:0.1410498635):0.0272775219,(PIWIL1_Medaka:0.1541850030,PIWIL1_Stickleback:0.1194956312):0.0257346861):0.0072009926):0.0422599321,030357825.1_PIWIL1_AtlanticCod:0.1789991865):0.0831624217):0.0368747452,PIWIL1_ElectricEel:0.0940876701);
