# Supplementary material for: Evolutionary history of the vertebrate Piwi gene family
Source: PeerJ. 2021 Nov 5;9:e12451. doi: 10.7717/peerj.12451 (PMC8574217; doi:10.7717/peerj.12451)
Supplement: Supplemental Information 12 [file peerj-09-12451-s012.zip › rawData/dataS6_dNdSalignments/fish.piwil2.cdn.fas]

>PIWIL2_Medaka
ATGGAGCCAAGCAAGCCT----------------------------------------------------
----------------------------------------------------------------------
-CCTGACATCAGTGGGATGAAAGTCGCTGGTCTTCCTGCGCTT---------------------------
GGCAGAGGACTACAG------CTTGAGACGGTTTTGGGACGCAGTAGAGGATTACCGCTCGCTGCTGAGA
CG---CCCAGTGTAGGACGAGCCCGGGGATTGTTCACCCCAGGGGAGACTGTTCCA---------GGACC
AGCTCCGTCTCTGCCCACA---ACTGTACCTGTGCAAGGT------AGAGGAGTGTTGGCACAG---CCC
GAGAGTTTGGTATTGGGTCGGGCCAGAGGGGTTCTTCTACAAAAGGTAGAGCCAAAAGTGGGTGTG---G
CCAGAGGATCTGTTCTGTCAAGTCTACAACTACAGGATGAAGGCGCCTCTCCT-----------------
-------------CCTGAAACGCTGCTGGTTCCATCAGGAGACACC---CCAGCTTTAACTACAGGAGTG
ATTGGTATGCCAGGTCTTGCTCAAGGGTCCACACTCGTGTCCATGTTTAGAGGAATGGGAATTGAGCCAT
TG------GCACCTCGTGGAAGAGGATCACAA---------------------GCAGTTGAAGCAGCTGG
AGGCATGGGG---GACATGAAACCG---CAGGGTGTC---------------------------------
------------------CATGACTCGATGGAGAGA---------------GGCAGCATTTTGTCCCCC-
--------ATCGTGGGGTGTGGAAGAGCTGCATTGCCGCAGCTTGGGATGGACAGAAGTCATTCTAGCCC
T---------CCCAGT---------TTGCCAGTTTCTCCAGTTCCTGAAACACCAACAGACGTGATGTCC
CAGCCACCT---------------------------CTGACAGGAGCTTCATCATCTGTGCCCACTCCT-
--------------CAAGAGGCCACTGTGACCTCATCTGAGGAGCCAACGAAAGCCGAGCCGACAGTGGA
ACCAGAG---AGTAAGCCGCTTAATAAAGCTGGGGTCAAAGGAGCCTCCATAACTATTGGCTCCAACCAC
ATTCCGATCAGCTGCAAGAATCAAGCTGTCTATCAGTATCATGTAACATTCAATCCAAATGTGGAATCGA
TGAGCATGAGGTTTGGCATGATGAGAGATCACCGCTCCACCACAGGAGAAGTGATTGCTTTTGACGGCTC
CATTCTGTATCTGCCAGTTCAACTCTGCGACGTGGTCAATCTCAAAAGTGTGAGACGGACTGATGATGAG
GAAATAGAAATCACAATCAAGATGACGAAGGTGTTGCCTCCCAACTCAGATCTTTGCATTCCGTTCTACA
ATGTTGTTTTCAGGAGGGTAATGAAAATCATTGGCCTGAGGCTGGTGGGACGGAATCACTATGATCCAGA
GAATGCAGTCATTCTTGGAAAACAACGACTTCAGGTGTGGCCTGGCTATTCGACCGCCATTAAGCGTATG
GATGGAGGTCTGTACCTTGCTGTGGACGTGTCCCACAAGGTGCTGCGGAATGACTCGGTTCTTGACCTCA
TGAACACCTTGTATCAACAGACAAAAGAGAACTTCAAAGACGCGTGCACTAAAGAGCTCATCGGTAGCAT
CGCCATCACCCGATACAACAATCGCACGTACCGCATTGATGACATTGAGTGGGACAAGTCACCCAAGGAT
AGTTTCACATTAATGGACGGC---------------ACAGAGACCACCTTTTTGGAGTACTACAGCAAGA
ACTATGGAATCACAGTTCAAGAGACAAACCAGCCGTTACTCGTGCATCGACCAAAGGAGAGATCCAACCC
TGGAGGCAAG---GTCATTTCTGGCCACATCCTCCTAGTGCCGGAGCTGTCCTTCCTGACGGGAATCCCA
GAAAAGATGAAAAACGACTATAGGGCAATGAAAGACTTAAAAATTCACATCAATGTGAGTAGTGATCAGC
ACACCCATGCAATCAAGCAGCTTCTGAAGAACATTTCATCCAAAGAGGACTGTACGAAAGCGCTGGAAGG
ATGGGGACTGCAGCTCGGCTCAGATGTTATGATGATCACAGGTAGAATGCTCCCTTTTGAAACCATCTGT
CTTAAGTCCTCCTCCTTTGCTACTGGTGCCAATGTGTCCTGGTCAAGAGAGGTTGTAAATGGTGCTTCAA
TCAGCTCTATCCCTTTGAACATCTGGGTAGTTTTCTACCCTCGCCGAAGTGCTGAACAGGCAGTCGAGCT
CATTTCTACCTTTCACAAAGTGGCTGGTCCTATCGGACTGCGGCTGCAGCGACCAATCACGGTGGAGCTG
CGAGACGATCGGACCGAAACTTATGTCAAGAGCATCCATTCTCAACTCACCAGTGAGCCTCACCTGCAGC
TTGTAGTGTGCGTCATTGAAGGCAACAGGGACGATCTCTACAGTGCCATCAAGAAGTTGTGCTGCCTCAA
ATGCCCCGTCCCTTCCCAGGTCATCAATGTTCGGACAATATCTCAACAACAAAAGTTGAGAGGCATTGCC
CAGAAGATCCTTCTCCAGTTGAACTCTAAGTTGGGTGGAGAGTTGTGGACTGTCGGCATTCCACTAAAAA
GCTTGATGGTGGTTGGAGTTGATGTCCACCATGACACCAGCAAAAAGCATCAGTCTGTCATGGGATTTGT
TGCAAGTGTGAACAGTTCACTGACCCACTGGTATTCCAGAGTGACTTTCCAGACGCCCACTGAGGAACTG
ATCAGTGGCTTCAGAGCCTGCTTCCTGTCCACTTTGCAGAAGTATTATGAGCTAAATCATGACTTGCCAC
AGAAGATTGTGGTTTACCGAGATGGCGTGTCTGACGGTCAGCTGAAGATGGTGGAGCTTTACGAGATACC
ACAGCTGATCAAGTGCTTTGAGACCTTCCCCAACTATGAGCCCAAGCTGGTCTTCATCGTGGTCCAAAAG
CGCATCAACACCATCCTTTATTCATCTTCTGTGAATGGCTTCAGCTCT---GTCCCAGCGGGAACAGTTC
TCGATCACACCCTCACCAACAAAGACTGGGTGGACTTCTATCTGACGGCACACGACATCAGACAAGGCGT
CGGACTCCCCACTCATTATGTCACACTGTACAACACAGCCAACCTCACTCCAGACCACTTGCAAAGATTG
ACTTTTAAAATGTGCCACCTGTACTGGAACTGGCCCGGCACCATCAGAGTTCCAGCACCATGCAAGTATG
CACACAAACTGGCGTTCCTGTCGGGTCAGTTCCTGCACTCTGAGCCAGCCATCCAGCTCTCAGACAAGCT
CTTTTTCCTG
>PIWIL2_NileTilapia
ATGGATCCAGACAAGGCT----------------------------------------------------
----------------------------------------------------------------------
-CCTGATCTCCCTGTGAGG------ATGGGTGCCCATTGGCTGGGACAA---------------------
GGAAGAGGACTACAG---CTTGGGGAGTCTGCTGTAGGACGTAGTAGAGGGCTGCTGCTCTCTACAGAAG
AA---CCTGCTGTAGGACGAGGCAGGGCTTTCCCTACTTTTAGTGATAACTCACTG---------GGACT
AAGTGGAGCTCTCCCCATT---ACTGAACCTGTGGTAGGAAGAGGTAGAGCGCTGTTGGCGCAA---CAG
GAT---ATAGTAGTTGGCCGAGCCAGAGGGCTGCTCGTCCCAGCAGTTGAATCAAAGGTAGGAGTG---G
CGAGAAGTGCAGGCGTACCTAGACTGGAGCCACAGGAAGGACCCACACCTCCA------AGT--------
-------------GAAACAATGATGCCAGCTCTAATGGGAGAAAGC---CCTACTTTGACAAAAGAAGAG
ATTGGCAAGCCACCCCATGTTAAAGGATCAACACTGGTCTCAATGTTTAGAGGAATGGGCATTGAACCAT
CA---GCGACTTCACTGGGAAGAGGAGCA---------------GCACCACTGGGGATGGGAGCAGCTGG
GGATGTGGGA---GAGATGAAACTG---CGAGATGCCCCACCAGGTGTCATC------AGTACACCACAG
AGTATC---GGCCCATCTGGAGAAATGATGGGCAGAGGCGGCAGTTTCCTTGGCCAAGGTTTGTCCCCT-
--CAGAAAATGGTGGGCCTCGGAAGAGCAGCTATGCCTCAGCTTGGAGTTGGCAGAGGCCGTGCTTTGCT
TCCTTCATTTCCTGCAGGTCAAGACGTGTCTGTTTCCCCAGTGTCTGAGCCACAA---ACAGAATACTCT
GAGCCCTCT---------------------------CTGACAGGAACGGTGTCCCCTGTGCACACCACT-
--------------CAAGAAGCCACCGACCTTTCCACTGCTCCAGCTGCAAAGAGTGAGCTGACAATGGA
GGCAGTT---CGTGAGCCACTAAATAAGGCTGGAACCAAAGGAGCTCCTATAAATATTGGGTCAAACCAC
ATCCCAATTCAATGCAAGAATGAAGCGGTGTATCAGTACCATGTTACATTTACTCCTAATGTTGAATCAA
TGACGATGCGTTTTGGCATGATGAAAGACCACCGTCCAACCACAGGTGAAGTTGTGGCATTTGACGGTTC
AATACTGTACCTTCCTGTTAAACTGAAAGACGTGGTTGTTCTCAAGAGTTTGAGACGGACCGATAATCAG
GAAATACAAATCAAAATTCAAATGACGAAGATTTTACCACCAAGCTCAGATCTGTGCATTCCCTTCTACA
ATGTGGTGCTCAGGAGGGTGATGAAAATCATTGGACTAAAGGTGGTAGGCAGAAACCATTATGATCCAGA
AAGCGCAGTCATTCTTGGAAAACACCGACTCCAGGTTTGGCCAGGCTACTCAACTGGTATCAAGCGCACA
GATGGAGGGCTGTACCTGTGTATTGATGTCTCTCACAAAGTCTTGCGGAATGACTCTGTGCTGGATGTCA
TGAACACATTGTACCAACAGAGCAAGGAAAACTTTCAAGATGAATGCACCAAAGAACTCATCGGCAGCAT
TGTCATCACCCGCTACAACAACCGCACCTACCGCATCGATGCCATTGAGTGGAACAAATCACCCAAAGAC
ACCTTCACTTTGATGGATGACTGCTTTTTCCTGCACAGCAAAACTACAGCAAACTGTTTTTTTGTCAAAA
ACTATGGCATTACAATCAAAGAGATGGACCAGCCTTTACTCCTGCATCGGCCAAAGGAGAGGTCCAGACA
AGGCGGGAAGCAAATCATCACTGGTGAGATCCTTTTAGTCCCAGAGCTTTCCTTCATGACAGGAATTCCT
GAGAAAATGAGGAAGGACTTCAGAGCTATGAAAGACTTGACTATGCACATTAACGTGAGTGGTGAGCAGC
ATACTCACTCGATAAAGCAACTTCTGAAGAACATCAACACCAATCCTGAAAGTCTGAATGAGCTTGGTGG
TTGGGGACTGGAGATTGGCACAGAAATCTTGATGATCAAAGGTAGAACTCTTCCCTTTGAAACCATCTGC
CTGCAGTCTTCATCCTTTGCCACTGGTGCTGATGTGTCTTGGTCCAGAGAGGTTGTGAGGGATGCTTCAA
TCAGCTCTATTCCCTTGAAAACCTGGGCCATCTTCTACCCTCAACGCTGTACAGCACAGGCTGAAGAGCT
TGTTTCCACCCTTAACAAGGTGGCCACACCTATTGGGGTGCAGATGGGTCGACCCATTTGTGTGGAGCTG
AGGGATGATCGGACCGAGACTTATGTCAAGACCATCCACTCACACCTCACGAGTCAGCCCAATTTGCAGC
TTGTAGTTTGCATCATATTTGGCAACAGAGATGATCTCTACAGTGCCATCAAGAAGCTGTGCTGTGTTAA
AAATCCCATCCCATCCCAGGCCATCAACGTCCGCACAATTTCCCAGCAACAGAAGTTGAAGAGTGTGGCC
CAGAAGATACTTCTGCAGATGAACAGCAAGTTAGGAGGAGAGCTGTGGACTGTCAATGTTCCTCTGAAAA
ACCTGATGGTAGTTGGAGTTGATGTCCACCACGACCCCAGCAAGTCTCATCAGTCAGTTATGGGGTTTGT
CGCGAGCGTGAACAGCTCATTGACCCGCTGGTACTCCAGAGTAATTTTCCAGACCCCCAATGAGGAACTG
ATCCGTGGCTTCAGGGTTTGCTTACTGGCTGCACTGCAGAAGTACTATGAGGTAAACCACAACTTGCCAG
AAAAGATTGTGGTGTACAGAGATGGTGTCTCAGACGGCCAGCTTAAAATGGTGGAGCAGTACGAGATCCC
ACAGTTGATCAAGTGCTTTGAGACTTTCCCCAGCTACGAGCCCAAGCTGGTCTTCATCGTGGTACAAAAG
CGCATTAGCACAACTCTGTACTCCTGGGCTGCAAACAGCTTTGGCACT---CCCCCTCCTGGAACTGTCG
TGGATCACACCCTCACTCAGAAAGATTGGGTGGACTTCTACCTGATGGCACATCACATTCGTCAGGGCTG
CGGACTTCCGACACACTACATCTCTTTATACAACACGGCAAACCTCACACCAGACCATTTGCAAAGGTTG
ACTTTCAAGATGTGCCATTTGTACTGGAACTGGCCCGGCACCATTCGTGTTCCAGCACCCTGCAAATATG
CCCACAAACTGGCTTTCCTGTCTGGCCAGTACCTCCACTCAGAGCCGGCCATCCAGCTCTCAGACAGGCT
ATTCTTCCTT
>PIWIL2_ElectricEel
----------------------------------------------------------------------
----------------------------------------------------------------------
----------------------------------------------------------------------
----------------------------------------------------------------------
----------------------------------------------------------------------
----------------------------------------------------------------------
----------------------------------------------------------------------
----------------------------------------------------------------------
----------------------------------------------------------------------
----------------------------------------------------------------------
----------------------------------------------------------------------
----------------------------------------------------------------------
----------------------------------------------------------------------
--------------------------------ATGCCACCTGTGGGGTTCAGTAAAGGTCCCGCTGCCAC
G---------CCCACC------------------------------------------TCCACCCATGTT
CCCGCCTCC---------------------------GGCCTTGTTCCAGTCCACCCCCAGGGAGTGACTG
CAGCC------TTTGGAGACACTAAAATGACCCCAGCAAGCTGCCAGACTAGAGCAGAACTGAAGATGGA
GGCTGTA---CGTGAGCCGCTGAAGAAGGTGGGAACGAAGGGCAGTCTTGTCACCGTAGGCTCAAACTAC
ATCCCAGTCCTCTGCAGGAATGAAGCCGTGTATCAGTACCACGTTACCTTCACTCCGAATGTGGAGTCTC
TAGGAATGCGGTTTGGGATGATGAGAGAACATTGCTCGACTACTGGAGAGGTGGTGGCCTTCGATGGCTC
CATCCTTTACCTGCCGAAACGCCTAGATGAGGTCGTTCACCTGAAAGTGCAGAGGAGGACTGATAACCAG
GAGATCAGCATCAAGGTCCAGATGACCAAGGTCCTGCCCCCTTATTCAGATTTGTGCATCCCCTTCTACA
ACGTGGTCTTCAGGAGAGTGATGAAGATCTTGGGGCTAAAACTTGTAGGCAGGAATCATTATGACCCCAA
AAGTGCCATTGTTCTTGGCAAGCACAGGCTGCAGGTGTGGCCCGGTTACTCTACCTGTATCAAGCACACT
GACGGTGGTCTGTACTTGGTCGTGGACGTTTCACACAAGGTGCTGCGGAACGACTCCGTGCTTGATGCCA
TGAATTTGATCTACCAGCAGAGTCGGGAGGGCTTTCAGGATGAGTGCACCAAAGAGTTTGTTGGCGCCAT
CGTAATCACGCGCTATAACAACCGCACCTACCGTGTCGATGACATAGAGTGGACCAAGTCCCCGAAGGAC
ACCTTCACTATGGCTGACGGC---------------TCCGAGACCACCTTCACTGAATACTACAGGAAGA
ACTATGGCATCACAATTAAAGAACTGGACCAGCCCATGCTGGTGCACCGTCCGAAGGAGAGATCCACACC
TGGACAGAAG---GTAATAACAGGTGAGATTCTTCTAGTTCCTGAGCTCTCGTTCATGACTGGAATCCCG
GAGAAAATGAGAAAGGACTTCAGAGCCATGAAGGACCTGACAATTCACATTAATGTGAGTGCGGAGCAGC
ACACACTGTCCATCAAGCAACTGTTGCACAACATCAGTACCAACCAAGAAGCTCTCGCTGAACTAGGCCG
CTGGGGCCTGGAGACCAGCTCCCAGATACTGGTGACCCAGGGAAGGACGTTACCCATGGAGACTGTATGC
CTGCAGTCTGCCTCCTTTGTCACCCCCTCGTCTGTCGACTGGTCCAGAGAAGTTGTGCGAGACTCATCCA
TCAGCTGTATCCCTCTGTACTGCTGGGCGATTTTCTACCCCCGTAGGGCAGCAGAACATGCCAAGGAGCT
GGTCACCACGTTTGGGAAGGTAGCCGGGCCCATGGGGCTCCGACTTGACCGGCCCATCCACGTGGAGCTC
CGGGACGACCGCACGGAGACCTACGTCAAGAGCATCCACTCCCATCTGACCAGCGAGCCCAACGTTCAGC
TAGTCGTGTGCATTCTGACGGGGAACAGGGATGACCTGTACAGCGCCATCAAGAAACTCTGCTGTGTCCA
CGCCCCATGTCCATCTCAGGCCGTCAACGTGCGCACCATCTCTCATCCACACAAGCTTCGTAGCATCGCC
CAAAAGATCCTTCTACAGATCAACTGCAAACTGGGAGGAGAGTTGTGGACCGTCAGTGTGCCGCTGAAAC
ACCTGATGGTGATTGGTGTGGACGTGCACCATGACACCAGCAAGAAGAGCAGGTCTGTGATGGGGTTTGT
GGCCAGTCTGAACAGCCTGCTGACGAGGTGGTACTCCAGAGTCACGTTCCAGATGCCAAATGAGGAAATC
ATTAATGGCTTCCGAGTGTGTCTTTTGGCTGCCTTGCAGAAATATTATGAGGTGAACCACAGCTTCCCAG
AGAAGATCGTTATCTATCGGGATGGAGTATCGGACGGCCAGCTCAAGACTGTGGAGCTTTACGAAATCCC
TCAGATCCTGAAATGCTTCGAGACATTTCCAGACTATGAGCCAAAACTCACCTTCATTGTGGTGCAAAAG
AGAATCAACACAACGCTTTACTCATACTTCGAAAACCGCTTCGGAGCA---CCTGTGCCTGGAACCGTGC
TGGACCACACGGTTACTAACAAAGACTGGGTGGATTTCTACCTCATGGCCCACTCGATTCGCCAGGGCTG
TGGCTTTCCTACCCACTACATATCCATATACAACACGGCCAATCTCACGCCAGACCACTTACAGAGGCTG
ACCTTTAAGATGTGCCATTTGTACTGGAATTGGCCCGGTACAATCCGCGTTCCGGCTCCGTGTAAGTACG
CGCACAAACTGGCCTTCCTGTCCGGCCAGTACCTACACTCTGAGCCTGCTGTACAGCTTGCGGACAAACT
CCATTTCCTG
>PIWIL2_Zebrafish
ATGGATCCAAAACGACCAACC-------------------------------------------------
--------------------------------------------------------------------TT
TCCCAGTCCCCCAGGGGTC------ATCCGGGCACCATGGCAGCAGTCG---------------ACAGAG
GATCAGAGTCAACTT---TTAGATCAGCCCTCATTGGGACGGGCCAGAGGTCTTATCATGCCCATAGATG
AA---CCTCTTCCTGGACGAGGTAGAGCTTTTAGTGTACCCGGAGAAATGCCGGTG---AGATTTGGTAG
AGGGATAACTCAGTCTATAGCTGCTGAGCCTCTGGTGGGCATGGCTAGAGGTGTGAGGTTACCT---ATG
GAAGAGGGAGGTTTTGGGCGAGGACGAGGTTTTTTGCTGCCCACTCCTGAGCCCACTGTTGGGATA---G
GGAGAGGGGCTGCTATTGGACCAGTGCCTACACTGGACATTCAAAAAGCAGAG-----------------
----------GTGGAGGAAAAGATGCCTGAGCTGCAAGCGGAGGTG------GCTCCAACTGTTGCCAAG
GTTGGTTCCCCT------GGGACTGGATCGTCACTGGTGTCCATGTTCAGGGGTCTGGGAATTGAGCCAG
GA---AAGACA---TGGGGTAGAGGAGCT---------------GCACCTGTTGGACGGGGTGCAGCAGG
CGATATGGGGGCAGATTTGCAGCCA---AAACCCACCATCATTGGAGCATCT------CTGACTCCAGAA
AGAGAAGAGGTTCGCTCAGAAGAATCGATC------------AGTTTCCTGGGAAGAGGC----------
--------TTTACTGGTTTTGGCAGAGCAGCAATGCCTCATATGACTGTTGGGCGTGGACCGATTGGACC
ATTAAGT---CCTTCA------------------------------------------------------
---CCTTCT---------------------------GTCGCTGCCCCTTTCTCTTTGATTTCTGCTTCCT
CTGCC------TCTGAAGATGCCCCGGTTGCTCCAGGA---ACACCTCCTAAAGTTGAAGTCAAAATTGA
GACAGTG---AAGGAGCCTCTGCAGAAGATAGGAACTAAAGGCAGTCCCATACCCATTGGATCAAACTAC
ATCCCTATCTGCTGCAAAAACGATGCAGTGTTTCAGTACCATGTTACTTTTACGCCGAACGTTGAATCAC
TTAGCATGCGCTTCGGAATGATGAAGGAGCATCGGCCCACTACTGGAGAAGTAGTGGCTTTTGACGGATC
TATCCTCTACCTGCCAAAACGTCTGGAAGAGGTGGTTCATCTAAAAGCTGAAAGGAAAACCGACAATCAG
GAGATCGACATCAAGATCCAATTGACGAAGATTCTGCCTCCCAGCTCTGACCTTTGTATCCCGTTTTACA
ACGTGGTCTTAAGGAGAGTGATGAAAATACTGGGGCTGAAGCTGGTGGGCAGAAACCATTACGACCCCAA
TGCGGTTGTGATCCTGGGCAAACACAGGCTTCAGGTGTGGCCTGGATACTCCACCAGTATTAAGCACACT
GACGGTGGCCTCTACCTGGTTGTGGATGTCTCGCATAAGGTGCTGCGAAACGACTCTGTGCTGGATGTCA
TGAATCTGATTTACCAAGGAAGCCGTGAGAGCTTTCAGGATGAATGCACAAAGGAGTTTGTGGGTTCAAT
CGTCATCACACGCTATAATAACCGCACTTACCGTATTGATGACATCGAGTGGTCCAAGTCTCCCAAAGAC
ACTTTCACCTTGGCTGATGGA---------------TCTGTGACCACGTTTGTCGATTACTACAGAAAGA
ACTATGGGATTACCATAAAGGAACTGGACCAACCGCTGCTCATTCATCGTCCAAAAGAGAGGTCCAGACC
AGGAGGAAAG---GTTATAACAGGTGAAATCCTTTTGTTGCCGGAGCTTTCCTTCATGACTGGCATCCCT
GAGAAAATGAGGAAAGACTTCAGGGCCATGAAGGATCTGACCATGCACATCAATGTGGGAGCTCAGCAAC
ACACCCAGAGTCTCAAGCAGCTGCTGCACAACATCAACAGCAACAATGAAGCTCTCTCAGAGCTGGGCCG
CTGGGGCCTCAGCATCAGCCAGGAGATTCTAGTGACTCAAGGAAGAACTCTGCCCAGTGAGACCATCTGC
TTGCATTCAGCCTCTTTTGTCACATCTCCGGCAGTAGACTGGTCCAGAGAGTTGGTTCGAGACCCCTCCA
TCAGCACTGTCCCTCTGAATTGCTGGGCTGTTTTCTATCCCAGACGGGCAACCGATCAGGCTGAGGAGCT
GGTGACCACTTTTTCAAGGGTAGCTGGTCCTATGGGCATGAGAGTGGAACGACCCATCCGTGTAGAGTTG
CGCGATGATCGAACCGAGACCTTCGTCAAGAGCATTCACTCTCAACTCACCAGCGAGCCTCGTGTACAGC
TAGTCGTGTGCATCATGACAGGAAACAGAGATGACCTGTATAGTGCCATCAAAAAGCTTTGCTGCATCCA
GAGTCCAGTACCATCACAGGCAATCAACGTTCGGACCATCTCACAGCCGCAGAAGCTCCGCAGTGTTGCT
CAAAAGATCCTTTTGCAGATTAACTGCAAGCTTGGAGGAGAGCTGTGGACGGTGAACGTTCCTCTGAAAT
ACTTGATGGTGATTGGAGTGGATGTTCACCATGATACCAGCAAGAAGAGCAGATCTGTCATGGGCTTCGT
GGCAAGTCTCAACAGCATGTTGACCAAATGGTACTCCAGGGTGACCTTCCAAATGCCTAATGAGGAGATT
ATCAACGGCTTTAGAGTGTGTCTTCTCGCTGCCCTGCAGAAATACTATGAGGTGAACCATGCCTTCCCTG
AGAAGATTGTCATCTATCGCGACGGTGTGTCTGACGGACAGCTGAAGACCGTGGAGCACTACGAGATCCC
TCAGATTCTGAAATGCTTCGAGACCATCCCAAACTACGAGCCTAAGCTTGCATTCATCGTGGTGCAGAAA
AGAATCAGCACAACCCTGTACTCCTACGGGTCAGACCACTTCGGGACA---CCCTCGCCAGGAACTGTGC
TGGACCACACTGTGACAAACAGAGACTGGGTGGACTTCTACCTAATGGCACATTCCATTCGACAGGGTTG
TGGCCTGCCCACTCATTACATAACAGTGTACAACACCGCAAACCTCACCCCTGACCACCTGCAGAGGTTG
ACCTTCAAGATGTGTCACCTGTACTGGAACTGGCCTGGAACAATACGCGTTCCTGCACCGTGCAAATATG
CCCACAAACTGGCTTTCCTGTCTGGCCAGTACCTCCATTCAGAGCCTGCAATCCAGCTGTCAGAGAAACT
GTTTTTTCTG
>PIWIL2_SterletSturgeon
ATGGATCCTGACAAGACAAGGTTTAGAGGGTTCCCCATTGCGGCTAGAAAGACTGGTACGCAGCAGCAGG
CTCCCGGGCTAAAAGATGCTGCGCCCGGACGGTCTGTCTCAATCGGACGGTCCAGG---GGGCTACAGCA
GCCCGAGGGCCCAGGCGTTGGGCGATCCTGGGGGCTACTGCTGGCTGCTGAAGATCAAAGCGTTGGGTGT
GCGCGGGGGCTGCAAATACATGAAGACCCTGGTGTGGGGCGTGCCAGGGGGCTGGCGCTGCTTGAAGACC
CTGACCCTGGTACAGGACGTGCCAGGGGGCTGGCACTGCTT---GAAGACCCTGGTACGAGGCGTGCCAG
GGGGCTGGCACTGCTT------GAAGACCCTGGTACAGGACGTGCCAGGGGGCTGGCACTG------CTT
GAAGACCCTGGTACGAGGCGTGCCAGGGGGCTGGCGCTG---CTTGAAGACCCGGTCATTGGCCGT---G
CTCGAGGT------CTGCCATCGCTT--------------------------------------------
-------------GAGGAGGCTCTGCCGAGCGTACAGGTGGGAAGGGGTGTGCCAGCCCCTGCGAGGCAG
GTGGAACGTCCC------TCCTCAGCCCCTTCACTGGTGTCGATGTTCAGGGGAATGGGGGTAGAGCCTG
CA---GCAAAGGCTTGGGGTCGTGGTGCAGAACCAATAGTTGGGGCCCCCATGGGGAGAGGTGCCTTTGC
AGATGTTGGAGCAGAGCCCAAACCT------CACATTCCACAGAGACCTGTCACAGACAGGGGGCGGGCA
GGGGACGCCAGTGTGGGGAAGGAGGCAGTGGGACGC---AGCAGTTTCCTGGGGCGTGGGGAGCCAATC-
--CCACAGGTGACAGGTGTGGGGAGAGCGACTATCATTGAG---------------GGGCCCCCAAAG--
----------CCCTCC------------------------------------------------------
CCACCACCC-------------------------------------------------------------
--------------------------------CCAGCTGTGAAACCG------GGGGGCGTTCAGAGAGA
ACAGCCG---CACGAGCCACTGCAGAAGAAAGGTTTGAAGGGTAATCCGTTGACTGTGGGATCCAATTAC
ATCACAATCCGCTGTAAAAACGAGGCTGTCTACCAGTACCACGTTACCTTCAGCCCTAACGTGGAGTGCA
GAAGCATGCGCTTTGGTATGATGAAGGAACATCGTTCTCTCACCGGAGAAGTCACAGCCTTCGACGGATC
AATTCTGTACCTCCCCGTCAAACTGGAAGAGGTTGTGAACCTGAAAAGTGAGAGGAAAACAGATGCCGCT
GAGATTGATATCAAGATCCAGATGACTAAAATCCTGGAGCCCAACTCAGACCTGTGCATCCCCTTCTACA
ACGTGGTGCTGAGAAGGGTCATGAAGATCTTGGGTTTGAAACTTGTTGGACGAAATCACTACGACCCCAA
TAGTGCTGTGGTCCTCGGAAAGCACAGGTTGCAGGTGTGGCCTGGCTACTCCTCCTGTATCAAGCGCACA
GACGGCGGCCTCTTCCTGACTGTTGACGTTTCCCACAAAGTGCTCCGAAACGACTCTGTGCTGGATGTCA
TGAATGTTATTTACCAGCAGAGCAGGGAGAGTTTTCAAGATGAATGCACCAAGGAGCTGATTGGTAGTAT
CGTCATCACCCACTACAATAACCGCACCTACCGCGTAGATGACATCGACTGGACTAAGTCTCCGAAGGAC
AAGTTCACCATGGCCGATGGA---------------TCTGAGACCACCTTCATTGACTATTACAGCAAAA
ACTATGGGATTATCATCAAGGAACTGGATCAGCCTCTTCTTGTCCATCGCCCTAAAGAGAGATTGAGACC
AGGAGGAAAG---GTTCTGACTGGCGAGATCCTGTTGCTTCCAGAGCTGTCCTTCATGACGGGGATCCCA
GACAAGATGAGGAAGGATTTCCGAGCCATGAAGGATTTGACCATGCATATCAATGTGAGTGGGGAGCAGC
ACACAAACTCATTGAAACAGCTCCTGAAAAACATCAACACCAGCGAAGATGCCTTGACTGAGCTCGGCCG
CTGGGGTCTGGTCATCGGCTCCGAGATCCTGCTGTGTGAAGGAAGGACCCTTCCGCTTGAGACGATTAGC
TTGCAGTCTGCTTCGTTCGTGACCTCTGCTGATGTCCAGTGGTCCAGGGAAGTTGTGAGGGATGCATCTA
TTAGCTGTATCCCTCTGAACTGCTGGGCCATCTTCTACCCACGGCGCTGCTCAGAGCAGGCTGAGGAGCT
GGTGGCCACCTTCAGGAAAGTGTCCGGGCCGATGGGCTTGAGGCTTGACCGGCCAATCCGCGTGGAGCTA
CGGGATGACCGCACCGAGACCTACGTGAAGAGCATCCACTCGCAGCTCACCAGCGAGCCGAATGTGCAGC
TGGTTGTGTGTATTATCACGGGCAATAGGGATGACCTGTACGGTGCCATTAAAAAGCTATGCAGTGTTCA
GTCTCCAGTGCCTTCCCAGGCCATAAATGTCAGGACCATCTCGCAGCCTCAAAAGCTCAGGAGCATCGCC
CAAAAGATCCTGTTACAGATAAATGCAAAGCTGGGGGGTGAGCTCTGGAGTGTAAACATTCCTTTGAAAC
AGCTGATGGTGATCGGAGTCGACGTGCATCACGACGCCAGCAGAGGGAACAGATCGGTCATGGGTTTTGT
GGCCAGTCTGAACGGCACGCTGACGAGGTGGTATTCCAGAGTGGTGTTCCAGATGCCTAATGAAGAGATT
ATCAACGGGTTCAGGATCTGCCTGCTAGCTTCTTTGCAGAAGTATTTTGAGGTTAACCACAACCTGCCCG
AGAAGATCGTGGTGTACCGGGACGGCGTGTCGGACGGGCAGCTGAAAGCCGTGGAGGACTTCGAGATTCC
GCAGCTGCTCAAGTGCTTTGAGACCTTCCCACGGTACGAGCCCAAGATGGCGTTTATTGTGGTGCAGAAA
AGAATCAGCACCACCCTCTACTCTTGCAGTGGAGACCGATTTGGAACC---CCTCCGCCTGGGACGATCC
TGGATCACACTGTAACCAACAAGGAGTGGATTGATTTCTATTTGATGGCCCATCATATCCGACAAGGCTG
TGGGCTGCCCACCCACTACATCTCCGTCTATAATACCGCCAATCTCAGCCCTGACCATTTGCAGAGGCTG
ACCTTTAAGATGTGCCACATGTACTGGAACTGGCCCGGGACCATCAGAGTACCAGCGCCGTGCAAATACG
CACACAAACTGGCCTTCCTCTCCGGGCAGGTTCTACACAGCGAGCCAGCCATACAGCTGTCCGACAAGCT
GCATTTCCTG
>PIWIL2_Stickleback
ATGGATCCAAAGAAGCCC----------------------------------------------------
----------------------------------------------------------------------
-CCCAAGCTCAGTCTG---------ATGGGCCTGGTCGGGCTGGGACGC---------------------
GGAGAAAGACTACAT---CCTCAGGAGCTGCCTGTAGGACGCAGCAGAGGGCCGCCTCTCCCTACTGAAG
AT---TGTGGTGTGGGACAAGCCAGAGGTTTCCTCGCTTGTGGCGATACCCCTCTG---------GGACG
AGGAGTAACTCTACCCCTT---ACCGACGCTGTAGTTGGCCGAGGCAGGGGA------------------
---------------------------------CTGCTCCAATCGGCCGAACCGAAGGATGACGTG----
----------------------------------------------------------------------
----------------------------------------------------------------------
---------CCTTCCTTTAGTCCAAGATCAGCACTGGTCTCAATGTTTAGAGGAATGGGCATTGAACCCT
CA---GTTACCTCATGGGGAAGAGGAACA---------------GCACCAATGGGAAGAGGAGCAGCTGG
AGATTTGGGA---GATGTAATCCAG---CAGGGAGCGCCAGTACAGGGCATC------------------
---------AGCCAACCTGGAGAGGCGATGGGCAGAGGCAGCGGTTTCCGTGGCCGAGGTTTGTCCCCT-
--CACACGATGGCGGGGCTTGGAAGAGCAGCAATGCCTCACCTCGGAGTAGGAAGAGGACACGCTCTT--
----------CCTCCGGGTCGGGTCGAGTCTGTTTCTCCAGCCTCTGAGCAACCAGCAGCCCAAAACACT
CAGGCTTCC---------------------------CTCACAGGAACCACGCCCCCGTTTGCCACCACT-
--------------CAAGAGGCTTCT---CTTTCTGCTGTTGCACCATCAAAGATGGAGCTGAAAATGGA
GGACGTC---TGTAAGCCGCTGAATAAGATGGGAACAAAAGGAGCTCCTATAACTCTTGGCTCAAACCAC
ATCCCAATTCGATGTAAGAATGAAGCGGTTTATCAGTACCATGTTACCTTTGTTCCAAATGTTGAATCAA
TGGCGATGCGTTTTGGAATGATGAAAGACCACCGCTCAGCCACAGGAGAAGTAGTAGCTTTTGATGGCTC
CATACTCTTCCTGCCCGTTAAACTGAATGATTTGGTTGTTCTAAACAGTTTGAGGCGGACTGACAATGAG
AAAATAGAAATACAAATCCAGATGACGAAGATTTTGCCCCCCAACTCGGATCTATGCATCCCATTCTACA
ATGTGGTGCTCAGGAGGGTAATGAAAATCATTGGCCTGAAGCTCGTTGGTCGAAACCACTATGATCCAGA
AAGTGCAATCGTTCTTGAAAAACATCGGCTGCAAGTGTGGCCGGGTTACTCCACCTGTATCAAGCGCACA
GATGGAGGCCTGTACCTAAACGTGGACGTGTCTCACAAAGTCCTGAGAAATGACTCCGTGCTGAACGTCA
TGAACACGCTGTACAGACAGACCAAAGAGAACTTCAGGGATGAATGCACCAAAGAGCTCATTGGCAGCAT
CGTCATCACCCGCTACAACAACCGCACCTACCGCATTGATGCCATTGAATGGGACAAATCCCCCAAAGAC
ACCTTCACTTTGATGGATGGC---------------ACAAACACCACATTTGTGGAATACTACAGCAAGA
ACTATGGGATTACGATCAAAGAGATGGACCAACCTCTGCTCATGCATCGGCCGAAGGAGAGATCCAAGCC
AGGAGGGAAGCAAGTCATTACTGGAGAGATCCTTCTAGTACCAGAGCTTTCCTTTATGACGGGAATCCCA
GAAAGAATGAAGAAGGACTTCAAATCGATGACGGATCTGACCATACACATCAATGTCAGCGCTGAGCAGA
ACACCCACTCCATAAAACAGCTGCTAAAGAACATCAGCACCAATCCTGAGAGCACAAAGGAGCTCAGCCG
ATGGGGACTGGACATTGACTCTGAACTCGTGACGATTGCAGGTAGAACTCTTCCCCTTGAAACCATCTGT
CTGCAGTCTACATCATTCACCACTGCTGCTGATGTTTCCTGGTCCAGAGAGGTCATTAGGGAAGCTTCAA
TCAGCTCTATCCCATTGAACATTTGGGCCATTTTCTACACTCGCCGCTGTGCGGAGCAGGCTGAAGAGCT
GGTTTCCACCTTTAACAAGGTGGCCGGGCCTATCGGTATGCGTCTGGAGCGACCCATTCGCGTAGAGCTA
AGGGACAATCGCACCGAGACGTACGTCAAGAGCATCCACTCTCAGGTCAACAATGAGCCCAATATGCAAC
TTGTAGTCTGCATCATGGAAGGCAACAGAGACGATCTCTACAGTGCCATCAAGAAGCTCTGCTGTGTCAA
GAGCCCCATCCCATCCCAGGCCATTAACGTCAGAACAATTTCCAAGCAACAGAAGCTAAGGAGTGTCGCC
CAAAAGGTGCTCCTGCAGATGAACAGCAAGTTAGGAGGAGAACTTTGGACTGTCAATGTCCCTCTGAAAC
ACTTGATGGTGGTGGGAGTTGATGTCCATCATGACACCAGCAAAGCGCATCAGTCAGTCATGGGCTTTGT
CGCAAGTGTCAACAGCTCGCTGACTCGCTGGTACTCGAGGGTAACTTTCCAGACACCAAATGAGGAACTG
ATCAATGGCTTCAGAGTCTGTTTACTGGCTGCACTGCAGAAGTACCACGAGGTGAACCACAATTTGCCAG
AGAAGATTGTTGTGTATCGGGATGGTGTGTCAGATGGTCAGCTGAACATGGTGGCGCAGTACGAGATCCC
ACAGTTGATCAAATGCTTCAAGACTTTCCCCAGCTATGAGCCCAAGCTGGTCTTCATTGTGGTCCAAAAG
CGCATCAGCACCACACTCGTCTCCTGGACTCCAAACAGCGTTAGAACA---CCTCCACCCGGAACTGTTC
TGGATCACACGCTCACGCAGAAGGACTGGGTGGACTTCTTTCTCTTGGCACACACTAGTCGTCAGGGCTG
TGGACTTCCAACGCACTACGTCACTCTCTACAACACGGCAAATCTTTCACCTGACCATTTGCAAAGGTTG
ACGTTTAAGATGTGCCACTTGTACTGGAACTGGCCGGGCACCGTTCGTGTTCCAGCGCCGTGCAAGTACG
CCCACAAACTGGCCTTCCTGTCTGGCCAGTACCTGCACTCCGAGCCGGCCATTCAGCTGTCAGACAAGCT
CTTTTTTCTT
>PIWIL2_AtlanticSalmon
ATGGATCCAAAGAAGCCTTCT-------------------------------------------------
--------------------------------------------------------------------TT
CCCAGGCCTCCCTGGTGCA------ACCCGCATTCCTTGGCTGCAGCAGCAA------------GCATGG
GGTCGAGGACTGCGG---TCAGATGAACCAGCAATAGGACGAGCCAGAGGCCTTATGTTTGCAGCAGATG
GGTCTGCTGGCTTAGGACGAGCCAGGGGTTTCACCACCGCTGGTGAAACACTGCTTATGCAGTACGGGAG
AGGAGTGCCCTTCCCAGTG---AGCGATCCCTCCATTGGCTTTGCCAGGGGGATACCCATGCCAACATCA
GAAGATGGTGGGATTAGCCGCGCTAGAGGGTGGCTTCTCTCGACAGCTGATCCGACCGTAGGTGTG---G
CAAGAGGGGAACCCCTTCTTGGTTTGGGGCCTCATCCTGGACAAGCCACTCCA------GGTCAGCTCGC
AACGCAAGACTTGCCAGAAGAGATGCCAAGTCTGCAGGCAGAAGAG------GAAGTAGTAGCCAAACAA
GTGGACATGCCCACCCACAGCCAGGGGTCGTTGCTGGTGTCCATGTTCAGAGGCATGGGGATCGATCCCT
CA---AAGACC---TGGGGCAGGGGAGGG---------------CTGCCAGTGGGGAGGGGTGCTTTT--
-------GGAGCAGAGCTCCAACCA---CAGACAGCCCCTGTTGGAGCAGTGGCATTCACCGGCCTGGGT
GGAGAC---AGATTCCCTGAGGACATGATGGGCCAAGGTAACAGCTTCCTTGGCCGAGGTGTACCA----
--TCTCAGATGGTGGGAATGGGACGAGCATCGATGCCCCCCTTGGGTACTGGGAGGGGACCCACTATGCC
C---------CCTACT------------------------------------------CTCCCTCTATCC
CCACCC----------------------------------------------------------------
--------------AAAGAGGCTCATATGACTCCAGGTTGCTCTCAAACTAAGGGAGAACTTAAGATGGA
GGCCACC---TGTGAAACATTGCACAAGACTGGTACCAAAGGAACACCATTGCCCATAGGCTCAAACCAC
ATCACCATTCACTGCAGGAATGAGGCAGTCTATCAGTACCATGTCACTTTCACTCCTAATGTGGAGTCGA
TGGGTATGCGATTTGGCATGATGAAGGACCATCGCCCCACCACTGGGGAGGTTGTTGCTTTTGACGGCTC
AATTCTCTACCTCCCTGTGAAGATGGAAGAGGTGGTTCACCTAAAGAGTGTGAGACGAACTGACAACCAG
GAGGTGGACGTCAAGATCCAGATGACTAAGATCCTACCACCCAACTCTGACCTGTGCATCCCCTTCTACA
ACGTGGTGCTGAGAAGGGTAATGAAGATCCTTGGACTGAAGCTTGTGGGGCGGAATCATTACGATCCAAA
AAGCGCAGTCATACTTGGGAAGCAGCGGTTGCAGGTGTGGCCAGGTTACTCAACGTGCATAAAGCACACT
GACGGAGGCCTGTACCTCCAGGTGGATGTGTCCCACAAAGTGCTGCGAAATGACTCTGTCCTCGACTGCA
TGAACGTGATCTACCAGCAAAGCAGGGAGAGCTTCCAGGATGAGTGCACCAAAGAGCTGATCGGCAGCAT
TGTCATCACCCGATACAACAACCGCACCTACCGCATCGACGACATTGAGTGGGGCAAGTCCCCCAAAGAC
ACCTTCACCATGGCCGACGGC---------------TCCACGACCACTTTCGTCGAGTACTACAGCAAAA
ACTATGGCATCACCATAAAAGAGATGGACCAACCCATGCTTATCCATCGACCCAAAGAGAGGTCCAAGCC
TGGGGGAAAGCAAGTCATAACCGGCGAGATCTTGCTTCTGCCAGAGCTCTCCTTTATGACTGGAATCCCT
GACAAAATGAGAAAGGACTTCCGTGCCATGAAGGACTTGACGATGCACATCAATGTGAGTAGTGAGCAGC
ACACTCACTCCCTGAAGCAGCTCCTGAAGAACATCAACACCAACCCAGAGGCCCAGACAGAACTGGCACG
CTGGGGGCTGGAGATCAGCCAAGACATCCTGGTGACTATAGGAAGAATTCTGCCCCTGGAGACCATCTGT
CTGCAGTCAGCATCCTTTGTCACCGGAGCTGATGTCAGCTGGTCCAGGGAGGTTATCAGGGATGCTTCTA
TCAGTTGTATCCCCATGAACTGCTGGGCCATTTTCTACCCACGGCGCTGTGCTGAGCAGGCCGAGGAGCT
AGTGTCCTGCTTTGGGAAGGTGGCCGGACCCATGGGCCTGAGGCTGGATCGGCCCATCCGCGTGGAACTG
AAGGATGACCGCACCGAGACTTACGTCAAGAGCATCCACTCCCAGCTCACTAGTGAGCCCAACGTGCAGT
TGGTAGTGTGCATCATGACAGGCAACAGAGACGACCTCTACAGTGCCATCAAGAAGCTGTGCTGCGTCCA
GAGTCCCGTGCCCTCTCAGGCCATTAACGTCCGGACCATCTCCCAACCCCAAAAGCTGAGGAGCGTAGCC
CAGAAAATCCTGCTGCAGATGAACTGCAAACTGGGAGGAGAGCTGTGGACCGTGAACGTCCCTCTGAAAC
ATCTGATGGTGATTGGAGTGGACGTCCATCACGACACCAGCAAGAAGAGCAGATCAGTCATGGGCTTCGT
CGCCAGCCTGAATAGCCTGCTGACTAGGTGGTACTCCAGAGTGACCTTCCAGATGCCCAACGAGGAGATC
ATCAACGGGTTCAGAGTGTGTCTGCTGGCTGCACTGCAGAAATACTATGAGGTGAACCATAACTTCCCGG
AGAAGATTGTGGTATATCGGGACGGAGTGTCTGACGGCCAGCTGAAGACAGTGGAGCTGTATGAGATCCC
TCAGCTGCTCAAGTGTTTTGAGACGTTCCCTAACTATGAGCCCAAGCTGGCCTTCATCGTGGTACAGAAA
CGTGTCAGCACCAACCTGTACTCCTGCTCCGGAGACCGCTTTGGAACG---CCTCCGCCAGGAACTGTCC
TGGACCACACAGTCACCAACAGGGAATGGGTTGACTTCTACCTGATGGCGCATCACATTCGACAGGGCTG
TGGCCTGCCTACACACTACATCTCAGTCTACAACACAGCAAACCTCTCCCCAGACCACTTGCAAAGGCTG
ACCTTCAAAATGTGCCACATGTACTGGAATTGGCCCGGGACTATCCGAGTGCCTGCGCCGTGCAAGTATG
CCCACAAACTGGCCTTCCTGTCGGGCCAGTACCTCCACTCAGAGCCAGCTATCCAGCTGGCAGACAAGCT
GTACTTCCTC
>PIWIL2_Platyfish
ATGGATCCAAGAAAACGC----------------------------------------------------
----------------------------------------------------------------------
-CCTGACCTCAGTGACAAA------GCAGGCTTCCAAATGTTGGGACGT---------------------
GGACGAGGACTGCAG---CCTGTTGAAATGACTGTAGGACGTAGTAGAGGGCTGCTGCTTTCTACAGAAG
GG---CTGGGATTAGGACGAGCCAGGGGTTTCCTGCCCCCTGGCGATATCCCTCCA---------GGACG
AGGAGTGCTGCCGCCCTCC---ACTGCGCCA------------GGCAGAGGGCTGCTGGTGCAT---CCT
GACGAGGTGGGAGTCGGCCGAGCCAGAGGCCTTCTGCTCCCATCAGCTGAACCCAAAGTCGGGGTG---A
GCCGAGGAGCAGTCCTGCCTAGACTGGGACAACAATATGAACAGAAGCACATG-----------------
-------------TTAGAAATGCCACCAGGCTCAGCAGGAGACACG---GCTGCTCCACGAGGAGAAGAG
GTTAGTGCGCCGCCCTGTGGTCAAGGGTCAACGCTGGTGTCCATGTTTAGAGGAATGGGTGTG-------
--------ACTTCCTGGGGAAGAGGAACT---------------CCAGCAGTGGGAAGAGAATCTGGACA
TGAT---GGA---GAGGTGAAAGTT---CAAGATTTCCCGGTAGGACTCGCC------ACCGCCATGCAG
GGTGCT---GGTCACCGTGGAGACTCAATGGGCAGGGGAAGCAGT---------------TTGTCCGCT-
--CAGATGATTGTGGGACTTGGAAGAGCAGCTCTGCCGCAACTTGGAATGGGAAGAGGACAGGCTTTGCT
TTCTTCTTTGCCTTCAGGTCAGATTAAGCCAGTTTGTCCAACATCTGATCCCCAAAGAACCCCGCTGTCT
CCGCCTCAT---------------------------CCTGAAGGAGGTTTGAAAGTTGTTCCAATGACT-
--------------CAGGACTTGCCTGTGCCTCTAAGTAGTGCACTACCAAAGAAGGAGATGACAATGGA
GTCAGTA---TGTTCTCCAATTAATAAAGCTGGAACAAAAGGAACTCCCATAACTATTGGGTCAAACCAC
ATCGTAGTTTCATGCAAGAATGAAGCTGTGTATCAGTACCATGTCACCTTCACTCCGAATGTTGAATCCA
TGACGATGCGTTTTGGCATGATGAAAGATCATCGCTCAACCACAGGAGAAGTGGTGGCTTTTGATGGCTC
CATCCTTTACCTGCCAGTTAAACTGAAAGATGAGGTCCTTTTAAAGAGCTCAAGACGGACTGATAACCAA
GAAATAGAAATCAAAATAAAGATGACAAAGATTTTGCCCCCAAACTGTGACCTTTGCATCCCGTTCTACA
ATGTGGTTTTCAGAAGGGTGATGAAAATCATTGGGCTGAAGCAGGTGGCCCGAAACCATTATGATCCAGA
AAGCGCTGTTGTTCTTGAAAAACAACGGCTTCAAGTGTGGCCAGGTTATGCAACCGCTATTAAGCACACA
GATGGCGGTCTGTACCTGTCTGTGGAAGTGACTCACAAAGTTTTGCAGAACGACTCTGTGCTGGACTTGA
TGAACATGCTGTACAAACAGAGCAAAGAGAACTTCCAAGATGTGTGCACCAAAGAACTGGTGGGAGCCAT
AGTTATCACACGCTACAACAATCGCACGTACCGCATTGATTCCATTGAGTGGAATAAGTCTCCTAACGAC
AGCTTCACTTTGATGAATGGC---------------ACTAAAACCACCTTCTTGGAATATTACAGTAAGA
ACTATGGAATCACAATCAAAGAGATGAACCAACCTTTACTCCTGCATCGACCGAAGGAAAGGTCCAAACC
TGGAGGGAAGCAAATTATCACCGGTGAGATCCTTTTGGTGCCAGAGCTCTCCTTCTTGACAGGAATCCCA
GAGAAAATGAGGAAAGACATGAGAGCTATGAAGGAGCTGACCAGTCACATCAACGTGAGCAGTGAGCAGC
ACACCAACTCCATAAAGCAGCTTCTGAAGAACATCAGCTCCAGTCCTGAAAGTGTGAAGGAGCTCAGCCG
ATGGGGACTGGAGATCGGCTCAGAGATCCTCATAGTTCAAGGAAGAACTTTGCCGCTTGAAACCATCTGT
CTCCAGACGTCTTGCTTCGCAACCGGAACTGATGTTTCCTGGTCCAGAGAGGTTGTGAGAGATGCTTCAA
TCAACTCTGTCCCTTTGAACATCTGGGCCATCTTCTATCCGTCTCGTTGTGCAGACCAAGCTGAAGAACT
TGTTTCCACTTTTAAGAAGGTAGCCGGGCCCATTGGGCTACGAATGGCTCGCCCCATTAGAGTGGAGCTG
CGGGATGAACGAACTGAGACGTACGTCAAAAGTATCCACTCTCATCTCACCAGTGAGCCTAATTTGCAGC
TGGTTGTGTGCATCATGGTCGGCAATAGAGATGACCTCTATATCGCCATCAAGAAGTTGTGCTGTGTTAA
AAGCCCGATTCCTTCTCAGGCCATCAATATCCGGACAATATCTCAGCAGATGAAGCTGAAGAGTGTGGCT
CAGAAGATTCTGTTGCAGGTGAACAGCAAGTTAGGAGGAGAACTTTGGACCGTCAACATCCCTCTGAAAA
ACCTGATGGTAGTTGGAGTTGATGTTCACCATGACACCAGTAAATCACATCAGTCAGTCATGGGATTTGT
TGCCAGCGTGAACAGCTCCCTGACCCGTTGGTACTCCAGGGTTACCTTCCAGACGCCTACAGAGGAACTG
ATTCATGGCTTCAGAGTTTGCCTGCTGGCTGCACTGCAGAAGTACCACGAGATAAATCACAACCTGCCTG
AGAAGATTGTGGTGTATCGGGACGGTGTGTCTGATGGCCAGCTGAAAATGGTCGAGCAATATGAGATACC
ACAGCTGATCAAATGCTTCGAGACGTTCCCCAGCTACGAGCCCAAGCTGGTCTTCATTGTGGTCCAAAAG
CGCATCAGCACCAATCTGTACTCCTGGACTTCGAACAACTTTGGCACG---CCTTCACCTGGAACTGTGC
TGGATCACACCCTCACTCAGAAGGACTGGGTGGACTTTTATTTGATGGCACATCCTATTCGTCAGGGTTG
TGGACTTCCTACACACTACATCGCCCTGTACAACACAGCTAACCTCAGCCCTGATCATTTACAAAGGCTG
ACGTTCAAGATGTGCCATCTGTACTGGAACTGGCCAGGGGTCATTCGTGTCCCAGCACCATGCAAGTATG
CCCACAAACTAGCTTTCCTGTCCGGCCAGTATCTGCACTCAGAACCAGCCATCCAGTTATCTGACAAACT
CTTTTTCCTT
>PIWIL2_Reedfish
----------------------------------------------------------------------
----------------------------------------------------------------------
----------------------------------------------------------------------
----------------------------------------------------------------------
----------------------------------------------------------------------
----------------------------------------------------------------------
----------------------------------------------------------------------
----------------------------------------------------------------------
----------------------------------------------------------------------
----------------------------------------------------------------------
----------------------------------------------------------------------
----------------------------------------------------------------------
----------------------------------------------------------------------
----------------------------------------------------------------------
----------------------------------------------------------------------
----------------------------------------------------------------------
----------------------------------------------------------------------
----------------------------------------------------------------------
----------------------------------------------------------------------
----------------------------------------------------------------------
----------------------------------------------------------------------
---------------------ATGACAAGCATCCTTCCACCCAACTCGAATCTTTGCATTCCATTCTACA
ATGTTGTGTTGAGGAGAGTAATGAAGATACTGGATTTCAAACTAATTGGAAGGAACCATTATGATCCAAA
ACGTGCTGTTGTTCTAGGAAAACATAGATTACAGATATGGCCTGGATATTCTGCATGCATAAAGCGTACT
GATGGAGGACTGTACCTGACAGTTGATATTTCCCATAAAATCCTCCGAAATGACTCCGTTTTAGATGTCA
TGAATATGATTTACCAAAATGGTAAAGAAAACTTTCAGGATGAATGTATGAAGGAATTGATTGGCTCCAT
TGCCCTTACCCGATATAACAATCGTACTTATCGTATTGATGACATCAACTGGAACATGAGTCCCAAAGAC
AAATTCACTCTTTTCAATGGA---------------ACAGAGACCACTTTTGTCGAGTATTACAGGAAAA
ATTATGGAATAACAATTAAGGAGTTAGATCAACCTTTAGTAGTCCATCGTCCAAAAGAAAGGTCCGGGGT
TTCTGGAAAG---ACTCTTGCTGGTGAAATCCTCTTGATACCAGAACTGAGTTTCATGACTGGAATTCCT
GAAAATTTGAGGAAAGATTTCAGGTCAATGAAGGATTTAACTATGCACATTAATGTGAGTGGAGAACAGC
ATACAAACCAGTTACGACAACTCCTTAAAAATATCAATACTAATGAGGCGGCGATAAATGAGCTTGATGG
CTGGGGTCTCGCTATTAAAACTAATATTCTAATGGCAGAAGGAAGGAATTTACCTGCAGAAACTATCTAT
TTGCAGTCAAGTGCTTTTAAAACCTCTCCTGAAGTCAGCTGGACTAGAGAAATTGGGCGGGATCCAACAC
TTACCTGTGTTCCTTTAACTTGTTGGGGAATCTTTTATCCCCGACGCTGTTTTGACCAAGCAGAAGAACT
CATAAATACATTTGTTAAAGTAGCACACCCAATGGGGCTAAAGCTAGAACGACCAGTCCGTATAGAGTTA
AAGGATGACCGCACAGAGACCTACTTAAAAATCATCCATTCACACCTTGTTAGTGAGCCAAATGTCCAGA
TGATAGTTTGTATTCTCACTGGAAACAGAGAAGATTTGTACAGTGCCATTAAAAAGCTATGCAGTGTTCA
ATCCTCTGTACCCTCACAGGCTATTAATTTAAGAACCATCTCTCAGCCTCAGAAGCTGAGGGCTATTGCC
CAAAAGATACTACTTCAGATTAACTGCAAATTGGGTGGAGCTCTATGGAGTGTTGCAGTTCCTTTGAAAC
GATTTATGATAATAGGAGTGGATGTTCACCACGACACAACCAAAGCAAATCGATCAGTTTTAGGATTTGT
TGCAAGTCTCAATAGCTCTCTGACTAAATGGTATTCACGGGTG---TTTCAGATGCCAAATGAAGAGCTT
ATTGATGGGTTTAGAGTCTTACTTTTGGCATCTCTTCAGACATATCATAAGGAAAATCACTTTCTC----
----------------------------------------------------------------------
----------------------------------------------------------------------
----------------------------------------------------------------------
----------------------------------------------------------------------
----------------------------------------------------------CTGACAAGA---
----------------------------------------------------------------------
----------------------------------------------------------------------
----------
>PIWIL2_Fugu
ATGGACTCGAACACGCCG----------------------------------------------------
----------------------------------------------------------------------
-CCTGACCTCGAGAGGATG------ACGGGCGTTCCGCCCTTGGGACGA---------------------
GGAAGAGCAATGCAG---CCTCTGCAGGTTTTTGCAGGACATGGTAGAGGGCTGGCCCTCTCCGCAGGAG
CG---CTGGGTATAGGACAGACCAGAAGTTTCCCCAGTTCCCATGATACTTCCCAA---------GGACG
GGGAGAGACACTCCCACCT---ACTCAACCCGTGTGTGGACGTGCACAAGGACTGGTGGCACAG---TCA
GAC---------------CAAGGCAGAGGCCTTCTCCTTTCAACTGGGGAAGCAAAAGTAGGGGTG---G
CAAGAGGTGCCATCTTCCAGGGTCTGAAGCCACAACAGCAACCAGGCAGTCTA-----------------
-------------TCTGATCCCATAACCCAACATGTAACGCAAGAA------CCTGCTGCTACGAAACCG
GTGGGACTGCCAGCACATGCTGAAAGATCAGCACTTGTCTCCATGTTCAGAGGAATAGGCATTGATCATG
CT---TTGATCCCACTGGGAAGAGGATTG---------------TGTCCTGTGGGAAGAGAAACG-----
-------GGA---GAGGTGAAGCCACTGGAAGGTTCCCCTGTAAGTGGGATA------AGTAGACCAGAG
AGCAGG---CACCAACCTGAGGAGATGATGGGGAGAGGAAGTAGTTTCAGAAGCCCAGCCTTTTCTCAC-
--CAGACGATGGTGGGGATAGGAAGAGCTGCGGTTCCCCAAATGGCAGCAGGGAGAGGTTTTTTAGTAGG
TCTCACT---CCTCCTGGAGCTGACAAACAGGCACACACAATCTGTGAG------------------AGT
CAACCTACT------------------------------------------------GCACCGACCACT-
--------------GAAGACGTATTTGATGTACCTGCTGTTGAACCTGTGAAGAAGGAGCTGAAAATGGA
GGAAGTT---CGCAAACCGCTTGACAAGAGTGGAACAAAAGGAACTCCTTTAGCCATTGGCTCAAACCAC
ATCCCAGTAAACTGCAGGAATGAAGCCGTTTATCAATACCATGTTTCATTCACTCCCAATATTGAATCAA
TGGCCATGCGTTTTGCCATGATGGAGGCTCACCGCTCCACCACAGGGAGCGTCGTAGCTTTCGATGGCTC
CATACTCTACCTGCCTGTTAAGTTGGACAATGAGGTTAATCTCAAAGCTGTGAGACGCACTGATGGAGAG
GAGATACAAATTAAAATCCAGATGACGAAGATTTTACCACCCACCTCTGACTTGTGTCTCCCATTCTACA
ACGTTGTGCTGAGGAGGGTAATGAAAATCATTGGCCTGAAGCTGGTGGGGCGAAACCATTACGATCCCGA
AAGTGCCATCATCATCGGAAAACATCGGCTGCAGGTGTGGCCGGGCTATTCCACCTGCATCAAACACACA
GACGGAGGCCTCTACATGTGTGTCGATGTCTCTCACAAAGTCTTGAGGAACGACTCGGTAATGGACATCA
TGAATACATTATACCATCAAAGCAAAGAAAACTTTCAAGAGGAATGCACCAAAGAACTCGTCGGCAGCAT
CGTTATCACCCGCTACAACAACCGCACCTACCGGGTTGATGATATCAAGTGGAACAAATCCCCCAAAGAC
ACCTTCACTTTAATGGATGGC---------------ACCAAAACCACTTTTGTGGAGTACTACAGTAAGA
ACTACGGGATTACAATTAAAGAGGTCGACCAGCCCCTGCTCCTGCACTGGCCAAAAGAGAGGTCGAAACC
AGGAGGGAAGCAAATCAGCAGTGGGGAGATCCTTTTGGTGCCAGAGCTGTCCTTCATGACAGGAATCCCT
GACAAAATGAGGAAAGACTTCAAAGCTATGAAGGACCTGAATATGCACATCAGTGTAACTCCAGAACAGC
ACACACACTCGGTCAAACAGCTGCTGAAGAACATCAGCACAAACCCTGAGAGCGTAAAGCAATTGGGGCA
GTGGGGGCTGGAGATCGGCTCACAAATCTTGATGATTCAAGGTAGAAGTCTACCTCTTGAAACCATCTGC
CTCCAGACTTCATCTTTTACAACAGGCACCGATTTTTCCTGGTCCAGAGAGGTTGTCAGATATGTCTCCA
TCAGCTGTATTCCCCTCAGTATCTGGGCTATCTTCTATCCTCGCCGCTGTGCAGAGCAGACTGAGGAGCT
GGTTACAACCTTAAAGAAGGTGGCCGGACCTATTGGTGTTCATATGGAGAAGCCCATGTGGGTAGAGCTG
AGAGATGATCACACTGACACTTATGTCAAGAGCATTCAGTCTCACCTCAATAGCCAGCCAAATATACAGC
TTGTAGTGTGCATCATAATGGGCAACAGAGATGACCTTTATAGTGCCATAAAGAAGATCTGCTGTGTCAA
AAATCCCATTCCATCCCAGGCTATAAATGTGCGAACAATTTCCCAACAAGCAAAGTTAAAAAGTATCGCA
CAGAAGATTCTGTTGCAAGTGAACAGCAAGTTGGGAGGAGAGTTGTGGACTGTCGGTATTCCTCTGAAAA
ATCTGATGGTGGTTGGAGTTGATGTTCATCATGACACCAGCAAGAGGCATCACTCAGTCATGGGGTTCGT
CGCAACTGTCAATGGAACTCTGACCCGCTGGTACTCCAGAGTGATGTTCCAGACACCCAACGAAGAACTG
ATTCATGGCTTTAGAATATGCTTTGTTGCAGCACTGCAGAAGTACTACGAGGTGAACCACAACCTGCCCG
ACAAGATCGTGGTGTACCGGGACGGCGTGTCAGAGGGGCAGCTGAGTTTGGTGGAGCAGTTTGAGATTCC
ACAGCTGATCAAATGTTTCAACAACTTCCCCAACTATGCTCCAAAGCTGGTTTTCATCGTGGTCCAAAAA
CGCATCGCCACAACTCTTTATTCCTGTGCGGCAAACAACTTTGGCATA---CCTCCACCTGGAACTATTC
TGGATCACACCCTTACTCAGAGAAACTGGGTGGATTTCTACTTGATGTCCCATCACATCCGCCAGGGTCA
TGGAGTCCCGACACACTACATATCGTTGTACAACACAACAAACCTGACTCCAGACCATTTGCAGAGGCTC
ACTTTTAAGATGTGTCATTTGTACTGGAACTGGCCTGGGACCATTCCTGTCCCGGCTCCATGCAAGTACG
CCCACAAGCTGGCCTACCTGTCGGGCCAGTACCTGCACGCGGAGCCATCCATCCAGCTATCGGATAAGCT
CTTCTTCCTC
>PIWIL2_ClownAnemonefish
----------------------------------------------------------------------
----------------------------------------------------------------------
----------------------------------------------------------------------
----------------------------------------------------------------------
----------------------------------------------------------------------
----------------------------------------------------------------------
----------------------------------------------------------------------
----------------------------------------------------------------------
----------------------------------------------------------------------
----------------------------------------------------------------------
----------------------------------------------------------------------
----------------------------------------------------------------------
----------------------------------------------------------------------
----------------------------------------------------------------------
----------------------------------------------------------------------
----------------------------------------------------------------------
-----------------------------------------------------------------ATGGA
GGCAGTC---TGTGGGCCACTGAATAAAGCTGGAACAAAAGGAGCTCCGATAACCATTGGGTCAAACCAC
ATCCCAATCAGATGCAACAATGAAGCTGTGTATCAGTACCATGTCACGTACACCCCAAATGTTGAATCAA
TGGCGATGCGTTTTGGCATGATGAAGGATCACCGCTCAACCACAGGCGAAGTAATGGCTTTTGATGGCTC
CATGCTGTACCTGCCTGTTAAACTGAACGACGTGGTTGTTCTCAAGAGTTTGAGACGGACCGATAACGAG
GAAATACAGATCAAAATCCAGATGACAAAGATTTTGCCACCAAACTCAGATCTTTGCATCCCGTTCTACA
ATGTGGTGCTCAGGAGGGTAATGAAAATCCTTGGACTGAAGCCAGTGGGCCGAAATCATTATGATCCAGA
GAGCACAGTCATTCTTGGAAAACATCGGCTTCAGGTGTGGCCGGGCTATGCAACCTGCATCAAGTGCACA
GATGGAGGTCTGTACCTGTCTGTGGATGTGTCTCACAAAGTCTTGCGGAATGACTCTGTGCTGGATATCA
TGAACATGTTGTACCACCAGAGCACAGAAAACTTCCAAGATGAATGCACCAAAGAACTTATCGGCAGCAT
TGTTATCACTCGCTACAACAACCGCACCTACCGCATCGATGGCATTGAGTGGAACAAGTCCCCTAAAGAC
ACCTTCACTTTGATGGACGGC---------------ACAGAAACCACTTTTGTGGAGTACTACAGCAAGA
ACTATGGGATTACAATCAAAGAGCTGAGTCAACCTTTACTTATGCATCGGCCAAAAGAGAGGTCCAAGCC
AGGAGGCAAGCAAATCATTACTGGAGAGATCCTTATAGTGCCAGAGCTTTCCTTCATGACAGGAATCCCT
GAGAAAATGAGGAAGGATTTCAGAGCTATGAAGGACTTGACCATGCACATCAATGTGAGCGGTGAGCAGC
ACAGCCAGTCTGTAATGCAGCTGCTGAAGAACATCAGGGCCAGTCCTGAGAGTCTGAAGGAGATCAGCCG
ATGGGGACTGGAGGTTGGCAAAGAAGTACTGGTGATGCAAGGTAGAACTCTTCCCCTTGAAACCATTTGT
CTGCAGTCTTCGTCTTTTGCTACTGGTGCTGATTTGTCCTGGTCCAGAGAGGTTGTGAGGGATGCTTCAA
TCAGCTCTATCCCTTTGAACATCTGGGCCATCTTCTACCCTCGCCGCTGTGCAGAACAGGCTGAAGAGCT
GATTTCCACCTTTAACAAGGTGGCTGGGCCTATTGGGTTAAGACTGGGGCGACCCATTCATGTGGAGCTG
AGAGATGATCGGACCGAGACTTATGTCAGGAGCATCCACTCTGAGCTCACCAGTAAGCCGTATATGCAGC
TTGTAGTGTGCATCATAGTTGGCAACAGAGACGACCTCTACGGCGCCATCAAGAAGCTGTGCTGTGTTAA
AAGTCCCATCCCATCCCAGGTCATCAATGTCCGGACAATTTCCCAGCAACAGAAGTTGAGGAGTGTTGCC
CAGAAGATACTCCTACAGATGAATAGCAAGTTGGGCGGAGAGCTGTGGACTGTCAGTGTTCCTCTGAAAC
ACCTGATGGTTGTTGGAGTTGATGTCCACCACGACGCCAGCAAGAGGTATCAGTCCGTCGTGGGGTTTGT
TGCGAGCGTGAACAGCTCATTGACCCGCTGGTACTCCAGAGTAACTTTCCAGGCACCCACTGAGGAACTG
ATCAATGGCTTCAGAGTTTGCTTACTGGCTGCACTCCAGAAGTACTACGAGGTGAACCACAACTTGCCCG
AGAAGATTGTGGTGTTTCGTGATGGTGTGTCAGATGGCCAGCTGAAGATGGTGGAGCAGTACGAGATTCC
ACAGTTGATCAAATGCTTTGAGACTTTCCCAAAGTATGAGCCCAAGATGGTTTTCATTGTGGTCCAAAAG
CGCATCAGCACCGCTCTCTACTCCTGGGCTGCAAACAGCTTTGGCACTCCTCCTCCTCCGGGAACTGTCC
TCGACCACACCCTTACTCAGAAAGACTGGGTAGACTTCTATCTGATGGCACATCACATACGCCAGGGCTG
TGGACTCCCTACACACTACATCTGTTTGTACAACACAACAAACCTCTCACCAGACCATTTGCAAAGGCTG
ACGTTCAAGATGTGCCATTTGTACTGGAACTGGCCAGGCACCATCCGTGTTCCAGCACCATGCAAGTATG
CCCACAAGCTGGCCTTCCTGTCTGGCCAGTACCTGCACTCTGAGCCGGCCATTCAGCTGTCCGACAAGCT
GTTTTTTCTT
>PIWIL2_SpottedGar
ATGGACCCTCACCAGCGGGGCATCCGAGAGTTT------------------------ACCGGCGGAAGGA
CTCCCGGA---------------CCGAGAAGAGGCTTCTTTCGCGACGAGTCCGCATTTGGCCTGTCTTT
ACCAGCGGCGTCCGGGCTGGGGCTTGCCCGGGCTCCGGCTTTCTCTGGTGATGACACGGCGGTGCGGTCT
CTAAGGAGGATGCCA---TGCCCACCCACGGGCCTTGGTCGTGCCAGGGGGTTACCAGTGCCCGCAGGGG
AC---CCGGTCTCCGGGTGTGCCAGAGGGTTGATCCTACCTTCAGAGGAGCCGCCCCTCCTGCTTGGCAG
AGGTGTGACACTTCACGCT---------------------------------------------------
---------------------------------------------------CAGAGAAGCGGCTTC---A
GCAGGGCAGTCGAGCTGGGCGCT---------CCAGCCGAAAGGCAAAGCCCACCAGTACACCAGCTTCC
TCGTTTAGGTGGAGGCAGGGGCTTCCCAGCCCTTCGGGATACACCT------GGCTTGCAGGTGGCACAG
GCGACCTCTCCA------CCCTCTGGACCGACCCTGGTGTCCATGTTCCGAGGTATTGGGATAGATCCTG
TGGAAAAGACACCGTGGGGCAGGGGAGCTCCA------------CAGGGGGTGAGTCGCGGTGCATTTGG
AGTTGTTGGAGCTGAGGTCAGGCCT---GAACCAGCTCCTGCAGTTGCAGAA------AAGGCTTCCAGG
GGAGAT---GAAATTAAGGAGAAGGCAATAGGGCGCAGCAGTTCC---CTGGGACACAAAGAGCCAAGC-
--TTTCAAATGATTGGGTTAGGACGAGCAACTTTATCTTCACATGGCTGGGGTAGAGCGTCCCCAACATC
T---------CCTGTC------------------------------------------CTCATGCTGCCT
CCTCCCACT---------------------------GCAACTAGTCCTGATCCCCCAGTTCGAGAAGCCT
GCAGGAAGCCA------------------TCTCCTGCCCCTGTTCCAGTA---GGGGAAGTTCAGAAGGA
GGGGCCA---CATGAGCCATTGCTGAAGAAAGGTATGAAGGGAAATCCTTTGACCATTGGCTCAAACCAC
ATCCCCATCAGTTGCAAGAATGAGGCTGTCTATCAGTACCATGTCACGTTCAGCCCTAATGTGGAGGCCC
GAAGCATGCGGTTCGCCATGTTGAAAGAACACCGCTCTGTCACGGGGGATGTTGTAGCTTTTGACGGCAC
TATTCTGTACCTCCCAGTAAAGCTGAAAGAGGAGATACACTTGAAAAGCAAGAGATTGACTGACAATGAA
CAAATTAGCATCAAGATTCAGATGACAAAGATCCTTCCACCCAACTCTGACCTGTGCCTCCCTTTCTACA
ATGTGGTGTTAAGAAGGGTAATGAAGATCTTGGGACTAAAACTAGTGGGACGAAATCATTATGACCCCCA
AAATGCGGTGGTGCTTGGAAAGCATAGGTTACAAGTGTGGCCTGGCTACTCGGCCTGTTTCAAGCGCACT
GACGGAGGGCTTTACTTGTCAGTGGATGTGACCCACAAAGTGCTCCGCAATGACTCTGTGCTGGACATCA
TGAACGTTGTGTACCAGCAGAGCAGGGAGAGCTTTCAGGATGAGTGCACCAAAGAGCTGATTGGCAGCAT
TGTTATGACACGGTACAACAACCGCACCTACAGAGTGGATGACATTGACTGGGCCAAGTCCCCAAAAGAC
ATGTTCACCATGGCTGATGGA---------------TCACAAATTACGTTCATCGATTACTACAGTAAAC
ATTATGGCATCACCATCAAGGAGATAGATCAACCTCTTCTTGTGCATCGCCCCAAAGAGAGGTCAACACC
TGGAGGAAAG---ATTATCACTGGTGAGATACTCCTCCTTCCTGAGCTTTCCTTTATGACCGGGATTCCT
GAGAAGATGAGGAAGGATTTCCGAGCTATGAAGGATTTGACAATGCATATCAGCTTGAGTGGGGAGCAGC
ATACAATCTCCTTAAAACAGCTCCTCCACAACATTAACTCCAATGAGGAGGCCTTGACAGAGCTCAGCCG
TTGGGGTTTGGTAATCAGTTCTGACATCCTTGTGTGTGAAGGAAGGACACTGCCCCTTGAGACCATCTTC
CTGCAGTCTGCCTCCTTCGTGACGTCTCCGGAAATAAGCTGGTCGAGGGAGGTGGTCCGGGACGCTTCTA
TCAGCTCTGTTCCTCTGAACTGCTGGGCCATCTTCTACCCACGGCGCTGCTCGGACCAGGCAGAGGAGTT
GGTGACCACCTTCGGGAAAGTGGCCGGGCCCATTGGGTTCAGAGTGGGCCGGCCCATCCGCGTGGAGCTG
AGGGATGATCGCACTGAGACCTACGTCAGGAGCATCCACTCGCAGCTTGCCATGGAGCCCAATGTGCAGC
TTGTGGTTTGCATCCTCACTGGCAACAGAGATGACCTCTACAGTGCCATTAAAAAGGTCTGCTGTGTGCA
GACTCCAGTGCCTTCTCAGGCTATAAATATCAGGACCATTTCTCAGCCTCAAAAACTGAGGAGCATTGCC
CAAAAGATCCTGTTGCAGATAAACTGTAAGCTAGGAGGGGAGCTTTGGAGTGTCAGTATTCCCCTGAAAC
AGTTGATGGTGATTGGAGTTGATGTACATCATGACCCCAGCAAGAAGAAACGGTCGGTCATGGGTTTTGT
GGCCAGTCTTAACAGCTCATTAACCAGGTGGTATTCAAAGGTGACCTTCCAAATGCCCAATGAAGAGGTT
ATCAGTGGGTTCAGAATCTGCTTTTTAGCTGGTTTGCAGAAATATTATGAGATAAATCATGGCCTCCCAG
ACAAGATTGTGGTGTACCGAGATGGGGTGTCAGAAGGACAGTTAAAGATGGTGGAAAATTATGAGATCCC
TCAGCTCTTGAAGTGTTTTGAGACTTTCCCAAGTTATGAACCGAAGCTGACGTTTATTGTGGTTCAAAAG
AAAATCAGCACTGCGCTGTACTCCTTCTCTGGAGACCGGTTTAGTACT---CCACCTCCTGGAACAATTC
TAGACCATACTGTCACCAGTAAGGATTGGGTTGATTTCTATTTACTGGCTCATCATATTCGTCAGGGTTG
CGGTTTGCCAACGCATTATGTCTCTGTGTACAATACAGCCAATCTCACCCCAGACCATTTACAAAGATTG
ACTTTTAAGATGTGCCACATGTACTGGAACTGGCCTGGAACTATCAGAGTCCCTGCACCGTGCAAATATG
CTCACAAACTGGCATACCTGTCAGGACAGTACCTCCACGCTGAGCCATCGGAACAGCTCTCAGACAAGCT
GTTCTTCCTG
>PIWIL2_AtlanticCod
ATGGACCCTACCAAGCCGCCT-------------------------------------------------
--------------------------------------------------------------------AC
GCCCGGCTACCCGGGGGAGAAGAGTATGCCCTTGCCGCCGATG---------------------------
GGACGCGTGCTCAAG---CCCGAAGAACAGGCCGCAGGTCGTGGTGGAGGCTTACCGTTCTCCACAGGGG
GT---------ATCGGTATAGGGCGAGGTTTCATTACTCCTGGTGGTTCATCACCTATGCAGTTTGGCCG
AGGAGCAGCAATGCTCGCC---AGTGTACCTTTGGTTGGATTTGCAAGAGGAATGCCCACGGCT---CAA
GACCGAGTAGGGATCGGCCTGGCGAGAGGCATGCGGCTCCCTGTAGCTGAACCTAAGGTAGGAACCGCAG
CAGAACCGCCCAGTTTGCCAGGCTTGCATCCAAAACCTGGGCATGGACAACCG------TCTGAACCTAT
GGTGCTTGATAAAACGGAGAAGAAGTCTGAGAATGTGGCCCAAGGA------GAAGTGACAGCCAGAACG
ATTGACCTGACC------AATCAAGGCTCCTCTCTGGTGTCCATGTTTCGGGGGATTGGCCTGGAACCAT
CC---AAAGCATTTATGGGACGAGGACGA---------------CCACCAGGGGGACTGATGGCGGCTGG
AGACCCAACTGCAGAAATGAGGTTGCCACCAGGCAGCCCAGGGACGGGT---------------------
---------GAGAAACCGCAGGACAACACGGTTCCAGTCAGCAGCTTCCTTGGCCGAGGCCTGCCACCCA
GTGCGAGGATGATGGGCCTTGGACGGGCTGCGATGCCTTACCTTGGCATGGGCAGGGGACCCTCTGTGGC
T---------CCCCCT------------------------------------------CTCCTCCAGGCC
CCCCCGAGTCCTGCCGCCTCCACCACATTCAGTCTGCCGACACCCCCTACCAGCCCTGCCGCAGAAACTA
TGCAGGCTCCAACTCAAAAATCTCCAGGGCACCCTATCGGCACTCCGACCAAAGTGCCTCTCGCCATGGA
CAAAACAAGCAAAGAGCCACTGAACAAGGTGGGGACCAAAGGACGACCCATAACTATAGGATCAAACCAC
GTGTCCATCGGCCTCAAGAACGAGGCAGTGTACCAATACCATGTTACATTTACGCCCAACATTGAGTCAA
TGTCGATGCGGTTTGCTATGATGAAGGCTCACCGCCCGACCACCGGAGAAGTTGTGGCTTTTGATGGCTC
AATCCTCTTCCTACCGATGAAGTTGAAGGATGTGGTGCTCCTGAAGAGCGAACGGCGGACCGACAACCAG
GAAATAGAGGTCAAGATCCAGATGACCAAGATCCTGCCCCCCAACTCGGATCTCTGCATTACCTTCTACA
ACGTGGTGCTGAGGAGGATCATGAAAATGGTTGGGCTGAAGCTTGTTGGACACAATCATTTCGACCCACA
AAGTGCCATCATTCTGGGAAAACATCGACTGCAGGTGTGGCCTGGGTACACAACCAGCATCAAGAGAACG
GACGGCGGTTTGTTTCTGTCGGTGGACGTGGCCCACAAAGTGCTGAGGAACGACTCGGTGCTTAATGCCA
TGAACATAATTTATCAACAGAGCACGGAGTACTTCCAGGACGAGTGTGCCAAGGAGCTGGTCGGTAGCAT
CGTCATTACGCGCTACAACAACCGCACGTACCGCATCGATGACATTGAGTGGAAAAAGGCTCCTAAAGAC
ATCTTCACACTCGCTGACGGC---------------TCCACCACCACCTTCGTAGACTACTACAGCAAGA
ACTATGGGATCACAATCAAGGAGCTGGACCAACCCCTGCTGGTCAATCGACCCAAGGAGAGGTCCAACCC
AGGAGGGAAG---CAAATCACAGGGGAGCTTCTCCTGGTACCCGAGCTCTGCTTCATGACGGGGATCCCT
GAAAGGATGAAGAAGGATTTCCGTGCCATGAAGGACTTGACGATGCACATCAACGTCAGCAGTGAGCAGC
ACACCACCTCAATCAACCAGCTCCTATACAAAATAAAGAACAACCCCGAGACGATAAAAGAACTGGAAAA
TTGGGGACTGGACGTCAACAGCGAGAATATCACTACTGAAGGCCGAATTCTTCCACCTGAGACGATCTGC
ATGCAGTCGGCATCCATTGTCCCTGGTGCTGATATGTCCTGGTCCAAGGAGATCGGCAGAGAGGCTTCCA
TCAGCTGTATCCCTCTACAAGTCTGGGCCATCTTCTACACCCGGCGCTGTGCGGAGCAAGCGGAGGAGCT
CCTGTCCACCTTTCAGAAGGTGGCTGGCGCCATGGGAATGCGCATCGAGCGACCAATCAAGATAGAGCTG
CGCGACGACCGCACGGAGAACTACGTGAAGAGTATCCACTCTCAGCTCACCAGCGAGCCCAACATGCAGA
TGGTTGTCTGCATCATCCCAGGCAACCGGGATGACCTCTACAGTGCCATCAAGAAGCTGTGCTGCGTCAA
GAACCCCGTCCCCTCGCAGGTGATCAATTCTAGGACAATTTCGCAGCCTCTGAAGCTGAGAAGTATTGCC
CAAAAGATCCTCCTTCAGATGAACTGCAAGGTGGGAGGAGAGCTGTGGACGGTCAACGTCCCTCTGAAAC
ATCTCATGGTGATCGGAGTTGATGTCCACCATGATCCCAGCAAGCGGAACAGATCTGCCATGGGTTTTGT
AGCAAGCTTGAATAGCCTGCTCACACAGTGGTACTCCAGAGTAACCTTCCAGTCCGCCCATGAGGAGATC
ATCAACGGCTTCCAGGTGTGCCTCCTGGCTGCTCTGCAGAAGTACTACGAGGTGAACCACAATCTGCCAG
AGAAGATCGTGGTGTACCGGGACGGGGTGTCAGACAGCCAGCTAAATGTGGTGGCCGCCCACGAGGTCCC
GCAGCTGCTCAAGTCTTTCAGGACGTTCCCGAGCTATGAGCCAAAGCTGGTGTTCATAGTGGTGCAGAAG
AGGATCAACACCACCCTCTACTCCAAGGCCGGGGACCGCCTCGTGACC---CCTCCACCTGGGACTGTTC
TGGACCACACCCTGACACAGAGAGAATGGGTGGACTTCTTCCTGATGGCACATTCCATCCGCCAAGGATG
TGGCTTCCCTACACACTACGTCTCGGTGTACAACACAGCCAATCTGCCCCCTGACCACTTGCAACGGCTC
ACTTTCAAGATGTGCCACATTTACTGGAACTGGCCTGGAACCATCCGAGTACCAGCACCCTGCAAATATG
CCCACAAGCTGGCCTTTCTTGCGGGCATGTATCTACATGCCGAACCAGGAATCCAATTATCGGACCGTTT
ATATTTCCTT
