# Supplementary material for: Evolutionary history of the vertebrate Piwi gene family
Source: PeerJ. 2021 Nov 5;9:e12451. doi: 10.7717/peerj.12451 (PMC8574217; doi:10.7717/peerj.12451)
Supplement: Supplemental Information 12 [file peerj-09-12451-s012.zip › rawData/dataS6_dNdSalignments/fish.piwil2.nwk]

(PIWIL2_Platyfish:0.2109998742,(((((((PIWIL2_ElectricEel:0.2141181782,PIWIL2_Zebrafish:0.1963603395):0.0837299718,(PIWIL2_SpottedGar:0.3254811634,(PIWIL2_SterletSturgeon:0.2002631623,PIWIL2_Reedfish:0.5190691432):0.0206145860):0.1238371104):0.0398508205,PIWIL2_AtlanticSalmon:0.1283540371):0.0763891332,PIWIL2_AtlanticCod:0.3990608372):0.1265102824,PIWIL2_ClownAnemonefish:0.1373599185):0.0000025411,PIWIL2_Stickleback:0.1926379195):0.0102853485,(PIWIL2_NileTilapia:0.1586913179,PIWIL2_Fugu:0.3613407199):0.0281972588):0.0390671267,PIWIL2_Medaka:0.3091119611);
