# Supplementary material for: Evolutionary history of the vertebrate Piwi gene family
Source: PeerJ. 2021 Nov 5;9:e12451. doi: 10.7717/peerj.12451 (PMC8574217; doi:10.7717/peerj.12451)
Supplement: Supplemental Information 12 [file peerj-09-12451-s012.zip › rawData/dataS6_dNdSalignments/mammal.piwil1.cdn.fas]

>PIWIL1_Guinea_pig
----------------------------------------------------------------------
----------------------------------------------------------------------
----------------------------------------------------------------AGTCCG
CAGCCTGGGTACCCCCAGCCAAGAACACCGCAGCCCCTGGCAGAGGGGGACCTGGTCGGCCGAGGGCGGC
AGAGA---GGA---GCAGCAGGGGCC---ACAGCCAAGTCACAAGAACTCCAGATATCTGCTGGGTTTCA
GGAGTTGTCGCTGGCAGAGAGAGGAGGGCGCCGTAGGGACTTTCACGACCTTGGTGTGAACACTAGACAG
AACCTAGACCATGTCAAAGAGTCCAAAACAGGCTCGTCCGGCATCATCGTGAGGCTGAGCACCAACCACT
TCCGGCTGACCTCCCGCCCGCAGTGGGCCCTGTACCAGTACCACGTGGACTACAACCCGCTGATGGAAGC
CCGGCGCCTCCGCTCTGCCCTGCTCTTCCAGCATGAAGATCTCATTGGAAGGTGTCACGCTTTTGATGGA
ACGATATTATTTTTACCTAAACGGCTGCAGCACAAGGTCACCGAAGTGTTCAGCCAGACCCGGAACGGGG
AGCGTGTGAGGATAACCATCACGTTGACCAACGAGCTCCCGCCCACATCGCCCACCTGCCTGCAGTTCTA
CAACATCATCTTCAGGAGGCTGCTAAAAATCATGAATTTGCAACAGATTGGACGGAATTACTACAACCCG
CATGACCCAATCGACATCCCAAACCACAGGTTGGTGATCTGGCCTGGCTTCACCACCTCCATCCTGCAGT
ACGAGAACAACATCATGCTGTGCACGGACGTCAGCCACAAGGTCCTGCGCAGCGAGACCGTGCTGGACTT
CATGTTCAACCTGTATCACCAGACCGAGGAGCACAAGTTCCAGGAGCAAGTGTCCAAGGAGCTGATAGGC
CTGATCGTCCTCACCAAGTACAACAATAAGACGTACCGAGTGGATGACATCGACTGGGACCAGAATCCCA
AGAGCACCTTTAAGAAGGCCGACGGCTCGGAGGTCAGCTTCCTGGAGTACTACCGCAAGCAGTACAACCA
GGAGATCACAGACCTAAAGCAGCCGGTCCTGGTGAGCCAGCCTAAGAGGAGGCGCGGCCCCGGGGGCACC
ATGCCTGGGCCCGCCATGCTCATCCCCGAGCTCTGCTACCTCACC-------------------------
----------------------------------------------------------------------
----------------------------------------------------------------------
---------------------GGCCTGACTGACAAGATGCGGAATGACTTCAATGTGATGAAGGAGCTGG
CGGTGCACACGCGGCTCACCCCTGAGCAGCGGCAGCGAGAAGTGGGCCGCCTCATCGACTACATCCACAA
AGACGACAACGTGCAGAGAGAGCTGCGGGACTGGGGCTTGAGCTTCGACTCCAACCTGCTGTCCTTCTCG
GGGAGAATCCTGCAGGCAGAAAAGATTCACCAGGGCGGAAAAACCTTCGACTACAACCCGCAGTTCGCAG
ACTGGTCGAAGGAGACGCGGGGCGCCCCGCTGATCAGCGTGAAGCCGCTGGATAACTGGCTGCTGATCTA
CACGCGTAAGAACTACGAGGCGGCCAACTCGCTGATCCAGAATCTGTTCAAGGTGACGCCGGCCATGGGC
ATCCAGATGAAGAAGGCCATCATGATTGAGGTGGACGACAGGACAGAAGCCTACCTCCGCGTCCTGCAGC
AGAAGGTCACCTCGGACACCCAGATTGTCGTCTGCCTGCTGTCCAGTAACCGGAAGGACAAGTACGATGC
CATCAAGAAGTACCTGTGCACGGACTGCCCCACGCCGAGCCAGTGCGTGGTGGCCCGCACGCTGGGCAAG
CAGCAGACCATCATGGCCATCGCCACCAAGATCGCCCTGCAGATGAACTGCAAGATGGGCGGCGAGCTCT
GGAGGGTGGACATGCCTCTGAAGCTGGCCATGATCGTGGGCATCGACTGCTACCACGACACCACCGCCGG
CCGGAGATCCATCGCGGGCTTCGTGGCCAGCATCAATGAGGGGATGACCCGCTGGTTCTCGCGCTGCGTC
TTCCAAGACCGAGGCCAGGAGCTGGTGGACGGGCTCAAGGTGTGCCTGCAAGCGGCGCTGCGGGCCTGGA
ACAGCTGCAACGAGTACATGCCGAGCCGCATCATCGTGTACCGCGACGGCGTGGGCGATGGCCAGCTCAA
GACGCTGGTGAACTACGAGGTGCCCCAGTTCCTGGACTGCCTCAAGTCCCTGGGCAGAGGCTACCACCCG
AGACTGACGGTGATCGTGGTGAAGAAGCGTGTGAACGCCAGGTTTTTTGCACAGTCGGGAGGAAAACTTC
AGAACCCGCTGCCTGGGACTGTCATCGACGTGGAGGTCACCAGGCCCGAATGGTACGACTTCTTCATCGT
GAGCCAGGCAGTGCGGAGCGGCAGCGTGTCCCCCACACACTACAACGTCATCTACGACAGCAGCGGCCTG
AAGCCGGACCACATCCAGCGGCTGACCTACAAGCTCTGCCACATCTACTACAACTGGCCGGGCATCATCC
GCGTGCCCGCACCGTGCCAGTACGCGCACAAGCTGGCCTTCCTGGTGGGCCAGAGCATCCACCGGGAGCC
CAACCTGTCCCTGTCCAACCGCCTCTACTACCTC
>PIWIL1_Dog
----------------------------------------------------------------------
--------------------------------------------------------ATGACTGGGCGAGC
CAGAGCAAGAGCCAGAGGACGAGCCCGTGGGCAGGAGACGGTGCAGCACGTGGGTGCCACTGTGAGTCAG
CAGCCTGGCTATGTGCAGCCCCGGCCTCAGCAGCCCGTGGCCGAAGGGGAATTAGTTGGCCGTGGACGCC
AGAGA---GGA---GCAGTAGGAGCA---GCGGCCAAGTCACAAGAGCTCCAGATATCTGCTGGATTTCA
GGAGTTATCATTAGCAGAGAGGGGAGGTCGTCGTAGAGACTTTCATGATCTTGGTGTGAATACAAGACAG
AACCTGGACCATGTTAAAGAATCAAAAACAGGTTCTTCAGGTATTATAGTAAGGCTGAGCACTAACCATT
TTCGACTGACATCCCGTCCCCAGTGGGCTTTATATCAGTATCACATTGACTATAACCCGCTGATGGAAGC
CAGAAGACTCCGCTCAGCTCTTCTTTTTCAACATGAAGATTTAATTGGAAGGTGTCATGCTTTTGATGGA
ACAATATTATTTTTACCTAAAAGACTACAACACAAGGTTACCGAAGTGTTTAGTCAGACCCGAAATGGAG
AGCACGTGAGGATAACAATCACCCTTACAAATGAACTCCCACCTACATCACCAACTTGTCTGCAGTTCTA
TAATATTATTTTCAGGAGACTCTTGAAGATCATGAATTTACAGCAGATTGGACGGAATTATTATAACCCA
AGTGACCCAATCGATATTCCAAATCATAGGTTGGTGATCTGGCCTGGCTTCACCACCTCTATCCTTCAAT
ATGAGAACAACATCATGCTTTGCACTGACGTGAGTCATAAAGTCCTTCGCAGTGAAACCGTGTTAGATTT
CATGTTCAACCTCTATCATCAAACAGAAGAACATAAATTTCAAGAACAAGTTTCTAAAGAACTAATAGGT
TTAATTGTTCTTACCAAGTATAACAATAAAACCTACAGGGTAGATGATATTGACTGGGACCAGAATCCAA
AGAGTACCTTTAAGAAAGCAGATGGTTCTGAAGTCAGTTTCTTAGAGTACTACAGGAAGCAATACAACCA
GGAAATCACCGACTTAAAACAACCTGTTCTGGTCAGTCAGCCTAAGAGAAGGCGTGGCCCTGGTGGCACC
TTGCCGGGCCCTGCGATGCTCATCCCCGAGCTCTGCTATCTCACA-------------------------
----------------------------------------------------------------------
----------------------------------------------------------------------
---------------------GGTCTAACTGATAAGATGCGTAATGATTTTAATGTGATGAAAGACTTAG
CTGTTCATACAAGGCTGACTCCAGAACAAAGGCAGCGTGAAGTGGGAAGACTCATCGATTACATTCATAA
AGATGACAATGTTCAGAGGGAGCTTCGAGACTGGGGTTTGAGCTTTGACTCCAACTTACTGTCCTTCTCA
GGAAGAATTTTGCAAGCTGAAAAGATTCACCAAGGTGGAAAAACATTCGATTACAATCCACAATTTGCAG
ATTGGTCAAAGGAAACAAGAGGTGCACCATTAATTAGCGTTAAGCCGCTAGATAACTGGCTGTTGATCTA
TACTCGAAGAAATTATGAAGCAGCCAATTCATTGATACAAAATCTATTTAAAGTTACACCAGCCATGGGC
ATACAAATGAAAAAAGCAATAATGATTGAAGTGGATGATCGAACTGAAGCCTATTTGAGAGTCTTACAGC
AGAAAGTTACATCCGATACCCAGATAGTTGTTTGTCTGTTGTCAAGTAATCGGAAAGACAAGTATGATGC
CATTAAGAAATATTTGTGTACAGACTGCCCTACTCCCAGTCAGTGTGTGGTGGCCCGGACCCTTGGCAAA
CAGCAAACCGTCATGGCCATTGCTACCAAAATCGCCCTGCAGATGAATTGCAAGATGGGAGGGGAGCTCT
GGAGGGTTGATATGCCTCTAAAGCTGGCCATGATAGTTGGCATTGACTGTTACCATGATACCACAGCTGG
ACGGAGGTCAATTGCAGGATTTGTTGCAAGTATCAATGAAGGGATGACCCGCTGGTTCTCTCGCTGTGTA
TTTCAAGATCGAGGACAAGAGCTTGTAGATGGGCTCAAAGTCTGCTTGCAAGCTGCTCTGAGGGCTTGGA
ATAGCTGCAATGAATACATGCCAAGTCGAATTATTGTGTATCGGGATGGTGTAGGAGATGGTCAGCTGAA
AACACTGGTTAACTATGAAGTACCACAGTTTTTGGATTGCCTAAAATCTGTTGGTAGAGGTTACAACCCA
AGACTAACGGTAATTGTGGTGAAGAAACGCGTGAATGCCAGATTTTTTGCTCAGTCTGGAGGAAGACTTC
AGAACCCACTTCCCGGGACGGTTATTGATGTAGAAGTTACCAGACCAGAATGGTATGATTTTTTTATCGT
GAGCCAGGCAGTGAGAAGTGGCAGTGTTTCTCCCACACACTATAACGTCATCTATGACAGCAGTGGCTTG
AAGCCAGACCACATACAGAGGCTCACATACAAGCTGTGTCACGTCTACTATAACTGGCCAGGCGTCATTC
GAGTCCCTGCTCCTTGCCAGTACGCCCACAAGCTGGCTTTCCTCGTGGGCCAGAGCATTCACAGGGAGCC
CAACCTGTCCCTGTCCAACCGCCTGTACTACCTC
>PIWIL1_Cow
----------------------------------------------------------------------
--------------------------------------------------------ATGACTGGGAGAGC
CAGAGCGAGAGCAAGAGGAAGGGCTCGTGGTCAGGAGATGGTGCAGCATGTGGGCGCCTCTGCGAGTCAG
CAGCCTGGTTACATTCAGCCTCGACCTCAGCAGCCGCCAGCAGAGGGGGAATTAGTTGGCCGCGGACGAC
AGAGA---GGA---ACAGTGGGAGCA---ACAGCGAAGTCACAAGAACTCCAGATATCTGCTGGATTCCA
GGAGTTATCATTAGCAGAGAGAGGAGGTCGTCGTAGAGACTTTCATGATCTTGGTGTGAATACAAGACAG
AACCTAGATCATGTGAAAGAATCAAAAACAGGTTCTTCAGGTATTATCGTAAGGCTAAGCACTAACCATT
TCCGATTGACATCCCGTCCCCAGTGGGCCTTATATCAGTATCACATTGACTATAATCCGTTGATGGAAGC
CAGAAGACTCCGCTCAGCTCTTCTTTTTCAACATGAGGATTTAATTGGAAGGTGTCATGCTTTTGATGGA
ACAATATTATTTTTACCTAAAAGACTACAGCACAAGGTTACTGAAGTTTTTAGTCAGACTCGAAATGGAG
AGCACGTGAGGATAACAATCACCCTGACAAATGAACTCCCACCTACGTCCCCAACTTGTTTGCAGTTCTA
TAATATTATTTTCAGGAGGCTTTTGAAGATCATGAATTTGCAACAAATTGGACGGAATTACTATAACCCA
AGTGACCCAATTGATATTCCAAATCACAGATTGGTGATTTGGCCTGGCTTCACTACTTCTATTCTTCAGT
ATGAAAATAACATCATGCTGTGCACTGATGTCAGTCATAAAGTTCTTCGAAGTGAAACTGTTCTAGATTT
CATGTTCAACTTGTTTCATCAAACCGAAGAACACAAATTTCAAGAACAAGTGTCTAAGGAACTGATTGGT
TTAATTGTTCTCACCAAGTATAACAACAAAACATACAGAGTAGATGATATTGACTGGGACCAGAATCCAA
AGAGTACCTTTAAGAAAGCAGATGGCTCTGAAGTCAGTTTCTTAGAGTACTACAGGAAGCAATATAACCA
AGAAATCACTGACTTGAAACAGCCAGTTTTGGTCAGTCAGCCTAAGAGAAGGAGAGGCCCTGGCGGCACA
TTACCAGGCCCAGCCATGCTCATCCCTGAGCTCTGCTACCTCACA-------------------------
----------------------------------------------------------------------
----------------------------------------------------------------------
---------------------GGTTTAACTGATAAAATGCGTAATGATTTTAATGTGATGAAAGACTTGG
CTGTTCATACAAGACTGACTCCAGAGCAAAGGCAGCGTGAAGTAGGAAGACTGATTGATTATATTCATAA
AGATGATAATGTGCAGAGGGAGCTTCGAGACTGGGGTTTGAGCTTTGACTCCAACTTACTGTCCTTCTCA
GGAAGAATTTTGCAAGCAGAAAAGATTCATCAAGGTGGAAAAACATTTGATTACAATCCACAATTTGCAG
ATTGGTCAAAAGAAACAAGAGGTGCACCATTAATTAGTGTTAAGCCACTAGATAACTGGTTGTTGATCTA
TACTCGAAGAAATTATGAAGCAGCCAATTCGTTGATACAAAATCTATTTAAAGTTACACCAGCCATGGGC
ATACAAATGAAAAAAGCAATAATGATTGAAGTGGATGATAGAACTGAAGCCTATTTAAGAGTCTTACAGC
AAAAGGTTACGTCAGATACCCAGATAGTTGTTTGTCTGTTATCAAGTAATCGGAAAGACAAATATGATGC
TATTAAAAAATACTTATGTACAGATTGCCCTACTCCAAGTCAGTGTGTGGTGGCCCGAACCTTAGGCAAA
CAACAGACTGTCATGGCCATTGCTACAAAGATTGCGCTGCAGATGAACTGCAAGATGGGAGGAGAGCTTT
GGAGGGTTGATATGCCTCTGAAGCTAGCGATGATAGTTGGCATTGATTGTTACCATGATACCACAGCTGG
ACGGAGGTCAATTGCAGGATTTGTGGCAAGCATCAATGAAGGGATGACTCGCTGGTTCTCTCGCTGTGTG
TTTCAAGACAGAGGACAAGAACTAGTAGATGGGCTTAAGGTCTGCTTACAAGCTGCTCTAAGGGCTTGGA
ATAGCTGCAATGAATACATGCCTAGTCGAATTATTGTGTATCGGGATGGCGTAGGAGACGGTCAGCTTAA
AACACTGGTGAACTATGAAGTACCACAGTTTTTGGATTGCCTGAAATCTGTTGGTAGAGGTTACAACCCA
AGACTAACGGTAATTGTGGTGAAGAAACGTGTCAACGCCAGATTTTTTGCTCAGTCTGGAGGAAGACTTC
AGAATCCACTTCCTGGAACAGTTATTGATGTAGAGGTTACAAGACCAGAATGGTATGATTTTTTTATCGT
GAGCCAGGCAGTGAGAAGTGGTAGTGTTTCTCCCACACATTATAATGTCATCTATGACAGCAGTGGCCTG
AAGCCAGACCACATACAGAGGTTAACTTACAAGCTGTGTCATGTCTATTATAACTGGCCAGGTGTCATTC
GTGTTCCTGCTCCTTGCCAGTATGCCCACAAACTGGCTTTCCTTGTTGGCCAGAGTATTCATAGAGAACC
AAATCTGTCACTGTCAAATCGTCTTTACTACCTC
>PIWIL1_Opossum
ATGGACAGCCTTGACTCCCTGGGGATTTCACGCCTTGGGGGGATCCGATCACACCAATCCCACCACTGGC
AAGGGTCGACCACCACCTTCCCACACCGAGATGAGACTTACACATTTTCAGAAAAAATGAGTGGACGAGC
ACGGGCCAGAGCAAGAGGAAGGGCTCGAGGTCAGGAGACATCACAACTTGTGGGACCTGTTGCAAGTCAG
CAACCTGGATATTTAAAGCCAAGACCTCAACAGCCAACATCTGAAGGTGAACTTGTTGGACGTGGACGAC
AGAGA---GGA---GCACTAGGAGCA---ACA---AAATCTCAAGAGCTTCAGATTTCGGCTGGATTCCA
GGAGCTATCTTTGGGGGAGAGAGGAGGCCGTCGAAGAGATTTTCATGACCTTGGGGTGAATACCAGACAG
AACTTAGAACATGTTAAAGAGTCAAAAACAGGTTCTTCAGGCATTGTTGTAAGATTAAGCACAAACCACT
TTAGACTGACATCTCGTCCCCAGTGGGCTTTGTATCAGTACCATGTTGACTATAACCCACAGATGGAAGC
CAGAAGACTCCGTTCAGCTTTACTTTTTCAACATGAAGAGCTAATAGGAAGGTGTCATGCTTTTGATGGA
ACAATATTATTTCTACCCAAAAGACTACAAAACAAGGTTACAGAAGTGTTTAGTCAGACTCGGAATGGAG
AAACTGTGAAGATAACAATTACTTTAACCAATGAACTTCCACCCACTTCACCAACTTGTTTACAGTTTTA
TAATATTATTTTCAGAAGGCTTTTGAAGATCATGAATTTGCAACAAATTGGACGTAATTATTATAACCCA
AGTGATCCAATCAATATCCCAAATCATAGGTTGGTGATTTGGCCAGGATTCACTACCTCTATTCTTCAAT
ATGAGAATAATATTATGCTATGCACTGATGTAAGCCATAAAGTTCTTCGAAGTGAAACTGTTTTAGATTT
TATGTTCAGCCTGTATCAACAGTTTGGTGAACATCGATTTCAAGAACAAGTCTCAAAAGAATTAATAGGA
TTAATCGTTCTTACCAAGTACAACAATAAAACCTATAGAGTAGATGATATTGACTGGGAGCAGAATCCAA
GAAGCACCTTTAAAAAAGCAGATGGCTCTGAAATCAGCTTTTTAGACTACTACAGAAAGCAATATAATAC
AGAAATCACTGACTTAAAACAGCCGGTTTTGGTCAGCCAGCCCAAGCGGAGGAGGGGCCCTGGTGGTGTA
TTACCAGGACCTGCTTTGCTCATGCCTGAACTCTGTTTCCTCACA-------------------------
----------------------------------------------------------------------
----------------------------------------------------------------------
---------------------GGTCTAACTGATAAAATGCGCAATGATTTTAATGTGATGAAAGATTTAG
CTGTTCATACAAGATTGACACCAGAACAAAGGCAGCGTGAAGTTGGAAGACTCATTGACTATATTCACAA
AGATGACAATGTACAGAAGGAACTTCGTGACTGGGGTTTGAGCTTTGACTCCAACTTACTGTCATTCTCA
GGAAGAATACTGCAAGCAGAAAAAATTCACCAAGGAGGAAAAACATTTGACTACAATCCACAGTTTGCAG
ATTGGTCAAAAGAAACAAGAGGTGCTCCGTTAATTAGTGTCAAACCACTAGATAATTGGCTATTGATTTA
TACCCGAAGAAATTATGAGGCAGCCAATTCACTAATCCAAAACCTATTTAAAGTTACACCTGCCATGGGA
ATACAAATGAAAAAAGCAATAATGATTGAAGTGGATGATAGAACTGAAGCCTATCTTAGAGTCTTGCAGC
AAAAGGTTACATCAGATACTCAGATTGTAGTTTGTCTGTTGTCTAGTAATCGGAAAGACAAATATGATGC
TATAAAAAAATACTTGTGTACAGACTGTCCCACACCAAGCCAGTGTGTGATTGCAAGAACCTTAGGCAAG
CAACAAACAGTAATGGCTATTGCCACAAAAATTGCCCTTCAGATGAATTGCAAGATGGGAGGAGAACTTT
GGAGGGTTGATATGCCTCTAAAGCTAGCAATGATCATTGGTATTGATTGTTACCATGACACTACAGCTGG
GCGAAGGTCAATTGCAGGATTTGTTGCTAGCATCAATGAAGGAATGACACGCTGGTTTTCACGTTGTGTC
TTTCAAGATAGAGGGCAAGAGCTAGTAGATGGGCTCAAGGTCTGCTTGCAAGCTGCATTGAGGGCCTGGA
ATAGCTACAATGAATATATGCCAAGTCGAATTGTTGTATATCGGGATGGTGTAGGTGATGGCCAGCTGAA
AACCTTGGTTAACTATGAAGTACCACAGTTTTTGGACTGCCTAAAATCTGTTGGTAAAGGTTACAACCCA
AGATTAACAGTAATTGTGGTGAAGAAACGAGTGAATGCCAGATTTTTTGCACAGTCTGGAGGAAGACTAC
AGAATCCTCTTCCTGGGACAGTTATTGATGTAGAAGTTACCAGACCAGAATGGTATGACTTTTTTATTGT
GAGCCAGGCTGTGAGAAGTGGTAGTGTTTCTCCTACACATTATAATGTAATCTATGACAACAGTGGCCTG
AAACCAGACCATATACAACGATTAACTTACAAACTCTGCCATGTGTATTATAACTGGCCAGGTGTCATTC
GAGTTCCAGCTCCTTGCCAGTATGCTCACAAACTGGCTTTCCTTGTTGGCCAAAGTATTCACAAAGAACC
TAATCTGTCACTGTCAAATCGTCTTTATTACCTC
>PIWIL1_Platypus
----------------------------------------------------------------------
--------------------------------------------------------ATGACTGGACGAGC
TCGAGCCAGAGCTAGAGGAAGAGCCCGTGGTCAGGACACAACCCCGGTTGTGGGACCCCCAGCCACTCAA
CAATCCAGTTATGGCCACTCAAAGCCTCAGCAGCCCCCCTCAGAGGGTGAATTTGTGGGTCGTGGACGAC
AAAGA---GGA---GCCATGGGAGCCCCCAAGTCGCAAGGGCAAGAATTCCAGATTTCAGCTGGATTTCA
AAGTCTGTCACTGGGCGAGAAAGGAGGCCGTCAAAAAGATTTCCATGACCTTGGAGTGAATACTCGAAAG
GGCATAGAGCACGTTCAAGAGTCCAAAACAGGTTCATCAGGAATTGTGGTTAGATTAAGCACTAACCACT
TCCGATTGACATCTCGTCCTCAATGGGCCCTATATCAGTACCATGTTGACTATAATCCCCAAATGGAAGC
CAGAAGACTGCGCTCAGCTTTACTTTTTCAACATGAAGAGCTGATTGGAAAGACCCACGCATTCGATGGA
ACAATATTATTCTTACCCAAAAGGCTTCCAAATAAGGCCACTGAGGTGTTTAGCCAGACTCGCAGTGGAG
AAAATGTGAAGATAACTATAACTTTAACTAATGAGCTACCGCCTACTTCACCAACTTGTTTGCAGTTTTA
CAACATTATTTTCAGAAGGCTTTTGAAGATCATGAACCTGCAACAGATTGGACGCAATTATTACAATCCA
AGTGACCCAATCAGCATTCCAAATCATAGGCTGGTGATTTGGCCAGGTTTCACTACTTCTATTCTTCAAT
ACGAGAATAATATTATGCTGTGTACTGATGTGAGCCATAAAGTTCTCCGAAGTGAAACTGTGTTGGATTT
CATGTATACCATATATAATCAATCTGGAGATCGTAGATTTCAAGAACAAGTTTCCAAGGAATTAGTAGGA
TTGATTGTTCTGACAAAGTATAACAATAAAACCTATAGAGTTGATGACATTGATTGGGAGCAAAATCCAA
AGAGCACCTTTAAAAAAGCAGATGGCTCTGAAATCAGCTTTTTAGAGTACTACAGAATGCAATACAACCA
AGAAATTACTGATTTGAAACAGCCAGTTTTAGTTAGCCAGCCTAAGCGGAGGAGGGGACCTGGTGGTGCT
TTACCGGGACCTGCATTACTCATCCCTGAGCTCTGCTACCTTACA-------------------------
----------------------------------------------------------------------
----------------------------------------------------------------------
---------------------GGCCTAACCGATAAAATGCGAAGTGATTTTACAGTGATGAAAGATTTGG
CTGTTCACACAAGATTAACTCCTGAACAAAGGCAACGTGAAGTAGGAAGGCTGATTGACTACATTCATAA
AGACGACAATGTTCAAAAGGAGCTTCGAGACTGGGGCTTAAGTTTTGACTCTAATTTACTGGCCTTCTCG
GGAAGAATTATGCAAACAGAGAAGATCATCCAATCAGGAAAAACCTTTGACTACAATCCAGCACTTGCAG
ATTGGTCGAAAGAAACAAGGGGTGCACCTTTAATTAGTGTTAAACCACTGGACAATTGGCTGTTGATCTA
TACAAGGAGAAATTATGATGCTGCCAATTCCCTAATTCAGAATCTCTTTAAAGTTACACCTGCAATGGGA
ATACAAATGAAAAAAGCAATAATGATTGAAGTGGATGACAGAACTGAAGCTTACCTGAGAGTCTTACAAC
AAAAGGTTACCTCAGATACTCAGATAGTAGTTTGCCTTTTGTCCAGTAATCGGAAGGACAAATACGATGC
TATCAAGAAATACTTGTGTACGGACTGTCCCACGCCAAGTCAGTGTGTGGTCGCTCGCACCTTAGGCAAA
CCACAGACTGTGATGGCCATTGCGACAAAAATTGCTCTTCAGATGAATTGCAAGATGGGAGGAGAGCTCT
GGAGTGTGGAAATTCCTCTAAAGAATGTGATGATAGTTGGGATTGATTGTTACCATGATACAACTGCTGG
GCGACGGTCAATTGCAGGATTTGTTTCCAGCCTCAATCAAGGAATGACACGTTGGTTCTCTCGCTGTGTC
TTTCAAGATCGAGGGCAAGAGCTTGTAGATGGACTCAAAGTTTGCCTGCAAGGGGCATTGCGCAAATGGT
TGGCCTGTAATGGCTTTTTGCCTACAAGAATTATCGTGTACCGAGATGGTGTAGGAGATGGACAGCTGAA
AACTTTGGTTAATTATGAGGTCCCACAATTTTTGGATTGCTTGAAATCTGTTGGAGAAGATTACAGCCCA
AAACTAACAGTGATTGTGGTGAAGAAAAGAGTGAATGCCAGATTCTTTGCACAGTCTGGAGGAAGACTTC
AAAATCCACCTCCTGGAACCGTTATTGATGTTGAGGTCACTCGCCCAGAATGGTATGACTTTTTTATTGT
GAGCCAGGCTGTGAGAAGCGGCAGTGTGTCGCCCACACATTATAACGTAATCTATGATAACAGTGCCCTG
AAACCGGACTATATGCAACGTTTAACATACAAGCTTTGCCATATGTATTATAACTGGCCAGGTGTTATTC
GAGTTCCAGCCCCTTGCCAGTATGCTCACAAACTGGCTTTCCTGGTAGGTCAGAGCATTCACAGAGAACC
AAGCCTGTCACTCACAGACCGCCTTTATTACCTC
>PIWIL1_Manatee
----------------------------------------------------------------------
--------------------------------------------------------ATGACTGGGCGAGC
CAGAGCCAGAGCCAGAGGAAGGGCCCGCGGGCAGGAGCCGGCACAGCACGTGGGCGCTGCTGCAAGTCAG
CCACCTGGTTATATTCAGCCTAGACCTCAGCAGCCACCAACAGAGGGGGAATTAGTTGGCCGTGGACGCC
AGAGA---GGA---CCAGTAGGAGCA---ACAGCCAAGTCACAAGAACTCCAGATATCTGCTGGATTTCA
GGAGTTGTCATTAGCAGAGAGAGGAGGTCGTCGTAGAGACTTCCATGATCTCGGAGTGAATACGAGACAG
AACCTCGACCATGTTAAAGAGTCAAAAACAGGTTCTTCGGGGATGATAGTAAGGCTCAGCACCAACCATT
TTCGACTGACGTCCCGTCCCCAGTGGGCCCTGTATCAGTATCACATTGACTATAACCCACTGATGGAAGC
CAGAAGACTCCGGTCAGCTCTTCTTTTTCAACATGAAGATTTAATTGGAAGGTGTCATGCTTTTGATGGA
ACGATACTGTTTTTACCTAAAAGACTGCAACACAAGGTGACTGAAGTGTTTAGTCAGACCAGAAATGGAG
AGCACGTGAGGATAACCATCACATTAACAAACGAGCTTCCACCCACGTCCCCAACTTGTCTGCAGTTCTA
TAACATTATTTTCAGGAGGCTTCTAAAGATCATGAATTTGCAACAAATTGGACGGAATTATTATAACCCA
AATGACCCAATTGATATTCCAAATCATAGGCTGGTGATTTGGCCTGGCTTCACGACTTCGATTCTTCAGT
ATGAAAACAACATCATGCTCTGCACTGATGTCAGCCACAAAGTCCTTCGGAGTGAAACCGTGTTAGATTT
CATGTTCAACTTATATCATCAGACCGAGGAACATAAATTTCAAGAACAAGTTTCTAAAGAGCTAATAGGT
TTAATTGTTCTTACCAAGTATAACAATAAGACATATAGAGTAGATGATATTGACTGGGACCAGAACCCTA
AGAGTACCTTTAAGAAAGCAGATGGCTCTGAAGTCAGCTTTTTAGAGTACTACAGGAAGCAATATAACCA
AGAAATCACGGACTTGAAACAACCAGTGTTGGTCAGTCAGCCTAAGAGGAGGAGGGGCCCTGGTGGCTCG
TTACCAGGACCCGCCATGCTCATTCCTGAGCTCTGCTACCTGACA-------------------------
----------------------------------------------------------------------
----------------------------------------------------------------------
---------------------GGTCTGACTGATAAAATGCGGAATGATTTTAATGTAATGAAAGACCTAG
CTGTCCATACAAGATTAACTCCAGAGCAAAGGCAGCGGGAAGTAGGAAGACTTATTGATTATATTCACAA
AGATGACAATGTGCAGCGAGAGCTTCGAGACTGGGGTTTGAGCTTTGACTCCAACTTACTGTCCTTCTCA
GGAAGAATTTTGCCAACAGAAAAGATTCACCAAGGTGGAAAAACATTTGATTACAATCCACAGTCTGCAG
ACTGGTCAAAAGAAACGAGAGGTGCTCCCCTGATCAGCGTCAAGCCACTGGATAACTGGCTGCTGGTCTA
CACGCGAAGAAATTATGAAGCAGCCAATTCACTGATACAAAACCTGTTTAAAGTCACTCCAGCCATGGGC
ATACAGATGAAAAAAGCAGTAATGATTGAGGTAGATGATAGAACTGAAGCCTATTTACGAGTCTTACAGC
AGAAGGTTACGTCAGATACCCAGATAGTGGTCTGCCTGCTGTCCAGTAATCGAAAGGACAAGTATGATGC
TATAAAGAAGTACTTATGTACAGACTGCCCTACCCCCAGTCAGTGTGTGGTGGCCCGCACCCTAGGGAAG
CAGCAGACAGTCATGGCCATTGCCACAAAGATCGCCCTACAGATGAACTGCAAGATGGGGGGAGAGCTCT
GGAGGGTGGACATGCCACTAAAGCTAGCGATGATTGTTGGTATTGATTGTTACCATGATACCACAGCTGG
ACGGAGGTCAATTGCAGGATTTGTTGCCAGCATCAATGAAGGGATGACCCGCTGGTTCTCTCGCTGTGTA
TTTCAAGATAGAGGACAAGAGCTGGTGGACGGACTCAAGGTCTGCTTGCAAGCTGCTCTGAGGGCTTGGA
ATAGCTGCAATGAGTACATGCCTAGTAGAATTATAGTCTACCGGGACGGTGTGGGAGACGGTCAGCTGAA
AACGCTGGTTAACTATGAAGTACCACAGTTTTTAGATTGCCTGAAATCTGTTGGTAGAGGTTACAACCCA
AGGCTAACAGTAATTGTGGTGAAGAAACGTGTCAATGCCCGATTTTTTGCTCAGTCTGGAGGAAGACTCC
AAAATCCACTTCCGGGAACAGTCATTGATGTGGAGGTCACCAGACCAGAGTGGTATGACTTTTTCATCGT
GAGCCAGGCTGTGAGAAGTGGCAGTGTTTCTCCCACACACTATAATGTCATCTACGACAACAGTGGCCTC
AAGCCAGACCACATTCAGCGGCTGACGTACAAGCTGTGCCACGTGTATTATAACTGGCCGGGCGTCATTC
GTGTGCCTGCTCCTTGTCAGTACGCTCACAAGCTGGCTTTCCTTGTCGGCCAGAGTATCCACCGAGAGCC
CAACCTGTCACTTTCCAATCGCCTCTACTACCTC
>PIWIL1_CrabEatingMacaque
----------------------------------------------------------------------
--------------------------------------------------------ATGACTGGGCGAGC
CAGAGCCAGAGCCAGAGGAAGGGCCCGCGGTCAGGAGACAGTGCCGCTGGTGGGCTCCACTGCTAGTCAG
CAACCTGGTTATATTCAGCCTAGGTCTCAGCAGCCACCGGCAGAGGGGGAGTTATTTGGCCGTGGACGGC
AGAGA---GGA---ACAGTAGGAGGA---ACAGCCAAGTCACAAGAACTCCAGATATCTGCTGGATTTCA
GGAGTTATCATTAGCAGAGAGAGGAGGTCGTCGTAGAGATTTTCACGATCTTGGTGTGAATACAAGGCAG
AACCTAGACCATGTTAAAGAATCAAAAACAGGTTCTTCAGGCATCATAGTGAGGTTAAGCACTAACCATT
TCCGACTGACATCCCGTCCCCAGTGGGCCTTATATCAGTATCATATTGACTATAACCCACTGATGGAAGC
CAGACGACTCCGTTCAGCTCTTCTCTTTCAACATGAGGATCTCATTGGAAAGTGTCATGCTTTTGATGGA
ACAATATTATTTTTACCTAAAAGACTACAGCAAAAGGTTACTGAAGTTTTTAGTAAGACCCGGAATGGAG
AGGATGTGAGGATAACGATCACTTTAACAAATGAACTTCCACCTACATCACCAACTTGTTTGCAGTTCTA
TAATATTATTTTCAGGAGGCTTTTGAAAATCATGAATTTGCAACAAATTGGACGAAATTATTATAACCCA
AATGACCCAATTGATATTCCAAGTCACAGGTTGGTGATTTGGCCTGGCTTCACTACTTCCATCCTTCAGT
ATGAAAACAGCATTATGCTCTGCACTGACGTTAGCCATAAAGTGCTTCGAAGTGAGACTGTTTTGGATTT
CATGTTCAACTTTTATCATCAGACAGAAGAACATAAATTTCAAGAACAAGTTTCCAAAGAACTAATAGGT
TTAGTTGTTCTTACCAAGTATAACAATAAAACGTACAGAGTGGATGATATTGACTGGGACCAGAATCCCA
AGAGCACCTTTAAGAAAGCCGACGGCTCTGAAGTCAGCTTCCTAGAATACTACAGGAAGCAATACAACCA
AGAGATCACCGACTTGAAGCAGCCCGTCTTGGTCAGCCAGCCCAAGAGAAGGCGGGGCCCCGGGGGGACA
CTGCCAGGGCCTGCCATGCTCATTCCTGAGCTCTGCTATCTTACA-------------------------
----------------------------------------------------------------------
----------------------------------------------------------------------
---------------------GGCCTCACTGATAAAATGCGTAATGATTTTAACGTGATGAAAGACTTAG
CCGTTCATACAAGACTAACTCCTGAGCAAAGGCAGCGTGAAGTGGGAAGACTCATTGATTACATCCATAA
AAACGATAATGTTCAAAGGGAGCTTCGAGACTGGGGTTTGAGCTTTGATTCCAACTTATTGTCCTTCTCG
GGAAGAATTTTGCAAACAGAAAAGATTCACCAAGGTGGAAAAACATTTGATTACAATCCACAATTTGCAG
ATTGGTCAAAAGAAACAAGAGGTGCACCATTAATTAGTGTTAAGCCACTAGATAACTGGCTGTTGATCTA
TACGCGAAGAAATTATGAAGCAGCCAATTCATTGATACAGAATCTGTTTAAAGTTACACCAGCCATGGGC
ATGCAAATGAAAAAAGCAATAATGATTGAAGTGGATGATAGAACTGAAGCCTACTTAAGAGTCTTACAGC
AAAAGGTCACAACAGACACCCAGATAGTTGTCTGTCTGTTGTCAAGTAATCGGAAGGACAAATATGATGC
TATTAAAAAATACCTGTGTACAGATTGCCCTACCCCAAGTCAGTGTGTGGTGGCCCGAACCTTAGGCAAA
CAGCAAACTGTCATGGCCATTGCTACAAAGATTGCCCTGCAGATGAATTGCAAGATGGGAGGAGAGCTTT
GGAGGGTGGACATCCCCCTGAAGCTAGCGATGATCGTTGGCATTGATTGTTACCATGACACCACAGCTGG
ACGGAGGTCAATTGCAGGATTTGTTGCCAGCATCAATGAAGGGATGACCCGCTGGTTCTCACGCTGCATA
TTTCAGGATAGAGGACAGGAGCTGGTAGATGGGCTCAAAGTCTGCCTGCAAGCGGCTCTGAGGGCTTGGA
ATAGCTGCAATGAGTACATGCCCAGCCGGATCATCGTGTACCGTGATGGCGTAGGAGACGGCCAGCTCAA
AACACTGGTGAACTACGAAGTGCCACAGTTTTTGGATTGTCTAAAATCCATTGGTAGAGGTTACAACCCT
AGACTAACGGTAATTGTGGTGAAGAAAAGAGTGAACGCCAGATTTTTCGCTCAGTCTGGAGGAAGACTTC
AGAATCCACTGCCTGGAACGGTCATTGACGTAGAGGTTACCAGACCGGAATGGTATGATTTTTTTATTGT
GAGCCAGGCTGTGAGAAGTGGCAGTGTTTCTCCCACACATTACAACGTCATCTATGACAACAGCGGCCTG
AAGCCGGACCACATACAGCGGTTGACTTACAAGCTGTGTCACATCTATTATAACTGGCCAGGTGTCATTC
GTGTTCCTGCTCCTTGCCAGTACGCCCACAAGCTGGCTTTTCTTGTTGGCCAGAGTATTCACAGAGAGCC
AAATCTGTCACTGTCAAACCGCCTTTACTACCTC
>PIWIL1_Human
----------------------------------------------------------------------
--------------------------------------------------------ATGACTGGGAGAGC
CCGAGCCAGAGCCAGAGGAAGGGCCCGCGGTCAGGAGACAGCGCAGCTGGTGGGCTCCACTGCCAGTCAG
CAACCTGGTTATATTCAGCCTAGGCCTCAGCCGCCACCAGCAGAGGGGGAATTATTTGGCCGTGGACGGC
AGAGA---GGA---ACAGCAGGAGGA---ACAGCCAAGTCACAAGGACTCCAGATATCTGCTGGATTTCA
GGAGTTATCGTTAGCAGAGAGAGGAGGTCGTCGTAGAGATTTTCATGATCTTGGTGTGAATACAAGGCAG
AACCTAGACCATGTTAAAGAATCAAAAACAGGTTCTTCAGGCATTATAGTAAGGTTAAGCACTAACCATT
TCCGGCTGACATCCCGTCCCCAGTGGGCCTTATATCAGTATCACATTGACTATAACCCACTGATGGAAGC
CAGAAGACTCCGTTCAGCTCTTCTTTTTCAACACGAAGATCTAATTGGAAAGTGTCATGCTTTTGATGGA
ACGATATTATTTTTACCTAAAAGACTACAGCAAAAGGTTACTGAAGTTTTTAGTAAGACCCGGAATGGAG
AGGATGTGAGGATAACGATCACTTTAACAAATGAACTTCCACCTACATCACCAACTTGTTTGCAGTTCTA
TAATATTATTTTCAGGAGGCTTTTGAAAATCATGAATTTGCAACAAATTGGACGAAATTATTATAACCCA
AATGACCCAATTGATATTCCAAGTCACAGGTTGGTGATTTGGCCTGGCTTCACTACTTCCATCCTTCAGT
ATGAAAACAGCATCATGCTCTGCACTGACGTTAGCCATAAAGTCCTTCGAAGTGAGACTGTTTTGGATTT
CATGTTCAACTTTTATCATCAGACAGAAGAACATAAATTTCAAGAACAAGTTTCCAAAGAACTAATAGGT
TTAGTTGTTCTTACCAAGTATAACAATAAGACATACAGAGTGGATGATATTGACTGGGACCAGAATCCCA
AGAGCACCTTTAAGAAAGCCGACGGCTCTGAAGTCAGCTTCTTAGAATACTACAGGAAGCAATACAACCA
AGAGATCACCGACTTGAAGCAGCCTGTCTTGGTCAGCCAGCCCAAGAGAAGGCGGGGCCCTGGGGGGACA
CTGCCAGGGCCTGCCATGCTCATTCCTGAGCTCTGCTATCTTACA-------------------------
----------------------------------------------------------------------
----------------------------------------------------------------------
---------------------GGTCTAACTGATAAAATGCGTAATGATTTTAACGTGATGAAAGACTTAG
CCGTTCATACAAGACTAACTCCAGAGCAAAGGCAGCGTGAAGTGGGACGACTCATTGATTACATTCATAA
AAACGATAATGTTCAAAGGGAGCTTCGAGACTGGGGTTTGAGCTTTGATTCCAACTTACTGTCCTTCTCA
GGAAGAATTTTGCAAACAGAAAAGATTCACCAAGGTGGAAAAACATTTGATTACAATCCACAATTTGCAG
ATTGGTCCAAAGAAACAAGAGGTGCACCATTAATTAGTGTTAAGCCACTAGATAACTGGCTGTTGATCTA
TACGCGAAGAAATTATGAAGCAGCCAATTCATTGATACAAAATCTATTTAAAGTTACACCAGCCATGGGC
ATGCAAATGAGAAAAGCAATAATGATTGAAGTGGATGACAGAACTGAAGCCTACTTAAGAGTCTTACAGC
AAAAGGTCACAGCAGACACCCAGATAGTTGTCTGTCTGTTGTCAAGTAATCGGAAGGACAAATACGATGC
TATTAAAAAATACCTGTGTACAGATTGCCCTACCCCAAGTCAGTGTGTGGTGGCCCGAACCTTAGGCAAA
CAGCAAACTGTCATGGCCATTGCTACAAAGATTGCCCTACAGATGAACTGCAAGATGGGAGGAGAGCTCT
GGAGGGTGGACATCCCCCTGAAGCTCGTGATGATCGTTGGCATCGATTGTTACCATGACATGACAGCTGG
GCGGAGGTCAATCGCAGGATTTGTTGCCAGCATCAATGAAGGGATGACCCGCTGGTTCTCACGCTGCATA
TTTCAGGATAGAGGACAGGAGCTGGTAGATGGGCTCAAAGTCTGCCTGCAAGCGGCTCTGAGGGCTTGGA
ATAGCTGCAATGAGTACATGCCCAGCCGGATCATCGTGTACCGCGATGGCGTAGGAGACGGCCAGCTGAA
AACACTGGTGAACTACGAAGTGCCACAGTTTTTGGATTGTCTAAAATCCATTGGTAGAGGTTACAACCCT
AGACTAACGGTAATTGTGGTGAAGAAAAGAGTGAACACCAGATTTTTTGCTCAGTCTGGAGGAAGACTTC
AGAATCCACTTCCTGGAACAGTTATTGATGTAGAGGTTACCAGACCAGAATGGTATGACTTTTTTATCGT
GAGCCAGGCTGTGAGAAGTGGTAGTGTTTCTCCCACACATTACAATGTCATCTATGACAACAGCGGCCTG
AAGCCAGACCACATACAGCGCTTGACCTACAAGCTGTGCCACATCTATTACAACTGGCCAGGTGTCATTC
GTGTTCCTGCTCCTTGCCAGTACGCCCACAAGCTGGCTTTTCTTGTTGGCCAGAGTATTCACAGAGAGCC
AAATCTGTCACTGTCAAACCGCCTTTACTACCTC
>PIWIL1_Kangaroo_rat
----------------------------------------------------------------------
--------------------------------------------------------ATGACGGGTCGAGC
CCGAGCCCGAGCCCGGGGAAGGGCTCGCGGTCAGGAGACGGTGCAGCAAGTCGGGGCAGCCACGGGTCCA
CAGCCCGGATTTATTCAGCCAAGACCTCAGCCGCCTCCAGCAGAGGGGGAACTGGTTGGTCGAGGTCGGC
AGAGA---GGA---GCAGTTGGAGCC---ACAGCCAAGTCACAAGAACTCCAGATATCTGCTGGGTTTCA
GGAGCTGTCCTTGGCAGAGAGAGGAGGGCGCCGCAGAGACTTCCATGACCTGGGTGTGAACACAAGACAG
AACCTAGACCATGTCAAAGAATCAAAGACAGGATCCTCGGGCATCATCGTGCGGCTGAGTACCAATCACT
TCCGGCTGACCTCCCGTCCTCAGTGGGCCTTGTACCAGTACCACATTGACTACAACCCATTAATGGAAGC
CCGCAGGCTGCGTTCCGCGCTGCTCTTCCAGCATGAAGATCTCATTGGAAGGTGTCATGCTTTTGATGGG
ACAATATTGTTTTTACCTAAAAGACTACAGCACAAGGTTACTGAAGTTTTCAGTCAGACCCGGAACGGAG
AGCACGTGAGGATAACCATCACGCTGACAAATGAGCTCCCGCCCACCTCGCCCACCTGCCTGCAGTTCTA
CAACATAATCTTCAGGAGGCTCCTGAAAATCATGAATCTACAACAAATTGGACGCAATTATTATAACCCA
AGCGACCCAATTGATATCCCGAACCACAGGTTGGTGATCTGGCCCGGCTTCACTACCTCCATCCTTCAAT
ATGAAAACAACATCATGCTGTGCACGGATGTCAGCCACAAGGTCCTTCGAAGTGAGACTGTCCTGGATTT
CATGTTCAACCTGTATCATCAGACGGAGGAGCACAAGTTTCAAGAACAAGTCTCTAAAGAACTCATAGGT
TTAATTGTTCTTACCAAGTACAACAACAAAACATACAGGGTGGATGATATTGACTGGGACCAGAATCCCA
AAAGCACCTTCAAGAAGGCAGATGGCTCAGAGGTCAGCTTCCTGGAGTACTACCGGAAGCAGTATAACCA
AGAGATCACTGACCTGAAGCAGCCCGTCTTGGTGAGCCAGCCCAAGCGGCGGCGGGGCCCCGGGGGCACG
CTGCCCGGCCCTGCCATGCTCATCCCCGAGCTCTGCTACCTCACA-------------------------
----------------------------------------------------------------------
----------------------------------------------------------------------
---------------------GGTCTGACCGACAAAATGCGCAATGACTTCAATGTGATGAAGGACCTGG
CGGTGCACACACGGCTGACCCCTGAGCAGCGGCAGCGCGAGGTGGGCCGTCTCATCGACTACATCCACAA
AGATGACAATGTTCAGAGGGAGCTCCGTGATTGGGGCCTGAGCTTCGATTCCAACTTGCTGTCCTTCTCA
GGAAGAATCCTGCAGACAGAGAAGATTCACCAAGGAGGAAAAACATTTGACTACAACCCACAATTTGCAG
ACTGGTCAAAAGAAACAAGAGGTGCTCCGCTAATTAGTGTGAAGCCACTAGATAACTGGCTGTTGATCTA
TACTCGAAGAAATTATGAAGCCGCCAATTCACTGATACAGAATCTGTTCAAAGTCACTCCAGCCATGGGC
ATACAGATGAAGAAAGCTGTGATGATTGAAGTGGATGACAGGACGGAGGCTTACTTACGAGTCCTGCAGC
AGAAGGTCACCTCAGACACGCAGATAGTGGTGTGTTTGTTGTCAAGCAACCGGAAGGACAAATACGATGC
CATTAAGAAGTACTTGTGCACGGACTGCCCCACCCCAAGCCAGTGCGTGGTGGCCCGGACCCTGGGCAAG
CAGCAGACGGTCATGGCCATCGCCACCAAGATCGCGCTGCAGATGAACTGCAAGATGGGCGGCGAGCTCT
GGAGGGTGGACATGCCTCTGAAGCTGGCAATGATCGTTGGCATTGATTGTTACCACGACACCACGGCAGG
ACGGAGGTCAATTGCAGGATTTGTTGCCAGCATCAACGAAGGGATGACCCGCTGGTTCTCCCGCTGCGTG
TTTCAGGATCGAGGACAGGAGCTGGTGGATGGGCTCAAGGTGTGTTTGCAAGCCGCGCTGCGGGCCTGGA
ACACCTGCAATGAGTACATGCCGAGCCGCATCATCGTGTACCGCGACGGCGTGGGCGACGGGCAGCTGAA
AACACTAGTCAACTACGAGGTGCCGCAGTTCCTGGACTGCCTCAAGTCTGTGGGCAGAGGCTACAACCCG
AGACTGACGGTGATTGTGGTGAAGAAGCGTGTGAATGCCAGGTTCTTTGCCCAGTCTGGAGGAAGACTCC
AGAACCCCCTCCCCGGGACGGTCATCGACGTGGAGGTCACACGGCCCGAGTGGTATGACTTCTTCATTGT
CAGCCAGGCTGTGCGCAGTGGGAGTGTGTCTCCCACACACTACAACGTCATCTACGACAGCAGCGGCCTG
AAGCCCGACCACATCCAGCGGCTCACGTACAAGCTCTGCCACATCTACTACAACTGGCCGGGCGTCATCC
GCGTCCCCGCGCCTTGCCAGTATGCGCACAAGCTGGCCTTCCTTGTGGGCCAGAGCATCCACAGAGAGCC
CAACCTGTCCCTGTGCAACCGCCTCTACTACCTC
>PIWIL1_Mouse
----------------------------------------------------------------------
--------------------------------------------------------ATGACTGGCCGAGC
CCGAGCTCGGGCCCGCGGCAGGGCACGAGGTCAGGAGACGGTGCAGCATGTTGGGGCTGCTGCGAGCCAG
CAACCTGGGTACATCCCACCGAGACCTCAACAGTCCCCCACAGAGGGGGACTTGGTTGGCCGAGGACGAC
AGAGG---GGGATGGTAGTCGGAGCC---ACATCCAAGTCACAAGAACTGCAGATCTCAGCTGGGTTTCA
GGAGCTGTCACTGGCAGAGAGAGGAGGGCGTCGCCGAGACTTCCATGACCTTGGTGTGAACACCAGACAG
AACCTTGACCATGTCAAAGAGTCAAAGACAGGCTCCTCTGGCATCATTGTGAAGCTGAGCACCAACCACT
TCCGGCTGACCTCGCGCCCACAGTGGGCCCTGTATCAGTACCACATCGACTACAATCCCCTGATGGAGGC
CCGAAGGCTTCGCTCCGCACTGCTCTTCCAGCATGAAGACCTCATTGGAAGGTGTCATGCTTTCGATGGG
ACAATATTGTTTTTACCTAAGAGACTACAGCACAAGGTCACAGAAGTATTCAGTCAGACTCGGAATGGGG
AACACGTGAGGATCACCATCACCCTGACCAACGAGCTGCCGCCCACCTCGCCCACCTGCCTGCAGTTCTA
TAACATCATCTTCAGGAGGCTCTTGAAAATCATGAATTTGCAACAAATTGGACGGAATTATTACAATCCA
AGTGACCCGATTGATATTCCAAACCACAGGTTGGTGATCTGGCCCGGCTTCACCACCTCCATCCTTCAGT
ATGAGAACAACATCATGCTCTGCACAGACGTCAGCCACAAGGTGCTCCGCAGCGAGACTGTCCTAGACTT
CATGTTCAATCTATACCAGCAGACAGAGGAGCACAAGTTCCAGGAGCAAGTGTCGAAGGAGCTCATAGGC
CTCATCGTTCTCACCAAGTACAATAACAAGACCTACCGGGTGGATGACATTGACTGGGACCAGAATCCAA
AGAGCACCTTCAAGAAGGCGGATGGCTCGGAGGTCAGCTTCCTGGAGTACTACAGGAAGCAATACAACCA
GGAGATCACGGACCTGAAGCAGCCGGTGCTGGTGAGCCAACCCAAGCGGAGGAGAGGCCCCGGCGGCACC
CTGCCTGGCCCAGCTATGCTCATCCCTGAACTCTGCTATCTCACA-------------------------
----------------------------------------------------------------------
----------------------------------------------------------------------
---------------------GGCCTGACTGATAAAATGCGCAATGATTTCAATGTGATGAAGGACCTGG
CAGTGCACACGCGGCTGACCCCTGAGCAGCGGCAGCGGGAGGTGGGCCGCCTCATCGACTACATCCACAA
GGATGACAATGTGCAGAGAGAGCTTCGAGACTGGGGCCTGAGCTTCGACTCAAACTTGCTGTCCTTCTCT
GGAAGAATCTTACAATCTGAGAAGATCCACCAGGGCGGAAAGACGTTTGATTACAACCCACAATTTGCAG
ACTGGTCCAAAGAAACAAGAGGCGCGCCGCTGATCAGCGTGAAGCCATTGGATAACTGGCTGCTGATCTA
TACCCGCAGGAATTATGAAGCAGCCAACTCACTGATACAGAACCTGTTCAAAGTGACTCCAGCCATGGGC
ATCCAGATGAAAAAGGCAATCATGATCGAGGTGGATGACAGAACAGAAGCTTATCTGAGAGCCTTGCAGC
AGAAGGTGACGTCAGACACTCAGATAGTTGTCTGTCTCTTGTCAAGTAATCGGAAGGACAAATATGATGC
CATCAAGAAGTACTTGTGTACAGACTGCCCCACCCCAAGTCAGTGTGTGGTGGCCCGGACCCTGGGCAAG
CAGCAAACAGTCATGGCCATTGCCACCAAGATCGCCCTGCAGATGAACTGCAAGATGGGAGGCGAGCTCT
GGCGGGTGGACATGCCCCTGAAACTGGCAATGATCGTGGGCATCGACTGTTACCATGACACCACAGCTGG
GCGGAGGTCCATCGCAGGATTCGTCGCCAGCATCAATGAAGGGATGACCCGCTGGTTCTCCCGCTGCGTC
TTTCAGGACCGCGGGCAGGAGCTGGTGGATGGTCTCAAGGTGTGCTTGCAAGCTGCTCTGAGGGCTTGGA
GTGGCTGCAATGAATACATGCCCAGCCGTGTCATCGTGTACCGAGACGGTGTGGGGGACGGGCAGCTGAA
GACCCTGGTCAATTATGAGGTCCCACAGTTCCTAGATTGCCTCAAGTCAGTCGGGAGAGGTTACAACCCA
AGACTGACTGTAATCGTGGTGAAGAAGCGTGTCAATGCCAGGTTTTTTGCTCAGTCTGGGGGAAGACTTC
AGAACCCTCTTCCAGGGACAGTCATCGATGTGGAAGTCACCAGACCAGAGTGGTATGACTTTTTCATCGT
GAGCCAGGCAGTGAGAAGCGGGAGTGTGTCCCCAACACACTACAATGTCATCTATGACAGCAGTGGCCTG
AAGCCCGACCACATCCAGCGGCTGACATACAAGCTCTGCCACGTGTACTATAATTGGCCTGGAGTCATCC
GAGTCCCTGCACCTTGCCAGTATGCACACAAGCTGGCCTTCCTCGTGGGCCAGAGCATCCACAGAGAGCC
AAACCTCTCCCTGTCCAACCGCCTCTACTACCTC
>PIWIL1_Rabbit
----------------------------------------------------------------------
--------------------------------------------------------ATGAGTGGACGGGC
CAGGGCCAGAGCCCGGGGCAGGGCCCGCGGGCAGGAGACGGCGCAGCACGTGGGGGCCGCCACCAGTCAG
CCGCCTGGGTTCGTCCCGCCCAGACCTCAGCAGCCGCTGGCAGAGGGCGAGCTGGTGGGCCGAGGGCGAC
AGCGA---GGA---GCAGCAGGAGCA---ACAGCCAAGTCGCAAGAACTCCAGATATCTGCTGGGTTCCA
GGAGTTGTCGTTGGCAGAGAGAGGTGGTCGTCGTCGAGATTTTCATGATCTCGGTGTGAATACAAGACAG
AACCTAGACCACGTTAAAGAATCCAAAACAGGGTCCTCGGGCATCATCGTCAGACTGAGCACTAACCACT
TCCGGCTGACCTCGCGTCCCCAGTGGGCCCTGTATCAGTACCACATCGACTACAACCCGCTGATGGAGGC
CCGGAGGCTGCGCTCGGCTCTGCTCTTCCAGCACGAAGACCTCATTGGAAGGTGTCATGCTTTTGATGGG
ACGATATTATTTTTACCCAAAAGACTTCAGCACAAGGTCACAGAAGTATTCAGCCAGACCCGGAACGGGG
AACGCGTGAGAATCACCATCACTCTGACCAACGAGCTCCCCCCGACGTCGCCCACCTGCCTACAATTCTA
TAATATTATTTTCAGGAGGCTTTTGAAAATCATGAATTTGCAGCAAATTGGACGGAACTATTACAACCCG
AGTGACCCGATAGATATTCCAAATCATAGGTTGGTGATCTGGCCCGGCTTCACCACCTCCATCCTGCAGT
ACGAGAACAACATCATGCTGTGCACGGACGTGAGCCACAAGGTGCTGCGCAGCGAGACCGTCCTGGACTT
CATGTTCAGCCTGTACCACCAGACGGAGGAGCACAGGTTCCAGGAGCAAGTCTCCAAGGAGCTCATCGGC
CTGATTGTGCTCACCAAGTACAACAACAAGACGTACAGAGTGGACGACATTGACTGGGATCAGAACCCCA
AGAGCACGTTTAAGAAGGCCGACGGCTCCGAGGTCAGCTTCCTGGAGTACTACCAGAAGCAATACAACCA
GGAGATCACCGACCTGAAGCAGCCGGTGCTGGTCAGTCAGCCTAAGAGGAGGCGCGGCCCCGGGGGCACC
CTGCCGGGCCCCGCCATGCTCATCCCAGAGCTCTGCTACCTCACA-------------------------
----------------------------------------------------------------------
----------------------------------------------------------------------
---------------------GGTCTGACGGACAAAATGCGGAACGACTTCAACGTGATGAAAGACCTGG
CCGTGCACACGCGGCTGACCCCGGAGCAGAGGCAGCGCGAGGTGGGGCGGCTCATCGACTACATCCACAA
AGACGACAACGTCCAGAGGGAGCTGCGGGACTGGGGCCTGAGCTTCGACTCCAATCTGCTGTCCTTCTCG
GGGAGGATCTTGCAAGCCGAAAAGATTCACCAGGGAGGGAAGACGTTTGATTACAACCCGCAGTTCGCGG
ATTGGTCGAAAGAGACCAGGGGCGCGCCACTCATCAGTGTGAAGCCGCTGGACAACTGGCTGCTGATCTA
CACGCGCAGGAACTACGAAGCAGCCAACTCGCTGATACAGAACCTGTTCAAAGTCACGCCGGCCATGGGC
ATACAGATGAAAAAGGCAATCATGATTGAAGTGGACGACAGGACGGAAGCCTACTTGAGAGTCTTGCAGC
AAAAGGTCACCTCGGATACCCAGATCGTCGTCTGCCTGTTGTCGAGTAACCGAAAGGACAAATACGACGC
TATTAAAAAATACCTGTGCACAGACTGCCCCACCCCGAGTCAGTGCGTGGTGGCCCGGACCCTGGGCAAG
CAGCAGACGGTCATGGCCATCGCCACCAAGATCGCCCTGCAGATGAACTGCAAGATGGGAGGCGAGCTGT
GGAGGGTGGACATGCCCCTGAAATTAGCGATGATAGTTGGCATTGACTGTTACCACGACACCACGGCCGG
ACGGAGATCCATCGCGGGATTTGTGGCCAGCATCAACGAAGGGATGACGCGCTGGTTCTCGCGCTGTGTG
TTTCAGGACAGAGGGCAGGAGCTCGTGGACGGGCTGAAGGTCTGCCTGCAAGCCGCGCTGAGGGCCTGGA
ACAGCTGCAACGAGTACATGCCCAGCAGGATCATCGTGTACCGGGACGGCGTGGGCGACGGCCAGCTCAA
GACCCTGGTGAACTACGAGGTGCCGCAGTTCCTGGACTGCCTGAAGTCTGTCGGGAGGAGCTACAACCCC
AGGCTGACTGTCATCGTGGTGAAGAAACGTGTGAACGCCCGGTTTTTTGCGCAGTCTGGAGGAAGACTGC
AAAACCCGCTTCCCGGCACCGTCATCGACGTGGAGGTCACCAGGCCCGAGTGGTACGACTTCTTCATCGT
GAGCCAGGCGGTGCGGAGCGGCAGCGTGTCCCCCACGCACTACAACGTCATCTACGACAGCAGCGGCCTG
AAGCCCGACCACATCCAGCGGCTGACCTACAAGCTGTGCCACGTGTACTACAACTGGCCGGGCGTCATCC
GCGTGCCCGCGCCCTGCCAGTACGCCCACAAGCTGGCCTTCCTGGTGGGCCAGAGCATCCACCGCGAGCC
CAACCTGTCGCTGTCCAACCGCCTCTACTACCTG
>PIWIL1_Deermouse
----------------------------------------------------------------------
--------------------------------------------------------ATGACGGGCCGAGC
CCGAGCCAGGGCCCGTGGCAGGGCCCGTGGTCAGGAGACGGTGCAGCATGTGGGGGCTGCTGCGAGCCAG
CAGCCTGGGTACGCCTCTCCGAGACCTCAGCAGTCACCCACAGAGGGGGAACTGGTTGGCCGAGGACGAC
AGAGA---GGGATGGTAGTTGGAGCC---ACAGCCAAGTCACAAGAACTGCAGATCTCAGCTGGCTTTCA
GGAGCTCTCGCTGGCAGAGAGAGGAGGGCGTCGCCGGGACTTCCATGACCTTGGTGTGAACACCAGACAG
AACCTTGACCACGTCAAAGAGTCGAAGACAGGCTCCTCGGGCATCATTGTGAAGCTAAGCACCAACCACT
TCCGGCTGACCTCGCGCCCACAGTGGGCCCTGTACCAGTACCACATCGACTACAATCCCCTGATGGAGGC
CCGCAGGCTGCGGTCAGCACTGCTCTTCCAGCACGAAGACCTTATTGGAAGGTGTCATGCTTTCGATGGG
ACAATACTGTTTTTACCCAAGAGACTACAGCACAAGGTCACAGAAGTTTTCAGTCAGACTCGGAATGGGG
AGCACGTGAGGATCACCATCACCCTGACCAATGAGCTGCCGCCTACCTCACCCACCTGCCTGCAGTTCTA
CAACATCATATTCAGGAGGCTCTTGAAAATCATGAATTTGCAACAAATTGGACGGAATTATTACAACCCA
AGTGACCCAATTGATATTCCGAATCACAGGTTGGTGATCTGGCCTGGCTTCACTACTTCCATCCTTCAGT
ATGAGAACAACATCATGCTCTGTACTGACGTCAGCCACAAGGTCCTGCGAAGCGAGACCGTTCTGGACTT
CATGTTCAACCTGTACCAGCAGACGGAGGAGCACAAATTCCAGGAGCAAGTGTCGAAGGAGCTCATAGGC
CTCATTGTCCTCACCAAGTACAACAATAAGACCTACAGGGTGGATGACATTGACTGGGACCAGAATCCCA
AGAGCACTTTCAAGAAGGCCGACGGCTCAGAGGTCAGCTTCCTGGAGTACTACAGGAAGCAGTACAACCA
GGAGATCACAGACTTGAAGCAGCCGGTGCTGGTGAGCCAGCCCAAACGGAGGAGAGGCCCCGGAGGCACA
CTGCCTGGCCCGGCCATGCTCATCCCGGAGCTCTGCTACCTCACA-------------------------
----------------------------------------------------------------------
----------------------------------------------------------------------
---------------------GGTCTGACTGATAAAATGCGCAATGATTTCAACGTGATGAAGGACCTGG
CCGTGCACACGCGACTGACCCCTGAGCAGCGGCAGCGGGAGGTGGGCCGCCTCATCGAATACATCCACAA
GGATGACAATGTGCAGAGGGAGCTTCGTGACTGGGGCCTGAGCTTCGACTCGAACTTGCTGTCCTTCTCA
GGAAGAATCTTACAATCCGAGAAGATCCACCAGGGCGGGAAGACGTTTGATTACAACCCGCAGTATGCAG
ACTGGTCCAAAGAAACGAGAGGCGCGCCGCTGATCAGCGTGAAGCCGCTGGATAACTGGCTGCTGATCTA
TACCCGCAGGAATTATGAAGCAGCCAACTCACTGATACAGAACCTGTTCAAAGTGACTCCGGCCATGGGC
ATCCAGATGAAAAAGGCTATCATGATCGAGGTGGACGACAGAACAGAAGCTTACCTGAGAGCCTTGCAGC
AGAAGGTGACGTCAGACACTCAGATAGTTGTCTGTCTGTTGTCAAGCAATCGGAAGGACAAATACGACGC
CATCAAAAAGTACCTGTGCACAGACTGCCCTACCCCAAGTCAGTGCGTGGTAGCACGGACCCTGGGCAAG
CAGCAAACCGTCATGGCCATTGCCACCAAGATCGCCTTGCAGATGAACTGCAAGATGGGTGGTGAACTCT
GGCGGGTGGACATGCCCCTGAAGCTGGCGATGATCGTGGGCATCGACTGTTACCATGACACCACAGCTGG
GCGGAGGTCCATCGCAGGATTCGTTGCCAGCATCAATGAAGGGATGACCCGCTGGTTCTCCCGCTGCGTC
TTTCAGGACCGTGGACAGGAACTGGTGGACGGGCTCAAGGTGTGCTTGCAAGCTGCTCTGAGGGCTTGGA
GTGGCTGCAATGAATACATGCCCAGCCGTGTCATTGTGTACCGAGACGGCGTAGGGGATGGACAGCTGAA
GACCCTGGTCAATTATGAGGTCCCGCAGTTTCTGGACTGTCTCAAGTCAGTCGGGAGAGGGTACAACCCG
AGACTGACTGTGATTGTGGTGAAGAAGCGGGTCAATGCCAGGTTTTTTGCTCAGTCGGGGGGAAGACTCC
AGAACCCTCTTCCGGGGACAGTCATCGATGTGGAGGTCACTAGGCCAGAGTGGTATGACTTTTTCATCGT
GAGCCAGGCGGTGAGGAGTGGGAGCGTGTCCCCAACACACTACAATGTCATCTATGACAGCAGCGGCCTC
AAGCCCGACCACATCCAGCGGCTGACCTACAAGCTCTGCCATGTGTACTACAATTGGCCTGGAGTCATCC
GAGTTCCTGCCCCCTGCCAGTATGCCCATAAGCTGGCCTTCCTTGTGGGCCAGAGCATCCACAGAGAGCC
AAACCTCTCCCTGTCCAATCGCCTCTACTACCTC
>PIWIL1_Koala
----------------------------------------------------------------------
--------------------------------------------------------ATGAGTGGACGTGC
TCGAGCCAGAGCAAGAGGAAGGGCACGAGGTCAGGAGACATCGCAGCTTGTAGGACCCGTTGCAAGTCAG
CAACCTGGATATTTGAAGCCGAGACCTCAGCAGCCAGCCTCTGAAGGTGACCTTGTTGGGCGTGGACGAC
AGAGA---GGA---GCACTAGGAGCA---ACG---AAATCTCAAGAGCTTCAGATTTCAGTGGGATTCCA
GGAGCTATCTTTGGGGGAGAGAGGAGGCCGTCGAAGAGATTTCCATGACCTTGGGGTGAATACCAGACAG
AATTTAGAACATGTTAAAGAGTCAAAAACAGGTTCTTCAGGCATTGTAGTAAGATTAAGCACAAACCACT
TTCGACTGACATCTCGTCCCCAGTGGGCTTTGTATCAGTATCATGTTGGCTATAACCCACAAATGGAAGC
CAGAAGACTCCGTTCAGCTTTACTTTTTCAACATGAAGAACTAATAGGAAGGTGTCATGCTTTTGATGGA
ACAATATTATTTCTACCCAAAAGACTACAAAATAAGGTTACAGACGTGTTTAGTCAGATTCGGAATGGAG
AAACTGTGAAGATAACAATCACTTTAACAAATGAACTTCCACCTACTTCGCCAACTTGTTTACAGTTTTA
TAACATTATTTTCAGAAGGCTTTTGAAGATCATGAATTTGCAACAAATTGGACGTAATTATTATAATCCA
AGTGATCCGATTAATATCCCAAATCATAGGTTGGTAATTTGGCCAGGATTCACTACCTCTATTCTTCAGT
ATGAGAATAATATTATGCTGTGCACTGATGTAAGCCATAAGGTTCTTCGAAGTGAAACTGTTTTAGATTT
TATGCTCAGCCTGTATCAACAGTTTGGTGAACACCGATTTCAAGAACAAGTCTCTAAAGAATTAATAGGA
TTAATCGTTCTTACCAAGTACAACAATAAAACCTATAGAGTAGATGATATTGACTGGGAGCAGAATCCAA
GAAGCACCTTTAAAAAAGCAGATGGCTCTGAAATCAGCTTTTTAGACTACTACAGAAAGCAATATAACAC
AGAAATCACGGACTTAAAACAGCCAGTTTTGGTCAGCCAGCCTAAGAGGAGGAGGGGCCCTGGTGGTATA
TTACCAGGACCTGCTTTGCTCATGCCTGAACTCTGCTTCCTCACA-------------------------
----------------------------------------------------------------------
----------------------------------------------------------------------
---------------------GGTCTAACTGATAAAATGCGCAATGATTTTAATGTGATGAAAGATTTAG
CTGTTCATACAAGACTGACACCAGAACAAAGGCAACGTGAAGTTGGAAGACTCATTGACTATATTCACAA
AGATGACAATGTTCAGAAGGAGCTTCGTGACTGGGGTTTGAGCTTTGACTCCAACTTACTGTCATTCTCA
GGAAGAATACTGCAAGCAGAAAAGATTCACCAAGGAGGAAAAACATTTGACTACAATCCACAATTTGCAG
ATTGGTCAAAAGAAACAAGAGGTGCTCCATTAATTAGTGTCAAACCACTAGATAATTGGTTATTGATTTA
TACCCGAAGAAATTATGAGGCTGCCAATTCACTAATACAAAACCTATTTAAAGTTACACCTGCCATGGGC
ATACAAATGAAAAAAGCAATAATGATTGAAGTGGATGATAGAACTGAAGCCTATCTTCGAGTCTTACAGC
AAAAGGTTACATCAGATACACAGATTGTAGTTTGTCTGTTGTCTAGTAATAGGAAAGACAAGTATGATGC
AATAAAAAAATACTTATGTACAGACTGTCCTACTCCAAGTCAATGTGTGATAGCAAGAACCTTAGGCAAG
CAACAAACTGTAATGGCCATTGCTACAAAGATCGCCCTTCAGATGAACTGCAAGATGGGAGGAGAGCTTT
GGAGGGTTGATATGCCTCTAAAGTTAGCAATGATTATTGGTATTGATTGTTACCATGACACTACAGCTGG
GCGACGATCAAACGCAGGATTTGTTGCTAGTATCAATGAAGGAATGACACGCTGGTTTTCTCGCTGTGTC
TTTCAAGATAGAGGTCAGGAACTAGTAGATGGGCTCAAGGTCTGCTTACAAGCTGCATTGAGGGCCTGGA
ATAGTTACAATGAATATATGCCTAGTCGAATTGTTGTATATCGGGATGGTGTAGGTGATGGCCAACTGAA
AACCTTGGTTAATTATGAAGTACCACAGTTTTTGGACTGCCTAAAATCTGTTGGTAAAGGTTACAACCCA
AGACTAACAGTAATTGTGGTGAAGAAACGAGTGAATGCCAGATTTTTTGCACAGTCTGGAGGAAGACTTC
AAAATCCACTTCCTGGGACGGTTATTGATGTGGAAGTTACCAGACCAGAATGGTATGACTTTTTTATTGT
GAGCCAGGCTGTAAGAAGTGGCAGTGTTTCTCCTACACATTATAATGTAATCTATGACAACAGTGGCCTG
AAACCAGACCATATACAACGATTAACTTACAAGCTCTGCCATGTGTATTATAACTGGCCAGGTGTCATTA
GAGTTCCAGCTCCTTGCCAGTATGCTCACAAACTGGCTTTCCTTGTTGGCCAAAGTATTCACAAAGAACC
TAATCTGTCACTGTCAAATCGTCTTTATTACCTC
>PIWIL1_Beaver
----------------------------------------------------------------------
--------------------------------------------------------ATGACTGGGCGAGC
CAGGGCCAGAGCCCGGGGACGGGCCCGCGGCCAGGACACTGTGCAGCATGTTGGGGTCGCCGCGAGTCAG
CAGCCTGGGTTTATTCAGCCTGGACGTCAGCAGCCACCAGCAGAGGGGGACTTGGTTGGCCGAGGACGGC
AGAGA---GCA---GCAGTTGGAGCC---ACAACCAAGTCACAAGAACTCCAGATATCCGCTGGGTTTCA
GGAGCTGTCGTTGGCAGAGAGAGGAGGGCGCCGTAGAGACTTTCATGACCTTGGTGTGAACACAAGACAG
AACCTAGACCATGTCAAAGAATCAAAGACAGGCTCCTCTGGCATCATCGTGAGGCTGAGCACCAACCACT
TCCGGCTGACGTCTCGCCCGCAGTGGGCGTTGTATCAGTACCACATTGACTACAACCCGCTGATGGAGGC
TCGCAGGCTGCGCTCCGCTCTGCTTTTCCAGCATGAAGATCTCATTGGAAGGTGTCATGCTTTTGATGGG
ACGATATTATTTTTGCCTAAAAGACTTCAGCACAAGGTCACAGAAGTTTTTAGTCAGACCCGGAATGGAG
AGCACGTGAGAATCACGATCACCCTGACCAATGAGCTCCCGCCGACCTCGCCCACGTGCCTGCAGTTCTA
CAATATCATCTTCAGGAGGCTCCTGAAAATCATGAATTTGCAGCAAATCGGACGGAACTATTATAACCCA
AGTGACCCAATTGATGTTCCAAACCACAGGTTGGTGATCTGGCCTGGCTTTACCACTTCCATCCTTCAGT
ATGAGAATAACATTATGCTGTGTACAGATGTCAGCCACAAAGTCCTCCGAAGTGAGACTGTTCTGGACTT
CATGTTCAACCTGTACCACCAGACGGAGGAGCACAAGTTTCAAGAACAAGTTTCGAAAGAACTGATAGGT
TTAATTGTTCTTACCAAGTACAACAATAAGACGTACAGGGTGGATGACATTGACTGGGACCAGAACCCCA
AGAGCACCTTCAAGAAGGCGGATGGCTCAGAGGTCAGCTTCCTGGAGTACTACCGGAAGCAATATAACCA
GGAGATCACTGACCTGAAGCAGCCAGTCCTGGTCAGCCAGCCCAAGCGGAGGAGGGGCCCCGGGGGCACA
CTGCCCGGCCCCGCCATGCTAATTCCTGAGCTCTGCTACCTCACA-------------------------
----------------------------------------------------------------------
----------------------------------------------------------------------
---------------------GGCTTGACTGACAAAATGCGTAATGACTTCAATGTGATGAAGGACCTGG
CAGTGCACACGCGGCTGACGCCAGAGCAGCGGCAGCGTGAGGTGGGCCGTCTCATCGACTATATCCACAA
GGATGACAATGTGCAGAGAGAGCTCCGAGACTGGGGTCTGAGCTTTGACTCCAATTTACTGTCCTTCTCG
GGACGAATCCTGCAGGCTGAGAAGATTCACCAAGGAGGGAAAACATTTGATTACAATCCCCAGTTTGCAG
ACTGGTCCAAAGAAACCAGAGGCGCACCGTTAATTAGCGTGAAGCCGCTGGATAACTGGCTGTTGATCTA
TACGCGAAGAAATTATGAAGCAGCCAACTCACTGATCCAGAATCTCTTCAAAGTCACACCAGCCATGGGC
ATACAGATGAAGAAGGCAGTGATGATTGAGGTGGATGACAGAACAGAAGCTTATTTAAGAGTCCTGCAGC
AGAAGGTCACGTCAGACACCCAGATAGTTGTCTGCTTGTTGTCAAGTAACCGGAAGGACAAGTACGACGC
CATTAAGAAGTTTCTGTGCACAGACTGCCCCACCCCCAGTCAGTGCGTGGTGGCCCGGACGCTCGGCAAG
CAGCAGACCGTTATGGCCATCGCCACCAAGATCGCCCTGCAGATGAACTGCAAGATGGGTGGCGAGCTCT
GGAGGGTGGACATGCCCCTGAAGCTGGCCATGATAGTTGGCATCGACTGTTACCACGACACCACGGCCGG
GCGGAGGTCCATTGCAGGGTTCGTTGCCAGCATCAACGAAGGCATGACCCGCTGGTTCTCCCGCTGCGTC
TTTCAGGACCGAGGCCAGGAGCTGGTGGACGGGCTCAAGGTGTGCTTGCAAGCTGCTCTGAGAGCTTGGA
ACACCTGCAATGAGTACATGCCCAGCCGCATCATCGTGTACCGTGATGGCGTGGGGGATGGGCAGCTGAA
GACCCTGGTCAACTACGAGGTCCCCCAGTTCCTGGACTGCCTCAAGTCTGTTGGTAGAGGTTACAACCCA
AGACTGACAGTGATTGTGGTGAAGAAGCGTGTGAACGCCAGGTTCTTTGCCCAGTCTGGAGGAAGACTCC
AGAACCCACTGCCTGGGACAGTCATCGACGTGGAGGTCACCCGTCCTGAGTGGTATGACTTCTTCATCGT
GAGCCAAGCTGTGAGAAGTGGGAGTGTGTCCCCAACACACTATAATGTCATCTATGACAGCAGTGGCCTG
AAGCCTGACCACATCCAGCGGCTGACCTACAAACTCTGCCACATCTATTACAACTGGCCGGGTGTCATCC
GTGTTCCTGCACCTTGCCAGTACGCACACAAGCTGGCCTTCCTCGTGGGTCAGAGCATCCACAGGGAGCC
GAACCTGTCCCTGTCCAACCGCCTCTACTACCTC
>PIWIL1_Megabat
----------------------------------------------------------------------
--------------------------------------------------------ATGACGGGGCGAGC
CAGAGCCAGAGCGAGAGGGCGGGCTCGGGGCCAGGAGACTGCACCGCACGTGGGCGCT---GTGAGTCAG
CCACCTGGCTATCCTCAGCCTAGACCTCAGCAGCCGCCAGCAGAGGGGGAATTGGTTGGCCGTGGTCGGC
AGAGG---GGA---CCAGTAGGAGCA---ACAGCCAAATCACAAGAACTCCAGATTTCTGCTGGATTTCA
GGAGTTATCCTTAGCAGAGAGAGGGGGTCGTCGGAGAGACTTTCACGATCTCGGTGTGAACACAAGACAG
AACCTTGACCATGTCAAAGAATCCAAAACAGGTTCTTCGGGGATTATAGTAAGGCTGAGCACCAACCACT
TCCGCCTGACCTCCCGGCCACAGTGGGCCCTGTACCAGTACCACATCGACTACAGCCCCCTGATGGAGGC
CCGCAGACTCCGCTCGGCCCTCCTCTTCCAGCACGAAGACTTGATCGGACGGTGTCACGCTTTCGACGGA
ACAATATTATTTTTACCTAAAAGACTACAGCATAAGGTCACAGAGGTCTTCAGCCAGACGCGGAATGGGG
AGCACGTGCGGATCACGATCACCCTGACCAATGAGCTGCCGCCCACGTCGCCGACGTGCCTGCAGTTCTA
CAACATCATTTTCCGGAGGCTCTTGAAGATCATGAATTTGCAACAGATTGGACGGAATTATTATAATCCA
AGTGACCCGATCGACATTCCAAATCACAGGTTGGTGATTTGGCCTGGCTTCACCACCTCCATCCTTCAGT
ACGAGAATAACATCATGCTGTGTACCGACGTCAGCCACAAAGTCCTTCGAAGTGAGACTGTTTTAGATTT
CATGTTCAACTTGTACCATCAGACTGAAGAACATAAATTTCAAGAACAAGTTTCTAAAGAATTAATAGGT
TTAATTGTACTGACCAAGTATAACAATAAAACATACAGAGTAGACGACATCGACTGGGACCAGAACCCAA
AGAGCACCTTTAAGAAAGCGGACGGCTCTGAGGTCAGCTTCCTGGAGTACTACAGGAAGCAATACAACCA
GGAAATCACTGACTTGAAACAGCCGGTTCTGGTCAGCCAGCCCAAGAGGAGGAGGGGCCCTGGCGGCACG
CTGCCAGGACCCGCCATGCTCATCCCCGAGCTCTGCTACCTCACA-------------------------
----------------------------------------------------------------------
----------------------------------------------------------------------
---------------------GGTCTGACTGATAAAATGCGTAACGATTTTAACGTGATGAAAGACTTAG
CTGTTCATACGAGGCTGACCCCAGAGCAGCGGCAGCGTGAGGTGGGGAGGCTCATCGATTATATTCACAA
AGACGATAACGTTCAGAGGGAGCTTCGAGACTGGGGTTTGAGCTTCGACTCCAACTTACTATCCTTCTCA
GGAAGAATTTTGCAAGCAGAAAAGATTCACCAAGGTGGAAAAACATTTGATTACAATCCACAATTTGCAG
ATTGG-----------------------------------------------------------------
----------------------------------------------------------------------
------------------------ATTGAAGTGGATGATAGAACTGAAGCCTATTTACGCGTCTTGCAGC
AGAAGGTCACATCGGACACTCAGATAGTTGTTTGTCTATTGTCAAGTAACCGGAAAGACAAATACGATGC
TATTAAAAAATACTTATGCACAGACTGCCCCACTCCAAGTCAGTGTGTGGTGGCCCGGACGCTAGGCAAG
CAGCAGACCGTCATGGCCATCGCTACCAAAATTGCCCTGCAGATGAACTGCAAGATGGGAGGGGAACTTT
GGAGGGTCGATATGCCTCTGAAGCTAGCGATGATAGTGGGCATCGATTGCTACCACGACACCACAGCTGG
ACGGAGGTCAATTGCAGGATTTGTTGCGAGCATCAATGAGGGGATGACCCGCTGGTTCTCTCGCTGTGTG
TTTCAAGACAGAGGACAGGAGCTGGTGGACGGGCTCAAGGTGTGCCTGCAAGCCGCCCTGCGGGCCTGGA
ACAGCTGCAACGAGTACATGCCCAGCCGCGTCATCGTGTACCGGGACGGCGTGGGTGACGGCCAGCTGAA
GACGCTGGTCAACTACGAGGTGCCGCAGTTCCTGGACTGCCTCAAGTCCGTGGGCAGAGGCTACAACCCC
AGACTAACAGTGATCGTGGTGAAGAAACGTGTGAACGCCAGATTTTTTGCTCAGTCTGGAGGGAGACTTC
AGAATCCGCTTCCAGGAACAGTGATCGACGTGGAGGTGACCCGCCCGGAATGGTATGATTTTTTTATTGT
GAGCCAGGCGGTGAGAAGCGGCAGCGTCTCCCCCACGCACTACAACGTCATCTACGACAACAGCGGCCTG
AAGCCAGACCACATACAGAGGCTCACCTACAAGCTGTGCCACGTCTATTACAACTGGCCAGGTGTCATCC
GCGTTCCTGCCCCTTGCCAGTATGCCCACAAGCTGGCCTTCCTCGTCGGCCAGAGCATCCACAGAGAACC
CAACCTGTCACTGTCCAACCGCCTTTACTACCTC
>PIWIL1_MouseLemur
----------------------------------------------------------------------
--------------------------------------------------------ATGACCGGGAGAGC
CAGAGCAAGAGCGAGAGGAAGGGCCCGGGGTCAGGAGACGGTGCAACACGTGGGTGCTGCTGCCAGTCAG
CAACCTGGTTGTATTCAGCCCAGACCTCAGCAGCCACCGGCAGAGGGGGAATTAGTTGGCCGTGGACGAC
AAAGAGGAGGA---ACAGTAGGAGCA---ACAGCCAAGTCACAAGAACTCCAGATATCTGCTGGATTTCA
GGAGTTATCATTAGCAGAGAGAGGAGGTCGTCGTAGAGATTTTCATGATCTTGGTGTGAATACAAGACAG
AACCTAGACCATGTTAAAGAATCAAAAACAGGTTCTTCAGGCATTATAGTAAGGTTAAGCACTAACCATT
TCCGGTTGACGTCGCGTCCCCAATGGGCCTTGTATCAGTACCACATTGACTATAACCCACTGATGGAAGC
CAGAAGACTCCGTTCAGCTCTTCTTTTTCAACATGAAGATCTAATTGGAAGGTGTCATGCTTTTGATGGA
ACAATATTATTTTTACCTAAAAGACTACAGCACAAGGTTACAGAAGTTTTTAGTCAGACCCGCAATGGAG
AGCACGTGAGGATAACGATCACTTTAACAAATGAACTTCCACCCACGTCACCAACTTGTTTGCAGTTCTA
TAATATTATTTTCAGGAGGCTTTTGAAAATCATGAATTTGCAACAAATTGGACGGAATTATTATAACCCA
AGTGACCCAATTGATATTCCAAATCACAGATTGGTGATTTGGCCTGGCTTCACTACTTCCATTCTTCAGT
ATGAAAACAACATCATGCTTTGCACTGATGTTAGTCATAAAGTCCTTCGAAGTGAGACTGTTCTAGATTT
CATGCTCAACTTTTATCATCAAACTGAAGAACATAAATTTCAAGAACAAGTTTCTAAAGAACTAATAGGT
TTAATTGTTCTTACCAAGTATAACAATAAGACATACAGAGTGGACGACATCGACTGGGACCAGAACCCAA
AGAGCACCTTTAAGAAAGCTGACGGCACTGAAGTCAGCTTCCTGGAGTACTACAGGAAGCAATATAACCA
AGAGATCACCGACTTGAAGCAGCCGGTCCTGGTCAGCCAGCCCAAGAGAAGGAGGGGCCCTGGGGGCACA
TTGCCAGGGCCTGCAATGCTCATTCCTGAGCTCTGCTACCTTACA-------------------------
----------------------------------------------------------------------
----------------------------------------------------------------------
---------------------GGTCTAACTGATAAAATGCGTAATGATTTTAATGTGATGAAAGACTTAG
CTGTTCATACGAGACTAACTCCGGAACAAAGGCAACGTGAAGTAGGAAGACTCATTGATTACATTCATAA
AGATGATAATGTTCAAAGGGAGCTTCGAGACTGGGGTTTGAGCTTTGACTCCAACTTACTGTCCTTCTCA
GGAAGAATTTTGCAAGCAGAAAAGATTCACCAAGGTGGAAAAACATTTGATTACAATCCACAATTTGCAG
ATTGGTCAAAAGAAACAAGAGGTGCACCGTTAATTAGTGTTAAGCCACTAGATAACTGGCTATTGATCTA
TACTCGAAGAAATTATGAAGCTGCCAATTCATTGATACAAAATCTGTTTAAAGTTACACCAGCCATGGGC
ATACAAATGAAAAAAGCAATAATGATCGAAGTGGATGATAGAACTGAAGCCTATTTAAGAGTCTTACAGC
AAAAGGTTACATCAGATACCCAGATAGTTGTCTGTCTGTTGTCAAGTAATCGGAAGGACAAATATGATGC
TATTAAAAAATACTTATGTACAGATTGCCCTACCCCAAGCCAGTGTGTGGTGGCCCGAACCTTAGGCAAG
CAGCAAACAGTCATGGCCATTGCCACAAAGATTGCCCTGCAGATGAACTGCAAGATGGGAGGAGAGCTCT
GGAGGGTCGACATGCCTCTGAAGCTGGCAATGATAGTTGGCATTGATTGTTACCATGACACCACCGCTGG
ACGGAGGTCAATTGCAGGATTTGTTGCCAGCATCAATGAAGGAATGACCCGCTGGTTCTCACGATGCGTA
TTTCAAGATCGTGGACAAGAGCTGGTGGATGGACTCAAAGTCTGCTTGCAAGCTGCTCTGAGGGCTTGGA
ATAGCTGCAATGAATACATGCCTAGTCGAATTTTTGTGTATCGGGATGGTGTAGGAGATGGTCAGCTTAA
AACGCTGGTTAACTACGAAGTACCACAGTTTTTGGATTGCCTAAAATCCGTTGGTAGGGGTTACAACCCA
AGACTAACAGTAATTGTGGTGAAGAAACGAGTAAATGCCAGATTTTTTGCTCAGTCTGGAGGAAGACTTC
AAAATCCACTTCCTGGAACAGTTATTGATGTAGAGGTTACCAGACCAGAATGGTATGATTTTTTCATCGT
GAGCCAGGCTGTGAGAAGTGGTAGTGTTTCTCCCACACACTATAATGTCATCTATGACAGCAGTGGCCTA
AAGCCAGACCACATACAGCGGTTGACTTACAAGCTCTGTCATGTCTATTATAACTGGCCAGGTGTCATTC
GTGTTCCTGCTCCTTGCCAGTACGCCCACAAACTGGCTTTCCTTGTTGGCCAGAGTATTCACAGAGAACC
AAATCTGTCACTGTCAAATCGTCTTTACTACCTC
>PIWIL1_Elephant
----------------------------------------------------------------------
--------------------------------------------------------ATGACTGGGCGAGC
CAGAGCCAGAGCCAGAGGAAGGGCCCGAGGGCAGGAGCTGGTGCAGCACGTTGGCCCTGCTGCAAGTCAG
CCACCTGGTTATATCCAGCCTAGACCTCAGCAGCCACCAACAGAGGGGGAATTAGTTGGCCGTGGACGCC
AGAGA---GGA---CCAGTAGGAGCA---ACAGCCAAGTCACAAGAACTCCAGATATCCGCTGGATTTCA
GGAGCTGTCGTTAGCAGAGAGAGGAGGCCGTCGTAGAGACTTTCATGATCTCGGAGTGAATACGAGGCAG
AACCTCGACCATGTTAAAGAGTCAAAAACAGGTTCTTCAGGTATGATAGTAAGGCTCAGCACAAACCATT
TTCGATTGACGTCCCGTCCCCAATGGGCCTTATATCAGTATCACATTGACTATAATCCTCTGATGGAAGC
CAGAAGACTCCGGTCAGCTCTTCTTTTTCAACATGAAGATTTAATTGGAAGGTGTCATGCTTTTGATGGA
ACGATATTGTTTTTACCTAAAAGACTACAACACAAGGTCACGGAAGTGTTTAGTCAGACCAGAAACGGAG
AGCACGTGAGGATAACGATCACGTTAACAAACGAGCTTCCACCCACGTCCCCAACTTGTTTGCAGTTCTA
TAATATTATTTTCAGGAGACTTCTGAAGATCATGAATTTGCAACAAATTGGACGGAATTATTATAACCCG
AGCGACCCAATTGATATTCCAAATCATAGGTTGGTGATTTGGCCTGGCTTCACGACTTCGATTCTTCAGT
ACGAAAACAACATTATGCTCTGCACTGATGTCAGCCACAAAGTCCTTCGAAGTGAAACTGTGTTAGATTT
CATGTTCAACTTGTATCATCAAACCGAAGAACATAAATTTCAAGAACAAGTTTCTAAAGAGCTAATAGGT
TTAATTGTTCTTACCAAGTACAACAATAAGACATACAGAGTGGACGATATTGACTGGGACCAGAATCCAA
AGAGCACCTTTAAGAAAGCAGATGGCTCGGAAGTCAGCTTTTTAGAGTACTACAGGAAGCAATATAACCA
AGAAATCACGGACTTGAAACAACCAGTGTTGGTCAGTCAGCCTAAGAGGAGGAGGGGCCCTGGTGGCTCG
TTACCAGGACCTGCCATGCTCATTCCTGAGCTCTGCTACCTGACA-------------------------
----------------------------------------------------------------------
----------------------------------------------------------------------
---------------------GGTCTAACTGATAAAATGCGGAATGATTTTAACGTAATGAAAGACCTAG
CTGTCCATACAAGATTAACTCCAGAACAAAGGCAGCGCGAAGTAGGAAGACTCATCGATTATATTCACAA
AGATGACAACGTGCAGCGAGAGCTTCGAGACTGGGGTTTGAGCTTTGACTCCAACTTACTGTCCTTCTCA
GGAAGAATTTTGCCAACAGAAAAGATTCACCAAGGTGGAAAAACATTTGATTACAATCCACAATTTGCAG
ACTGGTCAAAAGAAACGAGAGGCGCTCCACTGATCAGCGTCAAGCCACTAGATAACTGGCTGTTGGTCTA
CACGCGGAGGAATTATGAAGCAGCCAATTCATTGATACAAAACCTGTTTAAAGTCACGCCAGCCATGGGC
ATACAGATGAAAAAGGCAGTCATGATTGAAGTAGACGATAGAACTGAAGCCTATTTGCGAGTCTTACAGC
AAAAGGTTACATCAGATACCCAGATAGTGGTCTGTCTGCTGTCCAGTAATCGGAAGGACAAGTACGATGC
TATCAAGAAGTACTTATGTACGGATTGCCCTACTCCCAGTCAGTGTGTGGTGGCCCGCACTTTAGGGAAG
CAGCAGACGGTCATGGCCATTGCCACAAAGATCGCCCTACAGATGAACTGCAAGATGGGGGGAGAGCTCT
GGAGGGTGGACATGCCACTGAAGCTAGCAATGATCGTTGGTATTGACTGTTACCATGATACCACAGCTGG
ACGGAGGTCAATTGCAGGATTTGTTGCCAGCATCAATGAAGGGATGACCCGCTGGTTCTCTCGCTGTGTA
TTTCAAGATAGAGGGCAAGAGCTGGTGGACGGGCTCAAGGTCTGCTTGCAAGCTGCTCTGAGGGCTTGGA
ATAGCTGCAATGAATACATGCCTAGTCGAATTATTGTCTACCGGGACGGTGTAGGAGACGGTCAGCTGAA
AACATTGGTTAACTATGAAGTACCACAGTTCTTGGATTGCCTAAAATCTATTGGCAGAGGTTACAACCCA
AGGCTAACAGTAATTGTGGTGAAGAAACGTGTGAATGCCCGATTTTTTGCTCAGTCTGGAGGAAGACTCC
AAAATCCACTTCCAGGAACAGTCATTGATGTGGAGGTCACCAGACCAGAGTGGTATGACTTTTTCATTGT
GAGCCAGGCTGTGAGAAGTGGCAGTGTTTCTCCTACACACTACAATGTCATCTACGACAGCAGTGGCCTC
AAGCCAGACCACATACAGCGGCTCACGTACAAGCTGTGCCACGTGTATTATAACTGGCCGGGCGTCATTC
GTGTGCCTGCTCCTTGCCAGTATGCCCACAAGCTGGCTTTCCTTGTCGGCCAGAGCATCCACAGGGAGCC
CAACCTGTCGCTTTCTAACCGCCTCTACTACCTC
>PIWIL1_BolivianSquirrelMonkey
----------------------------------------------------------------------
--------------------------------------------------------ATGACTGGGCGAGC
CAGAGCCAGAGCCCGAGGAAGGGCCCGAGGTCAGGAGATGGTGCCACACGTGGGCGCCACTGCTAGTCAG
CAACCTGGTTATATTACGTCTAGACCTCAGCAGCCACCAGGAGAGGGGGAATTAGTTGGCCGTGGACGGC
AGAGA---GGA---ACAGTAGGAGGA---ACAGCCAAGTCACAAGAACTCCAGATATCTGCTGGATTTCA
GGAGTTATCATTAGCAGAGAGAGGAGGTCGTCGTAGAGATTTTCATGATCTTGGTGTGAATACAAGGCAG
AACCTAGACCATGTTAAAGAATCAAAAACTGGTTCTTCAGGCATTATAGTCAGGTTAAGCACTAACCACT
TCCGACTGACATCACGTCCCCAGTGGGCCTTGTATCAGTATCATGTTGACTATAACCCACTGATGGAAGC
CAGAAGACTCCGTTCAGCTCTTCTTTTTCAACATGAAGATCTAATTGGAAAGTGTCATGCTTTTGATGGA
ACAATATTATTTTTACCTAAAAGACTACAGGAAAAGGTTACTGAAGTTTTTAGTAAGACCCGCAATGGAG
AAGATGTGAGGATCACGATCACTTTAACAAATGAGCTTCCACCCACATCACCAACTTGTTTGCAGTTCTA
TAATATTATTTTCAGGAGGCTTTTGAAAATCATGAATTTGCAACAGATTGGACGAAATTATTATAACCCA
AGTGACCCAATTGATATTCCAAGTCACAGGTTGGTGATCTGGCCTGGCTTCACCACTTCTATTCTTCAGT
ATGAAAACAACATCATGCTTTGCACTGATGTTAGTCATAAAGTCCTTCGAAGTGAGACTGTTTTGGATTT
CATGTTGAACTTCTATCATCAGGCAGAAGGGCATAAATTTCAAGAACAAGTTTCTAAAGAACTAATAGGT
TTAATTGTTCTTACCAAGTATAACAATAAAACGTACAGAGTGGACGATATTGACTGGGACCAGAATCCCA
AGAGTACCTTTAAGAAAGCCGATGGCTCTGAAGTCAGCTTCTTAGAGTACTATAGGAAGCAATACAACCA
AGAGATCACCGACTTGAAGCAGCCAGTCCTGGTCAGCCAGCCCAAGAGAAGGCGGGGCCCTGGGGGGACA
CTGGCAGGGCCTGCCATGCTCATTCCTGAGCTCTGCTATCTTACA-------------------------
----------------------------------------------------------------------
----------------------------------------------------------------------
---------------------GGTCTAACTGATAAAATGCGTAATGATTTTAATGTGATGAAAGACTTAG
CAGTTCATACAAGACTAACTCCAGAACAAAGGCAGCGTGAAGTGGGAAGACTCATTGATTATATTCATAA
GAACGATAATGTTCAAAGGGAGCTTCGAGACTGGGGTTTGAGCTTTGATTCCAACTTACTGTCCTTCTCC
GGAAGAATTTTGCAAGCAGAAAAGATTCACCAAGGTGGAAAAACATTTGATTACAATCCACAATTTGCAG
ATTGGTCAAAAGAAACAAGAGGTGCACCATTAATTAGTGTTAAGCCACTAGATAACTGGCTGTTGATCTA
TACGCGAAGAAATTATGAAGCAGCCAATTCACTGATACAAAATCTATTTAAAGTTACACCAGCCATGGGC
ATACAAATGAAAAAAGCAATAATGATTGAAGTGGATGATAGAACTGAAGCCTATTTAAGAGTCTTACAGC
AAAAGGTTACAACAGACACCCAGATAGTTGTCTGTCTGTTGTCAGGTAATCGGAAGGACAAATATGATGC
TATTAAAAAATACCTGTGTACAGATTGCCCTACCCCAAGTCAGTGTGTGGTGGCCCGAACCTTAGGCAAA
CAACAAACTGTCATGGCCATTGCTACGAAGATTGCTCTGCAGATGAACTGCAAGATGGGAGGAGAGCTTT
GGAGGGTTGACATGCCTCTGAAGCTAGCGATGATCGTGGGCATTGATTGTTACCATGACACCACAGCTGG
ACGGAGGTCAATTGCAGGATTTGTTGCCAGCATCAACGAAGGGATGACCCGCTGGTTCTCACGCTGCGTA
TTCCAGGATCGAGGACAGGAACTGGTAGATGGGCTCAAAGTCTGCCTGCAAGCGGCTCTGAGGGCTTGGA
ATAGCTGCAATGAATACATGCCCAGTCGGATCATCGTGTACCGTGATGGCGTAGGAGACGGCCAGCTCAA
AACGCTGGTCAACTATGAAGTGCCGCAGTTTTTGGATTGTCTAAAATCCATTGGCAGAGGTTACAACCCT
AGGCTAACGGTAATTGTGGTGAAGAAAAGAGTGAACGCCAGATTTTTTGCTCAGTCTGGAGGAAGACTTC
AAAATCCACTTCCTGGAACAGTTATTGATGTAGAGGTTACCAGACCAGAATGGTATGATTTTTTTATTGT
GAGCCAGGCTGTGAGAAGTGGTAGTGTTTCTCCCACGCATTACAACGTCATCTATGACAGCAGCGGCCTG
AAGCCAGATCACATACAGCGGTTGACTTACAAGCTGTGTCACATCTATTATAACTGGCCAGGTGTCATTC
GCGTTCCTGCTCCTTGCCAGTATGCCCACAAGCTGGCTTTTCTTGTTGGCCAGAGTATTCACAAAGAGCC
CAATCTGTCACTGTCAAACCGCCTTTACTACCTC
>PIWIL1_Armadillo
----------------------------------------------------------------------
--------------------------------------------------------ATGACTGGGCGCGC
CAGAGCCAGGGCACGAGGAAGGGCACGTGGCCAGGAGCCCGTGCACCACATGGGCGCTGCTGCCAGGCAG
CAACCTGGTTATATTCAACCTAGACCTCAGCAGCCACCAGCAGAGGGGGAGCTAGCTGGCCGTGGACGAC
AGAGA---GGC---ACAGGAGGAGCA---GCAGCCAAAGCACAAGAACTCCAGATATCTGCTGGATTTCA
GGAGTTATCGTTGGCAGAGAGAGGAGGTCGTCGTAGAGATTTTCACGATCTTGGTGTAAACACAAGACAG
AACCTAGACCATGTTAAAGAATCAAAAACAGGCTCTTCAGGCGTGATAGTGAGGTTAAGCACTAACCATT
TTCGGCTGACATCCCGTCCCCAGTGGGCCTTGTATCAGTATCACATTGACTACAACCCGCTGATGGAAGC
CCGGAGACTCCGCTCAGCACTGCTTTTTCAACATGAAGATTTAATTGGAAGGTGTCATGCATTTGACGGA
ACGATATTATTTTTACCTAAAAGACTCCAGCATAAGGTTACTGAAGTTTTTAGTCAGACCCGAAATGGAG
AGCATGTGCGGATAACAATCACTTTAACAAATGAACTTCCCCCTACGTCACCAACTTGTTTGCAGTTCTA
TAATATTATATTCAGAAGGCTTCTGAAGATAATGAATTTGCAACAAATTGGACGGAATTATTATAACCCA
AGTGATCCAATTGATATTCCAAATCATAGGTTGGTGATTTGGCCTGGTTTCACTACTTCTATTCTTCAGT
ATGAAAATAACATCATGCTTTGCACCGATGTCAGTCATAAAGTCCTTCGAAGTGAAACTGTTTTAGATTT
CATGTTCAACTTATATCATCAAACTGAAGAACATAAATTTCAAGAACAAGTTTCTAAGGAACTAATAGGT
TTAATTGTTCTTACCAAGTATAACAATAAAACATATCGAGTAGATGATATTGACTGGGACCAGAATCCAA
AGAGTACCTTTAAGAAGGCAGATGGCTCTGAAGTCAGCTTCTTAGAATACTACAGGAAGCAATATAACCA
AGAAATCACCGACTTGAAGCAACCTGTTCTGGTCAGTCAGCCTAAGAGGAGACGGGGCCCCGGTGGCACC
CTCCCAGGGCCTGCCTTGCTCATCCCGGAGCTTTGCTACCTGACAGGTACCCTTGAGGTTTGTTTGCTTG
GGACAAAACCAATGAATCTCAATGCTCCTTTACTCCCCATCCCCACTCCCCAAGAAAAGCAAGCCTTAAC
GACTGCTTCTTCTACTTGGAATGTTCTTTGTTCATTCATCACTACCCTGCGCTCCAAATGTTATTTAAAC
TTGATTCTTGTTTTATTTCAAGGTCTAACTGATAAAATGCGTAATGATTTTAATGTGATGAAAGACTTAG
CTGTTCACACAAGATTAACTCCAGAACAAAGGCAGCGGGAAGTAGGGAGACTCATCGATTATATTCATAA
AGATGACAATGTTCAGAGGGAGCTCCGAGACTGGGGTTTGAGCTTTGACTCCAACTTACTGTCCTTCTCA
GGAAGAATTTTGCAAGCAGAAAAGATTCACCAAGGTGGAAAAACATTTGATTACAATCCACAATTTGCAG
ATTGGTCAAAAGAAACAAGAGGTGCACCATTAATTAGTGTTAAGCCGCTAGATAACTGGCTGTTGATCTA
TACTCGAAGAAATTATGAAGCAGCCAATTCATTGATACAAAATCTATTTAAAGTTACACCAGCCATGGGC
ATACAAATGAAAAAAGCAATAATGATTGAAGTGGATGATAGAACTGAAGCATACTTAAGAGTCTTACAGC
AAAAGGTTACATCTAATACCCAGATTGTTGTCTGTTTGTTGTCTAGTAATCGAAAGGACAAGTACGATGC
TATAAAAAAATACTTATGCACAGACTGCCCTACTCCAAGCCAGTGTGTGGTAGCCCGGACCTTAGGCAAA
CAGCAGACTGTCATGGCCATCGCCACCAAGATTGCCCTGCAGATGAACTGCAAGATGGGCGGAGAGCTGT
GGAGGGTCGACATGCCTCTAAAGCTAGCGATGATAGTTGGCATCGATTGTTACCACGATACCACAGCTGG
ACGGAGGTCAATTGCAGGATTTGTTGCCAGCATCAATGAAGGGATGACCCGCTGGTTCTCTCGCTGTGTA
TTTCAAGACAGAGGACAAGAGCTAGTTGATGGCCTGAAGGTCTGCTTGCAAGCTGCTCTGAGGGCTTGGA
ATAGCTGCAATGAATACATGCCTAGTCGAATTATTGTGTACCGGGATGGTGTTGGAGATGGTCAGCTTAA
AACGCTGGTTAACTATGAAGTACCACAGTTTTTGGATTGCCTAAAATCTGTTGGTAGAGGTTACAACCCA
AGATTAACAGTAATTGTGGTGAAGAAACGAGTGAATGCCAGATTTTTTGCTCAGTCTGGAGGAAGACTTC
AAAATCCACTTCCTGGAACAGTTATTGATGTCGAGGTCACCAGACCAGAATGGTATGATTTTTTTATCGT
GAGCCAGGCGGTGAGAAGTGGTAGTGTTTCTCCCACACATTATAATGTTATCTATGACAGCAGTGGCCTG
AAACCTGACCACATACAGCGGCTAACTTACAAGCTATGCCATGTATATTATAACTGGCCAGGTGTCATTC
GCGTTCCTGCGCCTTGCCAGTATGCCCACAAGCTGGCGTTCCTTGTTGGCCAGAGTATTCACAGAGAACC
CAACCTGTCACTCTCAAATCGCCTTTACTACCTC
