# Supplementary material for: Evolutionary history of the vertebrate Piwi gene family
Source: PeerJ. 2021 Nov 5;9:e12451. doi: 10.7717/peerj.12451 (PMC8574217; doi:10.7717/peerj.12451)
Supplement: Supplemental Information 12 [file peerj-09-12451-s012.zip › rawData/dataS6_dNdSalignments/mammal.piwil1.nwk]

(PIWIL1_Platypus:0.1221910564,((((((PIWIL1_Manatee:0.0041513303,PIWIL1_Elephant:0.0040367747):0.0077503654,PIWIL1_Megabat:0.0078489970):0.0034463030,(PIWIL1_Beaver:0.0105136992,PIWIL1_Kangaroo_rat:0.0082577043):0.0032855790):0.0011207277,(((PIWIL1_BolivianSquirrelMonkey:0.0143014854,(PIWIL1_CrabEatingMacaque:0.0011442829,PIWIL1_Human:0.0115981241):0.0134762271):0.0138592466,PIWIL1_MouseLemur:0.0044695090):0.0012152812,(PIWIL1_Armadillo:0.0129049363,PIWIL1_Cow:0.0033942312):0.0000009907):0.0011262467):0.0000009907,((PIWIL1_Rabbit:0.0109520549,PIWIL1_Guinea_pig:0.0214464248):0.0032548232,PIWIL1_Dog:0.0043370439):0.0022308766):0.0000021067,(PIWIL1_Mouse:0.0023464455,PIWIL1_Deermouse:0.0046442069):0.0128226436):0.0316505704,(PIWIL1_Koala:0.0105656668,PIWIL1_Opossum:0.0000019919):0.0240320731);
