# Supplementary material for: Evolutionary history of the vertebrate Piwi gene family
Source: PeerJ. 2021 Nov 5;9:e12451. doi: 10.7717/peerj.12451 (PMC8574217; doi:10.7717/peerj.12451)
Supplement: Supplemental Information 12 [file peerj-09-12451-s012.zip › rawData/dataS6_dNdSalignments/mammal.piwil2.cdn.fas]

>PIWIL2_Kangaroo_rat
ATGGATCCTGTTCAACCACCATTCAGGGGTCCTGCTCCCATCCACTCATCTCAGTGT------ATTCGCA
TGCCAGGCTGTTGGCCACATTCTCCTAAACCTTTGGACTCGGCTCTGGTTAAGGCA---CCTGTAGGCAG
AGGCCATATGTTTAGAAAGCTGGACAAC---------------------ACCCAGAAGCCTGTAATGTAT
GTAATCAGTGGACATGAT------GGATTTCAAACT---------------------AAAAGGCCAGGAG
TTTTGGGGGTGGGCATTTTAGGCAGAGGTTTTTCTGCTAATATGACCCACAAAGATAAAGAAGAA-----
-CCCCATCCTCCTTTCCCTGATCCATCTGTGTTGGCAACTGGAGATAGCAAGCTGGCAGAGGTCTCTGTT
GCTTGGAACAGA------GTACTTGGAAGAGGGAATTTGGATGCTTCTATGTTTCCGCTGGGAAGA---G
CTGGTGGTTTAGGCAGAGGAGTGAATAAGTCTCCTGGTTCAGTTGGCCTGATTGCTCGGGAACCCCCACA
GTTGTCACAACCCCCAACACTGCCCTTGACC------------TCACTGCACTCTGTGGATTCCCCTCCC
AGCTTAACTTTG---------GAACAAAAAGAAAAA---GAGCATTTTGTGAAACAAGGATCAAAAGGAA
CACTTCAGTCTTTGGGACTAAACCTCATCAAAATACAGTGTCATAACGAAGCAGTTTATCAGTACCATGT
GACTTTCAGCCCCAACGTGGAGTGCAAAAGCATGAGATTTGGCATGTTGAGGGATCATCATTCTGTCACT
GGAAACGTCACTGCTTTTGATGGATCTATTCTTTATCTACCTGTTAAACTTCCACAAGTTGTTGAGTTAA
AAAGTCAAAGGAAAACTGATGACGCGGAGATAAGCGTAAAGATTCAGTTGACAAAGATCCTGGAGCCTTG
TTCTGACTTGTGCATTCCCTTCTACAATGTTGTCTTCCGGCGGGTAATGAAACTTTTAGATATGAAGCTT
GTGGGGAGAAACTTCTATGACCCTACAAGTGCCATGGTACTACAGCAACACAGATTGCAGATCTGGCCTG
GGTATGCAGCTAGCATCCGGAGGACAGATGGAGGTCTTTTCCTGCTTGCTGATGTCTCTCATAAGGTCAT
CCGTAATGATTCTGTGCTGGATGTCATTTTT------------AAGCCCCAGAACTGGCACCAAAAGAGG
GGGGGGGGAATAGTGTGTACTGCTATAGTGGTGCTGTTGTTG----------------------------
-----------------------------------------------------ATATGTTTCTTGCCTCT
GCCCTGTTCTAGCAAAAACTATGGTATCACAGTTAAGGAAGAGGACCAGCCACTTCTGATCCACAGGCCC
AGTGAGAGACAGAGCAACCATGGCACACTCCTGAAAGGTGAAATCTTGCTGCTGCCTGAGCTTTCTTTCA
TGACTGGGATCCCAGAGAAGATGAAGAAGGACTTCAGAGCCATGAAGGATTTGACTCAGCAGATCAACCT
GAGCCCCAAACAGCACCATAATGCATTGGAATGCTTGCTGCAGAGAATTTCAGAGAATGAGGCAGCCAAC
AATGAGCTGATACGTTGGGGACTCTGTCTGGAGAAGGATGTACACAAGATTGATGGACGTGTTCTACCAA
TGGAAAGAATTAACTTAAGAAATACTTCATTTATCACATCTCAGGACCTAAACTGGAGTAAGGAAGTAAC
CAGAGATGTTTCCATCTTGACTGTGCCCATGCATTTCTGGGCTCTTTTTTACCCAAAGAGAGCAATTGAT
CATGCCCGAGAACTGGTTAACATGTTAGAGAAGGTGGCTGGCCCCATCGGCATGCGCATAAATCCACCAA
CCTGTGTTGAACTGAAGGATGACCGGATAGAGACCTACATCAGAACCATCCAGTCCACATTGGGAGTAGA
GGGA---AAGCTTCAGATGGTTGTGTGCATTATCATGGGCACACGAGATGATCTTTATGGGGCCATCAAG
AAGTTGTGCTGTGTGCAGTCCCCAGTGCCTTCACAGGTCATCAATGTCCGAACCATTGGTCAGCCCACCA
GGCTTCGGAGTGTGGCTCAGAAAATTTTACTTCAGATGAACTGCAAATTGGGTGGTGAGCTCTGGGGAGT
AGATATTCCTCTGAAAAAATTGATGGTGATTGGAATGGATGTTTACCATGATCCCAGTAGAGGCATGCGA
TCTGTGGTTGGTTTTGTTGCAAGCATCAATCTCACCCTCACTAAGTGGTATTCGAGAGTAGTGTTCCAGA
TACCTCATCAGGAGATTGTGGATAGCCTGAAACTGTGCCTGATGGACTCCTTGAGAAAGTACTATGAGGT
GAACCATTGTCTACCTGAAAAGATTGTTATGTACCGTGATGGAGTGTCGGATGGCCAGCTAAAGACAGTT
GCCAACTATGAGATTCCTCAGCTGCAGAAGTGTTTTGAATCTTTTGAGAATTACCAGCCCAAGATGGTGG
TGTTTGTAGTTCAGAAGAAAATCAGCACCAATCTGTATCTTGCTACCTCCAAGGACTTTGTGACTCCATC
CCCAGGGACTGTGGTTGATCACACGATAACA------AAATGG---------------------CATCAT
GTATTCCAGGGT------------------------------------------------TCACCAGATC
ATACTTTATTCTTGCCTTACAGGTTGACTTTCAAACTATGCCACATGTACTGGAATTGGCCTGGTACCAT
CAGAGTTCCAGCTCCTTGCAAGTATGCCCACAAGCTAGCTTTCCTGTCTGGACAGATCTTACATCAGGAA
CCAGCTATCCAGCTGTGTGAGAACCTGTTCTTCTTG
>PIWIL2_Guinea_pig
ATGGATCCTGTCCGCCCACCATTCAGGGGCCATGCTCCTGTCCACCCATCTCAGTGT------GTGAGGA
TGCCAGGCTGTTGGCCACAAGCTCCTAGACCTTTGAACTTAGCTCTGGGAAGAGCAGCATCTACAGGCAG
AGGCAATGTGTTTGGAAAGCCAGATGCACTCGGCATGCAGAATCAGCCAGCACAAAGGGAGTGTATGGGT
TTGGTATCCATGTTCCGAGGCATGGGCCTTGAGATGATGTCCCCGAATCTTCCAAAACGAGAAGTGCTTT
CTTTAGGTAGAGGTATTTTAGGTCGAGGCTTGTCAGCTAACATGGTACGCAAGGACAAAGAAGAA-----
-CCCCGCCCCACTTTTCCTGATGCTCTGGTGTTGGCAGCTGGGGATAGCAAGGTGGCAGAGGCCTCTGTG
GGTTGGAACAGA------GTTCTTGGAAGAGGGAGTTCAGATGTTGCTTCATTACCTCTGGGAAGAATGG
CTGGTGGTATAGGCAGAGGAGTAAACAAGCCCCTTCAGGCACCTGGCCTGACTGCCTGGAACCCCCAGAA
GCTGTCACCACCACTGCCTCTGCCCAGGTCC------------TCGCCACACTCTCCAGATCTCCCTGCT
GGCCCAACTGTG---------GAACATAAGGAGAAA---GAGCATTTTGTGAAGCAAGGATCAAGAGGAA
CGCCTCAATCTTTGGGACTGAATCTCATCAAAATACAGTGTCATAATGAAGCAGTTTATCAGTATCATGT
GACTTTCAGCCCCAATGTAGAATGCAAAAGCATGAGGTTTGGCATGTTAAAGGACCATCAGGCTGTCACT
GGAAATGTCACTGCTTTTGATGGATCTATTCTCTACCTGCCTATTAAGCTTCAACAGGTTCCTGAGTTAA
AAAGTCAAAGGAAAACTGATGATGCTGAGATCAGCATTAAGATTCAGTTGACAAAAATCCTGGAACCTTG
TTCTGACTTGTGCATTCCTTTCTACAACGTTGTTTTCCGACGGGTAATGAAACTTTTAGATATGAAGCCT
GTGGGGAGAAACTTCTATGACCCTACAAGTGCTATGGTATTACAACAACACAGGTTGCAGATCTGGCCTG
GCTATGCAGCTAGCATCCGGAGGACAGATGGAGGTCTTTTTCTGCTAGCTGATGTCTCCCATAAGATCAT
TCGGAATGATTCAGTGCTGGATTTCATGCATGCCATGTACCAGCAGAACAAAGAAAACTTCCAGGATGAG
TGCAGTAAACTTCTGGTTGGCAATATTGTTATAACCCGATACAATAATCGTACCTATCGGATTGATGATG
TGGACTGGAACAAGACTCCAAAGGACAGCTTCACAATGTCTGATGGAAAGGAGATCACATTCCTGGAATA
C------TACAGGAAAAACTATGGGATCACAGTTAAAGAAGAGGACCAACCACTGCTGATCCACAGGCCC
AGTGAGAGACAGAATAAACATGGGACGCTGCTAAAAGGTGAAATCCTGCTTTTGCCTGAGCTTTCCTTCA
TGACTGGGATTCCAGAGAAGATGAAGAAGGACTTCAGAGCTATGAAGGATTTGACCCAGCAGATCAACTT
GAGCCCCAAACAGCACCATAATGCTTTGGCATGCCTAATCCAGAGAATTTCAAAGAACGAGACAGCTAAC
AATGAGTTGTTGCGTTGGGGACTTTGTCTGCAAAAGGACATACACAAGATTGAAGGACGTGTTTTACCAA
TGGAAAGAATTAATTTAAGAAATACTTCATTTATCACATCTCAGGACCTAAGCTTTGTAAAGGAAGTAAC
CAGAGACCCTTCCATCTTGACTATTCCCATGCACTTTTGGGCACTTTTTTACCCAAAGAAAGCAATGGAT
CAGGCCAGAGAATTGGTCAACATGTTAGAGAAAATAGCTGGCCCAATTGGCATGCACGTGAGTCCACCAG
CCTGGGTTGAACTGAAGGATGACCGAATAGAGACCTATATCAGAACCATTCAATCTATGCTTGGAGTAGA
GGGT---AAGATCCAGGTAGTTGTTTGCATCATTATGGGCACACGTGATGATCTCTATGGGGCCATCAAG
AAGCTGTGTTGTGTGCAGTCCCCGGTGCCCTCACAGGTCATCAATGTTCGAACCATTGGTCAGCCCACCA
GACTTCGGAGTGTGGCTCAGAAAATTTTACTTCAGATTAACTGTAAATTGGGCGGGGAACTCTGGGGCGT
AGATATTCCTCTGAAACAATTAATGGTGATTGGAATGGATGTTTACCATGACCCCAGCAGAGGCATGCGT
TCTGTGGTTGGCTTTGTTGCAAGCATCAATCTGACCCTCACTAAATGGTATTCACGAGTGGTATTCCAGA
TGCCTCATCAGGAGATTGTGGACAGTCTGAAGCTCTGCCTGGTGAGCGCCCTGAAAAAGTTTTATGAGGT
GAACCACTGTCTACCAGAAAAGATAGTGGTGTACCGTGATGGAGTGTCTGATGGCCAACTGAAGACAGTT
GCCAACTATGAAGTTCCTCAGCTACAGAAGTGTTTTGAATCTTTTGAGAATTACCAACCCAAGATGGTGG
TGTTTGTAGTTCAGAAGAAAATCAGCACCAATCTGTACCTGGCTGCCGCTGAGCACTTTGTGACTCCCTT
GCCTGGAACTGTAGTAGATCATACAATAACAAGTTGTGAGTGGGTGGATTTCTACCTTCTTGCCCATCAT
GTGCGGCAGGGCTGTGGCATCCCTACACATTACATTTGTGTGTTCAACACTGCAAACCTGAGCCTTGAGC
ATATG------------CAAAGGTTGACCTTCAAACTGTGCCACCTGTACTGGAACTGGCCTGGTACCAT
CCGAGTCCCAGCCCCTTGCAAGTATGCCCACAAGCTTGCATTCCTGTCAGGACAGGTCCTACATCATGAG
CCGGCCATGCAGCTGTGTGAGAACCTGTTCTTCCTG
>PIWIL2_MouseLemur
ATGGATCCTGTCCGACCACCATTCAGGGGCCCTTCTCCTGTCCACCCATCTCAATGT------GTACGGA
TGCCAGGCTGTTGGCCACAAACTCCTAAACCTTTGGCCTCAGGTCTGGGCAGGGCAGTACCTGCAGGCAG
AGGCCATGCATTTGGAAAGCCAGAGGAACCGAGCACACAGAGGGGGCCAGCACAAAGGGAGTCTGTGGGT
TTGGTCTCCATGTTCCGAGGCCTGGGCCTTGAAACAGTTTCCCGGACCCCTCTGAAACGTGAAATGCCCT
ATTTAGGTAGAGGCATTTTAGGTCGAGGCTTTTCTGCTAATACGGTGCACAAGGACAAAGAAGAA-----
-CCCCGTTCCACTTTTCCGGATCCTTTAGTGTTGGCAGCTGGGGATAGCAAGATGGCAGAGGCCTCTGTT
GGTTGGAATAGA------GTGCTTGGAAGGGGGAGTTCAGATGCTGCTTTATTACCCCTGGGAAGGGCAG
CTGCTGGTATCGGTAGAGGAGTGGACAAGCCTCCCAGTGCCTTCAGCCTAACTTCCCGGGACCCCCCACG
GCTATCATCACCACCGGCTCTGCCCCAGTCC------------TCCCTGCACTCTCCAGATCGACCTCTG
GTCCTGACCATG---------GAACACAAGGAAAAA---GAGCTTCTTGTAAAGCAAGGATCAAAAGGAA
CGCCTCAATCTTTGGGTCTGAACCTTATCAAAATACAGTGTCATAATGAAGCAGTTTATCAATATCATGT
GACTTTCAGCCCCAATGTGGAGTGCAAAAGCATGAGGTTTGGCATGTTGAAGGACCATCAAGCTGTCACT
GGAAACGTCACTGCTTTCGATGGATCCATTCTCTATCTGCCGGTTAAGCTTCAACAAGTTCTCGAGTTAA
AAAGTAAAAGGAAAACTGATGGTGCTGAAATCTGCCTTAAGATTCAGTTGACAAAGATCTTGGAGCCCTG
CTCTGACTTGTGCATTCCCTTCTACAATGTTGTTTTCCGCAGAGTAATGAAACTTTTAGATATGAAGCTT
GTGGGGAGAAACTTTTATGACCCTACGAGTGCTATGGTACTACAGCAACACAGATTGCAGATCTGGCCAG
GCTATGCAGCTAGCATCCGGAGGACAGATGGAGGTCTTTTCCTGCTAGCGGATGTCTCCCATAAGGTCAT
TCGGAATGATTCTGTGTTGGATGTCATGCATGCCATGTATCATCAGAATAAAGAAAACTTCCAGGATGAG
TGTACTAAGCTTCTGGTTGGCAATATTGTTATCACCCGATATAATAATCGTACCTATCGTATTGATGATG
TGGATTGGAATAAGACCCCAAAAGATAGCTTCACGATGTCTGATGGGAAAGAGATCACGTTCTTGGAATA
C------TACAGCAAAAACTATGGTATCACAATTAAGGACGAGGACCAGCCACTGCTGATCCATAGGCCC
AGTGAGAGACAGAACAACCATGGGACGCTGCTAAAAGGCGAAATCCTGCTGCTTCCTGAGCTTTCCTTCA
TGACCGGAATTCCCGAGAAGATGAAAAAAGACTTCAGAGCCATGAAGGATCTGACCCAACAGATCAACCT
GAGCCCCAAACAGCACCACAATGCTTTGGAGTGCTTGCTACAGAGGATTTCAAAGAACCCAACGGCCAGC
AATGAACTGACACGCTGGGGGCTCTATTTGCAGAAGGATGTACACAAGATTGAAGGACGTGTTCTACCAA
TGGAAAGAATTAACTTAAGAAATACTTCATTTATCACATCTCAGGAACTAAACTGGATTAAGGAAGTAAC
CAGAGACCTTTCCATCCTGACCATCCCTATGCATTTCTGGGCACTTTTTTACCCAAAGAGAGCAATGGAC
CAGGCCCGAGAACTGGTCAACATGTTGGAGAAGATAGCTGGCCCCATTGGCATGCGTATGAGCCCACCAG
CCTGGGTCGAACTAAAGGATGACCGAATAGAGACCTACATCAGAACCATTCAATCCATGCTGGGAGTTGA
GGGG---AAGATACAGATGGTGGTTTGCATCATCATGGGCACGCGTGATGATCTCTATGGGGCCATCAAG
AAGCTGTGCTGTGTGCAGTCCCCTGTGCCCTCCCAGGTCATCAATGTTCGAACCATTGGTCAGCCCGCCA
GGCTTCGGAGTGTGGCCCAGAAAATTTTACTTCAGATTAACTGTAAATTGGGTGGCGAGCTCTGGGGAGT
GGATATTCCTCTGAAACAATTAATGGTGATTGGGATGGATGTGTACCACGACCCCAGCAGAGGCATGCGC
TCCGTGGTTGGCTTTGTTGCAAGCATCAATCTCACCCTCACAAAATGGTATTCACGAGTGGTGTTCCAGA
TGCCTCATCAGGAGATTGTGGACAGTCTGAAGCTATGCCTGGTGGGCTCTTTAAAGAAGTTTTATGAGGT
GAACCACTGTCTACCAGAGAAGATTGTGGTATACCGTGATGGAGTGTCTGATGGCCAACTAAAGACAGTG
GCCAACTATGAGATTCCTCAACTACAGAAGTGTTTTGAAGCTTTTGAGAATTATCAGCCCAAGATGGTGG
TGTTCGTAGTTCAGAAGAAAATCAGCACCAATCTATACCTGGCCACCACTGAGCACTTTGTGACTCCCTC
CCCCGGGACTGTGGTGGATCACACAATAACAAGCTGTGAGTGGGTGGATTTCTACCTTCTTGCCCATCAT
GTACGGCAGGGCTGTGGCATTCCGACACATTACGTCTGTGTTCTCAACACCGCAAACCTGAGCCCCGATC
ACATG------------CAGAGGTTGACTTTCAAACTGTGCCACATGTACTGGAACTGGCCTGGTACCAT
CAGAGTCCCAGCGCCTTGCAAGTATGCCCACAAGCTAGCTTTCCTGGCAGGACAAATCTTACATCATGAA
CCAGCCATGCAGCTGTGTGAGAACCTGTTCTTCCTG
>PIWIL2_Platypus
ATGGATCCTTTGAGACCTTCATTCAGGGGCAGTGCCCTTTCCCATCTGCCTGCCGGT------GTACGGA
TGCCAGGATCTCTGGCACAGGCTCCAACAGCCCAGGGGGTGGCTCTGGGCAGGGCAGAGCTCTCCGCGGG
CTCTTCGACTCTCACCCCCAAGCGTGGGCCGACG---------------CCTCAGGAGAAGACTGCGGGC
TTGTCCTCTCTCTTCCGTGGGCTGGGGTTTGAGACGGTGCCTCGGGCCCCATTAGGACGAGGGATCCCGA
CGTTAGGGAGAGGCATTTTGGGTAGAGGCCTGCAATGTGCCCAGGAGTCCAAGGATGAAAAAGAGCTTCC
GAGGGAGCCACCCTTCTCCGTGCCCGCAGCGGTGGCAGCTGGCGACAGCAGGATC------GTCTCGCTT
GGCCGGAGCAGG------ATTCTCGGACGCGGAGACAAGGGTGTTCCTTGGCTCCCTCCTGGAAGAGCGA
CGGTCGGATTAGGCAGAGCGTCTCCTAAAATCCACAATGACATCTTTATG------------CCTTCTTT
GACTTCTACACCGTTACTGCTGCCCCGACCCCAATCCTCC---CACCTACCGTATCTAGAGAGTCATCCA
GCCAAGCCCCTT---------GAAGAGAAAGAGAAGACGCAGGCCCTTAAAAAACATGGATGTAAGGGAA
CATCCAACCCCCTCGGACTGAACCTAATCAAAATACACTGTCAGAATGAGGCTGTGTACCAGTACCACGT
GACTTTCAGCCCCGCTGTGGAGTGCCGAAGCATGCGGCTCGGTATGCTGAAAGACCATCAGTCTGTCACC
GGAGATGTCACCGCCTTTGACGGGACGATTCTCTACCTGCCGGTTAAACTGCAGCAAACGGTTGAATTGA
AGACAGTGAGAAGGACTGACGGAGTTGAAGTCACCATCAAGATTCAGTTGACCAAGATCCTTGAGCCTAG
CTCTGATCTGTGCATTCCATTCTATAATGTGGTCTTCAGACGAGTGATGAAACTTTTAGATATGAAGCTG
GTGGGGAGAAATTACTATGATCCGACAAATGCGATGTTTCTGCAGCAGCACAGGTTACAGATCTGGCCGG
GCTACGCCGCGAGCATCCGAAGGACAGACGGAGGGCTCTTCCTGCTAGCGGATGTCTCCCACAAGGTCAT
TCGGAATGACTGCGTCCTAGATATCATGCAAGCTTTGTGTCAGCAGAACAGAGGGAACTTCCAGGATGAA
TGCACCAAACAGTTGTGTGGCCATATTGTGATAACCCGTTACAATAACCATACCTACCGCATTGATGATA
TCGACTGGAGTAAGACACCCAAAAACACTTTCATAATGTCTGACGGGAAGGAAATCACCTTCTTAGAGTA
C------TACAGCAAAAACTATGGGATCACAGTCAAGGATGAGGAGCAGCCCCTCTTGATCCACAGGGCC
ACCCTGAAGCGGAATGTCCCCGGGAAGCCGCTGTTGAGAGAGATCCTGCTCCTGCCAGAGCTGTCCTTCA
TGACCGGGATCCCAGAGAAAATGAGGAAGGACTTCCGAGCCATGAAGGATGTGATCCAACAGATCAACCT
CAGCCCTAAGCAGCACCACATTTCACTGCAAATCCTGCTGCAAAAAATCACCCAAAACGAGGCCGCCAGC
CACGAATTGACACGCTGGGGCCTGTGCCTAGATAAAGATATATATAAGACAGAAGGGCGACTTCTCCCAG
TGGAAAGGATCAACCTGCAAAGTTCTTCATTTCTCCCATCCCAAGAATTAAACTGGACCAAGGAGATAAC
TAGAGAAGCTTCCATCTCGACTGTCCCCATGCATTTCTGGACACTGTTTTACCCTAAACGAGCGGTGGAT
CAAGCTCGCGAGCTGGTCAGCATGTTAGAGAAAGTCTCCGGCCCCATTGGCATGCAGATAAGCCCCCCTG
CCTGGATAGAGCTGAAGGATGAACGGACCGAGACCTACATCCGGACCCTCAGATCCGTGCTGGGAGTTGA
GGGG---AAGGTGCAGATGGTGGTTTGCATCATAATGGGCTCAAGGGACGACCTCTATGGAGCCATCAAA
AAGTTATGCTGTGTGCAGAAACCGGTACCCTCACAGGTCATTAATGCCCGAACCATAGCCCAACCTACCA
AGCTCAGGAGTGTGGCTCAGAAAATCCTGCTGCAGATTAACTGCAAATTAGGGGGAGAGCTCTGGAGCCT
GGACATTCCGCTGAAACAACTGATGGTGATCGGGATGGATGTTTACCATGACCCCAACAAGGGCATGCGT
TCTGTGGTTGGCTTTGTCGCAAGCATCAATCTCTCCTTCACCAAGTGGTATTCCAGGGTGGTTTTCCAGA
TGCCGCATCAGGAGATCGTGGACAGTCTGAAACTGTGTCTGGTGGGATCTTTACAGAAGTTTTATGAGGT
GAACCACTGCCTGCCGGAAAAGATTGTGGTGTACCGGGATGGGGTGTCAGATGGCCAAATGAAGATGGTT
GCCAGTTACGAGGTCCCCCAGCTACAGATGTGCTTCGAAGCTTTCGATAATTACCAGCCTAAGATGGTGG
TGATCGTGGTTCAGAAGAAAATCAATACCAACTTGTATTCAGCTACCACCGAGCACTTTGTGACCCCCGC
CCCGGGCACCGTGGTGGACCACACCATCACCTGCCGTGAATGGGTGGACTTCTACCTGCTCGCCCATCAT
GTCCGGCATGGCTGCGGCATCCCCACCCATTATGTCTGCGTACTCAACACTGCCAACCTGAGCCCAGACC
ACCTG------------CAGAGGTTGACTTTCAAGCTTTGCCATATGTACTGGAATTGGCCCGGCACCAT
CCGGGTCCCAGCCCCCTGCAAGTACGCTCACAAGCTAGCTTTCCTGTCCGGCCAAATCTTGCACCATGAA
CCCGCCATCCAGCTGTGTGAACAGCTCTTCTTCTTA
>PIWIL2_Rabbit
ATGGATCCCGTCCGGCCACCATTCAGGGGCCCTGCCCCGGTCCACCTGTCTCAGTGT------GTCCGGA
TGCCAGGCTGTTGGCCACAAGCTCCAAAACCCCTGGAGCCCGCCCTGGGCAGGGCAGGACCTGTGGGCCG
AGGCCACATGTTTGCAAAGCCGGAGGAAGCGGGCACACAGAGTGGACCGGCGCCGAGGGAGTCTGTGGGT
TTAGTCTCCATGTTCCGCGGCCTGGGCCTTGACACCGCGTCCCGGACGTCTCCGAGACGGGAGCTGCCTC
CTTCAGGAAGAGGCATTTTAGGTAGAGGCTTGTCTGCTAACTTGTTACGCAAGGAGAAAGAGGAA-----
-CCCCGTCTGACCTTTCCGGATCCTTCAGTGTTGGCAGCTGGGGATAGCAAGATGGCAGAAGCTTCTGTT
GGTTGGAATAGA------ATGCTTGGAAGAGGGAGTTCGGACACGTCTTCATTACCCCTGGGAAGAGCGG
CTGGTGGAATGGGCAGAGCAGTGGAAAAGCCTCCCCGTGTGTTCGGCCCAGCCTCCCGGAATCCCCCAAG
GCTGTCCCCACCTTCACCCCTGCCCCAGTCT------------TCACTGCACTTTCCGGAACGCCCCCTG
GGCCTGACTGCA---------GAACCCAAGGAAAAA---GAGATTTTTGTGAAGCAGGGATCAAAGGGAA
CTCCTCAGTCTTTGGGATTGAACCTCATCAAAATACAGTGTCATAACGAAGCAGTCTATCAGTATCATGT
GACTTTCAGCCCCAATGTGGAGTGCAAAAGCATGAGGTTTGGCATGCTAAAGGACCACCAGGCTGTCACC
GGGAACGTCACTGCTTTTGATGGATCCATTCTCTATTTGCCCGTTAAGCTTCAGCAGGTTCTTGAATTAA
AAAGCCAAAGGAAAACCGATGACGCCGAGATCAGCATTAAGATTCAGTTGACAAAGATCCTGGAGCCCTG
CTCAGATCTGTGCATTCCTTTCTACAATGTTGTTTTCCGCCGGGTCATGAAGCTTCTGGACATGAAGCTT
GTAGGGAGGAACTTCTACGACCCCACGAGTGCCATGGTGCTGCAGCAGCACAGGTTGCAGATCTGGCCAG
GCTATGCAGCTAGCATCCGGAGGACGGATGGAGGCCTTTTCCTGCTGGCTGATGTCTCCCACAAGGTTAT
TCGGAATGACTCCGTGCTGGATGTCATGCATGCCATGTATCAGCAGAACAAGGAAAACTTCCAGGATGAG
TGTAGTAAGCTGCTGGTGGGCAATATTGTTATCACCCGATACAACAATCGTACCTATCGCATTGATGATG
TGGATTGGAATAAGACTCCCAAAGACAGCTTCACGATGTCTGACGGCAAGGAGATCACGTTCTTGGAGTA
C------TACAGCAAAAACTACGGGATCACGGTGAAGGAAGAGGACCAGCCACTGCTGATTCACAGGCCC
AGTGAGAGACAGAATAACCATGGCATGCTGCTGAAAGGTGAAATCCTGCTGCTGCCTGAGCTTTCCTTCA
TGACTGGAATCCCAGAGAAGATGAAGAAGGACTTCAGAGCCATGAAGGATTTGACCCAGCAGATCAACCT
GAGCCCAAAGCAGCACCACAATGCATTAGAATGCTTGCTACAGAGAATTTCGAAGAATGAGACAGCCAAC
AGTGAGCTGACACGCTGGGGCCTCTGTCTTCAAAAGGATGTGCATAAGATTGAAGGGCGTGTTCTACCCA
TGGAAAGAATTAATTTAAGAAATACTTCATTTATCACATCCCAGGATCTAAACTGGATTAAGGAAGTAAC
CAGAGACCTTTCCATCTTGACCATCCCCATGCATTTCTGGGCACTTTTTTACCCAAAGAGAGCGACGGAT
CAGGCCCGAGAACTGGTTAACATGTTAGAGAAGATAGCCGGCCCCATTGGCATGCGCATGAGCCCTCCGG
CTTGGGTTGAACTGAAGGATGACCGAATCGAGACCTATATCAGAACCATCCAGTCCATGCTGGGAGTCGA
GGGG---AAGATCCAGATGGTCGTGTGCATCATCATGGGCACCCGCGATGACCTCTACGGGGCCATCAAG
AAGCTGTGCTGTGTGCAGGCCCCCGTGCCCTCACAGGTCATCAATGTCCGGACCATCGGCCAGCCCACCA
GACTCCGGAGTGTGGCCCAGAAAATTCTACTTCAGATTAACTGTAAATTGGGTGGTGAGCTGTGGGGAGT
GGATATTCCTCTGAAACAGCTGATGGTGATTGGCATGGACGTCTACCACGACCCCAGCAGGGGCATGCGC
TCCGTGGTGGGCTTCGTTGCGAGCATCAATCTCACCCTTACAAAGTGGTACTCGCGAGTGGTATTCCAGA
TGCCGCATCAGGAGATTGTCGACAGCCTGAAGCTGTGCCTGGTGGGCTCCTTAAAAAAGTTCTATGAGGT
GAACCACTGCCTGCCGGAGAAGATCGTGGTGTACCGCGATGGGGTGTCTGACGGGCAGCTGAAGACCGTG
GCCAACTATGAGATTCCTCAGCTGCAGAAGTGCTTTGAGGCCTTTGAGAATTACCAGCCCAAGATGGTGG
TGTTCGTGGTGCAGAAGAAAATCAGCACCAACCTGTACCTGGCTGCGGCCGAGCACTTCGTCACGCCCGC
CCCTGGCACTGTGGTCGACCACACCATCACCAGCTGCGAGTGGGTGGACTTCTACCTTCTGGCGCACCAT
GTGCGGCAGGGCTGTGGCATTCCTACACATTATGTCTGCGTGCTCAACACGGCGAACCTGAGCCCTGACC
ACATG------------CAGAGGTTGACGTTCAAACTGTGCCACATGTACTGGAATTGGCCCGGCACCAT
CCGAGTCCCAGCTCCTTGCAAATATGCCCACAAGCTAGCCTTCCTGTCTGGACAGATCCTGCACCATGAG
CCGGCCATCCAGCTGTGTGAGAACCTGTTCTTCCTG
>PIWIL2_Beaver
ATGGATCCTGTGCAGCCACCATTCAGGGGCTCTGCCTCTGTCCACTCATCTCAGTAT------GTGCGGA
TGCCAGGCTGTTGGCCACAGTCTCCTAGGTCTTTGGACACACCTCTTGGTAGGGCAGCACCTACAGGCAG
AGGCCATGTGTTTAGAAAGACAGAGGAATTCAGCAACCAGAGATGGCCAGCACAAAGGGAGTCTACAGGT
TTGGTATCCATGTTCCGAGGCATGGGCCTTGAGACAGCGCCCCCGACCCCCCCACAACGGGAGGTGCCTC
CTTTAGGTAGAGGCATTTTAGGTCGAGGCTTATCTGCTAACACAGCCCGAAAGGACAAAAAAGAA-----
-CCCCATTCTGCTTTTCCTGATCATTCCATGTTGACAGCTGGAGATAGCAAGCTGGCAGAGGCCTCTGTA
GGTTGGAGTAGA------GTACTTGGAAGAGGGAGTTCGGATGCCTCTATATTACCACTGGGCAGAGCAG
CCAGTGGTATAGGCAGAGGAGTGGACAAGCCTCCCAGTGCATTTGGCCTAACAGCCAGGAATCCCCTACG
TCTGTCACAACCCCCAACTCTATCCCCACCC------------TCACTACATTCAGCGGATCAC------
---CTGACTCTG---------GAAGGAAAGGAAAAA---GAGCTTTTTGTGAAGCAAGGATCAAAAGGAA
CGTCTCAGTCTTTGGGACTGAACCTCATCAAAATACAGTGTCATAACGAAGCGGTTTATCAATACCATGT
GACTTTCAGCCCCAACGTGGAGTGCAAAAGCATGAGATTTGGCATGTTGAAGGACCATCGTTCTGTCACT
GGAAATGTCACTGCTTTTGATGGGTCTATTCTCTATCTGCCTGTTAAGCTTCAACAAGTTCTTGAGTTAA
AAAGTCAAAGAAAAACTGACAATGCGGAGATCAGCATTAAGATTCAGTTGACAAAGATCCTGGAGCCCTG
CTCTGACTTGTGCATTCCCTTCTACAATGTTGTTTTTCGGCGGGTAATGAAACTTTTAGATATGAAGCTT
GTGGGGAGAAACTTCTATGACCCTACAAGTGCTATGGTACTTCAGCAACACAGACTGCAGATCTGGCCTG
GCTATGCAGCTAGCATCCGGAGGACAGATGGAGGTCTTTTCCTGCTTGCTGATGTCTCCCATAAGGTCAT
TCGGAATGATTCTGTGCTGGATGTCATGCATGCAATGTATCAGCAGAACAAAGAAAACTTCCAGGATGAG
TGCAGTAAACTTCTGGTTGGCAATATTGTTATCACCCGGTACAACAATCGCACATACCGTATCGATGATG
TGGACTGGAATAAGACCCCAAAAGACAGCTTCACCATGTCTGATGGGAAGGACATCACGTTCCTGGAATA
C------TACAGCAAAAACTATGGGATCACAGTGAAGGAAGAAGACCAGCCATTGCTCATCCACAGGCCC
AGTGAGAGACAGAACAACCATGGCACACTGCTGAAAGGCGAAATCCTACTGCTACCTGAACTTTCCTTTA
TGACTGGGATCCCAGAGAAGATGAAGAAGGATTTCAGAGCCATGAAGGATTTGACCCAACAGATCAACCT
GAGCCCCAAACAGCACCATAATGCTTTGGGATGCTTGCTGCAGAGGATTTCAGAGAATGAGACAGCCAAC
AGTGAGCTGACACGTTGGGGGCTCTGTCTGCAAAAGGATGTACACAAGATTGAAGGACGTGTTCTGCCAA
TGGAAAGAATTAACTTAAGAAATACTTCTTTTATCACATCTCAAGACCTGAATTGGATTAAGGAAGTAAC
CAGAGACATTTCCATCTTGACTGTCCCCATGCATTTTTGGGCCCTTTTTTACCCAAAGAGAGCAATGGAT
CAGGCACGAGAACTTGTTAACATGTTGGAAAAGGTGGCTGGCCCCATTGGCATACGTATGAGCCCACCTG
CCTGGGTTGAACTGAAAGATGACCGGATAGAGACCTATGTCAGAACCATCCAATCCATGCTGGGAGTTGA
GGGG---AAGCTACAGATGGTGGTGTGCATCATCATGGGCACCCGTGACGATCTCTATGGGGCCATCAAG
AAACTGTGCTGTGTGCAGTCCCCGGTGCCCTCTCAGGTCATCAATGTCCGAACCATTGGTCAGCCCACCA
GGCTTCGGAGTGTGGCTCAGAAAATTTTACTTCAGATTAACTGCAAATTGGGTGGTGAGCTCTGGGGAGT
GGATATTCCTCTGAAACAATTGATGGTAATCGGAATGGATGTTTACCACGATCCCAGTAGAGGCATGCGC
TCTGTGGTTGGCTTTGTAGCAAGCATCAATCTGACTCTCACTAAGTGGTATTCGAGAGTGGTGTTCCAGA
TGCCTCATCAGGAGATTGTGGACAGCCTGAAGCTATGCCTGGTAGGCTCCTTGAAAAAGTACTATGAGGT
GAACCACTGTCTACCAGAGAAGATCGTGATGTATCGTGATGGAGTGTCTGATGGCCAGCTAAAGACGGTT
GCCAACTACGAGATTCCTCAGCTGCAGAAGTGCTTTGAAGCTTTTGAGAATTACCAGCCCAAGATGGTGG
TGTTTGTAGTTCAGAAGAAAATCAGCACCAATCTGTACCTTGCTGCCACTGAGCATTTTGTGACCCCTTC
CCCTGGAACTGTGGTTGATCATACGATAACAAGCTGTGAATGGGTGGACTTCTACCTTCTTGCCCATCAT
GTACGGCAGGGCTGTGGCATTCCTACCCATTATGTCTGTGTTCTCAACACTGCAAATCTGAGCCCCGATC
ATATG------------CAGAGGTTGACTTTCAAACTGTGCCACATGTACTGGAATTGGCCTGGAACCAT
CAGAGTTCCAGCTCCTTGCAAGTATGCCCACAAGCTGGCTTTCCTGTCAGGACAGATCTTGCATCACGAA
CCAGCCATCCAGCTTTGTGAGAACCTGTTCTTCCTG
>PIWIL2_Human
ATGGATCCTTTCCGACCATCGTTCAGGGGCCAGTCTCCTATCCACCCATCCCAGTGCCAGGCTGTACGGA
TGCCAGGCTGTTGGCCACAAGCTTCTAAACCTTTGGACCCAGCTCTGGGCAGGGGAGCACCTGCAGGCAG
AGGCCATGTATTTGGAAAGCCAGAGGAACCAAGCACACAGAGGGGGCCAGCACAAAGGGAGTCTGTGGGT
TTGGTCTCCATGTTCCGAGGCCTGGGCATTGAAACAGTTTCTAAGACCCCTCTGAAACGGGAAATGCTTC
CATCAGGTAGAGGCATTTTAGGTCGAGGCTTGTCTGCTAATCTGGTACGCAAGGACAGGGAGGAA-----
-CTCTCTCCCACTTTTTGGGATCCAAAAGTGTTGGCGGCTGGGGACAGCAAGATGGCAGAGACCTCCGTT
GGTTGGAGTAGG------ACGCTTGGAAGAGGGAGTTCAGATGCGTCTTTATTACCACTGGGAAGAGCAG
CAGGTGGTATCAGCAGAGAAGTGGACAAGCCTCCCTGTACCTTCAGCACACCGTCCCGGGGTCCCCCGCA
GCTGTCATCACCACCAGCTCTGCCCCAGTCT------------CCCCTGCACTCTCCAGATCGCCCTCTG
GTCCTGACTGTG---------GAACACAAGGAAAAA---GAGCTTATTGTGAAGCAAGGATCAAAAGGAA
CACCTCAGTCTTTGGGACTGAACCTCGTCAAAATACAGTGTCATAATGAAGCAGTTTATCAATATCATGT
GACTTTCAGCCCCAATGTGGAGTGCAAAAGCATGAGGTTCGGCATGTTGAAGGACCATCAAGCTGTCACC
GGCAACGTCACTGCGTTTGATGGATCTATTCTCTATCTGCCTGTTAAGCTTCAACAAGTTCTTGAGTTAA
AAAGTCAAAGGAAAACAGACAGTGCTGAAATCAGCATTAAGATTCAGATGACAAAGATCCTGGAGCCCTG
CTCTGACCTGTGCATTCCCTTCTACAATGTTGTTTTCCGTCGGGTAATGAAACTTTTAGATATGAAGCTT
GTGGGGAGAAACTTTTATGACCCTACAAGTGCTATGGTACTACAGCAACACAGATTGCAGATCTGGCCAG
GCTATGCAGCTAGCATCCGAAGGACAGATGGAGGGCTCTTCCTGCTAGCTGATGTCTCCCATAAGGTCAT
TCGGAATGACTGTGTGCTGGATGTCATGCATGCCATTTATCAGCAGAATAAAGAACACTTCCAGGATGAG
TGTACTAAGCTTCTGGTTGGCAATATTGTTATCACCCGATATAACAATCGTACCTATCGTATTGATGATG
TGGATTGGAATAAGACTCCAAAGGATAGCTTCACGATGTCTGATGGGAAAGAGATCACATTCTTGGAATA
C------TACAGCAAAAATTATGGGATCACAGTTAAGGAAGAGGACCAGCCATTGCTGATTCACAGGCCC
AGTGAGAGACAGGATAATCATGGGATGCTGCTAAAAGGGGAAATCCTGCTGCTGCCTGAGCTTTCTTTTA
TGACCGGAATCCCAGAGAAGATGAAGAAGGACTTCAGAGCCATGAAGGATTTGGCTCAGCAAATCAATCT
GAGCCCCAAGCAACACCATAGTGCTTTGGAATGCTTGCTGCAAAGAATTGCAAAGAACGAGGCAGCCACC
AATGAACTGATGCGTTGGGGGCTCCGTCTGCAAAAGGATGTACATAAGATTGAAGGACGTGTTCTGCCAA
TGGAAAGAATTAACTTAAAAAATACTTCGTTTATCACATCTCAGGAACTAAACTGGGTTAAGGAAGTAAC
CAGAGACCCTTCCATCTTGACTATCCCCATGCATTTCTGGGCACTTTTTTACCCAAAGAGAGCAATGGAC
CAGGCTCGAGAACTGGTCAACATGTTGGAGAAGATAGCCGGCCCCATTGGCATGCGTATGAGCCCACCGG
CCTGGGTTGAACTAAAGGATGACCGAATAGAGACTTATGTCAGAACCATTCAATCCACGTTAGGAGCTGA
GGGG---AAGATACAGATGGTTGTTTGCATCATCATGGGCCCACGTGATGATCTCTATGGGGCCATCAAG
AAGCTGTGCTGTGTGCAGTCCCCAGTGCCCTCCCAGGTTGTCAATGTTCGAACCATTGGTCAGCCCACCA
GGCTTCGGAGTGTGGCCCAGAAGATTTTACTTCAGATTAACTGTAAATTGGGTGGTGAGCTCTGGGGAGT
GGATATTCCTCTGAAACAGTTAATGGTGATCGGGATGGATGTTTACCATGACCCCAGTAGAGGCATGCGC
TCCGTGGTTGGCTTCGTGGCAAGCATCAATCTCACCCTCACAAAATGGTATTCCCGGGTGGTGTTCCAGA
TGCCGCATCAGGAGATTGTGGACAGCCTGAAGCTATGCCTCGTGGGCTCCTTAAAAAAGTTTTATGAGGT
GAACCACTGTCTACCAGAGAAGATTGTGGTGTACCGTGATGGAGTGTCTGATGGCCAACTGAAGACAGTT
GCCAACTATGAGATTCCTCAACTACAGAAGTGTTTTGAAGCTTTTGAGAATTATCAGCCCAAGATGGTGG
TGTTTGTAGTTCAGAAGAAAATCAGTACTAATCTATATCTGGCTGCTCCTCAGAACTTTGTAACTCCCAC
TCCTGGAACTGTGGTAGATCATACAATAACAAGCTGTGAGTGGGTGGATTTCTATCTTCTTGCCCATCAT
GTACGGCAGGGCTGTGGCATTCCTACGCATTATGTCTGTGTTCTCAACACCGCAAACCTGAGCCCTGATC
ATATG------------CAGAGGCTGACTTTCAAACTGTGCCACATGTACTGGAATTGGCCTGGCACCAT
CAGAGTTCCAGCTCCTTGCAAGTATGCCCACAAGCTAGCTTTCCTGTCAGGACACATCTTGCATCATGAA
CCAGCCATCCAGCTGTGCGAGAACCTGTTCTTCCTG
>PIWIL2_Deermouse
ATGGATCCTGTCCGGCCATTGTTCAGGGGGCCCACCCCTGTCCATCCATCTCAGTGT------GTTCGGA
TGCCAGGCTGTTGGCCACAAGCTCCTAGACCTATGGACTCAGCCTGGGGTAGGGCAGGACCTACAGGCAG
AGGCCTTGTGTTTAGAAAGCCAGAGGAATCCAGCCCACAGCTCCAGCCAGTACAAAAGGAGTCTGTGGGT
TTGGTGTCCATGTTCCGTGGCATGGGCCTTGATACAGCCCTCCGGACCCCTTCAAAACGAGAAGCGCCTT
CTTTAGGCAGAGGTGTTTTAGGTCGAGGCTTGTCTGCTAACATGGCCCGCAAAGACAGAGAAGAA-----
-CCCCGTTCCTCTTTGCCTGATCCTTCGATACTGGCAGCTGGGGACAGCAAGCTGGCAGAGGCTTCAGTT
GGTTGGAATAGA------ATGCTGGGAAGAGGCAGTTCTGATGTC---TTGTTACCACTGGGAAGAGCAG
CTAGTAGTATAGGCCGAGGAGTGGAGAAATCTCCCAGTGCCTTCGGCCTGACGGCTCGGGATCCCCCACG
GCTGCCCCAGCCTCCAGCTCTGTCTCCGACC------------TCACTGCACTCTGCAGATCCCCCTCCA
GTCCTGACTATG---------GAACGAAAGGAAAAA---GAGCTTTTGATCAAGCAAGGATCAAAAGGAA
CCCCTCAGTCTTTAGGACTGAACCTCATCAAAATCCAGTGTCATAATGAAGCAGTGTATCAGTATCATGT
GACTTTCAGCCCCAATGTGGAGTGCAAAAGCATGAGGTTTGGCATGTTGAAGGACCATCAAGCTGTCACA
GGAAACGTCACTGCCTTTGATGGGTCTATTCTCTATCTTCCTGTTAAGCTTCAACAAGTTGTTGAGTTAA
AAAGCCAGAGAAAAACCGATGATGCCGAGATCAACGTCAAGATTGAGCTGACGAAGATTCTCGAGCCCTG
CTCTGACTTGTGCATCCCCTTCTACAATGTGGTTTTCCGACGGGTAATGAAACTTTTGGATATGAAGCTT
GTGGGGAGAAACTTCTATGACCCTACAAGTGCCATGGTACTACAGCAACACAGGTTGCAGATCTGGCCCG
GCTACGCAGCTAGCATCCGGAGGACAGATGGAGGTCTCTTCCTGCTTGCTGATGTCTCTCATAAAGTCAT
TCGGAATGACTCTGTGCTGGATGTCATGCATGCTATCTACCAGCAGAACAAGGAGCATTTCCAGGACGAG
TGTAGCAAGCTTCTGGTCGGCAGCATCGTCATCACCCGCTACAACAACCGCACCTACCGCATCGACGATG
TGGACTGGAACAAGACCCCCAAAGACAGCTTTGTGATGTCAGATGGGAAGGAGATCACATTCCTGGAGTA
C------TACAGCAAAAACTACGGGATCACAGTTAAGGAAGATGACCAGCCGCTGCTCATCCACAGGCCC
AGTGAGAGACAGAATAACCACGGCACGCTGCTGAAGGGTGAGATCCTGCTGTTGCCCGAGCTCTCCTTCA
TGACGGGGATCCCTGAGAAGATGAAGAAGGACTTCAGGGCCATGAAGGACTTGACTCAGCAGATTAACCT
GAGCCCTAAACAGCACCACACTGCTTTGGAATGCCTGCTGCAGAGAATTTCACAAAACGATACAGCCAAC
AATGAGCTGACCCGCTGGGGGCTCAGTCTGCAGAAAGATGTCCACAAGATTGAAGGTCGTCTTCTACCAA
TGGAGAGGATTAACTTAAGGAATACTTCATTTGTCACGTCTGAGGACCTGAACTGGGTTAAGGAAGTGAC
CAGAGATGCTTCCATCCTGACTATTCCCATGCATTTCTGGGCACTTTTTTACCCAAAGAGAGCAATGGAC
CAGGCCAGAGAACTGGTTAACATGTTGGAGAAGATAGCTGGACCCATTGGCATCCGCATAAGCCCCCCAG
CCTGGGTTGAACTGAAGGATGACCGAATAGAGACCTACATCAGGACCATTCAGTCCCTCCTGGGAGTTGA
GGGG---AAGATACAAATGGTCGTTTGCATCATCATGGGCACACGTGATGATCTCTATGGGGCCATCAAG
AAGCTGTGCTGTGTGCAGTCTCCAGTGCCCTCCCAGGTCATCAATGTCCGAACCATCGGTCAACCCACCA
GGCTTCGCAGTGTGGCTCAGAAAATTTTACTGCAGATGAACTGTAAACTGGGTGGTGAGCTCTGGGGAGT
CGATATTCCACTGAAACAGTTAATGGTGATCGGGATGGATGTATACCATGACCCCAGCAGAGGCATGCGC
TCTGTGGTTGGCTTTGTTGCCAGCATAAATCTCACACTCACCAAATGGTATTCGAGGGTGGTGTTCCAGA
TGCCACATCAGGAAATTGTGGACAGCCTGAAGCTCTGCTTGGTGGGCTCCTTGAAAAAGTATTATGAGGT
GAACCACTGTCTCCCAGAGAAGATCGTGGTCTACCGAGATGGAGTGTCTGATGGCCAGCTAAAGACAGTT
GCCAACTATGAGATTCCTCAGCTGCAGAAGTGCTTTGAAGCTTTTGAGAACTACCACCCCAAGATGGTGG
TGTTTGTGGTTCAGAAGAAAATCAGCACCAATCTGTACCTTGCCGCTCCCGATCACTTTGTGACCCCCTC
CCCTGGGACTGTGGTGGATCATACCATAACCAGCTGTGAGTGGGTGGATTTCTACCTTCTTGCCCATCAT
GTGCGGCAGGGCTGTGGCATACCTACACACTACATCTGTGTCCTGAACACTGCAAATCTGAGCCCCGATC
ACATG------------CAGAGGTTGACTTTCAAACTGTGCCACATGTACTGGAATTGGCCTGGTACTAT
CCGAGTTCCAGCTCCTTGCAAGTATGCCCACAAGCTAGCCTTCCTGTCTGGACAGATTCTGCATCATGAA
CCAGCTATCCAGCTCTGTGAGAACTTGTTCTTCCTG
>PIWIL2_BolivianSquirrelMonkey
ATGGATCCTTTCCGACCATCGTTCAGGGGCCAGCCTCCTGTCCCCCCATCCCAGTGCCACGCTGTACGGA
TGCCGGGCTGTTGGCCACAAGCTTCTAAACCTTTGGACCCAGCTCTGGGCAGGGGAGCACCTGCAGGCAG
AGGCCATGTGTTTGGAAAGCCGGAGGAACCAAGCACACAGAGGGGGCCAGCACAGAGGGAGTCCGTGGGT
TTGGTCTCCATGTTCCGAGGCCTGGGCATTGAAACAGTTTCCAAAACCCCTCAGAAACGGGAATTGCCTC
AAACAGGTAGAGGCATTTTAGGTCGAGGCTTGTCTGCTAATCTGGTACGAAAAGACAAGGAGGAA-----
-CTCTGTCCCGCTTTTTGGGATCCAAAAGTATTGGCAGCTGGGGACAGCAATATGGCAGAGGCCTCTGTT
GGTTGGAATAGG------ATGCTTGGGAGAGGGAGTTCAGATGCTTCTTTGTTACCACTAGGAAGAGGAG
CAGGTGGTATTGGCAGAGGAATGGACAAACCTCCATGTGCCTTCAGCACACCATCCCGGGATCCCCTGCA
GCTGTCATCACCACCAGCTCTGCCCCAGTCC------------CCTCTGCACTCTCCAGATCACCCTCTG
GTCCTGACTGTG---------GAACACAAGGAAAAA---GAGCTTATTGTGAAGCAAGGATCAAAAGGAA
TACCTCAGTCTTTGGGACTAAACCTCATCAAAATACAATGTCATAATGAAGCAGTTTATCAATATCATGT
GACTTTCAGCCCCAATGTGGAATGCAAAAGCATGAGGTTCAGCATGTTGAAGGACCATCAGGCTGTCACC
GGCAACGTTACTGCATTTGATGGATCTATTCTCTATCTGCCTGTTAAGCTTCAACAAGTTCTTGAGTTAA
AAAGTCACAGGAGAACAGATGGTGCTGAAATCAGCATTAAGATTCAGATGACAAAGATCCTGGAGCCCTC
CTCTGACCTGTGCATTCCCTTCTACAACGTTGTTTTCCGTCGGGTAATGAAACTTTTAGATATGAAGCTT
GTGGGGAGAAACTTTTATGACCCTGCAAGTGCTGTGGTACTCCAGCAACACAGATTGCAGATCTGGCCAG
GCTATGCAGCTAGCATCCGAAGGACAGACGGAGGGCTCTTCCTGCTGGCTGATGTCTCTCATAAGGTCAT
TCGGAATGACTCTGTGCTGGATGTCATGCATGCCATTTATCAGCAGAATAAAGAACACTTCCAGGATGAA
TGTACTAAGCTTCTGGTTGGCAATATTATCATCACCCGATATAACAATCGTACCTATCGTATTGATGATG
TGGATTGGAATAAGACTCCAAAGGATAGCTTCACCATGTCTGATGGGAAGGAGATCACATTCTTGGAATA
C------TACAGCAAAAACTATGGGATCGCAGTTAAAGAGGAGGACCAGCCTCTACTGATCCACAGGCCC
AGTGAGAGACAGAATCACCATGGAATGCTGCTAAAAGGGGAAATCCTGCTGCTGCCCGAGCTTTCTTTTA
TGACCGGAATCCCAGAGAAGATGAAGAAGGACTTCAGAGCCATGAAG-----------------------
----------------------------------------------------------------------
----------------------------------------------------------------------
----------------------------------------------------------------------
----------------------ATCCCCATGCATTTCTGGGCACTTTTTTACCCAAAGAGAGCAATGGAT
CAGGCTCGAGAACTGGTCAACATGTTGGAGAAGATCGCTGGCCCCATTGGCATGCGGATGAGCCCACCGG
CCTGGGTTGAGTTAAAGGACGACCGAACAGAGACCTATGTCAGAACCATTCAATCCATGTTAGGAGCTGA
GGGG---AAGATACAGATGGTTGTTTGCATCATCATGGGCACACGTGATGAGCTCTATGGGGCCATCAAG
AAGCTGTGCTGTGTGCAGTCTCCAGTGCCCTCCCAGGTTATCAATGTTCGAACCATTGGTCAGCCCACTA
GGCTTCGGAGTGTGGCCCAGAAAATTTTACTTCAGATTAACTGTAAATTGGGTGGTGAGCTCTGGGGAGT
GGATATTCCTCTGAAACAGTTAATGGTGATCGGGATGGATGTGTACCATGACCCCAGCAAAGGCATGCGC
TCCGTGGTTGGCTTCGTGGCAAGCATCAATCTCACCCTCACAAAATGGTACTCCCGGGTGGTGTTCCAGA
TGCCGCATCAGGAGATTGTGGACAGCCTGAAGCTGTGCCTCGTGGGCTCCTTAAAAAAGTTTTATGAGGT
GAACCACTGCCTACCAGAGAAGATTGTGGTGTACCGTGATGGAGTGTCTGATGGCCAACTGAAGACAGTT
GCCAACTATGAGATTCCTCAACTACAGAAGTGTTTTGAAGCTTTTGAGAATTATCAGCCCAAGATGGTGG
TGTTTGTAGTTCAGAAGAAAGTCAGTACGAATCTGTATCTGGCCACTCCTCAGCACTTTGTGACTCCCAC
CCCTGGAACTGTGGTCGATCATACAATAACAAGCTGTGAGTGGGTGGATTTCTACCTTCTTGCCCATCAC
GTACGGCAGGGCTGTGGCATTCCTACACATTATGTCTGTGTTCTCAACACTGCAAACCTGAACCCTGATC
ATATG------------CAGAGGCTGACTTTCAAACTGTGCCACATGTACTGGAATTGGCCTGGCACCAT
CAGAGTTCCAGCTCCTTGCAAGTATGCCCACAAGCTAGCTTTCCTGTCAGGACAGATCTTGCATCATGAA
CCAGCCATCCAGCTGTGCGAGAACCTGTTCTTCCTG
>PIWIL2_Manatee
ATGGATCCTGTTCGACCACCGTTCTGGGGCCCTTCTCCTATCCACCCATCTCAGTGT------GTACGGA
TGCCAGGCTCATGGCCACAAGTTCCTAAACACTTAGATTCAGCTCTGGGCAGGGCAGGACCTGCAGGCAG
AGGCAATGTATTTGGAAAACCAGAGGAACCAAGCCCACAGAATGGGCCAACACAAAAGGAATCTGTGGGT
TTAGTCTCCATGTTCCAGGGACTGGGCCTGGAAACAGTGTCCCATACCCCTCTAATAAGAGAAATGCCTC
CTCTAGGTAGAGGCATTTTTGGTCGAGGCTTATCTACTAATATGGTGCGCAAGGACAAAGAAGAA-----
-CCTCATCCCGCTTTTCCAGATCCATCAGTGTTGGCAGCTGGAGATAGCAAGTTGGCAGAGGCCACCATT
GGTTGGAATAGA------ATGCTTGGAAGAGGAAATTTGGATGTTTCTTTATTACCATTGGGAAGAGCAG
CTGGGGGGATAGGCCGAGGAATATACAGACCTCCTAGCGCACTCAGCCTGGCTTCCCGGGACCCACCACA
GTTGTCATCATCACCACCTCTGCCCCAGCCC------------TCACTACACTCTCCAGATCGCCCTCCA
GCTGTGACTGTC---------GAACACAAGGAAAAA---GAGCTTTTTGTGAAGCAAGGGTCAAAAGGAA
GACCTCAGTCTTTGGGTCTGAACCTCATCAAAATACAGTGTCATAATGAAGCAGTTTATCAATATCATGT
GAATTTCAGCCCCAACGTGGAGTGCAAAAGCATGAGGTTTGGCATGTTGAAGGACCATCAAGCTGTCACC
GGAAATGTTACTGCTTTCGATGGATCCATTCTGTATCTGCCTGTTAAACTTCAACAGACTCTTGAGTTAA
AAAGTCAAAGGAAGACTGATGGTGCTGAGATCTGCATTAAGATTCAGTTGACAAAGATCCTGGAGCCCTG
TTCTGACTTGTGCATCCCCTTCTACAATGTTGTTTTCCGTAGGGTAATGAAACTTTTAGATATGAAGCTT
GTGGGGAGAAACTTCTATGACCCTTCAAGTGCTATGGTACTACAACAACACAGATTGCAGATCTGGCCAG
GCTATGCAGCTAGCATCCGGAGGACAGATGGAGGTCTTTTCCTGCTAGCTGATGTTTCCCATAAGGTCGT
CCGGAATGATTCTGTGCTGGATGTCATGCATGCCATGTATCAGCAGAACAAAGAAAACTTCCAGGATGAG
TGCACTAAGCTTCTGGTTGGAAATATTGTTATAACCCGTTACAACAACCGCACCTATCGTATTGATGATG
TGGACTGGAATAAGACTCCAAAAGATAGCTTCACAATGTCTGATGGGAAGGAGATCACATTCTTGGAATA
C------TACAGCAAAAACTATGGGATTACAATTAAGGAAGAGGACCAGCCACTGCTGATCCACAGGCCC
AGTGAGAGACAGAATAACCAAGGGATGTTGCTAAAAGGCGAAATACTGCTACTACCTGAGCTTTCCTTCA
TGACCGGAATCCCAGAGAAAATGAAGAAGGACTTCAGAGCCATGAAGGATTTGACTCAGCAGATCAATCT
GAGCCCTAAACAGCACCATAATGCTTTGGAATGTTTGCTACAGAGAATTTCGAAGAATGAGACAGCTCGC
AATGAAATGACACGTTGGGGTCTCTGTCTTCAAAATGATGTACATAAGATTGAAGGACGAGTTCTGCCAA
TGGAAAGAATTAATTTAAGAAATACTTCATTTACCACATCTCAGGAACTCAACTGGATTAAGGAAGTAAC
CAGAGACCTTTCCATTTTGACTGTCCCCATGCATTTCTGGGCAGTCTTTTACCCAAAGAGAGCAATGGAT
CAGGCCCGAGAGCTGGTTAACATGTTAGAGAAGATAGCTGGCCCCATTGGCATGCGAATGAGCCCACCGG
CCTGGGTTGAACTAAAGGATGACCGGATAGAGACCTATATCAGGACCATTCAATCCATGCTGGGAGCTGA
GGGGAAGAAGATACAGATGGTTGTTTGCATCATTATGGGCACACGTGATGATCTCTATGGGGCCATCAAG
AAGCTGTGTTGTGTGCAGTCTCCAGTGCCCTCACAGGTCATCAATGCCCGAACCATTGGTCAGCCCACCA
GGCTTCGGAGTGTGGCCCAGAAAATTTTACTTCAAATTAATTGTAAACTGGGTGGTGAGCTCTGGGGAGT
GGATATTCCCTTGAAACAATTAATGGTGATTGGGATGGATGTTTACCATGACCCTAGCAGAGGTGCACGC
TCTGTGGTTGGCTTTGTTGCAAGCATCAATCTCACCCTCACAAAATGGTATTCCCGAGTGGTATTCCAGA
TGCCTCATCAGGAGATTGTGGATAGCCTGAAGCTGTGCCTAGTGGGCTCCTTAAAAAAGTTTTATGAGGT
GAACCACTGTCTACCAGAGAAGATAGTGGTATACCGTGATGGCGTGTCTGATGGCCAACTAAAGACAGTT
GCCAACTATGAGATTCCTCAGCTACAGAAGTGTTTTGAAGCTTTTGAGAATTATCAGCCCAAGATGGTGG
TATTTGTAGTTCAGAAGAAAATCAGCACCAATCTGTACCTGGCTGCTACTGAGCACTTTGTGACTCCCTC
CCCTGGCACGGTGGTAGACCATACAATAACAAGTTGTGAATGGGTGGATTTCTACCTTCTTGCCCATCAT
GTGCGACAGGGTTGTGGCATTCCTACGCATTATATCTGTGTACTCAACACTGCAAACCTGAGCCCTGATC
ATATG------------CAGAGGTTGACTTTCAAACTGTGCCACATGTACTGGAATTGGCCTGGTACCAT
CAGAGTTCCAGCTCCTTGCAAATATGCCCACAAGCTAGCTTTCCTGTCAGGACAAATCTTACACCATGAA
CCAGCCATCCAGCTGTGCGAGAACTTATTCTTCTTA
>PIWIL2_Megabat
ATGGATCCTGTTCGACCACCCTTCAGGGGCCCTTCTCCTGGGCACCCATCTCAGTAT------GTACGGA
TGCCAGGGTCTTGGATACATGCTCCTAAACCTTTGGACTCAGCTTTGGGCAGGGCAAGGCCTGTGGGCAG
AGGCCATGTATTTGGAAAGCCAGAGGAACCCAGCCTACAGAGTGGGCCAGCACAAAGGGAACCTATGGGT
TTGGTCTCCATGTTCCGAGGACTGGGCCTTGAAACAGCGTCACGGACTCCTCCGAAATGGGAAATGCCTT
CTGTAGGTAGAGGCATTTTAGGTCGAGGTTTGTCTACCAGTGTGTTGCACAAGGACAAAGAAGAA-----
-TCCCGTCCCACTTTTCCGGATCCATCATTGTTGGCAGCTGGGGATAGCAAGATGGCAGAGGCCTCCATT
GGTTGGAATAGA------ATGCTTGGAAGAGGAAATTCAGATACAACTATATTACCATTGGGAAGAGCAG
CTGGTGGTATAGGCAGAGGCATGTACAAGGCTCCCGGTGCTGTCAGCATGACTTCTCGGGGTCCTTCCCA
GCAGCCATCACCGCCACCTCTGCCGTTGTCA------------TCATTGCACTCTCTGGATCGGCTTCCA
CTGGGGACTGCA---------GAACACAAGGAAAAA---GAGCGTCTTGTGAAGCAAGGATCAAAAGGAA
TACCTCAATCTTTGGGATTGAATCTTATCAAAATACAGTGTCATAATGAAGCAGTTTACCAATATCATGT
GACTTTTAGCCCCAATGTGGAGTGCAAAAGTATGAGGTTTGGCATGCTGAAGGACCATCAAGCTGTCACT
GGAAACGTCACTGCTTTTGATGGATCCATTCTCTATCTGCCTATTAAACTTCAACAAGTTCTTGAGTTAA
AAAGTCAAAGGAAAACTGATGGTGCCGAGATCAGCGTTAAGATTCAGTTGACCAAGATCCTGGAGCCCTG
TTCTGACTTGTGCATTCCCTTCTACAATGTTGTTTTCCGTCGGGTAATGAAGCTTTTAGATATGAAGCTT
GTGGGGAGAAATTTCTATGACCCAACAAGTGCTATGGTACTGCAGCAACACAGATTGCAGATCTGGCCAG
GCTATGCAGCTAGCATCCGGAGGACAGACGGTGGTCTCTTTCTGCTAGCTGATGTCTCCCATAAGGTCAT
TCGAAATGATTCTGTGCTGGACGTCATGCATGCCATGTATCAGCAGAACAAAGAAAACTTCCAGGATGAG
TGCACTAAGCTTCTGGTCGGCAATATTGTCATAACCCGATACAACAATCGCACCTATCGTATTGATGATG
TGGATTGGAATAAGACTCCGAAAGATAGCTTCACGATGTCTGATGGAAAGGAGATCACATTTTTGGAATA
C------TACAGCAAAAACTATGGGATCACAATTAAGGAAGAGGACCAGCCACTACTGATCCACAGGCCC
AGCGAGAGGCAGAATAAACAAGGCATGCTGCTAAAAGGTGAAATTCTGCTGCTGCCTGAGCTTTCCTTCA
TGACTGGGATCCCTGAGAAGATGAAGAAAGACTTCAGAGCCATGAAGGATTTGACCCAGCAGATCAACCT
GAGCCCCAAACAGCACCATAATGCTTTGGAATGCTTGCTACAGAGAATTTCAAAGAATGAGACAGCCAGC
AATGAACTAACACGTTGGGGACTCTGTCTGCAGAAGGATGTACATAAGATTGAAGGACGTGTTCTGCCAA
TGGAAAGAATTAACTTAAGAAATACTTCATTTATCACATCTCAGGAACTAAACTGGATTAAGGAAGTGAC
CAGAGACCTTTCCATTTTGACTGTCCCCATGCATTTCTGGGCACTGTTTTACCCAAAGAGAGCAATGGAC
CAAGCCCGAGAACTGGTTAACATGTTAGAGAAGATAGCTGGCCCCATTGGAATGCGCCTGAGCCCACCAG
CCTGGGTTGAACTAAAGGATGATCGAATAGAGACCTATGTCAGAACCATTCAATCCATGCTTGGAGTTGA
GGGG---AAGATACAGATGGTCGTTTGCATCATCATGGGGACACGTGATGATCTCTATGGGGCCATTAAA
AAGCTATGCTGTGTACAGGCTCCGGTGCCCTCACAG----------------------------------
----------------------------------------------------------------------
----------------------------------------------------------------------
---------------------------------ACTCTCACAAAATGGTATTCCAGAGTGGTATTCCAGA
TGCCTCATCAGGAGATTGTGGATAGCCTGAAGCTGTGCCTGGTGGGCTCCTTAAAAAAGTTTTATGAGGT
GAACCACTGTCTCCCAGAGAAGATTGTGGTGTACCGTGATGGAGTGTCTGATGGCCAGCTAAAGACAGTT
GCCAACTATGAGATTCCTCAGCTACAAAAGTGTTTTGAAGCTTTTGAGAATTATCAGCCCAAGATGGTGG
TATTCGTAGTTCAGAAGAAAATCAGTACCAATCTGTACCTGGCTGCTACTGAGCACTTTGTGACCCCCTC
CCCTGGGACTGTGGTGGATCATACAATAACAAGCTGTGAGTGGGTGGACTTCTACCTTCTTGCCCATCAC
GTACGGCAGGGTTGTGGCATTCCTACCCATTATGTGTGTGTTCTCAACACTGCAAACCTGAGTCCCGATC
ATATG------------CAGAGGTTGACTTTCAAACTATGCCACATGTACTGGAATTGGCCTGGTACCAT
CAGAGTTCCAGCACCTTGCAAGTATGCCCACAAGCTAGCTTTCCTGTCAGGACAAATCTTGCATCATGAA
CCAGCCATCCAGCTGTGTGAGAACCTGTTCTTCCTG
>PIWIL2_Mouse
ATGGATCCTGTCAGGCCGTTGTTCAGGGGGCCCACCCCAGTCCACCCATCTCAGTGT------GTGCGGA
TGCCAGGCTGTTGGCCTCAAGCTCCTAGACCTTTGGAACCAGCTTGGGGTAGGGCAGGACCTGCAGGCAG
AGGCCTTGTGTTTAGAAAACCAGAAGACTCCAGCCCACCACTCCAGCCAGTACAAAAGGATTCTGTAGGT
TTGGTGTCCATGTTCCGTGGCATGGGTCTTGACACAGCATTCCGGCCTCCTTCAAAACGAGAAGTGCCTC
CTTTAGGCAGAGGAGTTCTAGGTCGAGGCTTGTCTGCTAACATGGTCCGCAAGGACAGAGAAGAA-----
-CCCCGTTCCTCTTTGCCTGATCCTTCGGTGCTGGCAGCTGGGGACAGCAAACTGGCAGAGGCTTCTGTT
GGTTGGAGTAGA------ATGCTGGGAAGAGGTAGTTCTGAGGTCTCTCTGTTACCACTGGGACGAGCAG
CCAGTAGTATAGGCAGAGGAATGGACAAACCTCCCAGTGCCTTTGGCCTCACAGCTCGGGATCCCCCACG
GCTGCCACAGCCTCCAGCTCTGTCTCCAACT------------TCACTGCACTCTGCCGATCCCCCTCCG
GTCCTGACTATG---------GAACGAAAGGAAAAA---GAGCTTTTGGTCAAGCAAGGATCAAAAGGAA
CTCCTCAGTCTTTGGGACTGAACCTCATCAAAATCCAGTGTCATAACGAAGCAGTTTATCAGTACCATGT
GACTTTCAGCCCCAGTGTGGAATGCAAAAGCATGAGGTTTGGCATGTTGAAGGACCACCAGTCTGTCACT
GGAAACGTCACTGCTTTTGATGGCTCTATTCTTTATCTTCCTGTTAAGCTTCAACAAGTTGTTGAGTTAA
AAAGTCAGAGGAAAACTGACGATGCCGAGATCAGTATCAAGATTCAGCTGACAAAGATCCTGGAGCCGTG
TTCTGACCTGTGCATCCCCTTCTACAATGTTGTCTTCCGGCGGGTAATGAAACTTCTGGATATGAAGCTT
GTGGGGAGAAACTTCTATGACCCTACAAGTGCCATGGTACTGCAGCAACACAGATTGCAGATCTGGCCTG
GCTATGCGGCTAGTATCCGGAGGACAGACGGGGGTCTCTTCCTGCTCGCTGATGTCTCTCATAAGGTCAT
TCGGAACGACTCTGTGCTGGATGTCATGCATGCTATCTACCAGCAGAACAAGGAGCACTTCCAGGACGAG
TGCAGCAAGCTTCTGGTTGGCAGCATTGTCATCACGCGCTACAACAATCGTACCTACCGAATCGATGATG
TGGACTGGAACAAGACCCCTAAAGACAGCTTTGTCATGTCGGACGGGAAGGAAATCACATTCCTGGAATA
C------TACAGCAAAAACTATGGGATCACAGTCAAGGAAGATGACCAGCCGCTGCTGATCCACCGGCCC
AGTGAGAGACAGAATAACCATGGCATGTTGCTGAAGGGCGAGATCCTGCTGCTGCCCGAGCTCTCCTTCA
TGACGGGGATCCCTGAGAAGATGAAGAAGGACTTCAGGGCCATGAAGGACTTGACTCAGCAGATTAACCT
GAGCCCCAAGCAGCACCACGGTGCTTTGGAATGCCTGCTGCAGAGAATTTCACAAAACGAGACAGCCAGC
AATGAGCTGACCCGCTGGGGGCTCAGTCTGCATAAAGATGTCCACAAGATTGAAGGTCGGCTTCTGCCAA
TGGAGAGGATCAACTTAAGGAACACTTCATTTGTCACATCGGAGGACCTGAACTGGGTTAAGGAAGTGAC
CAGAGATGCTTCCATTCTAACTATTCCCATGCATTTCTGGGCACTCTTTTATCCAAAGAGAGCAATGGAC
CAAGCCAGAGAACTGGTTAACATGTTGGAAAAGATTGCCGGGCCCATTGGCATGCGCATAAGCCCCCCAG
CCTGGGTTGAGCTGAAGGATGACCGAATAGAGACCTATATCAGGACCATTCAGTCCTTACTGGGAGTTGA
GGGG---AAGATACAAATGGTCGTTTGCATCATCATGGGCACACGTGATGATCTCTATGGAGCCATCAAG
AAGCTGTGCTGCGTGCAGTCCCCAGTGCCCTCACAGGTCATCAATGTCCGAACCATTGGTCAGCCCACCA
GGCTTCGGAGCGTGGCTCAGAAAATTTTACTTCAGATGAACTGTAAACTGGGTGGTGAGCTCTGGGGAGT
GGATATTCCGCTGAAACAACTAATGGTGATTGGAATGGATGTGTACCATGACCCCAGCAGAGGCATGCGC
TCTGTGGTCGGCTTCGTGGCCAGCATAAATCTCACACTCACCAAATGGTACTCGAGGGTGGTGTTCCAGA
TGCCACATCAGGAGATTGTGGACAGCCTGAAGCTCTGCCTGGTGGGTTCCTTGAAAAAGTATTATGAGGT
GAACCATTGTCTCCCAGAGAAAATTGTGGTGTACCGAGATGGAGTGTCTGATGGCCAGCTAAAGACAGTT
GCCAACTACGAGATCCCTCAGCTGCAGAAGTGTTTTGAAGCCTTTGATAACTACCACCCCAAGATGGTGG
TGTTTGTAGTTCAGAAGAAAATCAGCACCAATCTGTACCTTGCTGCTCCTGATCACTTCGTAACCCCCTC
CCCCGGGACTGTGGTTGATCATACCATAACCAGCTGTGAGTGGGTGGATTTCTACCTTCTTGCCCATCAT
GTGCGACAGGGCTGTGGCATACCTACACACTACATCTGTGTTCTGAACACTGCAAATCTGAGCCCTGATC
ACATG------------CAGAGGTTGACTTTCAAACTATGCCACATGTACTGGAATTGGCCTGGTACCAT
CCGAGTTCCAGCTCCTTGCAAGTATGCCCACAAGCTAGCTTTCCTGTCCGGACAGATTTTGCATCATGAG
CCAGCCATCCAGCTGTGTGGGAACCTGTTCTTCCTG
>PIWIL2_Opossum
ATGGATCCTATTCGACCTCCATTCAGAGGAACTCCTCCTTTCCATTCACTTCCATAT------CTACGGC
TACCAGGATCTCGGCCACATGTTCCTAAACTTATGGACACGACTATGGGCAGAGCAGGACAGACAGTCCA
AGGCAATTCATTTGGGAGGCCAAAGGAACCAAATCTACATTGTGAGCTATTACAACAGGAGTCTGTTGGT
TTACCATCTATGTTCCGTGGACTGGGTTTTGAAACAGCTCCCCACTCCCCTTTGAGAAGAGAGATACCAA
CCTTGGGTAGAGGCATTTTAGGCCGAGGTTTGAGTTTTAATAAGGCCTCTAAAGGCCAAGAAGAGCTTCT
AAAACAGCCAACTTTTCCTGGCCCTTCAGTGTTGGCAGCTGGGGACAGCAAGATGGCTTCAGTCTCCCTT
GGTTGGAATAGGTGGGTGATGCTTGGAAGAGGGAATATGGAA---------GTCCCTTTGGGAAGACCAG
CTATTGGCGTAGGCAGAGCAATATATAAAGCACCAAGTGATTTATTACCTCCA------GATAATCCACC
ATTATCATCATCATCATCACTACCATCATCCAAATCCTCCTTCCCACTCTATCAAGATCATGCTCCAGAT
ATTCCTTTTGAA---------CAAATGGAGAAAAAA---GAGCCCCTTGTGAAACAAGGATCCAAAGGAA
CCCCCCAACCCTTGGGATTGAACCTAGTCAAAATACACTGTCAGAATGAAGCTGTGTATCAGTATCATGT
GACTTTCAGCCCCAATGTAGAATGTAAGAGTATGAGGTTTGGCATGTTGAAGGACCATCGATCTGTCACT
GGAGATGTCACTGCTTTTGATGGATCCATCCTCTATCTGCCCATTAGACTTCAGCAGGCTGTTGAGTTGA
AGAGTCAGAGGAAGACTGATGGTACTGAGATCAGCATCAAAATTCAGATGACCAAGATCTTGGAACCTAG
CTCTGACTTGTGTATTCCTTTCTACAATGTTGTTTTCCGGCGGGTGATGAAACTTTTAGATATGAAGCTT
GTGGGAAGAAATTTCTATGATCCTACAAGTGCTATGATACTACAACAACATAGGTTGCAAATCTGGCCAG
GGTATGCAGCTAGCATCAGGCGGACAGATGGAGGACTGTTCCTGCTGGCTGATGTCTCCCACAAAGTCAT
TCGAAATGACTCAGTGTTGGATGTTATGCATGCCATATATCAGCAGAGCAGTGAGAATTTCCAGGATGAA
TGTACCAAGCTGCTGGTTGGCAATATTGTCATAACTCGATACAACAATCGTACCTATCGGATCGATGATA
TTGACTGGAATAAAACTCCAAAAGATAGCTTCATAATGTCTGATGGGAAGGAGATTACATTCTTGGAATA
C------TACAGCAAAAACTATGGAATCACAGTCAAGGAGGAGGATCAGCCACTTCTAATCCACAGGCCC
AGCGAGAGGCAGAATAATCAAGGGAGGCTGTTAAAAGGAGAGATCTTGCTGCTTCCAGAGCTATCCTTCA
TGACTGGGATCCCAGAAAAAATGAAGAAAGACTTTAGAGCCATGAAGGATTTGACCCAACAGATCAACCT
AAGCCCTAAGCAACACCACACTGCCCTGGGAAACCTCCTTCAGAAAATTTCAAAGAATGAGATGGCCAAC
AATGAAATGATACGCTGGGGACTCTGTCTAGATACAGATGTGCATAAGATTGCAGGGCGTGTCCTACCAA
TGGAAAGAATAAACTTGAGAAATAGTTCATTCATCACATCTCAAGAATTAAACTGGACTAAGGAAGTAAC
TCGAGAAGCTTCCATTTTAACAGTTCCTATGCATTTCTGGGCACTGTTTTACCCAAAGCGAGCTGTTGAC
CAAGCCAGAGAGTTGGTTGGTATGTTGGAGAAGATATCTGGCCCCATTGGTATGCAAATGAGCCCACCTG
CCTGGATTGAACTAAAGGATGACCGAATAGAGACCTACATTAGAACCATTAAATCCATGCTGGGAGTTGA
GGGG---AAAGTTCAGATGGTGGTTTGTATCATCACAGGCACAAGAGACGATCTCTATGGAGCCATCAAG
AAACTGTGCTGTGTGCAGTCTCCAGTTCCCTCACAAGTCATCAATGCCCGTACTGTTGCCCAGCCTACCA
AACTATGGAGTGTGGCCCAGAAAATTTTATTACAGATTAACTGTAAATTAGGTGGAGAACTTTGGGGAGT
AGACATTCCATTGAAACAACTGATGGTGATTGGGATGGATGTTTACCATGACCCCAGCAGGGGGATGCGC
TCTGTGGTTGGCTTTGTTGCAAGTATCAGTCTCTCCCTCACTAAATGGTATTCCCGAGTAGTATTCCAGA
TGCCTCATCAAGAGATTGTGGACAGCCTAAAGTTGTGCCTAGTGGGTTCCTTAAAGAAGTACTATGAGGT
AAACCACTGCCTGCCAGAGAAAATTGTGGTGTACAGAGATGGGGTATCAGATGGCCAGCTAAAGACAGTC
ACCAGCTACGAGATCCCCCAGTTACAGAAGTGCTTTGAAGCTTTTGAAAATTACCAGCCCAAGATGGTAG
TATTTGTAGTCCAGAAAAAAATTAGCACTAACCTATACTCAGCTGCTACAGAGAATTTTGTAACTCCCTC
CCCAGGTACTGTAGTGGACCACACCATCACAAGCAGAGAGTGGGTGGATTTCTACCTACTTGCCCATCAT
GTTCGGCAGGGCTGTGGCATTCCTACACATTATGTGTGTGTTCTGAACACTGCAAACCTGAGCCCTGACC
ATATG------------CAGAGGTTAACTTTCAAGCTTTGCCATATGTACTGGAATTGGCCTGGCACCAT
CAGAGTCCCAGCACCCTGCAAGTATGCCCACAAGCTAGCTTTCCTGTCTGGACAAGTCTTACATCATGAA
CCAGCCATCCAGTTGTGTGAGAAGCTCTTCTTCCTA
>PIWIL2_Cow
ATGGATCCTGTCCGACCACGCTTCAGGGGCCTGTCTCCCGTGCACCCATCTCAGTCT------GTGCGGA
TGCCAGGCTCTTGGCCACAAGCTCCAAAACCTTTGGACCCAGCTCTGAGCAGGGCAGGACCTGCAGGCAG
GGGCCATGTGTTTGGAAAGCAAAAGGAGCCGAGTCCACAGAGTGGGCCAGTGCAGAAGGAGTCTGTGGGT
TTAGTCTCAATGTTCCGAGGACTGGGGCTTGAAACAGCATCCCAGACCCCTCTGAAACGCGAGGTGCCTC
CTTTAGGTAGAGGCATTTTAGGTCTAGGCTTATCTTCCAGTATGGCATGCAAGGACAAAGAAGAA-----
-CCCCATCCCACTTTTCTGGATCCTTCATCGTTGGCAGCTGGGGATAGCAAGATGGCAGAGGCCTCCGTT
GGTTGGAATAGG------TGGGTAAAAAGAGGAACTTTGGACGCATCTTTGTTACCAGTGGGAAGAGCAG
CT---GGTTTAGGCAGAGGAATATACAAGGCTCCTGGTGCTCTCAGCCCGCCTTATCAGGATCCTGCCCA
GCTCTCACCTCTGCCCGCTCTGCCCCAGGCC------------CCACTATACTCTCTTGATACCCCTCCA
CTTGGGACTGCA---------GAGCGCAAG---AAA---GAGCTTTTTGTGAAGCAAGGATCAAAAGGAA
CACCTCAATCTTTGGGATTGAACCTTATCAAAATACAGTGTCATAATGAAGCAGTTTATCAATATCATGT
GACTTTCAGCCCCAACGTGGAGTGCAAAAGCATGAGGTTTGGCATGTTGAAGGACCATCAAGCTGTCACC
GGAAATGTCACTGCTTTTGATGGATCCATTCTCTATCTACCTGTTAGGCTTCAGCAAGTTCTTGAGTTAA
AGAGTCAAAGGAAAACTGACAGTGCTGAGATCACCATTAAGATTCAGTTGACAAAGATCCTGGAGCCCTG
TTCTGACTTGTGCATTCCCTTCTACAATGTTGTGTTCCGTCGGGTAATGAAACTTTTAGATATGAAGCTT
GTGGGAAGAAACTTCTACGACCCTACAAGTGCTATGGTGCTGCAGCAACACAGATTGCAGATCTGGCCGG
GCTATGCAGCTAGCATCCGGAGGACAGACGGAGGTCTTTTCCTGCTAGCGGATGTCTCCCATAAGGTCAT
TCGGAATGATTCTGTGCTGGACATCATGCACACCATGTACTTGCAGAACAAAGAAAACTTCCAGGATGAG
TGCACTAAGCTTCTGGTTGGCAATATTGTTATAACCCGATATAACAATCGTACCTATCGTATTGATGATG
TGGATTGGAATAAGACTCCAAAAGATAGCTTCATCATGTCTGATGGGACGGAGATTACATTCTTGGACTA
C------TACAGCAAAAACTATGGGATCACAGTAAAGGAAGAGGACCAGCCACTGCTGATCCACAGGCCC
AGTGAGAGACAGAATAACCAAGGGATGTTGCTAAAAAGTGAAATCCTGCTGCTCCCTGAGCTTTCCTTCA
TGACTGGAATCCCTGAAAAGATGAAGAAGGACTTCAGAGCCATGAAGGATTTGACCCAGCAGATCAACCT
GAGCCCCAAACAGCACCATAGTGCTTTGGAATGCTTGCTACAGAGAATTTCGAAAAATGAGACAGCTAAC
AATGAACTGACACGTTGGGGACTCTATCTGCAGAAAGATGTACATAAGATTGAAGGACGTGTTCTGCCAA
TGGAAAGAATTAACTTAAGAAATATATCATTTATCACATCTCCGGAACTAAACTGGATTAAGGAAGTAAC
CAGAGACCTTTCCATCTTGACTGTCCCCATGCATTTCTGGGCACTGTTTTACCCAAAGAGAGCAATGGAT
CAAGCCCGAGAGCTGGTGAACATGTTGGAGAAGATAGCCGGCCCCATTGGCATGCGTATGAGCCCACCGG
CCTGGGTGGAACTGAAGGATGATCGCATAGAGACCTATGTCAGAACCATTCAATCCATGCTGGGGGTTGA
GGGG---AAGATACAGATGGTTGTTTGCATCATCATGGGTACACGTGATGATCTCTACGGGGCCATTAAA
AAGCTGTGCTGTGTGCAGACTCCTGTACCCTCACAGGTCATCAATGTCCGAACCATTGGTCAGCCCACCA
GACTTCGAAGTGTGGCCCAGAAAATTTTACTTCAGATTAACTGTAAATTGGGTGGTGAGCTCTGGGGAGT
AGATATTCCTCTGAAACAGTTAATGGTGATTGGAATGGATGTTTACCATGACCCCAGCAGAGGCATGCGC
TCCGTGGTTGGCTTCGTCGCAAGCATCAATCTCACCCTCACAAAATGGTATTCACGAGTGGTATTCCAGA
TGCCTCATCAAGAGATTGTGGATAGCCTGAAGCTATGCCTGGTGGGCTCCTTAAAGAAGTTTTATGAGGT
GAACCACTGCCTCCCAGATAAGATTGTGGTGTACCGTGACGGAGTGTCTGATGGCCAACTAAAGACAGTT
GCCAGCTATGAAATTCCTCAGCTACAGAAGTGTTTTGAAGCTTTTGAGAATTATCATCCCAAGATGGTGG
TGTTTGTAGTGCAGAAGAAAATCAGCACCAACCTGTACCTGGCTGCCACTGAGAACTTTGCAACTCCCTC
CCCTGGGACTGTGGTAGATCATACGATAACAAGCTGTGAGTGGGTGGACTTCTACCTTCTTGCCCATCAT
GTGCGGCAGGGTTGTGGCATTCCAACCCATTATGTTTGTGTTCTCAACACTGCAAACCTGAGCCCTGATC
ATATG------------CAGAGGTTGACTTTCAAACTGTGCCACATGTACTGGAATTGGCCTGGTACCAT
TAGAGTTCCAGCTCCTTGCAAGTATGCCCACAAGCTAGCCTTCCTGTCAGGACAGATCTTGCACCACGAA
CCAGCCATCCAGCTGTGCGAGAACCTGTTCTTCCTG
>PIWIL2_Dog
ATGGATCCTGTCCGACCACCCTTCAGGGGC---TCTTCTGTGCACCCATCTCAGTGT------GTACGGA
TGCCAGGCCCTTGGCCACAAGCTCCTAAACCTTTGGACTCAGCTCTGGGCAGGGCAGGACCTGCAGGCAG
AGGCCATGTGTTTGGAAAGCCAGGGGAACCAAGCAAACAGAGTGGGCCAGCACAAAGGGAATCTGTAGGT
TTCGTGTCTATGTTCCGAGGACTGGGCCTTGAAACTGTGTCCCGGGCCCCTCTGAAACGGGAAATGCCTC
CATCAGGTAGAGGCATTTTAGGTCGAGGCTTGTCTGCCAGTATGGTACGCAAGGACAAAGAAGAA-----
-CCCCATTCCACTTTTGCGGATCCTTCTGTGTTGGCAGCTGGGGATAGCAAGATGGCAGAGGCCTGTGTT
GGTTGGAATAGA------ATGCTTGGAAGAGGGAATTCGAATACATCTTTATTATCTTTGGGAAGAGCAG
CTGGTGGTTTAGGCAGAGGAGTACACAAGGCTCCTGGTGCTATCAGCCTGACTTGTCGAGATCCTTCCCA
GCTATCATCACCACCACCTCTGCCGCCATCC------------TCACCGCACTCTCTGGATCACTCTCTA
CTTGGGGCTGTGGAACATAAGGAACATAAGGAAAAA---GAGGTTTTTGTGAAGCAGGGCTCAAAAGGAA
CACCTCAATCTTTAGGATTGAACCTTATCAAAATACAGTGTCATAATGAAGCAGTTTATCAATATCATGT
GACCTTCAGCCCCAATGTGGAGTGCAAAAGCATGAGGTTTGGCATGTTGAAGGACCATCAAGCTGTCACC
GGAAACGTTACTGCTTTTGATGGATCCATTCTCTATCTGCCTATTAAACTTCAACAAGTTCTTGAGCTAA
AAAGTCAAAGGAAAACTGATGGCGCAGATATCAACATTAAGATTCAATTGACAAAGACCCTGGAGCCCTG
TTCTGACTTGTGCATTCCTTTCTACAATGTTGTTTTCCGTCGGGTAATGAAACTTTTAGATATGAAGCTT
GTGGGGAGAAACTTTTATGACCCTACAAGTGCTATGGTACTGCAGCAACACAGGTTGCAGATCTGGCCAG
GCTACGCAGCTAGCATCCGAAGGACAGATGGAGGTCTTTTTCTCCTAGCTGATGTCTCCCATAAGGTCAT
TCGGAATGATTCGGTTCTAGATGTCATGCATGCCATTTATCAGCAGAACAAAGAAAACTTTCAGGATGAG
TGCACTAAGCTTTTGGTTGGCAATATTGTTATAACCAGATACAACAATCGTACCTATCGTATTGATGATG
TGGACTGGAATAAGACACCAAAAGATAGCTTCACAATGTCTGATGGAAAGGAGATCACATTTTTGGAATA
C------TACAGCAAAAACTATGGAATCACAATTAAGGAAGAGGACCAACCACTGCTGATCCACAGGCCC
AGCGAGAGACAG---AACCAAGGGATGCTGCTAAAAGGTGAAATCCTGCTGCTGCCTGAGCTTTCATTCA
TGACTGGAATCCCCGAGAAGATGAAGAAGGACTTCAGAGCCATGAAGGATTTGACCCAGCAGATTAACCT
GAGCCCCAAACAGCACCATAATGCTTTGGAATGCTTGCTGCAGAGAATTTCAAAGAATGAGACAGCCAGC
AATGAACTGGCACGCTGGGGACTCTATCTGCAGAAGGATGTACATAAGATTGAAGGACGTGTTCTGCCAA
TGGAAAGAATTAACTTAAGAAATACTTCATTTATCACATCTCAGGAACTAAACTGGATTAAGGAAGTAAC
CAGAGACCTTTCCATCTTGACTGTCCCCATGCATTTCTGGGCACTGTTTTACCCAAAGAGAGCAATGGAT
CAGGCCAGAGAACTGGTTAACATGTTAGAGAAGATAGCTGGCCCCATTGGTATGCGCATGAGCCCACCAG
CCTGGGTTGAACTAAAGGATGATCGAATAGAGACCTACGTCAGAACCATTCAGTCCATGCTAGGAGTTGA
GGGG---AAGATACAGATGGTTGTTTGCATCATCATGGGCACACGTGACGATCTCTATGGGGCTATTAAA
AAGCTGTGCTGTGTGCAGGCTCCTGTGCCCTCACAGGTCATCAATGTCCGAACCATTGGTCAGCCAACCA
GGCTTCGGAGTGTGGCCCAGAAAATTTTACTTCAGATTAATTGTAAATTGGGTGGTGAGCTCTGGGGAGT
GGATATTCCTCTGAAACAATTAATGGTGATTGGGATGGATGTTTACCATGACCCTAGCCGAGGCATGCGC
TCTGTGGTTGGCTTTGTTGCGAGCATCAATCTCACTCTCACAAAATGGTATTCACGAGTGGTATTCCAGA
TGCCTCATCAGGAGATTGTGGATAGCCTGAAGCTGTGCCTGGTGGGCTCCTTAAAAAAGTTTTACGAGGT
AAACCACTGTCTCCCAGAGAAGATCGTAGTGTACCGTGATGGAGTGTCTGATGGCCAACTAAAGACGGTT
GCCAACTATGAGATTCCTCAGCTACAGAAGTGTTTTGAAGCTTTTGAGAATTATCAGCCCAAGATGGTAG
TATTTGTAGTTCAGAAGAAAATCAGCACCAATCTGTACCTGGCTGCTACTGAGCACTTTGTGACTCCCTC
CCCTGGGACTGTGGTAGATCATACCATAACAAGCTGTGAGTGGGTGGACTTCTACCTTCTTGCTCATCAT
GTACGGCAAGGTTGTGGCATTCCTACCCATTACGTCTGTGTTCTCAACACTGCAAACCTGAGCCCTGATC
ACATG------------CAGAGGTTGACTTTCAAATTGTGCCACATGTACTGGAATTGGCCTGGCACCAT
CAGAGTTCCAGCTCCTTGCAAGTATGCCCACAAGCTTGCTTTCCTGTCAGGACAAATCTTGCATCATGAA
CCAGCCATCCAGTTGTGCGAAAACCTGTTCTTCCTG
>PIWIL2_CrabEatingMacaque
ATGGATCCTTTCCGACCATCGTTCAGGGGCCAGTCTCCTGTCCACCCATCCCAGTGCCAGGCTGTACGGA
TGCCAGGCTGTTGGCTACAAGCTTCTAAACCTTTGGACCCAGCTCTGGGCAGGGGAGTACCTGCAGGCAG
AGGCCATGTATTTGGAAAGCCAGAGGAGCCAAGCACACAGAGGGGGCCAGCACAAAGGGAGTCTGTGGGT
TTGGTCTCCATGTTCAGAGGCCTGGGCATTGAAACAGTTTCTAAGACGCCTCTGAAACGGGAAATGCCTC
CATCAGGTAGAGGCATTTTAGGTCGAGGCTTGTCTGCTAATCTGGTACGCAAGGACAAGGAGGAA-----
-CTCTCTCCCACTTTTTGGAATCCAAAAGTGTTGGCAGCTGGGGACAGCAAGATGGCAGAGGCCTCCGTT
GGTTGGAATAGG------ATGCTTGGAAGAGGGAGTTCAGATGCTTCTTTATTACCACTGGGAAGAGCAG
CAGGTGGTATCGGCAGAGGAGTGGACAAGCCTCCCTGTGCCTTCAGTGCACCATTCCGGGATCCCCCGCA
GCTGTCATCACTACCAGCTCTGCCCCAGTCC------------CCCCTGCACTCTCCAGATCGCCCTCTG
GTCCTGACTGTG---------GAACACAAGGAAAAA---GAGCTTATTGTGAAGCAGGGATCAAAAGGAA
CACCTCAGTCTTTGGGACTGAACCTCATCAAAATACAGTGTCATAATGAAGCAGTTTATCAATATCATGT
GACTTTCAGCCCCAATGTGGAGTGCAAAAGCATGAGGTTCGGCATGTTGAAGGACCATCAAGCTGTCACC
GGCAACGTCACTGCGTTTGATGGATCTATTCTCTATCTGCCTGTTAAGCTTCAACAAGTTCTTGAGTTAA
AAAGTCAAAGGAAAACAGACAGTGCTGAAATCAGCATTAAGGTTCAGATGACAAAGATCCTGGAGCCTTG
CTCTGACCTGTGCATTCCCTTCTACAATGTTGTTTTCCGTCGGGTAATGAAACTTTTAGATATGAAGCTT
GTGGGGAGAAACTTTTATGACCCTACAAGTGCTATGGTACTACAGCAACACAGATTGCAGATCTGGCCAG
GCTACGCGGCTAGCATCCGAAGGACAGATGGAGGGCTCTTCCTGCTAGCTGATGTCTCCCATAAGGTCAT
TCGAAATGACTCTGTGCTGGATGTCATGCATGCCATTTATCAGCAGAATAAAGAACACTTCCAGGATGAG
TGTACTAAGCTTCTGGTTGGCAATATTGTTATCACCCGATATAACAATCGTACCTATCGTATTGATGATG
TGGATTGGAATAAGACTCCAAAGGATAGCTTCACGATGTCTGATGGGAAAGAGATCACATTCTTAGAATA
C------TACAGCAAAAATTATGGGATCACAATTAAGGAAGAAGACCAGCCACTGCTGATTCACAGGCCC
AGTGAGAGACAGAATAATCATGGGATGCTGCTAAAAGGGGAAATCCTGCTGCTGCCCGAGCTTTCTTTTA
TGACTGGAATCCCAGAGAAGATGAAGAAGGACTTCAGAGCCATGAAGGATTTGGCCCAGCAAATCAACCT
GAGCCCCAAGCAACACCATAGTGCTTTGGAATGCTTGCTGCAGAGAATTGCAAAGAACGAGGCAGCCACC
AATGAACTGATGCGTTGGGGGCTCCGTCTGCAAAAGGATGTACATAAGATTGAAGGACGTGTTCTACCAA
TGGAAAGAATTAACTTAAAAAATACTTCATTTATCACATCTCAGGAACTAAACTGGGTTAAGGAAGTAAC
CAGAGACCCTTCCATCTTGACTATCCCCATGCATTTCTGGGCACTTTTTTACCCAAAGAGAGCAATGGAT
CAGGCTCGAGAACTGGTCAACATGTTGGAGAAGATAGCTGGCCCCATTGGCATGCATATGAGCCCACCGG
CCTGGGTTGAACTAAAGGATGACCGGATAGAGACCTATGTCAGAACCATTCAATCCATGTTAGGAGCTGA
GGGA---AAGATACAGATGGTTGTTTGCATCATCATGGGCACACGTGATGATCTCTATGGGGCCATCAAG
AAGCTGTGCTGTGTGCAGTCCCCAGTGCCCTCCCAGGTTGTCAATGTTCGAACCATTGGTCAGCCCACCA
GGCTTCGGAGTGTGGCCCAGAAAATTTTACTTCAGATTAACTGTAAATTGGGTGGTGAGCTCTGGGGAGT
GGATATTCCTCTGAAACAGTTAATGGTAATCGGGATGGATGTTTACCATGACCCCAGTAGAGGCATGCGC
TCCGTGGTTGGCTTCGTGGCAAGCATCAATCTCACCCTCACAAAATGGTATTCCCGGGTGGTGTTCCAGA
TGCCGCATCAGGAGATTGTGGACAGCCTGAAGTTATGCCTCGTGGGCTCCTTAAAAAAGTTTTATGAGGT
GAACCACTGTCTACCAGAGAAGATTGTGGTATACCGTGATGGAGTGTCTGATGGCCAACTGAAGACAGTT
GCCAACTATGAGATTCCTCAACTACAGAAGTGTTTTGAGGCTTTTGAGAATTATCAGCCCAAGATGGTGG
TGTTCGTAGTTCAGAAGAAAATCAGTACTAATCTATATCTGGCTGCTCCTCAGCACTTTGTGACTCCTAC
TCCTGGAACTGTGGTAGATCATACGATAACAAGCTGTGAGTGGGTGGATTTCTACCTTCTTGCCCATCAT
GTACGGCAGGGCTGTGGCATTCCTACGCATTATGTCTGTGTTCTCAACACTGCAAACCTGAGCCCTGATC
ATATG------------CAGAGGCTGACTTTCAAACTGTGCCACATGTACTGGAATTGGCCTGGCACCAT
CAGAGTTCCAGCTCCTTGCAAGTATGCCCACAAGCTAGCTTTCCTGTCAGGACATATCCTGCATCATGAA
CCAGCCATCCAGCTGTGTGAGAACCTGTTCTTCCTG
>PIWIL2_Koala
ATGGATCCTATTCGTCCTCCATTCAGAGGAACTCCTCCTTTCCATTCACTTCTAAGC------ATACGGC
TGCCAGGGTCTCGGCCACATGTTCCCAAACTTATGGACACAGCTGTGGGCAGAGTAGGACAGGCAGTCCA
AGGCAGTTCATTGGGGAGAGCAAAGGAAGCAATCCTGCAATATGAGCAGTTGCAACAGGAGTCTGTTGGT
TTGTCATCAATGTTCCGTGGGCTGGGGTTTGAGACAGCAGCCCGCCCCCCTTTGAGAAGAGATATACCCC
CCTTTGGTAGAGGCATTTTAGGCCGAGGCTTGAGTTTTGATATGGTGTCTAAAGGCCAAGAAGAG-----
----TCTCCAACTTTCCCAGGCCCTTTGGTGTTGGCAGCTGGGGACAGCAAGATGGCATCAGTCTCCCTT
GGTTGGAATAGA----------------------------------------------------------
----------------------------------------------------------------------
----------------------------------------------------------------------
---------------------------------------GAGCCCCTTATGAAACAAGGATCAAAAGGAA
TCCCCCAACCTTTGGGATTGAACCTTGTCAAAATACACTGTCAGAATGAAGCTGTATATCAGTATCATGT
GACTTTCAGCCCCAGTGTGGAATGCAAGAGTATGAGGTTTGGCATGTTGAAGGACCATCGATCTGTCACT
GGAGATGTCACTGCTTTTGATGGATCCATCCTCTATCTGCCCATTAGACTTCAGCAAGCTGTTGAGTTGA
AGAGTCAGAGGAAGACTGATGGTACTGAGATCAGCATCAAAATTCAAATGACCAAGATTTTGGAACCCAG
CTCTGACTTGTGTATTCCTTTCTACAACGTTGTTTTCCGACGGGTAATGAAACTTTTAGATATGAAACGT
GTAGGAAGAAATTTCTATGATCCTTCAAGTGCTATGATACTACAACAACATAGGTTGCAAATCTGGCCAG
GCTATGCAGCTAGCATCAGACGGACAGATGGAGGACTATTCCTTCTGGCTGATGTCTCTCACAAAGTTAT
TCGAAATGACTCAGTGTTGGATGTCATGCATGCCATATATCAGCAGAACAGTGAAAACTTCCAGGATGAA
TGTGCCAAGATGCTAGTTGGCAACATTGTTATAACCCGATACAACAATCGTACCTATCGTATTGATGACA
TTGACTGGAATAAGACTCCAAAAGATAGCTTCATAATGTCTGATGGGAAGGAGATTACATTCTTGGAATA
C------TACAGCAAAAACTATGGAATCACAGTCAAGGAAGAGCACCAGGCACTTCTGATCCACAGGCCC
AGCGAAAGGCAGAATAACCAAGGGAGGCTTTTAAAAGGAGAGATCTTACTACTTCCAGAGCTATCCTTCA
TGACTGGGATCCCAGAAAAAATGAAGAAAGACTTTAGAGCCATGAAGGATTTAACCCAACAGATCAACCT
AAGCCCTGAACAGCACCACACTGCCCTGGGAAACCTCCTGCAGAAAATTTCAAAGAATGAGATGGCCAGC
AATGAAATGATACGATGGGGGCTCTGTCTGGATACAGATGTGCATAAGATTTCAGGGCGTGTTCTACCAA
TGGAAAGAATAAACTTGAGAAACAGTTCATTCATCACATCTCAGGAATTAAACTGGACTAAGGAAGTAAC
CCGAGAAGCTTCCATTTTGACAGTTCCTATGCATTTCTGGGCACTGTTTTACCCAAAGAGAGCTGTTGAC
CAAGCCCGAGAGTTGGTTGGTATGTTGGAGAAGATAGCTGGCCCCATTGGTATGCAAATGAGCCCACCTG
CCTGGATTGAACTGAAGGATGACCGGATAGAGACCTACATTAGAACCATTAAATCCATGCTGAGAGTTGA
GGGG---AAAGTTCAGATGGTGGTTTGCATCGTCACAGGCACACGAGACGATCTGTATGGGGCCATCAAG
AAGCTGTGCTGTGTGCAGTCTCCAGTGCCCTCACAAGTAATCAATGCCCGAACTGTTGCACAGCCCACCA
AGCTATGGAGTGTAGCCCAAAAAATTTTGCTACAGATTAATTGTAAATTAGGTGGAGAACTTTGGGGAGT
GGACGTTCCATTGAAACAACTGATGGTGATTGGGATGGATGTTTACCATGACCCCAGAAGGGGGATGCGT
TCTGTGGTTGGCTTTGTTGCAAGCATCAGTCTCTCCCTCACCAGATGGTATTCCCGAGTGGTGTTCCAGA
TGCCTCATCAGGAGATTGTGGACAGACTGAAACTGTGCCTGGAGGATTCCTTAAAGAAGTACTATGAGGT
AAACCACTGCCTGCCAGAGAAAATTGTGGTGTACAGAGATGGAGTATCAGATGGTCAGCTGAAGACGGTC
ACCAGCTATGAGATCCCTCAGTTACAGAAGTGCTTTGAAGCTTTTGAAAACTACCAACCCAAGATGGTGG
TGTTTGTGGTCCAGAAAAAAATTAGCACTAACCTGTACTCGGCTGCTACAGATAATTTTGTGACTCCCTC
TCCAGGTACTGTAGTGGACCACACCATCACAAGCAGAGAGTGGGTGGATTTCTACCTACTTGCCCATCAC
GTGCGGCAGGGCTGTGGCATTCCTACACATTATGTATGCGTTCTCAACACTGCAAATTTGAGCCCTGACC
ACATG------------CAGAGGTTAACATTCAAGCTTTGCCACATGTACTGGAATTGGCCTGGCACCAT
CAGAGTCCCAGCTCCCTGCAAGTATGCCCACAAGCTAGCTTTCCTGTCTGGACAAGTCTTACATCATGAA
CCAGCCATCCAGTTGTGTGAGAAACTCTTCTTCCTG
>PIWIL2_Elephant
ATGGATCCTGTTCGACCGCCATTCAGGGGCCTTTCTCCTATCCACCCATCTCAGTAT------GTACGGA
TGCCAGGCTCCTGGGCACAAGCTCCTAAACACTTGGAGTCAGCTCTGGGCAGGGCAGGACCTGCAGGCAG
AGGCAGTGTATTTGGAAAACCAGAGGAACCAAGCCCACAGAATGGGCCAGCACAAAAGGAATCTGTGGGT
TTAGTCTCCATGTTCCGGGGACTAGGCCTGGAAACTGTGTCCCATACCCCTCTGTTACGAGAAATGCCTC
CTTTAGGTAGAGGCATTTTTGGCCGAGGCTTGTCTGCTAATATGGTGCGCAAGGACAAAGAAGAA-----
-CCTCATCCCACTTCTCCAGATCCATCAGTGTTGGCAGGTGGGGATAGCACGTTGGCAGAGGCCACCATT
GGTTGGAATAGA------ATGCTTGGAAGAGGAAGTTCAGATATTTCTTTATTACCATTGGGAAGAGCAG
CTGGGGGGCTAGGCCGGGGAGTATACAGACCTCCCAGTGCACTCAGCCTGACTTCCCGGGACCCACCAGA
GTTGTCTTCATCGCCACCTCTGCCCCAGTCC------------TCACTACACTCTCCAGATCGCCCTCCA
GCTGTGGCTGTC---------GAACACAAGGAGAAA---GAGCTTTTTGTGAAGCAAGGATCAAAAGGAA
AACCTCAATCTTTGGGACTGAACCTCATCAAAATACAGTGTCATAATGAAGCAGTTTATCAATATCATGT
GGCTTTCAGCCCCAACGTGGAGTGCAAAAGCATGAGGTTTGGGATGTTGAAGGACCATCAAGCTGTCACC
GGAAATGTTACTGCTTTTGATGGATCCATTCTCTATCTGCCTGTTAAACTGCAACAAACTCTTGAGTTAA
AAAGTCAGAGGAAAACTGATGGTGCTGATGTCTGCATTAAAATTCAGTTGACGAAGATCCTGGAGCCCTG
TTCTGACTTATGCATCCCCTTCTACAATGTTGTTTTCCGTAGGGTAATGAAACTTTTAGATATGAAGCTT
GTGGGGAGAAACTTCTATGACCCTACAAGTGCTATGGTACTACAACAACACAGATTGCAGATCTGGCCAG
GCTATGCAGCTAGCATCCGGAGGACAGATGGAGGCCTTTTCCTGCTGGCTGATGTCTCCCATAAGGTCAT
TCGGAATGATTCTGTGCTGGATGTCATGCATGCTGTGTATCAGCAGAACAAAGAAAACTTCCAGGATGAA
TGCACTAAGCTTCTGGTTGGCAATATTGTTATAACCCGATACAACAACCGCACTTATCGTATTGATGATG
TGGACTGGAATAAGACTCCAAAAGATCGCTTCACAATGTCTGATGGGAAGGAGATCACATTCTTGGAATA
C------TACAGCAAAAACTACGGGATCACAGTTAAGGAAGAGGACCAGCCACTGCTGATCCACAGGCCC
AGTGAGAGACAGAATAACCAAGGGATGTTGCTAAAAGGCGAAATACTGCTGCTGCCTGAGCTTTCCTTCA
TGACTGGAATCCCAGAGAAAATGAAGAAGGACTTCAGAGCCATGAAGGATTTGACTCAACAGATCAATCT
GAGCCCTAAACAGCACCATAATGCTTTGGAATGTTTGCTACAGAGAATTTCAAAGAATGAGGCAGCCAGT
AATGAAATGACACGTTGGGGTCTCTGTCTTCAAAATGATGTACATAAGATTGAAGGACGAGTTCTGCCAG
TGGAAAGAATTAATTTAAGAAATACTTCATTTACCACATCTCAGGAACTCAACTGGATTAAGGAAATAGA
GCAAAGTGATGAGTTGCTAGAGGTCCCCATGCATTTCTGGGCACTGTTTTACCCAAAGAGAGCAATGGAT
CAGGCCCGAGAGCTGGTTAACATGTTAGAGAAGATAGCTGGCCCCATTGGCATGCGAATGAGCCCACCAG
CCTGGGTTGAACTAAAGGATGACCGGATAGAGACCTATATCAGGACCATTCAATCCATGCTGGGAGTTGA
GGGG---AAGATACAGATGGTTGTTTGCATCATCATGGGCACACGTGATGATCTCTATGGGGCCATCAAA
AAGCTGTGTTGTGTGCAGTCTCCAGTGCCCTCGCAGGTCATCAATGTCCGAACCATTGGGCAGCCCACCA
GGCTTCGGAGTGTGGCCCAGAAAATTTTACTTCAAATTAACTGTAAATTGGGTGGTGAGCTCTGGGGAGT
GGATATTCCCCTGAAACAATTAATGGTGATTGGGATGGATGTTTACCACGACCCTAGCAGAGGCATGCGC
TCCGTGGTTGGCTTTGTTGCGAGCATCAATCTCACCCTCACGAAATGGTATTCCCGAGTGGTATTCCAGA
TGCCTCATCAGGAGATTGTGGATAGCCTGAAGCTGTGCCTAGTGGGCTCCTTAAAAAAGTTTTATGAGGT
GAACCACTGTCTACCAGAGAAGATAGTGGTGTACCGTGATGGAGTGTCTGATGGCCAACTAAAGACAGTT
GCCAACTATGAGATTCCTCAGCTACAGAAGTGTTTTGAAGCTTTTGACAATTATCAGCCCAAGATGGTGG
TATTTGTAGTTCAGAAGAAAATCAGCACCAATCTGTACCTGGCTGCTACTGAGCACTTTGTGACTCCCTC
CCCTGGGACTGTGGTGGACCATACAATAACAAGTTGTGAATGGGTGGATTTCTACCTTCTTGCCCATCAT
GTACGTCAGGGCTGTGGCATTCCTACACATTATGTATGTGTTCTCAACACTGCAAACCTGAGCCCTGATC
ATATG------------CAGAGGTTGACTTTCAAACTGTGCCACATGTACTGGAATTGGCCTGGTACCAT
AAGAGTTCCAGCTCCTTGCAAATATGCTCACAAGCTAGCTTTTCTGTCCGGACAAATCTTGCATCATGAA
CCAGCCATCCAGCTGTGCGAGAACCTGTTCTTCCTG
>PIWIL2_Armadillo
ATGGATTCTGTTCGACCACCGTTCAGAGGTCCTGCTCCTGTCCACCCATCTCAGTGT------GTACGGA
TGCCAGGCCCTTGGCCACAAGCTCCTAAACACTTGGACTCAGTTCTGGGCAGAGCAGGATCTGCAGGTAG
AGGCAATGTCTTTGGAAAGCCAGAGGAAGCAAGTCTACGGAGTGGACCAGCACAAAGGGAATCTGTGGAT
TTGGTCTCCATGTTCAGAGGACTGGGCCTTGAAACAGGGTCCCGGAACCCTCAGAAACGAGAAATGCCTC
CTTTAGGTAGAGGCATTTTAGGTCGAGGCTTGCCCACTGGTATGGTGCGCAAAGACAAAGAAGAG-----
-CCTCATCGCGCTTTTCCAGATGCTTCAGTGCTGGCAGCTGGGGATAGCAAGATGGCAGAGACCTCCGTT
GGTTGTAATAGA------ATGCTTGGAAGAGGGACTTCAGATGTTTCTTTATTGCCATTGGGAAGAGCAG
CTGGTGGTATAGGCAGAGGAGTATACAAATCTCCCAATACATTCAGCCTCTCTTCCCAGGATTCTCCACA
GTTG---TCACCACCACCTCTGCCCCAGGCC------------TCAGTACACTCTCCAGACCACCCTCCA
GCTTTGACTATA---------GAACGCAAGGAAAAG---GAGATTTTTGTAAAGCAGGGATCAAAAGGAA
CACCTCAATCTTTGGGACTGAACCTCATCAAAATACAGTGTCATAATGAAGCAGTTTATCAATATCATGT
GACTTTCAGCCCCAATGTAGAGTGCAAAAGCATGAGGTTTGGCATGTTGAAGGACCATCAAGCTGTCACC
GGAAACGTCACTGCTTTTGATGGATCCATTCTCTATCTGCCTATTAAGCTTCAACAAGTTCTTGAGTTAA
AAAGTCAAAGGAAAACTGATGGTGCCGAAATCAGCATTAAGATTCAGTTGACAAAGATCCTGGAGCCCTG
TTCTGACTTGTGCATTCCTTTCTACAATGTTGTTTTCCGTCGGGTAATGAAACTTTTAGACATGAAGCTT
GTGGGGAGAAACTTCTATGACCCTACAAGTGCTATGGTACTACAGCAACACAGGTTGCAGATCTGGCCAG
GCTACGCAGCTAGCATCCGCAGGACTGATGGAGGTCTGTTCCTGCTAGCTGATGTCTCCCATAAGGTCAT
CCGGAATGATTCTGTCCTGGATGTCATGCATGCCGTATATCAACAGAACAAAGAAAACTTCCAGGATGAA
TGCACTAAGCTTCTGGTGGGCAATATTGTTATAACCCGGTACAACAACCGCACCTATCGCATTGATGATG
TGGATTGGAATAAGACTCCAAAGGATAGCTTCACAATGTCCGATGGAAAGGATATCACATTTTTGGAATA
C------TACAGCAAAAATTACGGGATCACAATTAAGGAAGAGAACCAGCCACTGTTGATCCACAGGCCC
AGTGAGAGACAGAATAACCAAGGGATGCTGCTAAAAGGTGAAATCCTGTTGCTGCCTGAGCTTTCTTTCA
TGACTGGAATCCCAGAGAAAATGAAGAAGGACTTCAGAGCCATGAAGGATTTGACCCAGCAGATCAACCT
GAGCCCCAAACAGCACCATAATGCTTTGGAAAACTTGCTACAGAGAATTTCAAAGAATGAGACAGCCAGA
AATGAAATGACACGTTGGGGTCTTTGTCTACAAAAAGATGTACATAAGATTGAAGGACGTGTTCTGCCAA
TGGAAAGAATTAACTTAAGAAATACTTCATTTATCACATCTCAGGAACTAAACTGGGTTAAGGAAGTAAC
CAGAGACCTTTCCATCTTGACTGTCCCTATGCATTTCTGGGCACTGTTTTACCCAAAGCGAGCAATGGAT
CAGGCTCGAGAGCTGGTTAACATGTTAGAGAAGATAGCTGGCCCCATTGGCATGCGAATGAGCCCACCGG
CCTGGGTTGAATTAAAGGATGACCGAATAGAGACTTATATCAGAACCATTAAATCCATGGTGGGAGTCGA
GGGG---AAGATACAAATGGTTGTTTGCATCATCGTGGGCACACGTGATGATCTCTATGGCGCAATCAAA
AAGCTGTGCTGTGTGCAATCTCCAGTGCCCTCACAGGTCATCAACGCCCGGACCATTGGTCAGCCCACAA
GGCTTCGGAGCGTGGCCCAGAAAATTCTACTTCAGATCAACTGTAAACTGGGTGGTGAACTCTGGGGAGT
GGATATTCCTTTGAAACAGCTAATGGTGATTGGGATGGACGTTTACCATGATCCCAGCAGAGGCATGCGC
TCCGTGGTTGGCTTTGTGGCAAGCATAAATCTCACCCTCACAAAGTGGTATTCCCGAGTGGTATTCCAGA
TTCCTCATCAGGAGATTGTGGATAGCCTGAAGCTGTGTCTGGTGGGCGCCTTAAAAAAGTTTTATGAGGT
GAACCACTGTCTACCAGAGAAGATAGTGGTGTACCGTGATGGAGTGTCTGATGGTCAACTAAAGACAGTT
GCCAGCTATGAGATTCCTCAGCTACAGAAGTGCTTTGAAGCTTTTGAGAATTATCATCCCAAGATGGTGG
TGTTTGTAGTTCAGAAGAAGATCAGCACCAACCTGTACCTGGCTGCCCCTGAGCACTTTGTGACTCCCTC
CCCTGGGACGGTGGTAGACCATACAATAACAAGTTGCGAGTGGGTGGACTTCTACCTTCTTGCCCATCAT
GTACGGCAGGGCTGTGGCATTCCTACGCATTATGTCTGTGTTCTCAACACTGCAAACCTGAACCCTGATC
ATATG------------CAGAGGTTGACTTTCAAACTATGCCACATGTATTGGAATTGGCCTGGTACCAT
CAGAGTTCCAGCTCCTTGCAAGTATGCCCACAAACTAGCTTTCCTGTCAGGACAGATCTTGCATCACGAA
CCAGCCATCCAGCTGTGTGAGAACCTCTTCTTCCTG
