# Supplementary material for: Evolutionary history of the vertebrate Piwi gene family
Source: PeerJ. 2021 Nov 5;9:e12451. doi: 10.7717/peerj.12451 (PMC8574217; doi:10.7717/peerj.12451)
Supplement: Supplemental Information 12 [file peerj-09-12451-s012.zip › rawData/dataS6_dNdSalignments/mammal.piwil2.nwk]

(PIWIL2_Guinea_pig:0.0981343380,((PIWIL2_Mouse:0.0205981881,PIWIL2_Deermouse:0.0162057450):0.0552128225,(PIWIL2_Kangaroo_rat:0.1936679185,PIWIL2_Beaver:0.0426648582):0.0191956128):0.0158109636,(((((PIWIL2_Human:0.0188596284,PIWIL2_CrabEatingMacaque:0.0091102802):0.0045452261,PIWIL2_BolivianSquirrelMonkey:0.0387532812):0.0449207758,PIWIL2_MouseLemur:0.0333661376):0.0040422658,((PIWIL2_Megabat:0.0477093405,(PIWIL2_Dog:0.0332101021,PIWIL2_Cow:0.0763961779):0.0019318463):0.0118867065,((PIWIL2_Armadillo:0.0522424052,((PIWIL2_Opossum:0.0184186184,PIWIL2_Koala:0.0586169526):0.0927773339,PIWIL2_Platypus:0.3463565752):0.1065536114):0.0064537666,(PIWIL2_Elephant:0.0376442758,PIWIL2_Manatee:0.0217086386):0.0213641117):0.0056408560):0.0110815572):0.0141138897,PIWIL2_Rabbit:0.0472468563):0.0081167553);
