# Supplementary material for: Evolutionary history of the vertebrate Piwi gene family
Source: PeerJ. 2021 Nov 5;9:e12451. doi: 10.7717/peerj.12451 (PMC8574217; doi:10.7717/peerj.12451)
Supplement: Supplemental Information 12 [file peerj-09-12451-s012.zip › rawData/dataS6_dNdSalignments/mammal.piwil3.cdn.fas]

>Piwil3_GuineaPig
----------------------------------------------------------------------
----------------------------------------------------------------------
----------------------------------------------------------------------
----------------------------------------------------------------------
----------------------------------------------------------------------
----------------------------------------------------------------------
----------------------------------------------------------------------
----------------------------------------------------------------------
----------------------------------------------------------------------
----------------------------------------------------------------------
----------------------------------------------------------------------
----------------------------------------------------------------------
------------------------GGGCTTTCACTTGCAGCTGATTTGCAGGCATTATCTGGGGCCGGG-
--------GACTCCAGCTGGAATTTTTCAGGACCTTGTGGTGGATTGAGGGAGAAACTGAGATACGTTAG
GCACTCAAAAACAGGTTCTGAAGGTAGCACAATAGAACTGCTTGCAAACCATTTTCAAGTT---AGTGAT
ACCTCGAAGATGGCATATAAA------------------------------------GATCTCCATGAAA
AGTTACTTTTTCAACATGCATCAATATTTGGAGAATATCACATATTTGATGGGAACTCTTTATTGTTACC
TAGAAATGAAAAGCTTCAGCATTCTAATATCGAACTCCTCAGGCGAACCAAAGAAGGTGGCATTGTGAAG
GTTACAGTCTGTTTTTCCAGAGAGCTTGGGACTACGCACCCAGATTGCATACTCTATTACAATATTTTCC
TTAGAAGAATTCTGAAGCTGATGAATTTGAAACAAATTGGTCGCAACTATTATAACGAC---GCTAACAC
ACAGAAATTCTTCTGCAGC---------AGGTTGGAAACCATACCTGATTACGTGACTTCTATCCTTCCA
TATGAGCAGAGTCTTACCCTGTGTTCTGATACTTGCTTTAAACTGCTCCAATCAAGAACTGTTTTTGATG
TGATACGAAAG------------------------------AGATTTAAAATATCTAAAGAATTAATTGG
ATTAGTTGTTTTTACAAGATACAACAACAAAACCCACAAGGTGGCTGCTGTTAACTGGGATCTGAGTCCT
AGAGATACATTTAAAAGATCAGACAGCAGTGAAGTCACCTTTGTAGACTACTAC---ATGCAGCAATATA
ATCAGATTATCACTGACTTAAATCAGCCACTCTTGGTCAGCCAAGGGAAGTGGAGAAAGGGCCAGGGGAA
TATATCACCTGAACCTATACTGCTGGGTCCTGAGCTCTGCTACCTGATAGGGCTACCAGATGACGTGAAT
CGAAAACCTCAGGAGATGGGT---------GATTTGACTAAATTAATGAAGCAGCCTCCTGAGGTTAGGA
AGACAGAATCAGAAAACTTTATTAGAGACGTAAACAAAAATTTGACAGAACAAAGTGATCTTCAATGCTG
GAGTCTGCGTTTTGATACCAACTGTTTGTCCGTCTTGGGAAGAGTTTTGGGAGGTGTAAAAGTAGTCCAG
CGTAAGAAATCGTTTGATGTTAACCAAGAGCTAGCAGAGTGGATGAGAGAATCAAGAAGTACATGGTTAC
TTTCAGCAAAGTCACTAAATAAGTGGGTGCTACTTTACCCCAAGGAATACAAGCACCAAGCCGAAACCTT
ACGGGACAATTTAAAAAGAGTCAATGATCCCATGGGTGTAACTGGGGACCAAGGACATTTGCAAGCAGTA
GATGAC---CCTAACTCTTATATATCTACATTACAAAGATGTGTTACATCACAAACGACCATG-------
-----------------------------------------GTAGTTTGTGTACTGCCTGACAATGAGAA
ATGCAGATATGAT---------------------------------------------TGTGTGCTAGCA
AAGACCTTAGAGTTTAACAAAACTTATATGACCATTATTACAAAGATTGCCCAGCAGATGAACTGCAAGA
TGGGAGGAGCCCTCTGGAAGGTGCAAACAAATTTACGGAAAACAATGTTCGTTGGTATCGATTGTTTCCA
TGATATTATAAATCGGCAGAACTCCATTGCGGGATTTGTG---------------------------TGG
CACTCCCAGTGTATCTTCCAGGAACCTGGACAGGAGATTGTGAATGGGTTGAATCGCTGTTTGGAAGCTG
CCTTAAATTCCTGGTTTAAAAATTTACACTAC------CAGCCAAATTCCGTCGTGGTTTATCGGGATGG
AGTAGGAGATGGTCAGCTTCAGTACTTACTTGACTATGAAATACCACAGCTTGTGAGCCAATTAAACAAG
CTT---------------CAAATCAAGCTAACTTTCATTGTGGTGAAGAAACAAATAAACACCAGGTTTT
TTACAAAGTCTGGA---CAAATGTTTAAAAATCCACCTTCAGGAACTGTTGTTAATGTGGCGTTAACCAG
GCACGAATGGTATTACTTTTATATTGTGAGTCAGACCTCAAAATAT------GGTACTGTTACTCCCACT
CATTATAATGTTATCTATGACACAGTTTGCTTGGACCCATATACAGTACAAAGCATAACTTACAAACTAT
GCCACATGTACTTTAACTTCCCAGGCGCCATTCGAGTTCCTGCTCCTTGCCATTATGCCCATAAACTGGC
TTACTTCGTGGGGCAAAATATTCAACAAGAGCCACATAACGCACTATCAAACAGTCTCTATTACCTT---

>Piwil3_BolivianSquirrelMonkey
ATG------------------------ACTGGTCGGGCCAGGACCACC----------------------
----------------------------------------------------------------------
----------------------------------------------------------------------
----------------------------------------------------------------------
----------------------------------------------------------------------
----------------------------------------------------------------------
----------------------------------------------------------------------
--------GCCCGAGGCAGAGCCCGCTCCAGGGAGCAGGAGGAACAA---------------------GA
GGCACCTGGGGTACCC---------AGAGCACCTGAATCA------------GCTGCA------GAGCCC
ATTCAGTGGCAGCAGATA------------------------CCCCGGCCCCTGCGAGAGGAAGGCCCAG
TGGTTAGACCGCGGCAGCCAAGA-----------------------------------------------
----------------------------------------------------------GGAGAAGAAGTA
GCGGCACAGTCTAGAGGGGCGAAAGAGCCTGGACTTGAAGCTGGATTACAAACCCTATCCTTACAGGAGA
CG------AGGATTGGTGGAGTTTTTCAGGACCTGGTGGTAAACACCAGGAGAGACATGATGCATGTGAA
AAACTCAAAAACAGGTTCAGAGGGTAAAGTGGTGCAGCTAATCGCCAATCACTTCCGAGTGATATCCTAT
CCTCAGGGTGTTGCATTTAAATACAATGTTGACTACAAACCAGATGTAGAAGCTGGAAATCTCCGTCAAA
TTTTACTTAATCAACATATAAGGAAATTTGGAGAATGCCATATATTTGATGGAAACTCTTTATTATTACC
TCGG------CCACTAAGAGAGCGGAAAGTGGAATGGGTGAGCACAACCGAAGATAAAAAAATTGTGAAG
ATTGTGGTTGAGTTTTCCAAAGAACTCAAGCCCACGTCACCAGATTGCCTACGCTTTTACAACATTCTGT
TTAGAAAAACTTTCAAGGAGCTAAACTTGAAACAAATTGGTCGCCACTATTATACCAAA---AAGATACC
ACTGACAGAGCATCGT------GGTACCAGGTTGGAAATCTGGCGTGGTTATGTTACTTCTATTCTTCAA
TACGAAAACAGCATTACCCTCTGTGCTGATGTGAACCACAAACTGCTCCGAATAGAAACTGTTTATGATT
TCATAAGCAAAATACAGGCAGAGACCGACCCAGAAAACTGCAAAGAGGAAGTAGCTAAGAGATTAATTGG
ATCAATTGTTCTGACAAAATACAACAACAGGACCTACAGAGTAGATGGTATTGACTGGGGTCAGTCTCCT
CTAGACACATTTAACAAATCAGACGGCACCAAAATCACCTATATAGACTACTAC---AAGCAGCAACATA
AAGAAATCATCACTGTGATGACTCAGCCACTTCTGGTCAGCCAGGGCAGATGGAAAAAGGGCCAAACGGA
TACACAGCGTCGGCGTATCCTGCTGATTCCTCAGCTGTGCTACATGACAGGTCTAACAGATGAAATACGT
AAGGATTATACCAGTATGAAA---------GACTTGGCTGTAAAAACAAAATTGAGCCCAGAAAGAAGGC
ATGATGCATTAAAAGAATTCATG---------------------AAAACGCAAGCATTACTTCGACTCTG
GGATTTCAAATTTGATAGCAACCTTTTGTCCCTCCAGGGAAGAGTTTTGAGCAATGCAAACATCTTTCAA
GGCAGAAGAATGGTTCAAGCCAAT---GCAAGCGGAGAGTGGGCGAGAGAAGTAAGAGGAATCCCCTTAC
TTAGCCCAGTGCCACTACATAGTTGGCTCCTGCTCTATGGCAGGCACTGTTTTGCACAAGCCATGACCTT
AGAGGAGCATCTACGCCATGTCACAGCCCCCATGGGCATAACTATGAGATCAGCAATTATGATTGAAGTA
GCTGGTGATGCTAACTCCTATACAGACATATTAAAGAAATATACTAGATCAGCCCTGCAGATGGTAACCA
CCGCGCCCGGCCACTGTTGTATCTTAAGGAATATCACGTTTGTGATTTGTATTCTGCCCACTGATGACAA
ACGCACATATGACCACATAAAAAAATACCTGTGTACCACGTTCCCGATTCCAAGCCAATGTGTGGTGAAA
AGGACCATCGAGAAGGTCCAGGCA---AGGACTATCATCACCAAGATTGCGCAGCAGATGAATTGCAAGA
TGGGAGGGGCCCTCTGGAAGGTGGAGACAAATGTACAAAGAACAATGTTCATCGGCATTGATTGTTTCCA
CGATATTGTTAATCGACAGAAATCCATAGCAGGATTTGTGGCAAGTACGAACACTGAGTTGACAAAGTGG
TACTCTGAATGTGTCATCCAGGACACAGGAGAAGAGCTTGTGAAAGAGCTGCGAACCTGCTTGAAAGCTG
CCCTGGATGTCTGGTGTGAAAACGAATCCTCG------ATGCCACGTTCTATTATTGTGTATCGAGATGG
AGTGGGAGATGGTCAGCTTCAAGCATTGCTTGACCGGGAAGCAAGACAGATGTCGACCTACTTACAAGCC
ATCTCT---------AACAATTTCACTCTAGCTTTCATTGTGGTGAAGAAACGAATAAACACTAGATTTT
TTCTTAAACGTGGA---AGCTATTTTGAAAATCCACGTCCAGGAACAGTTATTGACCTGGAGTTGACTAG
GAGTGAATGGTATGACTTTTTTATTGTGAGTCAGTCTGTGAGTGAG------GGGACTGTTACCCCCACT
CACTATAACGTCATCTATGACACGATTGGCTTGCGCCCAGATACAGTGCAGCGTTTAACTTACTGTCTAT
GCCACATGTATTATAATTTGCCAGGCACCATTCGAGTTCCAGCGCCTTGCCACTATGCCCACAAGCTGGC
ATACCTTGTGGGGCAGTCCATTTGCGAGAAACCGAATCGTTCCCTGTCAACCCTGCTCTTTTACCTT---

>Piwil3_MouseLemur
ATG------------------------ACCGGCAGGGCCAGGACTCGC----------------------
----------------------------------------------------------------------
----------------------------------------------------------------------
----------------------------------------------------------------------
----------------------------------------------------------------------
----------------------------------------------------------------------
----------------------------------------------------------------------
--------GCCCGCGGCAGAGCCCGCGCCAGGGAGACCCGCCGGCAG---------------------GT
GGCCCCTGGAGCAGCC---------GCGGCCAGC------------------------------------
------------------------------------------------CCGGTAATATTCGTTGTTCCCT
TTATGCAAAAGATGCATCCCTGTGCT--------------------------------------------
-------------------------------------------------GAAAGAGTGTGTGTGGGGGGT
GGGGGG------------------------GTCCTGCTAAAAGAACTTCAGGAAACTGCCCCGAAGAAAC
AAAGG------------ACTGTTTTTCAAGACCTGGTGGTAAATACCAGGCAGGGGATGGAACATGTTCG
ATGCTCAAAAACAGGCTCAGAGGGTACAAAAGTAAGACTACTCGCAAACCATTTTCGAGTGACGTCTCGG
GCCCAGCGGACAGCATATCAGTACAACGTTAACTACCAGCCCGGCATAGAAGGCAGAAATCTCCGTACAG
CTTTACTTAAACATGACAAA------ATTGGGGAATACTATATATTTGATGGAAACTCTTTATTACTACC
TCAT------GAACTACGAGAGCCGATAACAAAATTCTTCAACACGGTAGGAAATGAA---ACTGTGATG
GTTACAATCACGTTTTCCAAAGAACTCGCACCCACTTCACCAGATTGCCTACGCTTTTACAATATCCTCT
TTAGAAGGTAT------TCGATGAAGTTGGAACAAATCGGTCGCAACTTTTACAATAAA---AGGGAGGC
ACAGTTATACCCTCTGCATACCATCCCCAAGTTGGACATCTTTCCTGGTTATGTGACTTCTATTCTTCAG
TATGAAAACAGCATCACCCTCTGTGCTGACGTGAGCCACAAACTGATGCGGCAACAAACTGCTTATGACT
TAATACAGCATACGTCTGGAGAAACTCAA---GAACGTATCAAAAAGAAAGTAGCTGATGAGTTAGTTGG
ATCAATTGTTGTGACAACATACAACAACAAAACCTACAGAGTGGATGGCATTAACTGGGAGCAGACTCCC
CGAGATACGTTTGAAAAATCGGATGGCAAAAGAATTACCTATATAGACTACTACAAGAAGCAGCAATATA
ACACGATTATCACTGACTTCGATCAGCCACTTTTGATCAGCCAAGGAAAATGGAAAAAGGGCCAAAAGGA
CACAACACGTGAACCTATCATGCTGGTGCCTCAGCTGTGCATGCTGACAGGTCTAACAGATGCAGCACGT
AAAAACAGCAGGACGATGCAG---------GCGTTGGCTGCGCTTACAAGATTGAAGCCAGGAAAAAGGC
ATCATGAATTAGAAAAATTCATCAATACTATACAAAAAGATGAGTCCGTGCAAAAGCACCTTCGACGCTG
GGATTTGAATTTTGACTCCAACTTTCTGTCCTTCTCTGGAAGAACTTTGACAGCTGTCACAAAGGAAGAC
ATAGTAAGGCAGTTCCAA---------AATTGTCATGACTGGAAGAGGCCCACAGCGGGCGTACCCTTGC
TTACCACCATGTCACTCACTCACTGGCTGATGCTCTATAGCAGGGAAAATCGCAGAGCAGCCTCTGCCTT
ACAAGACAAGCTGCAGATAATCCTTCCCCAAAAGGGTATAAAAATGCAACCAGCAAAAATGGTTCAAGTA
AATGAT---GCTGGCTCCTATCTAACCATGTTACGGAGAGAGACTAGGGAACGGCCACAGATG-------
--------GGAATTTCATGTTTGCTT------GCTTTCCAGGTGGTTTGTGTGCTGTCTAATGACAAGAA
AGACAGGTATGATGACATAAAAAAGTACCTATGTACTGAATGCCCAACTCCGAGCCAGTGTGTGGTGGCA
AAAACCTTAAATCGCCACAAGATAGTCTCAACTATTTCTGACAAGCTTGCCCAGCAGATGATCTGTAAGA
TGGGAGGAGCCCTCTGGAAGGTGGATACGGGGGTAAAGAAAACGATGTTTGTTGGCATTGACTGTTTCCA
TGACACTGTAAACCGACAGAAGTCAATCGCAGGATTTGTGGCCAGCACCAATGACGAACTGACAAAGTGG
TACTCTCGATGTGTCATCCAGGAAGCAGGAGAGGAGATTGTGAACGGGCTGACCGAGTGCGTGGCAGCTG
CCCTGAAGGTCTGGTGTAAAAATGAACCATCC------AGGCCACATTCTGTTATTGTGTATCGGGATGG
AGTAGGGGATGGTCAGCTGTCAGCATTGCTTGCCCAAGAAATACCGCAGATGTTGGCTGGCCTAAATGAC
AACTCC------TGTCCAGATTCACTTCTAACTTTCATTGTGGTGAAGAAACGAATAAACACCAGATTTT
TTGCTGTGTCTCAA---GACAGTCTTGACAATCCAGAGTCGGGAACGGTTATTGATGTGGAGTTGACCAG
GAAGGAATGGTATGATTTTTTTATTGTGAGTCAATCTGCGCCAGAA------GGGACTGTTACCCCCACT
CACTATAATGTCATCTATGACAAGGTTTGCTTGAGTCCAGATACAGTACAACGTTTAACTTACAGCCTAT
GCCGCATGTATTATAATTGCGAAGGTTTCATTCGAGTTCCTGCTCCTTGCCACTATGCCCATAAACTGGC
TTACCTTGTGGGCCAGAGTATTCACGAACAACCAAGTGGTTTACTGTCGACCTTTCTCTATTACCTT---

>Piwil3_Dog
ATGTCTATCCCC------------------------------TCAAAT----------------------
----------------------------------------------------------------------
----------------------------------------------------------------------
----------------------------------------------------------------------
----------------------------------------------------------------------
----------------------------------------------------------------------
----------------------------------------------------------------------
--------ATGCAGACCCAGCAAACCAGCCGAATTCCACCTAGCCCG-----------------------
----------------------------------------------------------------------
---------------------------------------------TGGCCACTGCAACCGGAAAGCCAAG
TGGTTAAGCCTGCACAACGAAGAAGACCG-----------------------------------------
-------------------------------------------AGAAGAGCATCTCGGCCTCCAGGTGAC
AATGGGGAAAGAGAGGGTTATGAGGAACTTCAGCTGGCGACTAGACTGCAGGCAACCTCACTGAAGGAGA
GAAAG---CGTTTTGGGGGCATTTTTCGAGACCATGTGGTGGATACCCGACAGTACTTGGAACATGTTAG
AGAGTCCACAACAGGCACGCTGGGTAGACCTGTAAAGCTATTCACAAACCATTTCCGAGTGACGTCCCGC
CCCCAGCAGGTCACATATAAGTACAACATTGACTACCTGCCAGACATCGAGGATGGAAAAGTTCGTTCAG
AATTGCTTTTGCAGCATAAAGCATTTATCGGAGAGTGCCATATATTTGATGGGAGCTCTTTATTATTACC
TCAC------AAGCTACTGTTGCCGAAAACGGAATTGGTCAGCCTACTGAAAAACCAG---GTTGTGAAG
CTGACCATTGAATTCATCAGCGAACTCTCACCCAACTCACCGGACTGCTTACGCTATTACAACATTCTCT
TTAGAAGAATTTTGAAGCAGATGAATTTGAAGCAAGTTGGTCGCAACTATTATAACAAA---CAAGAGGC
CACTGAGTTCTTCGATCAC---------AAGCTGGTCATCTGGCCTGGATACGTTACTTCTATTCTTGAG
TATGAAACCAGCATTACCCTCTGTGCTGATGTGAACCATAAACTGCTCCGAATGCAAACAGCTTATGATT
TAATAACAGGTCTTCGTGATCCACAAACCAAAAAGGAAGATGTTGAGCAAGTTTCTAAAGAATTAATCGG
GTCAATTGTTTTTACACTGTATAACAACAAAACCTATAGGGTGGATGCTATTAATTGGGAGGATAATCCC
AGAACCAAATTTAAGAAATCAGGTGGTGCTGAGATCACCTTTGTAGACTACTAC---AGGGAGCAGTATA
ATACAGAGGTTACCGACCTAACTCAGCCACTGTTGATCAGCAAAGGCAAATGGAAAAAGAGCCAACAGGA
CACACCCCATAAGCCTATAATGCTGGTTCCTGAGCTATGCTACCTGACAGGTCTATCAGATAAAATGCGA
AAAGACTACAGGGTGATGAGA---------GACTTGGCTCTTCATATGAGGTTGGATCCAGAAAAAAGGC
AGCACGAATTACGGAAACTGATGAATACTATACAAACAAATAGGGAGGTACAACGGGAACTTCAACTCTG
GGATTTGAAATTTGATACCAACTTCATGTCCTTCTCGGGAAGGATCTTGAAAGAAGTAAGAATTTTTCAA
GGAAGAAGAGCGTTTGACTCCCATCCACAGTTTGCAGATTGGTCGAGAGAGACCAGAAGTGGACCCTTAC
TCAATGTGAAGTCACTAGATCATTGGCTAATACTCTATCCTACGAGAAATTATGGAGCGGCCTCGTCCTT
AGTACAGAGTCTACGGAAAGTCACACCCACCATGGGCATAGCTATGAGAGAGGCAAAAATGCTTGAAGTA
AGTGATACAGTCCAGTCCTATACAACTGTCTTAGAAAATCATGTTTCCTCCAAAACACAGATG-------
-----------------------------------------GTCCTTTGCGTGCTGTCCAGTGAAAAGAA
AGACCTGTATGATGGCATAAAACAATACCTGTGTGTCAATTGTCCGACCCCAAGCCAGTGTGTCGTGGCA
CGGACCTTAGACAAACCCCAGACGCTGATGACCATTGCGACAAAGATTGCCCAGCAGATGAACTGCAAGA
TGGGAGGAGCCCTCTGGAAGGTGGAGACAGGATTACAGAATGCGATGTTCATTGGTATCGACTGTTTCCA
TGATATTGTAAATCGGCGGAAGTCAATTGCAGGCTTCGTGTCCAGCATCAATCAAGAATTGACGCAGTGG
TTCTCTCAGTGCATTTTCCAGGAGTCGGGTCAAGAGCTTGTGAACGGGCTTAAAACCTGCTTGGAAGCTG
CCCTGAAGCTCTGGTGTAAACATAATCAGTTT------CTACCACAAGCTATCATTGTGTATCGGGATGG
AGTTGGGGATGGTCAGCTTCAAGCACTGATGGATCATGAAGTCCCACAGATTGAGTCCTCCTTAAGATCT
GTGTACCCTAAAGACTCTGGGGTCAAACTAACTTTCATTGTGGTGAAGAAACGAATAAACACCAGATTTT
TTGTGGAGTCTCAA---GGAAGACTTCAAAACCCACTTCCAGGAACAGTTATTGATGTGGAGGTGACCAA
GAGGCAATGGTATGATTTCTTTATCGTGAGTCAGTCTGTGAAAGAC------GGTACTGTCACTCCCACT
CATTATAATGTCATCCACGACACGGTTTGCTTCACCCCAGATAGGATACAGTATCTCACTTACAGACTAT
GCCACATGTATTATAATTTGCCGGGTGTCATTCGAGTTCCTGCTCCTTGTCACTATGCCCACAAACTGGC
TTACCTTGTGGGCCAGAGTATTCACCAAGAACCACACCATTCCCTGGCAAGCCGTCTCTTTTACCTG---

>Piwil3_Beaver
ATG------------------------CTGGGCAGGGCCAGGACCCGA----------------------
----------------------------------------------------------------------
----------------------------------------------------------------------
----------------------------------------------------------------------
----------------------------------------------------------------------
----------------------------------------------------------------------
----------------------------------------------------------------------
--------GCCAGAGGCAGAGCCCGTGGCCGACCGAGTGTCGCCCAGCCT------------------GA
GCCTCCTGGAGCCGCC---------GCGGCCAGCCCGACT------------------------------
----------------------------------------------------------------------
----------------------------------------------------------------------
----------------------GTGATGCGTCATGTGGTCCTTCTCCCTTTCTCTTGTATCAATCACCAT
CTGTCTTGTTTGTGCTGTGTAGAAGAACTTCTGATCACAACTGGATTGCAGAATCTATCCATGATGCCAA
CC------AGGCCTTCCAGAGTTTTCCAAGACATCGTGTTGAATACCAGGCAGAACTTGGAACACGTTAG
ACACTCAAAAACT---------GGCACCGCGATAAGAGTGCTGGCGAACCACTTCCGAGTG---TGGCAC
CCGCGGTGGCCGGTGTTCAAGTACAATGTGCGCTTCCAGCCCGACGTGAAAGGCGCGAGGCTCCGTGCAG
AGCTGCTCTTCCAGAGCGAGCGGGTGTTCGGAAGGAGGCGCATCTTCGACGGGCAGTCTCTGCTGTCACC
GGAA------CGGCTGCGT------GTCTTGGAACTTGTCAGGCAGACCCAAGACGGAGACATTGTACAT
ATTACAGTAGAGTTTTTCAAAGAACTCAAACCCACCCACCCAGATTACCTGCGTTACTACAATGTCCTCT
TCAGAAGGTGTCTG------ATAAACTTGGAACAGGTCGGTCGCCACTATTACTCCCAA---GAAGCTGA
GGAGGAATTCAGAAGCTGG---------GGCCTGGACGTGCGGTCTGGCTACATCACCTCTATTCTTCCA
TATGAACACAGCCTTACCCTGTGTGCTGACGTGAGCTATAGGGTCCTCCAGAGCAAAACTGCTTATGATG
TCATAGATGGGACATATGAA--------------------------------------------------
-------TTCCTCCGAGGATACAACAACAGAACGTACAGGGTGGATGGTATAAACTGGGATCAGAATCCC
CGAGATACGTTTACAAGATCGGATGGCACACGAGTCACCTTTGTAGAATATTAT---CTACAGCAATATA
ATGAGCAAGTCACTGAATTGAAGCAGCCACTCCTGGTCAGCCTGGGCAGATGGAGAAAGGGCCAGAGGGA
TGCCCCACGAGAGCCCGTCCTGCTGGTTCCACAGCTGTGCTACCTGACAGGTGCCCCAACTTATGTGGCC
TCTTTACAAACCAGACTGCATTATGGCATAGAAAGTCAGGCTTTTCAGAGCTTTGCACCTAGAAGGCGTC
CCCCAGATGTCACCATCTAC---------------------TCTAACGTGCAAGAGGAACTTGAGCGCTG
GGAGCTGAGGTTTGGCTCTGATTTCATGCCTGTCTCTGGAAGAGTTTTGAGAGAAGTTACAATCTTCCAA
CATGACAAATCGTTTGGCCCCGATCCTGAGCTGGGAGACTGGCTGAGGGAGTCCAGGAGCAAGTACTTAC
TCAGAGCAAAGTCGCTGACCCACTGGGTGCTGCTCCACACTCAGGAGTTCGCTGACATTGCCTGCTCCTT
CCATAGGAGTCTAGCGAGGGTCACGCCAGCCATGGGTATGGCTATG------------------------
---------------------------------ACGAGACATGTTTCACCTTTGTTTGTCTTT-------
--------------------------------------AAGGTGGTTTGCATACTGCCCAGTGATGACCA
GAAGAGGTATGCAGACATAAAAAGATACCTGTGTGTTCAGTGCCCGGTGCCAAGCCAGTGTGTGGTGGCA
GAGACCTTAAGCAGCCCCAAGAGGTTCCTGACTATTGTCACCAAGATCGCCCAGCAGATGAACTGCAAGA
TGGGAGGAGCCCTCTGGAAGGTGGAGACAGGCTTACAGAGGACGATGTTCATTGGTATTGATTGTTTCCA
CGATGTCGTACATCGCCGGAAGTCAATTGCAGGATTTGTGGCAAGCACCGATGAAGATCTGACCACGTGG
TACTCTCAATGCATCTTTCAGGAAACTGGAGAGGAGCTCGTGGATGGGCTGACAGGCTGTTTGGAAGCCG
CCCTGACTTCCTGGTTTAAGAACGCGCTGAGC------GCGCCGCAGTCGATCGTGGTGTATCGGGACGG
GGTGGGAGACGGTCAGCTTCAGGCCTTGCTTGACCATGAGCTACCGCAGCTCGTGCGCTACTTAAAGCAC
GCCTGC------AGGCACAGTATCAAGCTAGCTTTCATTGTGGTGAAGAAACGAATAAACACCAGGTTTT
TTATTGAGAAGAAT---GGTTTATACCACAATCCTCCTTCAGGAACTGTTATCGACGTGGTGCTAACCAG
GGAGGAATGGTATGACTTCTACATCGTGAGTCAGTCCTCGAGATCT------GGAATGGTCACCCCCACC
CACTACAATGTCATCTATGATACAATTCGCCTGACCCCAGACGCAGTGCAGCGCTTAACTTACAAGCTGT
GTCACATGTACTACAATTTGCCAGGTATCATTCGAGTTCCTGCTCCTTGCCACTACGCCCACAAACTGGC
TTATCTTGTGGGAAAGAGCCTCCGTCAAGAGCCAAGCAGGTCACTGTCACACACCCTCTATTACCTC---

>Piwil3_Rabbit
---------------------------CCAGGCCGTGCGCGCGCTAGA----------------------
----------------------------------------------------------------------
----------------------------------------------------------------------
----------------------------------------------------------------------
----------------------------------------------------------------------
----------------------------------------------------------------------
----------------------------------------------------------------------
--GGCCCCGCAGCTGCACGCTCGAGAGGCAGAGCAGCTGTGCGCGGG---------------------AG
AAGCCCAGGGGCCGCG---------TGGGAGAGAGGCCTG------------CCGGCTGCA---------
----------------------------------------------------------------------
----------------------------------------------------------------------
-------------------------------------------CGTGAGCAACAAAAAGGAGCAGAAGGA
GGAGCCCCATCTCCAGGTGAGTGGGGAATGGGGCTTTCGGCTAAATTGCAGACATTATCAGTGACGCCG-
--------AGGACTGGCGGACTCTTTGAAGACCATGTGGTAAATACCAGGCAGAACATGGAACACGTTAA
AACATCAAAAATAGGTTCAGAAGGTACAAAGGTAAAGCTTATGGCCAACCATTTCCGGGTGACGTCCCGG
CCCCAGTGGAATGCTTATGTATACAACGTGGACTTCAACCCAGAAGTAGAAGATACTGCCCTTCGTACGG
ATTTACTTCTTCAAAACAAGTCAGAACTTGGGAATTACTTTCTGTTGGATGGAAACTCGTTAATATTACC
CAGA------AAAGTAGAAAATGTGGAC---AAGATGTTCGGCCGAAATGAGGATGATAAAGTTATACAG
ATTACACTGCGATTTTCCAAGGAACTCCGACCCAGCCACCCCGAATGCATACGCTATTTCAACATCCTCT
TTCGAAGAGTTCTGAAGTTGATGAATTTGAAGCAAATTGGTCGCAACTATTACAACAAC---AAGAAAGC
AATGGAGTTCCATGAACAT---------AAGATGGAAATCTGGCCTGGCTATATTACGTCTATTCTGCAA
TACGAAAACAGCCTTACCCTCTGTGCTGATGTGAGTCACAAACTGATCCGAATGGAAACTGCTTACGATA
TAATAGTAAGGATCTATGAAAACACCCAATATGGAGATTGGAAGAAGAGAGTGGAGGAAGAACTAATTGG
ATCAATTATAATCACAAAATACAACAACAGAACCTACAGAATTGATAACATTAATTGGGATCAATATCCT
GAAGATACATTTAAGAGAGCAGATGGCAGTGTAGTCACCTTTGTAGATTACTAC---ATGGAGCGTTACA
GAGAATGTATCACTGACTTAAATCAGCCACTGTTGAGCAGCCAAGGAAAATGGAAAAAGGGCCAGCAGGA
TATACCACGTGAGCCTATACTGCTGGTCCCTGAGCTGTGCTACCTCACAGGTCTAACAGATCCAATGCGT
AAAAACTCAAGAATCATGAGG---------GACTTGGCCTTACATACACGTTTGGGTCCACAAAGAAGAC
AGAATGAACTGAAAGAATTCATCAAAGCTGTACAACAAGATCAGACTGTACAAGATGAGCTTCAACTCTG
GGATCTGAAATTTGACAGCAACTTCTTGACATTCTCAGGAAGAGTTATGGATGAAGTCAAAGTCCACCAG
CCCAGAGGATGGTTTGAAGCCATAAAAAACCAAGCAGAGTGGATGAGAGGAACAAAAACC---CGGATGC
TTAGTGTGGAAACAGTGAATCAGTGGACACTAATGTATTCGACAAGATGCAGTGAAGCAGCTGATAAGTT
ACTAGATATTCTAAGTAAAATTGCACCTGACATGGGCATGACCATAAGTAAACCAGACAAGGAGATAATA
ACTGATGAATTTGAGACGTATATATCCAGGTTAAAGAAACTTGACCTGAACCAGAAACAGATG-------
-----------------------------------------GTGGTTTGTGTACTACCCAATGACAAGAA
AGACAGATATGATGACATAAAAAAATACCTGTGTATCGACTGTCCGATTCCAAGCCAGTGTGTGGTGGCA
AAAACCTTGGAGAAACCTCAGACTCTGCTGACCATTGTTACAAAGATTGTTCAGCAGATAAACTGCAAAC
TGGGAGGAGCCCTCTGGACGGTGGAAATAAGTCTGCAGAGAACAATGTTCATTGGTATCGATTGTTTCCA
CGATATTGCACACCAACATAAGTCAATTGCAGGATTTGTGGCAAGCACCAATCAAGAATTAACAAGGTGG
TACTCTGAGTGCGTCATCCAGGAAGCGGGACAGGAGCTTGTGAGCGGGTTGGACGATTGCTTGAAAGGGG
CCATCGCTGTCTGGCTGGAAAACATTCCATCG------GTACCGATGAACATTATCGTGTATCGGGATGG
AGTGGGAGATGGTCAGCTCCAGGCCTTGCTGGACCATGAGATACCCCAGCTTGTGAATTGCTTAGAAACC
AATTTT------CCTGTCCGAATCAATCTCACTTTCATTGTGGTGAAGAAACGAATAAACACCAGATTTT
TTCTTGAGCAACAA---GGAGGACTTCGGAATCCGTCTCCAGGAACAGTAATCGATGTGGAACTGACCAA
GCATGAATGGTATGACTTTTTTATTGTGAGTCAGTCTGTGACGGAT------GGCACTGTCACCCCAACC
CATTATAACGTCATCTACGACACAGTCGGCTTGAAGCCGGATGAGGTACAGCGTTTAACTTACCAGCTCT
GCCACATGTACTACAATTTGCCAGGCATCATTCGAGTTCCTGCTCCTTGCCACTATGCCCATAAACTGGC
TTACCTCGTGGGCCAGAGTATTCACGAAAAACCACATATCTCATTATCAAAGTTCCTCTATTACATC---

>Piwil3_Koala
ATG------------------------AGTGGTCGAGCCAGGAAAAAC----------------------
----------------------------------------------------------------------
----------------------------------------------------------------------
----------------------------------------------------------------------
----------------------------------------------------------------------
----------------------------------------------------------------------
AGAATGGCAAGAGGAAGGCTGCCACAGAAAGCCCAGAGTGGTGCACCTGTTGAGGGGGAGCAGCCTGGTA
ATGGGAGCTCTAGGGGTCAACAACGGCAGCGGCAGGGGCGG---------------------------CA
AGCACCAGAACCAGCTGCAGCTCTAGAAGTGGCTCCGGCA------------CCAGCATCAACTCAGGCA
CGAGGTGGGGCAGAAATC---TCGGCCCAGCCATCAGCAACCGCTAGGGCGCCAACTTGTGCAGAAATAT
TGACTCGACCAGCAGGACGAGCTCGGGCTCCAGCATGGGCTCGGGCAGCAGTGCCCATACGACCGCCACT
GGCCCCGGCACCAGCAAGCGAGCTTGTTAGGCATGAAGAGCCAAGAGGGGCGGAAGGAGGAGCTGAGGTG
GGAGCATCCACATTTCCAGAAGAAGAAGGTCAAGTCTCAGCTAGATTGAGGGAACTGACACAGAGGAAGA
AACAA---CGCGGTAAACAGAATATTCATGATATTGGTGTGAATACTCGGCAAAATCTACGTCATTTCAT
AGAGTGCAAAAGAGGTACTTCAGGGACAGTAGTCCAATTGAAGACAAACCATTTCCGGCTGACAGCTCTT
CCCCAGTGGGCACTGTACCAGTACCATGTTAACTTCAATCCACAGATGGATTCTAAAAGACTCCGTTCAG
TTTTACTTGACGTGCACAAACAACTCCTGGGAAAATGTTATTCTTTTGATGGGGCAATATTATTTTTATG
CCAT------AGACTACGAAACAAGGTTACTGAAGTGTTTAGTCAGACACACAGTGGAGAGAACGTGAGG
ATAACTATCACTTTAACCAATGAACTTCTACCTAATTCACCAACTTGCTTACAGTTTTACAATATTATTT
TCAAAAGATTTTTGAATACCATGAATCTCGTACAAATTGGACGCAATTTTTATGACATTTGCAACGGGGC
AGAAGACATGAGAGATTTA---------AGGTTCAATATATGTCCAGGTTTCATTACCTCTATCCTTCAG
TATGAAAATGACATTATGCTGTGCACTGATGTGAGTCATAAAGTGGTCCGAAAGGATACTGTCTTAGACC
TCATAAATGACTTTCAGAGATCTGGAAGA---CACACAGCCCGAGAAGACATTTTGAAAGAAATACGAGG
GCAAATTGTTTATACCAAACACAACAATAGGACATATAGAGTTGATGACATTGACTGGGAACAGAATCCA
AGAAGCACCTTTGAAAAA---GATGGCTCTGATATCAGCTTCTTAAACTACTAT---AGACAGCAATATA
GGGCAGCAATCACAGACTTGGAGCAGCCAGTCTTGGTCAGCCTGCCCAAGCGGAAGAAGGGGCCTGATGG
AAGACTTAAAAGCCCTGCCCTGCTCATGCCTGAGCTCTGCAACCTCACAGGTCTAACACGCTCAATGCGA
ATGAATGATAGGGTCACTAAG---------AACATAGCTAATCGTACAAGGTTGTCTCCTGAGAAACGAT
ACAGTGAACTCCAAAAACTCGTTGACAATATTCACAGAAATACTGATGTCCAGAGAGAGCTTCAGGAATG
GGGTTTAGACTTTGACAAGCAATCATTATCTCTCACTGCAAGAGTTTTGCCGGTACAGAAACTCAATGAA
GATAGAAGAGCTATGTCTATC------TGTTGTACAGATTGGTCAAAAGAAATCAAAAGAGGACAGTTGA
GTTATCCTAAACCACTGAATAATTGGCTGCTTGTCTTCAATTATGAAAATGAAAGACTAGCACAGATCCT
GTGGGAGAAACTAAACATAACTACACGTGCCCTAGGCATAAACTTGAGGCCCCCCTTACAGTGTCCAGTA
GAGGATAAAATTGAAGAGTATCTTAAAGTCTTGGAGAAAAATATTACACCACAGACTCAGATT-------
-----------------------------------------GCTGTTTGTCTGCTGCCCAATAATAAAAA
AGACAAGTATGATGCTATTAAAAAATACCTATGTGTAACCCACCCAGTTCCCAGTCAGTGCATAGTAGCT
GAAACCTTAAACAGGCCCCAGATTCTCCTGTCAGTTGTTACCAGACTGGCCCTGCAAATGAATTGCAAGA
TTGGAGGACATCTTTGGAAAATTTCTATGCCTCTCACTGATGCAATGTTCGTTGGTATTGACTGTTATCA
TGATACCGCATCAGGATGTGAGTCAGTTGCAGGATTTGTTGCTAGCCTGGATACATCATTGACTAAGTGG
TATTCTTGGTGTTTCCTTCAAAAGCCAGGGCAGGAGTTTCTAGATGGCCTCATGTCTTGCTTAGAAACTG
CATTAGGTGCCTGGAAGAAAAACAATAAACAGTGTCCATTACCTAAGTTTATTTTTGTGTATCGGGATGG
TGTAGGAGATGGTCAGCTTCAAACTATGGTGGATTATGAAGTACCTCAGATATTAAGATGCCTAAATTCT
CATCCT------AATTATTCTTATAAACTTGTAGTCATCGTGGTGAAGAAACGACTGAATGCCAGATTTT
TTGTAGAGAAGAAC---GGGCGCCTTGAAAATCCAAGTGCAGGGACTGTCATTGATGTGGAGGTTACCAG
ACCAGAATGGTATGACTTCTTTATCATCAGCCAGTCTGTGAGGGTG------GGTACTGTGATGCCAACC
CATTATAATGTGATCTTTGATAATACTGACCTGACCCCCGACCAAATACAGTGCTTAACTTACAAGCTAT
GCTACATGTATTATAACTGGACTGGTGTCATTCGAGTTCCAGCTCCATGCCAATACGCCCACAAACTGGC
TTTCCTGGTTGGCCAGAGTATTCGTAAAAATCCCCATAAAGCACTGTCAGATAGTCTTTATTACCTT---

>Piwil3_Megabat
ATG------------------------AGCGGCAGGGCCAGGACTCGG----------------------
----------------------------------------------------------------------
----------------------------------------------------------------------
----------------------------------------------------------------------
----------------------------------------------------------------------
----------------------------------------------------------------------
----------------------------------------------------------------------
--------GCCCGGGGCAGAGCACGTGGTCGGACACCCCCCAGACCT---------------------GC
TACGCCTGGAGCCGCT---------GCAGCCCCTGGAGCC------------GCTGCAGCA---------
----------------------------------------------------------------------
----------------------------------------------------------------------
----------------------------------------------------------------------
------------------ACAGGGGAACTCCAGCTCTCGGCTGAATTACAGGCAGCAACGCTAAAAGGGC
GGAGGGCACGGTGCAGTGGAGTTTTTCGAGACCTTGTTGTGAATACTCGGCAGTACTTGGAACATGTTAG
AGGGTCCAAGGCAGGCTCACAGGGTAAAGTGGTCAAACTATTTGCAAACCATTTCCGAGTGACGTCTTGT
CCCCAGTGGATCGCGTATAAGTACAACATCGACTACATGCCAGACATAGAAAATGGAGATGTTCGTGAAA
GTTTACTTTTTCAACATGAAGTGTTATTTGGAAAGTGTCATATATTTGATGGAAACTCTCTGTTATTACC
TTGT------GCACTACCTAAATCAAAAACAGAATTGGTCAGCCATTTCAAAGACCAG---CTTGTGAAG
GTTACCATCGAGTTCTCCAGCGAACTCACGCCCACCTCACCAGATCGCCTACGCTATTACAACATCCTCT
TTAGAAAAATTTTGAAGATCATGAAGTTGAGACAAGTTGGCCGCAACTATTACAACAAG------GAGGC
TGAAGAGATCCGTCAACAT------TGCAGACTGGAAATCTGGCCTGGTTATGTTACCTCCATTCTTCAG
TATGAAAATAGTATGACCCTCTGTGCTGACGTGAACCATAAACTGCTCCGAATGGAAACGGCTTATGATT
TAATTAAGAGAAGAGCCAAAAAAAAAGGC---ATCGATGTCAAAGAGCAAGTTTCTAAAGAATTAGTTGG
ATCCATTGTTTTTACAAAGTTCAACAACAAAACCTACAGAGTGGATGCTATTAATTGGAAGGAAACTCCC
AAAACTATATTTAAAAAATCAGATGGCACTAAAATCACTTTTATGGAATACTAT------AAGAAGTATA
ATGTCCTGGTCACGGACTTAGATCAGCCACTTTTGATCAGCAAGGGCAAATGGAAAAAGAGCCAACAGGA
CACACCACACGAACCAATAATGCTGGTTCCTGAGCTCTGCCACCTGACAGGTCTAACAAATACAATGCGT
AAAGACTATGGGGTGATGAGA---------GACTTGGCTGCTAGTACAAGGTTGAATCCAGAAGTAAGGC
AGCAGAAATTGCAA------TTCGATGCTATGCAA---GATGAGAATGTGAAAAAGGAGCTTCAACTCTG
GGATTTCAAGTTTGATGCCAAATTTTTGTCCTTCACAGGAAGAATTTTGAAAGAAGTGAGAATTTTCCAG
GGGAAAAGAATG----------------------------------------------------------
----------------------------------------------------------------------
----------------------------------------------------------------------
----------------------------------------------------------------------
--------GGAAGTTCATGCTTGCTT------TCTTTC---GTAGTTTGTGTGCTGTCCAGTGACAGGAA
AGAAATGTACGATGGCATTAAAAAATACCTGTGTGTCAATTGCCCGATTCCAAGCCAGTGTGTGGTGGCG
CGGACCTTGGACAAACCTCAGACACTGATGACCATTGCTACAAAGATTGCCCAGCAGATGAACTGCAAGA
TGGGAGGAGCTCTTTGGAAGGTGCAAACAGGATTGCAGAATGCAATGTTCATTGGCATTGATTGTTTCCA
CGATATTGTAAATCGACGGAAGTCAATTGCAGGATTTGTGGCAAGTGTCAATGAAGACTTAACGGAGTGG
TTCTCTCAGTGTATCATCCAGGAATCGGGGCAGGAGCTTGTGAATGGGCTGAGGGCTTGCTTGCAAGAGG
CCCTGAAGCTCTGGTATGAACGTAATTCACTT------CTGCCATATTCTATTATTGTGTATCGGGATGG
AGTGGGAGATGGTCAGCTTCAAGCATTGATTGACTATGAAATACCACAGATTGTGTCCTCCTTAAAGAGT
ATTTTC---AATTCACAAAATTTTAAACTAACTTTCATTGTGGTGAAGAAACGAATAAACACCAGATTTT
TTGTCGAGTCTCAA---GGAAGACTTCAAAATCCATTACCAGGAACAGTTGTTGATGTAGAGTTGACCAG
GAGAGAATGGTATGATTTTTTTATTGTGAGTCAGTCTGTGAAAGAT------GGTACTGTCACTCCCACT
CATTATAATGTCATCCACGACACAGTCCGCTTGAGCCCAGATACAGTACAGTGTCTAACTTACAGACTAT
GCCACATGTATTATAATATGCCAGGTGTCATCCGAGTTCCTGCTCCTTGTCACTATGCCCATAAACTGGC
TTACCTTGTGGGCCAGAGTATTCATGAAGAACCACATCATTCCTTGTCAAACCGGCTCTTTTACCTT---

>Piwil3_Cow
ATG------------------------ACCGGCAGGGCCAGAGTTCAC----------------------
----------------------------------------------------------------------
----------------------------------------------------------------------
----------------------------------------------------------------------
----------------------------------------------------------------------
----------------------------------------------------------------------
----------------------------------------------------------------------
--------GCCCGAGGCAGACGGCGGGATACACCACCCTCGGAGCCC---------------------GC
TCAGCCCGAGGCGGCGAGGGGACACCCAATGCCTCCAGTG------------CCCAGGACA---------
------------------------------------------GACCCACCACTGAGCTTCGCTGACTTAG
TGAGACGCGGCACAGCGGCTCAGCAGCCT---------------------CGTCAAATCCAGCCTAGACT
CCAGTCATTGACAGGT---------GTTAGACACGTG------GCTGAGGCTGGACCACCAGCAGGAGCA
GAAGCGACGTCTCAGCCTTCAGAAGAACTTAAACCGGCATCTGAATCACAGGAATCCTTGCTGAGGAAGA
AGAGG---GATGTTGGTAGAGATTATCGAGACTTTGTGGTAAATACTCGGCAGAATTTGGTCCACGTTAG
AGAGTCGACAAAGGGCACGCAAGGTAGCCCAGTAATGCTATTTTCGAATCATGTCCGGCTCAAGTCTTGC
TCTCAGAGGCATTTATACAAGTACAACGTCATCTACACGCCAGACATAGAGGATGGACGCAAACGGGAAG
CTTTACTCTCTGAACTTGAAAAGTTACTGGGAAACCGTTGTATATACGATGGAAACTCTTTGCTGTTACC
TCAC------TCGCTAGGGGAAACGAAAAAGGAAGTGGTCAGCAAGTTGAAAAATGAA---CCTGTGAAG
ATAACCTTCGAGCTCTCCAGAGAACTCCAGACCACTTCTCCAGACTGCCTCCGCTATTACAACATTCTCT
TTAGAAAAATGTTGGAGAAGATGGATTTGAACCAAATTGGTCGCAACTATTACAATAAA---AATAAGAA
GACTGAGTTCAACGAGTAT---------AGGTTGGAAATATGGCCTGGCTATGTTACTTCTATTCTTCCA
TATGAAACTGGTCTTACTCTCTGTGCTGATGTGAGCCACAAACTGCTCCGAATGGAAACTGCTTATGACT
TAATATCACACACTCGTGAAAAAGCCAGAGGAGAAGATGCCAAAGAGAAAATTCTTAGAAAATTAGTTGG
GTCATCTGTTCTTACAAAGTATAACAACAGAACCTACAGAGTGGATGATATTATTTGGGAGATGTCTCCC
AGCTCTACATTTACCAAATCAGATGGCAGTGAAATCTCCTTTGTAGACTACTAC---AAGGAGCGGTATG
GTACAGTGGTCACTACCTTAAATCAACCACTTTTGATCACCAAAGGCAAATGGAAAAAGAGCCGACAGGA
CACACCTCATCAGCCTATCATGCTGGTTCCTGAGCTGTGCCACCTGACAGGCTTAACGGATGACATGCGT
AAAGACTACAGAATGATGAGA---------GACTTGTCCACCCACACGAGGATGGATCCTGATAGAAGGC
AGCATAAACTGCTCACATTTATGGATGCTTTAAGAAAAAATAATACTGTGCAGAAGGAGCTTCGAGACTG
GAATTTGGAACTCGAGGAGGGGTTTTTGTCCTTTTCTGGAAGAACTCTGCAAGATGTAAGAATTCACCAA
GGAAGAAGGATGGTAAGATTTGACAACCATAAAGCAGACTGGTCAAAAAACACAAGGGAGGCACCATTAC
TTAGAGCAATGTCACTGGATCATTGGCTAATAGTCTATACTAAGGGAAATTATGAAACAGCCCTGACCTT
GCAGCAGAATCTACAGAGAGTGACACCCAAAATGGGCATAACTGTGAGAAATGCAAAACTGCTTGAAGCA
GCTGATACAGTCCAATCTTACATAAGAACCTTAGAAAAACATGCTTCACAAAAAACACAGATG-------
-----------------------------------------GTCCTTTGCCTGCTGCCCACTGACAACAA
GGAAATTTACGATGGCATAAAAAGATACCTGTGCATCAATTACCCAATTCCAAGCCAGTGCGTGTTGAAA
CGGACCTTGGATAGACCTAAGACGCCAGTGACCATCGCTACAAAAATTGCTCTGCAGATGAACTGCAAGC
TGGGAGGTGCCCTCTGGAAGGTGGACATAGGATTGCAGAACGCAATGTTCATCGGTATCGATTGTTTCCA
CGATATTGAACGTCGACGGAAGTCAGTCGCGGGATTTGTGGCAAGCATCGATCCAGACCTGACGCGGTGG
TTCTCTCAGTGTATCATCCAGGAGTCGGGGCAGGAGCTTGTCAAGGGGCTGACAACCTGCTTGTATACTG
CCCTGAAGCTCTGGTCTGAACAAAATTCATCT------CCGCCACGTTCTATCATTGTGTATCGAGATGG
AGTGGGAGACGGACAGCTTCAAGCGCTCATAGATCAAGAAGTAAAACAGATGGAGTCCTACTTAGAGAAC
TCTTAC---AGAGGACAAAAGGTCAGACTAACTTTCATCGTGGTGAAGAAACGAATAAATACCAGATTTT
TTATTGAAAAGGATGGAGGGAGACTTAACAATCCATCTCCAGGAACAGTTATTGACCTAAAGGTGACTAG
GACAGAATGGTATGATTTTTTCATTGTGAGTCAGTCTGTGCGGGAAGGTACTGGGACTGTCACTCCTACT
CACTATAACGTCATCCACGACACGCTGTACTTGAGCCCGGATGCGGTCCAGGGTCTCACTTACAGACTCT
GCCACATGTACTACAATTTTTCGGGTATCATCCGAGTTCCTGCTCCTTGCCATTATGCCCATAAACTGGC
TTACTTGGTGGGCCAGAGTCTTCATCAACAACCACACGAATCTCTGTCAAAATCTCTCTTTTACCTT---

>Piwil3_Human
ATG------------------------CCTGGTAGGGCAAGGACTCGC----------------------
----------------------------------------------------------------------
----------------------------------------------------------------------
----------------------------------------------------------------------
----------------------------------------------------------------------
----------------------------------------------------------------------
----------------------------------------------------------------------
--------GCCCGAGGCAGAGCCCGCCGCAGGGAGAGCTACCAACAA---------------------GA
GGCACCTGGGGGACCC---------AGAGCACCTGGATCA------------GCTACAACCCAGGAGCCC
CCTCAGTTGCAGTCGACA------------------------CCCCGGCCGCTGCAGGAGGAAGTCCCAG
TGGTTAGACCTCTGCAGCCAAGAGCA--------------------------------------------
-------------------------------------------------GCAAGAGGAGGAGCAGGAGGA
GGAGCACAGTCTCAAGGGGTGAAGGAACCTGGACCTGAGGCTGGGTTGCATACAGCGCCCTTGCAGGAGA
GA------AGGATTGGTGGAGTTTTTCAAGACCTGGTGGTGAACACCAGGCAAGATATGAAGCATGTTAA
AGACTCAAAAACAGGTTCAGAGGGTACAGTGGTACAGCTACTCGCCAACCACTTCCGAGTGATATCTCGT
CCTCAGTGGGTTGCATATAAATACAACGTTGACTACAAACCAGACATAGAAGATGGAAATCTCCGTACAA
TTTTACTTGATCAACATAGAAGGAAATTTGGAGAGCGCCATATATTTGATGGAAACTCTTTATTATTATC
TCGG------CCACTAAAAGAGCGGAGAGTGGAATGGTTGAGCACAACCAAAGACAAAAACATCGTGAAG
ATTACAGTTGAGTTTTCCAAAGAACTCACGCCCACGTCGCCAGATTGCCTACGCTATTACAACATTCTCT
TTAGAAGAACTTTCAAGCTGCTGGATTTTGAACAAGTTGGTCGCAACTATTATACCAAA---AAGAAGGC
CATTCAGTTATACCGTCAT---GGTACCAGTTTGGAAATCTGGCTTGGTTATGTTACTTCTGTTCTTCAA
TACGAAAACAGCATTACCCTCTGTGCCGATGTGAGCCACAAACTGCTCCGAATAGAAACTGCTTATGATT
TCATAAAGAGAACATCTGCCCAGGCCCAGACAGGAAACATCCGAGAGGAAGTAACTAATAAATTAATTGG
ATCAATTGTTCTGACAAAATACAACAACAAAACCTACAGAGTAGATGATATTGATTGGAAGCAGAATCCT
GAAGACACATTTAACAAATCAGATGGCAGCAAAATCACCTATATAGACTACTAC---AGGCAGCAACATA
AAGAAATTGTCACAGTGAAGAAACAGCCACTTTTGGTCAGCCAGGGCAGATGGAAAAAGGGCCTAACGGG
TACACAACGTGAACCTATCCTGCTGATTCCTCAGCTGTGCCACATGACAGGTCTAACAGATGAAATATGT
AAAGATTATAGCATTGTGAAA---------GAATTGGCTAAACATACAAGATTGAGTCCAAGAAGAAGGC
ATCATACATTAAAAGAATTCATCAATACTCTACAAGATAATAAAAAAGTACGAGAGTTACTTCAACTCTG
GGATTTGAAATTTGATACCAATTTTTTGTCCGTCCCGGGAAGAGTTTTGAAAAACGCAAACATCGTGCAA
GGCAGAAGAATGGTTAAAGCCAAT---TCACAAGGAGACTGGTCAAGAGAAATAAGAGAATTACCCTTAC
TTAATGCAATGCCACTACATAGTTGGCTCATACTCTATAGCAGGAGCAGTCACAGAGAAGCCATGTCCTT
AAAGGGTCATCTACAGAGTGTCACAGCCCCCATGGGCATAACTATGAAACCAGCAGAAATGATTGAAGTA
GATGGTGATGCTAACTCCTATATAGACACATTACGGAAATATACTAGACCAACACTGCAGATG-------
--------GGAATGTCATGTTTGCTG------GTTTTCAAGGTGATTTGTATCCTGCCCAATGATGACAA
ACGTAGATATGACAGCATAAAAAGATACCTATGTACCAAATGCCCAATTCCAAGCCAGTGTGTGGTGAAA
AAGACCTTAGAAAAAGTCCAGGCA---AGGACCATCGTCACCAAGATTGCCCAGCAGATGAATTGCAAGA
TGGGAGGAGCCCTCTGGAAGGTGGAGACAGACGTACAAAGAACAATGTTCGTTGGCATTGATTGTTTCCA
CGATATCGTAAATCGACAGAAATCAATAGCAGGATTTGTTGCAAGTACCAATGCTGAATTAACAAAGTGG
TACTCTCAATGTGTCATCCAGAAAACAGGAGAAGAGCTTGTGAAAGAGCTGGAGATCTGCTTGAAAGCTG
CCCTGGATGTCTGGTGTAAAAACGAATCATCG------ATGCCACATTCTGTTATTGTGTATCGGGATGG
AGTGGGAGATGGTCAGCTTCAAGCATTGCTTGACCATGAAGCGAAAAAGATGTCGACCTACTTAAAAACC
ATCTCT------CCTAACAATTTCACTCTAGCTTTCATTGTGGTGAAGAAACGAATAAACACTAGATTTT
TTCTTAAACATGGA---AGCAATTTTCAAAATCCACCTCCAGGAACAGTTATTGATGTAGAGTTGACTAG
GAATGAATGGTATGACTTTTTTATTGTGAGTCAGTCTGTGCAAGAT------GGGACTGTTACCCCCACT
CATTATAACGTCATCTATGACACGATTGGCTTGAGCCCAGATACAGTACAGCGTTTAACATATTGTCTAT
GCCACATGTATTATAATTTGCCAGGCATCATCCGAGTTCCAGCGCCTTGCCACTATGCCCACAAGCTGGC
TTACCTCGTGGGGCAGTCCATTCACCAGGAACCGAATCGTTCCTTGTCAACTCGTCTCTTTTACCTT---

>Piwil3_Opossum
ATGGAT---CCTTCAAAGGAAAAAAATAAAGGCCGAGCCAGACAGCAATCTAGGCCAGCTCCAAGGCCAT
CTCCAAGGCCAGCTCCTGGACCAGCTGGAGGGCCAGCTCCAGGACCAGCTCCAGGACCAGCTCCAGGACC
AGCTCCAGGACCAGCTCCAGGACCAGCTGGAGGGCCAGCTCCAGGACCAGCTGGAGGGCCAGCTCCAGGG
CCAGCTCCAGGGCCAGCTCCAAGGCCAGCTCCAAGGCCAGCTCCAGGACCAGCTCCAGGACCAGCTCCAG
GGCCAGCTCCAGGGCCAGCTCCAGGGCCAGCTCCAGGGCCAGCTCCAGGGCCAGCTCCAGGGCCAGCTCC
AGGGCCAGCTCCAAGGCCAGCTCCAGGACCAGCTCCAGGACCAGCTCCAAGGCCAAGTGGGCCAGCTCCA
AGGCCAAGTCGAGGGCCAGCTCCAAGGCCAAGTCGAGGGCCAGCTCCAAGGCCAAGTCGAGGACCAGCTC
CAGGGCCCTCCGGAGGGCCAGCTAGACAGCCTGCAGGAAGACGGCCAGCCCGATGGACAGCACGATGGCC
AGCACCAGAGCCAGCCCTGTCTCTGGCTCAGACACCAAGCTTGCTTCAGACACCACCAACACCCCAGAGC
TTAAAGTGGTCAGAAATAGTAAAAGCTAAGGCACAGACTAGTTCAGAAACATTGACTCAGTCACAAGGAT
TGATTCAGCCATCAGGACGGGCTAGG---------------------------------------CCACA
AACAACCTCTTGTGAACCTAAGCTCAGGAGTCGTGGAGAGCAAAGTGAAGGAGAAGGAGCTGCTGAGCAG
GGAGCATCAGCATTTCCAGAACAAAAGGGTGAAGCCTCAGTTAGAAGGAAGGAGCCATTGCAGAGGAAGA
AACAA---TCAGATCTATCGAAAATTTATGATGTTGGTGTGAATACTCGGCAACAACTGCATCATTTCAT
AGAGTCCAAAAGAGGTACTTCAGGAAGGGCAGTCTGCTTGAAGACAAACTATTTCAGGTTGACATCGCTT
CCCCAATGGGCCCTGTACCAGTACCATGTTGACTTCAGCCCACAGATGGATTCTAGAAAACTCCGTTCAG
CTTTACTTGACATGCAAAAAGCACATCTAGGACAACGTTATTCTTTTGATGGGACAATATTATATTTACA
CCAC------AGACTACAAAACAAGGTTACTGAACTGTTCAGTCAGACATACAGTGGAGAGAAAGTGAGA
ATAACTATCACTTTAACCAGTGAACTCTCACCTAATTCCCCAACTTGTTTACAGTTTTACAATGTTATTT
TCAAAAGACTTTTGAATGTCATGAAGCTAGTACAAATTGGACGCAATTTTTATGACATTTACAATGGAAT
AGAAGACACCAAAGAGTCA---------AGGATGAATATTTGTCCAGGTTTCATTACCTCTATTCTTCAG
TATGAGAATGACATTATGCTGTGCACTGATGTAAGTCATAAAATTGTCCGAAAGGATACTGTCTTAGACT
TAATAAATGACTTTCAGAGGTCTTGGAAA---TCCACATCCCAAGAAGGCATTATGTCAGAAATACTAGG
ACAGATTGTTTATACCAAACACAATAATAGGACATACAGAATTGATAGCATTGACTGGGAGCAGAATCCA
AGAAGCACCTTTAAAAAA---GATGGCTCTGATATCAGCTTCTTAGACTACTAT---AAAGAGCAATATG
GGGCAAAAATTTCAGACTTGAGGCAACCAGTCTTGGTCAGCCTGCCCAAGCGGAAAAAAGGGCCTGATGG
AAGACCCACAGGCCCTGCTCTGCTTGTTCCTGAACTCTGTAACCTCACAGGTCTAACCCAATCAATGCGA
AAGAATGTTAATATTACCAGG---------AACATAGCTGAGCGTACAAGGTTGTCACCTAAAAGAAGAT
ATGATGAGCTCAAAAAACTCATCGACAATATTCATAGAAATACTGATGTCCAGAGAGAGCTTCAGGAATG
GGGTTTAGGCTTTGACCAAGAACCATTGTCTGTTACTGGAAGGATTTTGCCTGTGCAGATACTGAATGAA
GATAGAAGAGCGACATTTATC------CGGTGTACAGATTGGTCAAAAGAAATGAGAAATGTGAAGTTGA
CTGGTCCTAGGACATTAAATAATTGGCTGTTTGTCTTTAATCATAAAAATTCAAGACTGGCAGAAATTTT
ATTGGAGAAATTAAGTTCAGTTACACATTCCCTAGGCATAACATTAACATCCCCCACACAATGTCCAGTG
AGAGATAACACTGAAGAGTATCTTCAAGCCTTTAAGGACTATGTTACACCAAATACTCAAATT-------
-----------------------------------------GTTGTTTGTCTGCTGTCCGGGAATCAAAA
ATCCAAGTATGATGCTATAAAAAAATACCTATGTATTGAGTGCCCAGTTCCAAGTCAGTGCATACTAGAT
GAAACCTTAAAGAGGTCCAACATTCTCAAGGGAATTGTTACCAAATTGGCCCTACAAATGAACTGCAAGA
TTGGAGGACATCTTTGGAAGGTTTCTGTCTCTCTCACAGATGCTATGTTCGTTGGAATTGATTGTTATCA
TGACACTACATCGAAACTTAAATCAGTCGCAGGATTTGTTGCTAGCATGGATTCAACATTGACGAAGTGG
TACTCTTGCTGTCGCCTTCAAAACCCAGGGCAGGAATTTTTAGATGGACTCAAATTTTGCTTGGAAAATG
CATTAAAGGCCTGGGAGAATAACAATAAACAGTGCCCATTACCTAAGTATATATTTGTCTATCGGGATGG
TGTAGGAGATGGTCAACTTCAAACCATGGTGGATTATGAAGTACCACAGATATTGCAATGTCTAAATTCT
CTTCGT------AATTATTCTTACAAACTTGTAATCATCATTGTGAAGAAACGAGTGAATGCCAGATTTT
TTTTAGAGCTAAAT---GGACACCTTGATAATCCAAGTGCTGGGACAGTCATTGATGTAGGGGTTACCAG
ACCTGAATGGTATGACTTCTTTATCATAAGCCAGGCTGTAAGGGCA------GGTACTGTGACGCCGACA
CATTATAATGTAGTCTTTGATAATACCACCTTAACCCCTGACCAAATACAATGCTTAACTTACAAGCTAT
GCTACATGTATTATAACTGGACAGGTGTCATTCGAGTCCCAGCTCCATGCCAGTATGCCCACAAACTGGC
TTTCCTGGTTGGCCAGAGTATTCATGACCGTCCCAGTAGCCAACTGTCAGATCGTCTTTATTACCTT---
