# Supplementary material for: Evolutionary history of the vertebrate Piwi gene family
Source: PeerJ. 2021 Nov 5;9:e12451. doi: 10.7717/peerj.12451 (PMC8574217; doi:10.7717/peerj.12451)
Supplement: Supplemental Information 12 [file peerj-09-12451-s012.zip › rawData/dataS6_dNdSalignments/mammal.piwil3.nwk]

(Piwil3_Dog:0.2435279205,(((((Piwil3_GuineaPig:0.5583917030,Piwil3_Beaver:0.5365177852):0.1416495034,Piwil3_Rabbit:0.4533402969):0.0785309200,((Piwil3_BolivianSquirrelMonkey:0.2229788212,Piwil3_Human:0.0924195793):0.2488391702,Piwil3_MouseLemur:0.4585717868):0.0661178754):0.0463240112,(Piwil3_Koala:0.1583512771,Piwil3_Opossum:0.2856599632):0.8961244458):0.1112352118,Piwil3_Megabat:0.1808538707):0.0396952793,Piwil3_Cow:0.4762426563);
