# Supplementary material for: Evolutionary history of the vertebrate Piwi gene family
Source: PeerJ. 2021 Nov 5;9:e12451. doi: 10.7717/peerj.12451 (PMC8574217; doi:10.7717/peerj.12451)
Supplement: Supplemental Information 12 [file peerj-09-12451-s012.zip › rawData/dataS6_dNdSalignments/mammal.piwil4.cdn.fas]

>PIWIL4_Elephant
----------------------------------------------------------------------
----------------------------------------------------------------------
-------------------------------------------------ATGAGTGGACGGGCCCGCGTA
AGAGCGCGAGGCATCGCCTGCCGCCCC---AGCACCCCGGAAATAGGGCGCACTCAGGCCTCGCCA----
-----------------------------------------TCGCCTGCATCTGTTGATGTTAGTGACAA
GGACACACCCTCTAGCAGTGGCTACATGGGAACAAGCAGGATTTCACAGAAAATGGTTTTCCTCGGAGAC
TCAGACTCCACTCAGAAGGATAAAGATGGTGTATCTTCTGGTGAT---GTTGGATGTACCTTCCTGGGAA
GAGGTGGAAGAATCAGA---AGAGAGTTCATGGATTTGGGTGCCTGTACCAGGGAGAAATTGGCACATGT
AAGAGATTGCAAAACAGGTTCTAGTGGAATACCTGTGAAACTGGTCACGAATCTCTTTAATTTAGACTTG
CCCCAGGATTGGCAGCTCTATCAGTACTATGTGACATATATTCCAGATTTAGAATCTAGAAGACTGAGAA
TCGCTTTGCTTTACAGTCATAGTGAACTTTTCAACAAAGCAAAAGTATTTGATGGTGCCATCCTTTTTCT
GTTAGAAAAACTAGAAGAAAAGGTCACGGAATTGTCAAGTGAAACGCAGAGAGGCGAGACTGTGAAGATT
GTCATCACTCTGACGAGGGAGCTGCCGTCAAGTTCCCCCGTGTGCTTCCAGGTTTTCAGCATCATTTTCA
AAAAGATCCTGAAAAAGCTATCCATGTACCAAATAGGACGGAACTATTATAATCCTTCAGAACCAGTGGA
AATTCCCCAGTACAAATTGACCCTTTGGCCTGGATATTCCGTTTCTGTATCCCAGTTTGAAAGCAGTCTG
CTGTTTAGTGCTGATGTGTGTTATAAAGTCCTCCGGAGTGAGACTGTTCTGGAATTCATGACTGATCTCT
ACCATAAAACTGGCCTGTCCTCCTTCACCCAGGCCTGTGAGAAAGAGCTGTTAGGACTCATTGTCCTTAC
AAGATACAATAACAAAACCTATCGCATTGATGACATTGACTGGTCTGTGAGGCCCACACATACCTTTCAG
AAGCGGGATGGCGCTGAGATCAGCTATGTGGATTATTACAAGCAGCAATATGATATTACTTTATCTGACC
TAAATCAGCCTGTGCTTGTTAGTCTGTTGAAAAGCAAGAGAAATGACAACACTGAGGCTCGGATTGCCCA
CCTGATCCCCGAACTCTGCTTTCTAACAGGACTGACTAGCCAGGCAATCTCTGATTTCCAACTGATGAAG
GCTCTGGCTGAAGTAACACACCTTAGTCCTTTGGGCAGGCAGCAGCGGCTGGCCAGGCTTGCAGACGATA
TCCAGAGAAACAAGGATGCACGTTTCGAGCTGGAGACCTGGGGGCTGCATTTTGGATGCCAGATGTCTCT
GACTGGCCGCATTGTGCCTTTGGAAAAAATATTAATGCAAGACCAAGTATTTTGTCAACCAATGTCTGCT
GCTGATTGGTCCAAGGATGTGCGAACTTGCAAGATTTTAAGTGCACCGTCTTTGAATAAATGGTTGATTA
TATGTAATAACAGAGCTGAACATGTGAACGAGAGCTTTCTGAACTGCTTGAGAAGAGTCGGAAGTTCCAT
GGGATTTAATGTGGACTACCCCAAAATGATAAAAGTGCAAGAAGATCCAGCTGCATTTCTTAGAGCAATA
CAGCAACACGTTGACGCTGATGTTCAGCTGGTGATGTGTATTCTGTCTTCTAATCAGAAGAGCTACTATG
ATTCCATTAAAAAGTACATGAGCTCAGACTGCCCAGTGCCAAGCCAGTGTGTGCTTACTCGGACTCTGAA
TAAACAGGGAATGATGATGAGTGTTGCCACCAAGATTGCCATGCAGATGACCTGTAAACTTGGAGGCGAA
CTATGGGCTGTGGAGATACCTTTAAAGTCCCTGATGGTAGTCGGTATTGATGTCTGCAAAGATGCCCTGA
ACAAGGAAATGGCAGTGGTTGGATTTGTGGCCAGCATTAACACCAGAATTACCAGGTGGTATTCCCGCTG
TATCCTTCAGAGAACGACGACTAATGTTGCAGATTGCTTAAAAGTTCTTATGATAGGAGCACTCAACAAA
TGGTACCAGTACAACCATGGTTTGCCAGCTCGAATAATTGTGTACCGTGATGGTGTGGGGGATGGTCAGC
TAAAAACACTTATCGAATATGAAGTTCCCCAGCTGCTGAGCAGTGTGGCAGAATCCAGCTCGAATACC--
-AGCTCCAAACTATCAGTGATTGTGGTGAGAAAGAAGTGCGTGCCGCGATTCTTTATGGAAATGAACCGT
ACCTTGCAGAACCCCCCGCTTGGCACTGTCGTGGATTCAGAGGCAACGCGTCCTGATTGGTATGACTTTT
ACTTGATCAGCCAGGTGGCCCATCAGGGGACCGTTAATCCCACTTACTATAATGTCATTTATGATAACAA
CGGCTTAAAGCCAGACCACATGCAGAGACTTACATTCAAACTGTGCCACCTGTACTACAATTGGTCGGGC
TTAATCCGTATCCCAGCACCTTGCCAGTATGCACACAAGCTGACCTTTCTGGTGGCACAAAGCATTCATA
AAGAACCAAGTTTGGAATTAGCCAATTCTCTCTTCTACTTG
>PIWIL4_Beaver
----------------------------------------------------------------------
----------------------------------------------------------------------
----------------------------------------------------------------------
----------------------------------------------------------------------
----------------------------------------------------------------------
----------------------TTCATGGGAACCAGCACGATTTCA------------------------
------------CAGCAACGTAAGTGCAATGTATCTCCTGGCGAT---GTTGGAGGTACTGTCATGGAAA
GAGCTGTGAAAATGAGC---CGGAGCTTCATGGATTTGGGCATCTGTACCAGAAAGAAATTGGCACATGT
GAGAGACTGTAAAACAGGTTCCAGTGGAATACCTGTGAAATTGGTTACAAATCTGTTTAATTTAGATTTT
CCCCAGAACTGGCAGCTATACCAGTACCATGTGACATATATTCCAGATTTAGCTTCTAGAAGGCTGAGGA
TGTCTTTGCTTTATAGTCATAGTGAACTTTCCAACAAACCAAAAGCATTCGATGGTGTTATCCTTTTTCT
CTCACAAAAGCTAGAAAAAAAGGTCACAGAATTGTCAAGTGAAACTCACAGAGGTGAGACTGTAAAGATG
ACTGTAACTCTAACGAGCGAGCTGAACGCAAGCTCCCCTGTGTGCATCCAGTTCTTCAATATCATCTTCA
AAAAGATCTTAAAACAATTGTCCATGTACCAAATTGGACGGAACTTCTATAAGCCTTCAGAGCCAGTGGA
AATTCCCCAGCACAAATTATCCCTTTGGCCTGGGTTTGCCATTTCTGTATCACATTTTGAAAGTAGGCTC
CTGTTTAGTGCTGACGTGAGTTATAAAGTCCTCCGGAATGAGACTGTTTTGGAATTCATGACTGATCTCT
GTTACAATACTGGCATGTCCTGCTTTACCCAGATTTGTGAGAAACAGCTGATAGGGCTTATTGTCCTTAC
AAGATACAATAACAAAACCTACCGTATTGATGACATTGACTGGACGGTGAAGCCCACACATACCTTTCAG
AGGCGGGATGGCTCTGAAATCACCTATGTGGATTACTACAAACAGCAATACGATATTACTTTATCTGACC
TAAATCAGCCAGTGCTTGTTAGTCTGTTGAAAAGAAAGAGAAATGACAACACTGAGGCTCAGATTGTTCA
CCTGATGCCTGAGTTCTGCTTTCTAACAGGTCTGACTGAACAGGCAACCTCTGATTTCCACCTGATGAAG
GCTGTGGCTGAAGAAACACGTCTTAGTCCTTTGGACCGGCAGCAGCAGCTGGGCAGGCTTGCTGACAATA
TCCAGAGAAACAAGATTGCTCGTTTTGAGCTAGAGACCTGGGGACTGCATTTTGGAAGTCAAATGTCTCT
GACAGGCCGGGTTTTGCCTTCAGAAAAATTATTAATGCAAGACCACATA---TGTCATCCTGTGTCTGCT
GCTAATTGGTCCAAGGATATACGAACTTGCAAGATTTTAAGTGCACAGTGTTTGAATAAATGGCTAATTT
TATGTAGTAACAGAGCTGAAAATGTGATCGAGGGCTTTCTGAACTGTTTGAGAAGAGTTGGAAGTTCCAT
GGGATTTAATGTGGGCTACCCTAAAATCATAAACGTACAAGAAAATCCAGCTGCCTTCCTTCGAGCCATT
CAGCAACATGTGGATCCTGATGTTCAGTTGGTGATGTGCATTCTGCCTTCTAATCAGAAGAACTATTATG
ACTCCATTAAGAAGTATTTAAGCTCTGACTGCCCAGTTCCAAGCCAGTGTGTGCTCACTCGGACCTTGAG
TCGGCCAGGAATGGTGATGAGCATCAGCACCAAGATTGCCATGCAAATGGCCTGCAAACTTGGAGGCGAG
CTGTGGGCTGTAGAGATACCTTTAAAGTCTCTGATGGTAGTTGGTATTGATATCTGCAAAGATGCTCTCA
GCAAGGAAGTGTTGGTGGTTGGATTCGTGGCCAGTGTGAACCCCAGAATCACCAGGTGGTTTTCCCGCTG
TATCCTTCAGAGAACAACAACTGATATTGCAGATTGCTTAAAAATCTTCATGACTGGAGCACTCAAAAAA
TGGTACAAGCACAACCATGATTTGCCAGCACGGATCCTTGTGTATCGCGATGGTGTCGGGGATGGTCAGC
TAAGAGCGGTTATTGAATATGAAGTCCCACAACTGCTGAGCAGCGTCACAGAATCCAGCTCA--------
-AGTACCAGACTATCCGTGATTGTGGTCAGGAAGAGGTGCATGCCGCGATTCTTCACAGAAATGGACCAC
ACGCTGCAGAACCCCCCACTTGGCACCATCGTGGACTCAGAAGCCACACGCTCTGAGTGGTACGACTTTT
ACTTGATCAGCCAAACCGCCTGTCGGGGAACTGTTAGTCCCACCTACTATAATGTCATCTATGATGACAA
CGGCTTGAAGCCTGACCACATGCAGAGGCTAACATTCAAGTTGTGCCATCTGTACTACAACTGGCAGGGT
TTAATCAGTATCCCAGCACCATGTCAGTATGCACACAAGCTGACCTTTCTGGTGGCACAAAGCATTCATA
AGGAACCAAGTTTGGAGTTAGCTAATTATCTCTTCTACCTG
>PIWIL4_Mouse
ATGCGCCTGCGCATTCTGGGGGTCCACCGGGCCCTGCCCACCCACGCTCGGGTTGCTGTTTGTAGTAACT
ATCTTGGGAAGCTTGAATACTCCCAAACTCCGAGTCACAGCCACACCGTCTCTTTTGCCAAAGAGAAAAC
ACTCCTGTTGAGGCTCACCAGCCCTGGAAAGCCGCTGGCACCCAGGAACATGAGTGGACGGGCCCGTGTG
AGAGCGCGAGGCATCACCACTGGCCAC---AGTGCTAGGGAAGTGGGGCGGTCCTCAAGAGACCTC----
-----------------------------------------ATGGTTACATCTGCCAGTCCTGGGGACAG
CGAGGCCGGAGGT---------------GGGACAAGTGTCATTTCA------------------------
------------CAGCCATATGAACTTGGTGTCTCTTCTGGTGAT---GGTGGACGTACCTTCATGGAAA
GAAGAGGCAAAGGCAGA---CAGGACTTCGAAGAGTTGGGTGTCTGTACCAGGGAAAAGTTGACCCACGT
AAAAGATTGTAAAACAGGTTCTAGCGGAATACCTGTGCGGCTGGTTACAAATCTCTTTAATTTAGATTTG
CCCCAGGATTGGCAGCTGTACCAGTACCATGTCACGTACAGCCCAGATTTAGCCTCTAGGAGGCTGAGGA
TTGCTTTGCTTTATAATCACAGCATACTCTCAGACAAGGCAAAAGCATTTGACGGTGCCAGCCTTTTCCT
CTCAGAAAAGCTGGACCAGAAGGTCACAGAACTGACAAGTGAAACACAAAGAGGTGAGACTATAAAGATA
ACGCTCACCCTAACGAGCAAGCTCTTCCCAAACTCCCCTGTGTGCATTCAGTTCTTCAATGTCATCTTCA
GAAAGATCTTGAAAAACTTGAGTATGTACCAAATTGGACGGAACTTCTATAAGCCTTCAGAACCAGTGGA
GATCCCTCAGTACAAATTGTCCCTGTGGCCTGGGTTTGCCATTTCTGTGTCTCACTTTGAAAGCAAGCTC
CTATTCAATGCTGACGTGAACTACAAAGTCCTCCGCAATGAGACCGTTCTGGACTTCATGACTGATCTCT
GCCTCAGAACTGGCATGTCTTGCTTCACCGAGATGTGCCACAAACAACTAGTGGGGCTCGTTGTCCTTAC
CAGATACAACAACAAAACATATCGTATCGATGACATTGACTGGTCTGTGAAGCCCACACAGGCCTTTCAG
AAGCGGGACGGCTCAGAGGTCACATATGTGGATTACTACAAGCAGCAATATGATATCACCTTATCTGACC
TAAATCAGCCAGTGCTTGTTAGTCTGTTGAAAAGAAAGAGAAATGATAACTCTGAGCCTCAGATGGTCCA
CCTGATGCCAGAGCTCTGCTTTCTCACAGGCCTGAGCAGCCAAGCAACCTCAGATTTCCGCCTGATGAAG
GCAGTAGCTGAAGAGACTCGGCTCAGTCCTGTGGGAAGGCAGCAGCAGCTGGCCCGACTCGTGGATGACA
TCCAGAGGAACCCAGTGGCTCGGTTTGAGCTTGAGACCTGGGGATTGCATTTTGGAAGCCAGCTATCCCT
GACCGGCCGGGTTGTTCCCTCTGAAAAAATCCTGCTGCAGGACCACACA---TGTCAACCTGCATTTGCT
GCTGACTGGTCCAAAGATATGCGATCTTGCAAAGTTTTGAGTTCTCAGCCTTTGAATAGATGGTTGATCG
TGTGCTGTAACAGGGCTGAGCACTTGATTGAAGCCTTTCTGAGCTGTCTGAGGAGAGTTGGAGGTTCCAT
GGGATTTAACGTGGGCTACCCCAAAATCATAAAAGTGGACGAGACCCCAGCAGCGTTCCTTCGAGCCATC
CAGGTGCACGGCGACCCCGATGTTCAGTTGGTGATGTGCATTCTGCCTTCTAATCAGAAGAACTATTACG
ACTCCATTAAAAAGTATTTGAGCTCTGACTGCCCAGTGCCAAGCCAGTGTGTGCTGACCCGGACCTTGAA
TAAGCAGGGAACGATGCTGAGTGTGGCCACCAAGATCGCCATGCAGATGACCTGCAAACTTGGCGGAGAG
CTGTGGTCTGTGGAGATCCCATTGAAGTCCCTGATGGTCGTGGGTATTGATATCTGCAGAGATGCCCTCA
ACAAGAATGTGGTGGTCGTCGGGTTTGTAGCCAGCATTAATTCCAGGATCACCAGGTGGTTTTCCCGCTG
TGTCCTTCAGAGAACAGCGGCTGATATTGCAGATTGCCTCAAAGTCTGCATGACTGGTGCTCTCAACCGG
TGGTACAGACACAACCATGACTTGCCGGCACGGATAGTCGTGTACCGGGACGGTGTAGGCAATGGCCAGC
TAAAGGCAGTTTTGGAATATGAAGTCCCACAGCTACTGAAAAGTGTAACAGAGTGCGGCTCGGATGCCAG
GAGCTGCAGACTGTCCGTGGTTGTGGTCAGGAAGAGATGTCTACTGCGCCTCTTTGCTTCGACTGACCAC
ACTGTGCAGAACCCCCCACTCGGCACTGTTGTGGACTCAGAAGCAACACGTCCGGAGTGGTATGACTTCT
ACCTGATCAGCCAGACTGCTAACCGGGGGACTGTTAGTCCCACCCACTACAACGTTATCTATGATGACAA
TGCCTTGAAGCCTGACCACATGCAGCGACTGACCTTCAAACTGTGCCATCTCTACTACAACTGGCAGGGC
TTAATCAGTGTCCCCGCACCATGCCAATATGCACACAAGCTGACCTTCCTGGTGGCACAAAGTGTCCACA
AGGAACCAAGTCTGGAATTAGCCAATAATCTTTTCTACCTC
>PIWIL4_BolivianSquirrelMonkey
----------------------------------------------------------------------
----------------------------------------------------------------------
-------------------------------------------------ATGAGTGGAAGGGCCCGAGCC
AGGGCCAGAGGCATCGCCCGCAGCAGCTTCAGTGCCACAGAAGTGGGGCGCACACAAGCCTCGTCG----
-----------------------------------------TTGCCTACATCGGTTGATCTTAGTAACAA
TGAAGCATCCTCTAGCAATGCCTTCACGGGAACAAGCAGGATTTCA------------------------
------------ACAAACGATAAACATGAGCTATCTTCTTCTGAT---GCTGGAAGTACCTTCATGGAAA
GAGGTGTGAAAAATAAA---CGGGACTTCATGGATTTGGATGTCTGTACCAGAGAAAAATTGGCACATGT
GAGAGACTGTAAAACAGGTTCCAGTGGAATACCTGTGAAACTGGTTACAAACCTCTTTAACTTAGATTTT
CCCCAAGACTGGCAGCTATACCAGTACCATGTGACATATCTACCCGATTTAGCATCTAGAAGGCTGAGAA
TTGCTTTACTTTATAGTCATAGTAAACTTTCTGACAAAGCAAAAGCATTCGATGGTGCCATGCTATTTCT
GTCACAAAAGCTAGAAGAAAAGGTCACAGAATTATCAAGTGAAACTCAAAGAGGCGAGACTGTAAAGATC
ACTATCACCCTGAAGAGGGAGCTGCCATCAAGTTCTCCCATGTGCATCCAGGTCTTCAATATCATCTTCA
GAAAGATCCTCAAAAAGTTGTCTATGTACCAAATTGGACGGAACTTCTATAATCCTTCAGAGCCAATGGA
AATTCCCCAGCACAAATTATCCCTTTGGCCTGGGTTTGCCATTTCTGTGTCATATTTTGAAAGCAAGCTC
CTGTTTAGCGCTGATGTGAGTTACAAAGTCCTCCGGAATGAGACCGTTCTAGAATTCATGACTGCTCTCT
GTCACAGAACTGGCTTGTCCTGCTTCACCCAGACATGCGAGAAGCAGCTAATAGGGCTCATTGTCCTTAC
AAGATACAATAACAGAACCTATCGTATTGATGACATTGACTGGTCAGTGAGGCCCACGCACACCTTTCAG
AAGCGGGATGGCACTGAGATCACTTATGTGGATTACTACCAGCAGCAATATGGTATTACCATATCTGACC
TAAATCAGCCCGTACTTGTTAGTCTGTTAAAGAGGAAGAGAAATGACGACAGTGAGGCTCAGCTCGCCCA
CCTGTTACCTGAGCTCTGCTTTCTAACAGGGCTGACTGAGCAGGCAACCTCTGACTTTCAGCTGATGAAG
GCTGTGGCTGAAAAGACGCGTCTGAGTCCTTTGGGCCGGCAGCAGTGCCTGGCCAGGCTTGTGGACGACC
TCCAGAGGAACACCAATGCTCGTTTTGAACTGGAAACCTGGGGACTGCATTTTGGAAGCCAGGTATCTCT
GACCGGCCGGGTTGTGCCTTCAGAAAAAATATTAACGCAAGACCACATA---TGTCAACCTGTGTCTGCT
GCCGATTGGTCCAAGGATATTCGAACTTGCAAGATTTTGAGTGCACAGTCTTTGAATACCTGGTTGATTT
TATGTAGTGACAGAACTGAATATGTTGCCAACAGCTTTCTGAACTGCTTGAGAAGAGTTGGAGATTCCAT
GGGATTTAATGTGGACTACCCCAAAATCATAAAAGTACAAGAAAATCCAGCTGCATTTGTTAGAGCTGTA
CAGCACCATGTTGATCCTGATGTTCAGTTGGTAATGTGCATTCTGCCTTCTCATCAGAAGACCTATTATG
ATTCCATTAAAAAATATTTGAGCCTAGACTGCCCAGTCCCAAGCCAATGTGTGCTTGCTCGGACCTTGAA
TAAACAGGGCATGATGATGAGTATCGCCACCAAGATCGCCATGCAGATGACCTGCAAACTCGGAGGCGAA
CTGTGGGCTGTGGAAATACCTCTAAAGTCCCTGATGGTGGTCGGTATTGATGTCTGTAAAGATGCACTCA
GCAAGGACGTGATGGTCGTTGGATGCGTGGCCAGTGTTAACCCCGGAATCACCAGGTGGTTTTCCCGCTG
TATCCTTCAGAGAACAACCACTGATGTTGCAGATTGCTTAAAAGTTTTCATGACTGGAGCACTCAACAAA
TGGTACAAGTACAATCACGATTTGCCAGCACGGATAATTGTGTACCGTGCTGGTGTAGGGGATGGTCAAC
TGAAAGCACTTATTGAATATGAAGTCCCACAGCTGCTGAGCAGTCTAGCAGAATCCAGCTCAAATGCC--
-AGCTCAAGACTATCAGTGATTGTGGTCAGGAAGAAGTGCATGCCACGATTCTTTACCGAAATGAACCAC
ACTGTACAGAACCCCCCACTTGGCACTGTTGTGGATTCAGAAGCAACACGTAATGAATGGTATGACTTCT
ATCTCATCAGCCAGGTGGCTGGTCGGGGAACTGTTAGTCCTACCTACTATAATGTCATCTATGATGACAA
CGGCTTGAAGCCCGATCACATGCAGAGACTTACATTCAAATTATGCCACCTGTACTACAACTGGCCGGGC
TTAATCAGTGTCCCAGCACCATGTCAGTATGCCCACAAGCTGACCTTTCTGGTGGCACAAAGCATTCATA
AAGAACCCAGTTTGGAATTAGCCAACTTTCTCTTCTACCTG
>PIWIL4_Opossum
----------------------------------------------------------------------
----------------------------------------------------------------------
-------------------------------------------------ATGACTGGAAGAGCCAGAGTG
AGAGCCCGAGGAGTCTACAGAAGTTCA---GAATCCAGGCTATCTGGACAATCGCAGTCTTCG-------
-----------------------------------------GCATGGAGTCATCTTGCTGCGAGAGACAG
AGAAGCTGCGACCAGCTCCGGTCTCCTGGGAATTAAGAGGATTCCA------------------------
------------CAGAAATCTGAAGAAGGCATATCTGCTGGAGATGGGGCCGAATGTACTCTTGTCCAAA
GAGGAGGGAGAACCCAGCACAGAAATTTTCTGGAATTGGGAATCCACACCAGAGAGAAGTTGGAACACGT
CAAAGACTGTAAAACAGGTACCAGTGGTGCTCCGGTGAAACTGGTCACTAACATCTTTAATCTAGCTTTG
CCCAGAGAGTGGCATCTCTTCCAGTACCATGTGACCTTCAGTCCTGAGTTAGCATCCAAACGCCTGAGAA
TTGCCTTGCTTTGCAGTCACAGTAAATTCCAGAAAAAGGCCAAAGTCTTTGATGGTTCCATACTTTTTCT
ATCAGAAAAGCTAGAAGAAAAGGTCACAACATTGTCAGGTGAAACTAGACCAGGCATTTGTATAACAATT
ACTGTTACATTAACCAGTGAGCTGCCATCGTGTTCCCCTGTGTGCATTCAGTTTTTCAATATTATCTTCA
GAAAGATCTTAAAGAAGCTGTCTATGTACCAAATTGGACGGAACTTCTACAGCCCTGTAGATCCAGTGGA
AATTCCTCAACACAAACTGTCCCTGTGGCCTGGATTTGCCATTTCTGTCTCACAGCTTGAAAATAAGCTC
ATGTTTACTGCCAACGTGACCCATAAAGTCTTGCGCAATGAGACCGTTCTGGAATTCATGACCGATCTCT
ATAACAGGAAGGACAAGTCACGCTTCATAGAGACGTGTGAAAAGGAGTTGCTCGGATCCGTTGTCCTCAC
CAGGTACAATAACAAAACGTACCGGATCGATGACATTGACTGGTCTGTGAAACCGACCGACACCTTTCAG
AAACGAGATGGCACCAGGATCACCTATTTTGATTATTATAAACAGCAATATGATATCAAGTTGTCCGACC
TAAACCAGCCAATGCTTGTTAGTCAGTTGAAACGTAAGGGAACTGGCAATGAGGAAGCCCGGATTGCTCA
CCTGATTCCTGAGCTCTGCTATTTTACAGGTTTGAGCAAAAGAATGACTTCAGATTTCCGCTTGATGAAA
GACCTGGCTACAAATACTCATCTAAACCCTCTTTTAAGGCAACAGAGATTATCTAGACTTGCAGATAACA
TTCAGAGAAACAAGGAGGCTCGTTTTGAACTAGAGACCTGGGGGCTACAGTTTGGATGCCAGATGTCTCT
CACAGGCCGAGTAGTACCTTCAGAAAAAATACTAATGCAGGACACTATA---TGTCAGCCCATGTCTTCT
GCTAATTGGTCGAAGGACATGCGCAACTGCAAGCTATTGGGAGCACGGGCTTTGAACAACTGGCTAATCG
TGTGTAGCCACAGAAATGAAGATGTAGCCGAGAACCTCCTGAATTGCTTGAGAAGAGTGAGCGGTCCTAT
GGGATTTCACATTGAGAAGCCCAAAATCACAAAAGTACAAGAAAACACAACTGCATTTATACGAGCAATA
CAACAGCATACAAATCTTGACCTACAATTGGTAATGTGTATCCTTCCTTCAAATCAGAAGGACTGCTATG
ATTCAATTAAAAGATTTTTGAGCCTGGATCATCCAGTCCCAAGCCAATGTGTTCTAGCTCGAACCCTGAT
CCGGCAGGGAATGATGATGAGTATCGCCACAAAGATTGCAATGCAGATGGTTTCCAAGCTTGGAGGAGAG
TTGTGGGCAGTAGAGATACCGCTCAAGTCGCTCATGGTTGTTGGGATTGATGTCAACAAAGAAGCATGTG
CTAAAGGACGTTCGGCGGTCGGATTTGTAGCCAGCAGCAACTCCAGAATTACTAGGTGGTTTTCCCGTTG
TATCCTTCAGAACACAAAGACGAATATTGCAGATTGTTTGAAAGTTTGCATGAAAGGAGCACTTGACAAA
TGGTATAGATATAATCATTGTTTTCCAACACGCATCATAGTATATCGTGATGGTGTTGGGGATGGTCAGC
TACAGACCATTGTGGATTATGAAGTTCCACAGCTACTGAGCAGCCTCAGAGATTCCAATCCTAATTAT--
-AGCCCCAAAGTGTCAGTGATTGTGGTGAGAAAGTCGTGCATGCCCAGATTCTTTACTGAAATGAACAGC
ACACTGCAAAATCCACCACTGGGTACTGTGGTAGATTCGGAGGCAACACGTCCTGAATGGTATGATTTTT
ACTTGATCAGTCAGGCTGCTTATCAGGGAACTGTTACTCCAACATATTATAATGTGATCTACGATGATAA
TGGATTAAAACCAGACCACATGCAGCGGCTGACCTATAAGTTATGCCACCTCTATTACAACTGGCCTGGC
TTAATTAAGATCCCAGCACCATGTCAGTATGCTCATAAACTGACCTTTTTGGTGGGACAAAGTATCCACA
GAGAACCCAGCATGGAATTAGCTGACTATCTTTTCTACCTG
>PIWIL4_Rabbit
ATG-------------------------------------------------------------------
----------------------------------------------------------------------
-------------------------------------------GAGAACGTAAGCGGACGGGCCCGAGTG
CGGGCGCGAGGCATCGCCCGCTGCCCG---GGTGCCGCGGGAGTGGGGCGCACGCAGGCGTCGCCG----
-----------------------------------------CAGCCTCCATCTGTTGATCTTAGTGACAA
TGAAGGATCCTGTAGCCGGGGCCCTGTGGACACAAACAAGATTTCA------------------------
------------CAGCAGCGTAAAGAAACTGTTTCTCCTGGTGAC---ACTGGCAGTACTTTTGTGGAAG
GAGGTATGAAAATCAGG---CAGGACTTTGTGGATTTGGATATCTGTACCAGAGAAAAATTGGCACACGT
GAGAGATTGTAAAACAGGCTCCAGTGGAATACCTGTGAAACTGGCCACAAATCTCTTCCAGTTAGATCTG
CCCCAGGACTGGCAGCTGTACCAGTACCATGTGACCTACAGTCCAGATTTAGCGTCGAGAAGGCTGAGAA
TTGCTTTGCTTTATGGTCATCATAAGCTTTCCAATAAAGCAAAAGCATTTGATGGTGCCATCCTTTTTCT
CTCACAACAGCTAGAAGAAAAGGTCACAGAACTGTCCAGCGAAACTCAAAGAGGGGAGACAGTAAAGATA
ACCATCACTCTGACGAGGAAGCTGCCGTCAAGTTCCCCTGTGAGCATTCAGGTCTTCAACATCATCTTCA
AAAAGATCTTAAAGAAGTTGTCCATGTATCAGATTGGACGAAACTTCTATAAGCCTTCGGAGCCACTGAA
AATTCCCCAGCACAAACTGACGCTGTGGCCTGGATTTGCTGTGTCAATAGCGTACTTTGAGAGCAGGCTC
CTGTTCAGTGCCGATGTGAGTTTTAAAGTCCTCCGGAACGAGACTGTTCTAGAATTCATGTCTGACCTCT
GCCACAAAGCGGGGGCATCTGGCTTCACGCAGATGTGTGAGAAACAGCTGATCGGGCTCATTGTCCTCAC
AAGATACAATAACAAAACCTACCGTGTGGACGACATTGACTGGTCAGTGAGGGTCACGCACAGCTTTCAG
AAGCGTGACGGCACTGAGATCACCTATGTGGACTACTACAAGGAGCAATATGATATTACTCTATCTGACC
TAAATCAGCCAGTGCTTGTTAGTCTGCTGAAAAGCAAGAGAAATGACAGTGCTGAGGCCCGAGTGGTCCA
CCTGATCCCGGAGCTCTGCTTTCTAACAGGCCTGAGTGACCAGGCAACCTCTGATTTTCAACTGATGAAG
GCTGTGGCTGAGGAAACGCGGCTCAGTCCTATGGGCCGGCAGCAGCGCCTGGCCAGACTCGCCGACGACA
TCCAGAGAAACAAGGATGCGCGTTTCGAGCTAGAGACCTGGGGGCTGCATTTTGGAAGCCAGGTGTCCCT
GACCGGCCGAGTTGTTCCTCCAGAAAAAATATTGCTGCAAGATCACATA---TGTCAACCCATGTCTGCT
GCCGACTGGTCCAAGGATATACGAACTTGCAAGATTCTAAGTGCACAGTCTCTGGAGAAGTGGCTGCTTT
TGTGTGGTAGCAGGGCTGAAAACGTGATGGAGAACTTTCTGAGCTGCTTGAGAAGAGTTGGAAGTTCCAT
GGGATTTGGTGTGGGCTACCCCAAAATCATAAAAGTACAAGAAAATCCAGCTGCGTTCCTTAGAGCTATA
CAGCAACATGTTGATCCTGGTGTTCAGTTGGTAATGTGCATTCTACCTTCAAATCAGAAGAACTATTACG
ACTCCATTAAAAAATATTTGAGCACAGACTGTCCAGTCCCGAGCCAGTGTGTGCTGGTTCGGACCTTGAA
TAAACAAGGCATGATGATGAGTATCGCCACCAAGATTGCCATGCAGATGACCTGCAAACTGGGAGGCGAA
CTGTGGGCCGTGGAGATACCTTTGAAGTCCTTGATGGTGGTCGGTATTGATGTCTGTAAGGATGCATTCA
GCAAGAATATGGCGGTGGTTGGATTTGTGGCCAGTGTTAACCCTCAAGTCACCAGGTGGTTTTCTCGCTG
CATCCTTCAGAGGACAACGGCTGATGTTGCAGATTGCTTGAAAGTTTTCATGACTGGAGCGCTCAACAAG
TGGTACAAGTACAACCATAGTTTGCCAGCACGGGTAATTGTGTACCGTGATGGTGTAGGAGACGGTCAAC
TAAAAACAATTAATGAATATGAAGTCCCACAGCTGCTGAGCACTGTGACGGAGTCCCACTCAAATACC--
-AGCTCCAGGCTGTCAGTGGTTGTGGTCAGGAAGAGGTGCATGCCGCGGTTCTTCACGGAGAGGAACCAC
ACCCTGCAGAACCCCCCACTCGGCACTGTCGTGGATTCCGAAGCAACACGTCATGAGTGGTATGACTTCT
ACTTGATCAGCCAGACAGCCTGTCGAGGAACTGTTAATCCCACATACTATAATGTCATCTATGATGACAA
TGGCCTGAAGCCTGACCACATGCAGAGACTTACGTTCAAAATGTGCCACCTGTACTACAATTGGCAGGGA
TTAATCAGTATCCCAGCACCATGCCAGTATGCCCACAAACTGACCTTCCTGGTGGCACAGAGCATTCATA
AAGAACCAAGTTTAGAATTAGCCAACTCTCTCTTCTACCTG
>PIWIL4_Megabat
ATG-------------------------------------------------------------------
----------------------------------------------------------------------
----------------------------------------AGTGGGCCCATGAGTGGGCGGGCCCGTGTG
AGGGCGCGAGGCATCTCCTGGAGCTCC---AGAGCCTCAGAAATGGGGCGTCCCCAGGCCTCGCCG----
-----------------------------------------CCGCTTACATCTGCTGATCTCAGTGATAA
TGAAGCATCATCTCACAGTGGCTTCGTGGGAACAAGTGGGATTTCA------------------------
------------CAGCAATATAAAGGTGGCATATCTTCTGGTGAT---GCCGGATGTACCTTCATGGAAA
GAGGTGGGAAAATCAGA---CGGGACTTCATGGATTTGGGTGTGTGTACCAGAGAGAAGTTGGCCCATGT
GAGAGACTGCAAAACAGGTTCCAGTGGAATACCTGTGAAACTGATCACAAATCTCTTTAGTTTAGATTTG
CCCCAGAACTGGCAGCTATACCAATATCATGTGACATATATGCCAGACTTAGAATCTAGAAGGATGAGAA
TTGCTTTGCTTTATAGTCACAGGGAACTTTCCAACAAAGCCAAAGCATTCGATGGTGTCATCCTTTTTCT
CTCACACAAGCTAGAAGAAAAGGTCACAGAATTGTCAAGTGAAACTCAAAGAGGCGAGACTGTAAAGATG
ACTATTACTCTGACGAGGGAGCTGCCAGCAAGTTCCCCCGTGTGCATCCAGGTCTTCAGTATCATCTTCA
GAAAGATCTTAAAAAAGTTGTCCATGTACCAAATTGGACGGAACTTCTATAAGCCTTCTGAGCCAGTGGA
AATTCCCCAGCACAACTTGTCCCTTTGGCCCGGGTTCTCCATTTCTGTATCGCAGTTTGAAAGTCGGCTC
CTGTTTAGTGCTGATGTGAGTTATAAACTCCTCCGGAATGAGACTGTTCTGGAATTCATGACTGGTCTCT
GCCACCAAACCGGCATGTCTGGCTTTCCCCAGATGTGTGAAAACCAGCTGATTGGGCTCATTGTCCTTAC
A---------------------------------------------------------------------
---------------------------------------------CAATATGATATTACCCTATCTGACC
TAAATCAGCCGATGCTTGTTAGTCTGTTGAAAAGCAAGAGAAATGACAACCCTGGGGCTCGGATGGCCCA
CCTGATACCTGAGCTGTGCTTTCTAACAGGGCTAACTAGCCAGGTAACCTCTGATTTCCAACTGATGAAG
GCTGTAGCTGAAGAAACGCGTCTCAGTCCTTTGGGAAGGCAGCAGCGCCTGGCCAGGCTTGCTGATGACA
TCCAGAGAAACAAGGATGCTCGCTTTGAGCTGGAAACCTGGGGACTGCATTTTGGATGCCAGATGTCTTT
GACTGGCCGGGTTGTACCTTCAGAAAAAATACTAATGCAAGACCACATA---TGTCAACCAGTGTCTGCT
GCTGATTGGTCCAAGGATATGCGAACTTGCAAGATTTTAAGTGCACCATCTCTGAGTAAATGGTTGATTA
TATGTAGTAACAGAGCTGAAAATGTGACTGAGAACTTTTTGAGTTGCTTGAGAAGAGTTGGAAGTTCCAT
GGGATTTAATGTGGACTACCCCAAAATCATAAAAGTACAAGAAAATCCAGCTGCATTTCTTAGCACTATA
CAGAAACATGCTGATCCTGATGTTCAGTTGGTAATGTGTATTCTGCCTTCTAATCAGCAGAACTATTATG
ATTCCATTAAAAAATATTTGAGCTCCGACTTTCCAGTCCCGAGTCAATGTGTGCTTGTTCGGACCTTGAA
TAAACAGGGAATGATGATGACTCTGGCCACCAAGATTGCCATGCAAATGACCTGTAAACTCGGAGGCGAG
CTGTGGGCTGTGGAGATCCCTTTAAAGTCCCTGATGGTAGTTGGTATTGATGTCTGTAAGGATGCATTCA
ACAAGGGAATGTTGGTGGTTGGATTTGTGGCCAGTATCAACCCCAGAATCACCAGGTGGTTTTCCCGCTG
TATCCTTCAGAAAACAACAACTGATGTTGCAGACTGCTTAAAAGTTTTCATGATCGGAGCACTCAACAAA
TGGTACAAGCACAATCATGGTTTGCCAGCACGGATCATTGTATATCGTGACGGCGTAGGGGACGGTCAGC
TGAAAACACTTATTGAGTACGAAGTCCCACAGCTGCTGAGCAGTGTGGCAGAAGCAAGTTCAAACACC--
----------------------------------------------------------------------
ACCATACAGAACCCGCCACTTGGCACCGTGGTGGATTCGGAAGCGACTCGTCCTGAATGGTATGACTTTT
ACTTGGTCAGCCAGGCCGCCTGTCGGGGAACTGTCAGTCCCACCTACTATAATGTCATCTATGATGACAA
TGGCTTGAAGCCCGACCACATGCAGAGACTTACATTCAAACTGTGCCACCTGTACTACAATTGGCCGGGC
TTAATCAGTATCCCAGCACCATGTCAGTATGCCCACAAGCTGACCTTCCTGGTGGCACAAAGCATTCATA
AAGAACCAAGTCTGGAATTAGCCAATTCTCTCTTCTACCTG
>PIWIL4_Deermouse
----------------------------------------------------------------------
----------------------------------------------------------------------
-------------------------------------------------ATGAGTGGACGGGCCCGAGTG
AGGGCACGAGGCATCGCCCCCAGCCAT---GGTACTAGGGAAGAGGGGCGCGCCCCAGGATACCTC----
-----------------------------------------ACGACCACATCTGCCAGTCCTGAGGACAG
TCAGGCATTGAGCAGT------------GGAGCGAGCGCCATTTCA------------------------
------------GAGTCACATGAGGTTGGTGTCTCTTCTGATGAT---GGTGGACGGACCTTCATGGAAA
GAAGAGACAAAGTCAGC---CGGGACTTCATAGATTTGACTGTCTGTACCAGGGAGAAGTTGGCACATGT
GAAAGATTGTAAAACAGGTTCTAACGGAATACCTGTGCGGCTCGTCACGAATCTCTTTAGTGTAGATTTG
CCCCAGGATTGGCAGCTGTACCAGTACCACGTCGTGTGTAACCCAGATTTAGCCTCAAGGAGGCTGAAGA
TTGCTTTGCTTTATGGTCACAGCAAACTCTTGGACAAGGCAAAAGCATTTGATGGCACCAGCCTTTTCCT
CTCAGAAAAGCTGGACCAAACGGTCACAGAACTGACAAGTGAAACCCAGAGAGGTGAGACTGTCACGATG
ACGCTCACTCTGACGAGCCAGCTGTCCGCAAGGTCCCCAGTGTGCATTCAGTTCCTCAACGTCATCTTCA
GAAAGATCTTTAAAAAGTTGAGAATGTACCAGATTGGACGGAACTTCTATAAGCCTTCAGAACCAGTGGA
GATTCCCCAGTACAAATTGTCCCTGTGGCCTGGGTTTGCCATTTCTGTGTCCCAGTTTGAAAGCAGACTC
CTGTTCAATGCTGACGTGAGCTACAAAGTCCTCCGAAATGAGACTGTTCTGGAATTCATGACTGATCTCT
GCTTCAGAACCGGCACGTCCCACTTCACTGAGACATGCCAGAAAGAGCTAGTGGGACTCATTGTCCTTAC
CCGATACAACAACAAGACATACCGTATCGACGACATTGACTGGTCTGTGAAGCCTACACATGCCTTTCAT
AAGCGGGACGGCTCCGAGATCACATACGTGGATTACTACAAGCAGCAATACAATATCACTTTATCTGACC
TAAATCAGCCAGTGCTTGTTAGTCTGCTGAAAAGAAAGAGGACTGGTAACACGGAGCCTCAGATGGTCCA
CCTGATCCCGGAGCTCTGCTTTCTCACAGGCCTGTCCAGCCAGGCAACCTCAGATTTCCACCTGATGAAG
GCAGTGGCTGAAGAAACTCAGCTCAGTCCCGTGGGACGGCAGCAGCAGCTGGCCCGGCTTGTGGATGACA
TCCAGAGGAACCAGGTGGCTCGATTTGAGCTTGAGACTTGGGGATTGCGCTTTGGAAGTCAGATATCCAT
GACTGGCCGGGTAGTTTCTTCTGAAAAAATACTGCTGCAGGACCACACA---TGCCAACCTGCGTCTGCT
GCTAATTGGTCCAAGGATATGCGAAATTGCAAAGTTCTGAGTTCTCAGCCTTTGAACAGATGGTTGATCA
TATGCTGCAGCAGGGCTGAGAACTTGATTGAAGCCCTCCTGAGCTGCTTGAGGAGAGTTGGAGGTCCCAT
GGGATTTAGCGTGGACTACCCAAAAATCATCAAAGTAGACGAACATCCAGCAGCGTTCCTTCGAGCCATC
CAGCTGCATGTCAGCCCTGATGTTCAGTTGGTGATGTGCATTCTGCCTTCTAATCAGAACAACTATTATG
ACTCCATTAAAAAGTATTTGAGCTCTGACTTCCCGGTCCCAAGCCAGTGTGTGCTAACCCGGACCTTGAC
TAAGCAAGGAATGATGATGAGTGTGACCACCAAGATTGCCATGCAGATGACCTGCAAGCTTGGCGGCGAG
CTGTGGGCTGTGGAGATTCCATTGAAGTCCCTGATGGTGGTTGGTATTGATATCTGTAGAGACGCCCTCA
ACAAGGATGTGGTGGTCATTGGATTTGTAGCCAGCATTAACTCCAGGATCACCAGGTGGAATTCCCGATG
CGTTCTTCAGAGAACAGCAGCCGAAATTGCAGATTGCCTGAAAGTCTGCATGACTGGCGCTCTCAACAAA
TGGTACAAGCACAACCATAGCCTGCCCTCGCGGATAATCGTGTACCGAGATGGTGTGGGGAATGGACAGC
TGAAGGCAGTTTTGGAATATGAAGTCCCACAGCTGCTGAGCAGTGTGACTGAGTGCGGCCCGGGTGCCAG
CAGCAGCCGACTGTCGGTGGTCGTGGTCAGGAAGAAAAGCCTGCTGCGCTTCTTCACGGAGACGGGCCAC
ACTCTGCAGAACCCCCCAGTTGGCACTGTTGTGGACTCGGAAGCAACACGCCCTGATTGGTATGACTTCT
ACCTGGTCAGCCAGACTGCTAACCGGGGCACAGTTAGTCCCAGCTACTATAACGTCATCTATGATGACAA
CGGCCTGAAGCCTGATCACATGCAGAGACTGACCTTCAAACTCTGCCATCTCTACTACAACTGGCAGGGC
TTAATCAGTGTCCCTGCGCCATGCCAGTACGCACACAAGCTGACCTTCCTGGTGGCACAGAGCATCCATA
AGGAACCAAGTTTGGAATTGGCCAACAATCTCTTCTACCTG
>PIWIL4_Dog
----------------------------------------------------------------------
----------------------------------------------------------------------
-------------------------------------------------ATGAGCGGCCGCGCCCGCGCC
AGGGCGAGAGGCAGGGCCCCGGGCCCC---GGCGCCACGGAGGTGGGGCGCCCCTCGGCCGCGCCC----
-----------------------------------------TCGCCTACATCTGTTGATACTGGTGACAA
GGAAGCATCCTCTTCCAGTGGCTTCGTGGGAACAAGCAGGGTTTCC------------------------
------------CAGCAACGTGAAGATGGTATATCTTCTGGTGAT---GCTGGATGTACTTTCATTGAAA
GAGGTGGGAAAATCAGA---CGAGACGTCATGGATCTGGGTATCTGTACCAGAGAGAAATTGGCCCATGT
GAGAGATTGCAAAAGAGGTTCCAGTGGAGTGCCTGTGAAACTGGTCACAAATCTGTTTAGTTTAGATTTG
CCCCAGAACTGGCAGCTATACCAATATCATGTGGCATATGTACCAGAATTAGAATCTAGAAGGCTAAGAA
TTGCTTTGCTGTATAGTCATGCAGAGTTTTCCAACAAAGCAAAAGCATTTGATGGCACCATCCTTTTTCT
CTCACAAAAACTGGAAGACAAGGTCACAGAATTGTCAAGTGAAACTTCAAAAGGTGAGACTGTAAAGATG
ACCATCACTCTGATAATGGAGCTGCCAGCAAGTTCCCCCATATGCATCCAGGTCCTCAATATCATCTTCA
AAAAGATCTTTAAAAAGTTGGCCATGTACCAAATTGGACGGAACTTCTATAAGCCTTCTGAGCCCGTGGA
AATTCCCCAGCACAAGTTGTCCCTTTGGCCTGGTTTTGCTATTTCTGTGTCACAGTTTGAAAGCAGGCTC
CAGTTTACTGCTGATGTGAGTTATAAAGTACTCCGGAATGAGACGGTTCTAGAATTCATGACTGGTATCT
GCCAGCAAACTGGCATGTCCTGCTTTGCCCAGATGTGTGAAAAACAGCTGCTTGGGCTTATTGTCCTTAC
AAGATACAATAATAAAACCTATCGTATCGATGACATTGACTGGTCGGTGAAGCCCACGCACACCTTTCAG
AAGCAGGATGGTACTGAGATCACCTACGTGGATTACTATAAACAGCAATATGATATTACTTTATCTGACC
TAAACCAGCCAGTGCTTGTTAGTCTGCTGAAGAGTAAGAGAAATGACAATACTGAGGCTCGGATGGCCCA
CCTGATACCCGAGCTCTGCTTTATAACAGGGCTGACCCGCCAGGCAACCACTGATTTCCAGCTGATGAAG
GTCGTGGCTGAAAAAACTCGTCTCAGCCCTTTGGGAAGGCAGCAGTGCCTGGCCAGGCTTGCTGATGACA
TTCAGAGAAACAAGTATGCTCGTTTTGAGCTGGAGACCTGGGGGCTGCATTTTGGATGCCAGATGTCTCT
GACTGGGCGGGTTTTGCCTTCAGAAAAAATATTAATGCAAGACCATGTA---TGTCAACCTGTGTCTGCT
GCTGAGTGGTCCAAGGACATGCGGAATTGCAAGATTTTAAGTGCACGGCCTTTGAATAAGTGGTTGATTA
TATGTAGCAACAGAGATAAAAATGTGGCTGAGGACTTTTTGCACTGCCTGAGAAGAGCTGGAAGTTCCAT
GGGATTTAATGTGGACTACCCCAAAAACATAAAAGTTCAAGAAAATCCAGCTGCATTCCTTAGCGCTCTA
CAGAAACATGTTGATCCTGATGTTCAGTTGGTAATGTGTATCCTGCCTTCTAATCAGAAGAGCTACTATG
ATTCCATTAAAAAATATCTGAACTCCTTCTGCCCAGTGCCGAGCCAGTGTGCGCTTACACGGACTTTGAA
TAAACAGCAGATGATGATGAGCATCGCCACCAGGATTGCCATGCAAATGGCCTGTAAACTCGGAGGCGAA
CTGTGGGCTGTCGAGATCCCTTTAAAGTCCCTGATGGTGGTCGGGATTGATGTCTGTAAAGATGACTTCA
GCAAGGATATGGTGGTGGTTGGATTTGTGGCCAGTATTAACCCCAGAATCACCAGGTGGTTTTCTCGCTG
TATTCTTCAGAGAACCACGACTGACGTTGCAGACTGCTTAAAAGTTTTCATGACTGGAGCACTCAACAAA
TGGTACAAGCACAACCATGGTTTGCCAGCACGGATAGTTGTGTACCGGGATGGGGTAGGGGACGGTCAGC
TAAAAACACTGATTGAATATGAAGTTCCACAGCTGCTGAGCAGTGTGACAGAAGCAAGTTCAAATACC--
-AGCCCCAAACTGTCCGTGATTGTGGTCCGGAAGAAGTGCACGCCACGATTCTTCACAGAAACCGACCGA
TCCGTGCAGAACCCGCCCCTGGGCACCGTGGTGGACTCGGAAGCAACTCGTCCTGAGTGGTACGACTTCT
ACTTGATCAGTCGGGCTGCCTGCCGGGGAACCGTCAGTCCCACCCACTATAATGTCATCTACGATGACAA
TGGCTTGAAGCCCGATCACATGCAGAGACTTACGTTCAAACTGTGCCATCTGTACTACAACTGGCCGGGC
CTAATCAGTATCCCAGCCCCCTGCCAGTATGCGCACAAGCTGACCTTTCTGGTGGCCCAGAGCATTCACA
AAGAACCAAGTTTGGAATTATCCAACTCTCTCTTCTACCTG
>PIWIL4_MouseLemur
----------------------------------------------------------------------
----------------------------------------------------------------------
-------------------------------------------------ATGAGCGGACGGGCCCGCGTG
AGGGCGCGAGGCCTCGCCCGCAGCCCC---AGCGCCGCGCAGGGGGGGCGCGCCCAGCTCTCGCCC----
-----------------------------------------TCGCTTACATCTGTTGCTCTTAGTGACAA
TGAAGCTTCGTCTAGCAGTGACTTCGTGGAGACAAGCAGGATTTCA------------------------
------------TCGAACTGTAAAGATGGCGTATCTTCTGGTAAT---GTTGGAAGTACCTTCCCGGAAA
GAGGTGTGGCAATCAGT---CGGAACTTCGTAGATCTGGAAATCTGTACCAGACAGAAATTGGCACATGT
GAGAGACTCTAAAACAGGTTCTAGTGGAATACCTGTGAAACTGGTGACAAATCTCTTTAGTTTAGATTTG
CCCCAGGACTGGCAGCTATACCAGTACCATGTGACGTATATTCCAGATTTAGCATCTAGAAGGCTGAGAA
TTGCTTTGCTTTATAGTCACAGTGAACTTTCCAACAAAGCAAAAGCATTTGATGGCGCCGTCCTTTTTCT
CTCACAAAAGCTAAAAGAAAAGGTCACAGAGCTGTCAAGTGAGACTAAAAGAGGTGAGACTGTGAAGATG
ACCATCACTCTGACGAGCGAGCTGCCATCCAGTTCCCCTGTGTGCATCCAAGTCTTCAATATCATCTTCA
AAAAGATCTTAAAAAAGTTGTCCATGTACCAAATTGGACGGAACTTCTATAATCCCTCAGAGCCAGTGGA
AATTCCCCAGCACAAATTATCCCTTTGGCCTGGGTTTGCCATTTCTGTATCCCAGTTTGAAAGTAGGCTC
CTGTTCAGTGCTGACGTGAGTTATAAAGTCCTCCGGAATGAGACGGTTCTGGAATTCATGACTGCTCTCT
GCCACAAAACTGGCCCGTCCTGCTTCAGCGAGTCCTGTGAGAAACAGCTGATAGGGCTCATTGTCCTCAC
AAGATATAATAACAAAACCTATCGCATTGATGACATCGACTGGTCCGTGAGGCCCACGCACACCTTTCAG
AAGCGGGATGGCACTGAGATCACCTACGTGGATTACTACAAGCAGCAATATGATATTACTTTATCTGACC
TAAATCAGCCAATGCTTGTTAGTCTGTTGAAGAGCAAGAGAAATAACAACACTGAGACTCAGCTTGTGCA
CCTGGTACCTGAGTTCTGCTTTCTAACAGGGCTGACTGACCAGGCAACCTCTGATTTTCAGCTGATGAAG
GCTGTAGCCGAAGAGATGCGTCTGGGTCCCTTGGGCCGGCAGCAGCGCCTGGCCAGGCTCGTGGACAACA
TCCAGAGAAACAAGGATGCTCGTTTTGAGTTAGAAACCTGGGGACTGCATTTTGGAAGCCAGATGTCTCT
GACTGGTAGGGTTGTGCCTTCAGAAAAAATATTAATGCAAGACCACATA---TGTCAACCTGTGTCTTCT
GCTGATTGGTCCAAGGATATTCGAGCTTGCAAGATTTTAAGTGCACAGTCTTTGAATGCATGGTTGATTT
TATGTAGCAACAGAACGGAAATTGTGACCGAGAGCTTTGTGAACTGCTTGAGAAAAGTGGGCAGTGTCAT
GGGATTTAATGTGGACTACCCCAAAATCATAAGAGTACAAGAAAATCCAGCTGCATTTCTTAGAGCTATA
CAGCAACATGTTCATCCTGATGTTCAATTGGTGATGTGCATTCTGCCTTCTAATCAGAAAAACTATTATG
ATTCTATTAAAAAATATTTGAGCTCGGACTGCCCAGTCCCGAGCCAGTGCGTGCTCGCCCGGACCTTGAA
TAAACAGGGAATGATGATGAGCATTGCCACCAGGATCGCCATGCAGATGGCGTGTAAACTCGGAGGCGAG
CTGTGGGCCGTGGAGATTCCTTTAAAGTCCCTGATGGTGGTCGGTATTGATGTCTGTAGAGATGCACTCA
GCAAGGAA---GCGGTGGTCGGATGTGTGGCCAGTGTGAACCCCAGAATCACCAGGTGGTTTTCCCGCTG
TATTGTTCAGAGAACAGTAACGGATGTGGCAGATTGCTTAAGAGTTTTCATGACTGGAGCACTCAACAAA
TGGTACAAGTACAATCATGATTTGCCGGCTCGGATAATTGTGTACCGTGATGGTGTCGGGGATGGCCAAC
TGAAAACACTTGTTGAATATGAAGTCCCACAGCTGCTGACCAGTGTGACAGAAGCCAGCTCAAATACC--
-AGCTCTAGACTGTCAGTGATTGTGATCAGGAAGAAGTGCATGCCACGATTCTTCACAGAAATGAACCGC
ACTGTACAGAATCCCCCGCTTGGCACTGTCGTGGATTCAGAAGCAACGCGTCCGGAATGGTATGACTTTT
ACTTGATCAGCCAGGCAGCCCATCGGGGCACTGTTAACCCCACCTACTATAACGTTATCTACGATGACAA
TGGCTTGAAACCCGACCACATGCAGAGACTTACATTCAAACTGTGCCACCTGTACTACAACTGGCCGGGC
TTGGTCAGTGTCCCAGCACCATGTCTGTATGCACACAAGCTGACCTTTCTGGTGGCACAGAGCATCCACA
AAGAACCAAATTTGCAATTAGCCAATTGTCTCTTCTACCTG
>PIWIL4_Guinea_pig
----------------------------------------------------------------------
----------------------------------------------------------------------
-------------------------------------------------ATGAGTGGACGCGCCCGAGTG
AGGGCACGAGGCTTGGCCCGCAGCCCT---GATGCCCAGAGAGAGCAGCACACCCAGGCCTTGCCC----
--------------------------CTGGGGCGCAGA---ATGCACACACCAGTTGACCTTAGTGACAG
TGAAGCATCTGGTAGCAGCAGCGTGGAGGAAACAAACAGGATTCTG------------------------
------------CAGCATTGTAACAAGGGTGTATCTTCTGGTGAT---GTTGAAAGTACCATTGTAGAAA
AAGGTGTGAAAATAAGA---CGGGACTATATGGACTTGAATATCTGTACCAGGGAGAAATTGGCACATGT
GAGAGACTGCAAAACAGGTTCCAGTGGAATACCTGTGAAGCTGGTTACCAATCTCTTTAATTTAGGTTTG
CCTCAGGACTGGCAACTCTATCAGTACCATGTAACATATATTCCAGATTTAGCATCCAGAAGGCTGAGGA
TTGCTTTGCTTTATAATCACAGAAAATTTGCTAACCATGCAAAAGCATTCGATGGTACTGTCCTTTTTCT
CTCACAAAAACTAGAAGAAAAGGTCACAGAATTGTCAGCTGAAACTCAAAGAGGTGAGACTGTAAAGATG
ACTGTTACTCTAACCAGGGAGCTACCATCAAGTTCCCCCACGTGCATCCAAGTCTTCAACATCATCTTCA
GAAAGATCTTAAAAATGTTGTCTATGTACCAAATTGGACGGAACTTCTATAAGCCTTCAGAGCCAGTGGA
AATTCCCCAGCACAAATTATCCCTTTGGCCTGGGTTTGCTATTTCTGTATCACACTTTGAAAGCAGTCTT
CTCTTTGGTGCTGATGTGAGTTATAAAGTCCTCCGGAATGAGACTGTTTTGGAATTCATGACTGACCTCT
GCTACAAAATTGGCATCTCCTGCTTCATCCAAACATGTGAGCAACAGCTGATAGGACTTGTTGTTCTTAC
AAGGTACAATAACAAAACCTATCGCATTGATGACATTGACTGGTCTGTGAAACCGACACATACCTTTTGG
AGGCGGGATGGTTCCGAGATCACTTACGTAGATTATTATAAACAGCAGTATAATATTACTTTATCTGACC
TAAATCAGCCTGTGCTTGTTAGTCTATTGAAAAGCAAAAGAAATGACAACATTGAGCCTAAGATTATCCA
CCTGATACCAGAGCTCTGCTTTCTTACAGGCCTATCTGGGCCGGCAGCCTCTGATTACCAGCTGATGAAA
GCTGTGGCCGAAGAAATGCGCCTCAGTCCTCTGAGCCGGCAGCAGCAGCTGGCCAGGCTGGCGGATGACA
TCCAGAGAAACAAGGATACTCGTTTTGAACTGGAGACCTGGGGACTGTACCTTGGAAGCCAGATGTCTCT
GACTGGACGGGTTGTGCCTTCAGAAAAAATATTAATGCAAGAACATGTA---TGTCAACCTATGTCTGCT
GCTGACTGGTCCAAGGATATACGAACTTGCAAGATTTTAAATGCGGAGTCTTTGAATAAATGGTTGATTG
TATGTAGTAACAGAGCTGAAAATTTGATTGAGGGCTTTCTGAGTTGCTTGAGAAGAGTTGGAAGTTCCAT
GGGATTTAATGTGGACTACCCAAAAATCACAAAAGTACAAGAAAATACAGCTGCATACCTTCGAGCAATC
CAGCAACACGCTGATCTTGACGTTCAGTTGGTGATGTGCATCTTGCCTTCTAATCAGAAGAACCTTTATG
ATTCTATTAAAAAATACTTGAATTCAGACTGCCCAGTCCCAAGCCAGTGTGTGCTTACACGGACCTTGAG
TAAACAGGGGATGATGATGAGCGTTGCCACCAAGATTGCCATGCAGATGACTTGTAAACTCGGAGGCGAG
CTGTGGGCTGTGGAGATACCTTTAAAGTCCCTGATGGTGGTCGGTATTGATACCTGTAAAGACACATTCA
GCAAGCAA---GTGGTGGTTGGATTTGTAGCCAGTGTTAACCCCAGAATCACCAGGTGGTTTTCCCGCTG
CATACTTCAGAAAGCAGCAACTGATCTTGCAGACTGCTTAAAAGTCTTCATGACAGGAGCACTCAAAGAG
TGGTACAAGCACAACCACGATTTGCCGGCCCGGATAATTGTGTATCGTGACGGCATAGGGGATGGGCAGC
TGAAAACAGTTGTTGAATATGAAGTCCCACAGCTGCTTAGCAGTGTGGCAGAATCTGGATCAAAAACC--
----------------------------------------------------------------------
----------------------------------------------------------------------
----------------------------------------------------------------------
----------------------------------------------------------------------
----------------------------------------------------------------------
--------------------------------------AGG
>PIWIL4_Kangaroo_rat
ATG-------------------------------------------------------------------
--------GATTTG--------------------------------------------------------
----------TGGTGTACCTCACCGGCCGCGTCC---GAGCAAGACAGAGTGTGGCCGCGCGAGCCCCTC
AAGAGTCGCTACTTGCTGCGTTCTAACTTGGCCGTACATTTTTGGGGAGAAAAGTGGCCCTGTTCATACC
ATGATGTGGATTATAGTCTGGTACAGTTCGGCCTTGTTTACCGGACCACATCAGTTGATCCTGGTGACGG
TGAAGTGGCCTCATGCAGTGGCTTCCTGGGAACCAGCGGGACTTCA------------------------
------------CAGCAAGACAAAGATGGTTTATCTTTGGATAAT---GTTAGAAGTACTGTTGCAGAAA
GAAGTGTGAAGATGAAA---CGGGACTTCATGGACCTGGGTATCTGTATCAGACAGAAATTGGCACATGT
GAAAGACTGTAAAACAGGTTCGAGTGGAATACCTGTGAATCTGGTTACAAATCTCTTCAATTTAGATATT
CCCCGAGACTGGCATCTCTACCAGTACCATGTGACTTATAATCCAGATATCGAATCTAGAAGGCTGAGGA
TTGCTCTGCTTTATAATCACAGTGAACTTGCCAACAAAGCAAAAGCATTTGATGGTGCTATCCTTTTTCT
TTCACAAAAGCTAGAAAAAAAGGTCACAGAACTGTCAAGTAAAACTCACAGAGATGAAACCATAAAGATG
ACTGTCACTCTAACGTGTGAACTGCCCTCAAGCTCTCCTATGTGCATCCAGTTCCTCAATATCATCTTCA
AAAAGATATTAAAAAAGTTGTCCATGTACCAAATTGGAAGGAACTTCTATAACCCTTCAAAGGCAGTGGA
AATTCCCCAGCACAAATTATCCCTTTGGCCTGGGTTTGCCATTTCTGTGTCACATTATGAAAGCAGGCTC
CTGTTTAGTGCTGATGTAAGTTATAAAATTCTCCGGAATGAAACTGTTCTGGAGTTTATGACTGATCTCT
GTTACAACGCTGCTATGTCTGACTTCACCCAGATGTGTGAGAAACAGCTTATAGGGCGCATTGTCCTTAC
AAGGTACAATAACAGAACCTACCGCATTGACGACATCAGCTGGTCGGTGAAGCCAGTGCACACCTTCAAG
AGGCGGGATGGCTCAGAGATCTCCTACATAGATTATTACAAGCAGCAGTATGATATTACTTTATCTGACC
TAAATCAGCCAGTGCTTGTTAGTCTGTTGAAAAGCAAGAGAAATGACAACACTGAACCTTGGATTGTCCA
CCTGATACCAGAGCTTTGCTTTCTAACAGGTCTGACTGCCCAGGCAGCCTCTGATTTTCATTTGATGAAG
GCCATGGCTGCAGAAACAAAGCTCAGTCCTCTGAGCAGGCAGCAGCACCTGGCCAGGCTGGCTGACAACA
TCCAGAGG---------------------------TACTGGGGT--------------------------
----------------------------------------------------TGTCAACCTGTGTCTGCT
GCTGATTGGTCCAAGGATATACGAACCTGCAAGATGTTAAGTGCACAATCTTTGAATAAATGGTTGATTT
TATGCAGTAACAGAACTGAGAATGTGATCCAGAGTTTTCTGAGCTGTTTGAGAAGAGTCGGAAGTTCCAT
GGGATTTAATGTGGGCTACCCTAAAATCATAAACATACAGGAAAGCACAGCTGCGTTCATTAGAGCTATT
CAGCTACATGTGGACCCTAATGTTCAGTTGGTGATGTGTATTCTGCCTTCCAATCAAAAGAACTGTTACG
ATTCCATTAAAAAATACCTGAGCTCCGACTGCCCAGTCCCAAGCCAGTGTGTGCTTGCTCAGACCTTGAG
CAGACAGGGGATAATGATGAGTATTGCCACCAAGATTGCCATGCAGATGATCTGTAAGCTCGGAGGGGAG
CTGTGGGCCGTCGAGATTCCATTAAAGTCCCTGATGGTGGTTGGTATCGATCTCTGTAAAGATGCCTTCA
ACAAGGAGGAGGTGGTAGTTGGATTTGTGGCCAGTGTTAACCCCAGAATCACCAGGTGGTTTTCTCGCTG
CATCCTTCAGAAAACAACAGCCAATATTGCGGACTGTTTGAAAGTCTTCATGACTGGGGCACTGAAAAAA
TGGCTCAAGCACAACCATGATTTGCCGGCACGGATAATCGTGTATCGTGATGGTGTTGGGAATGGCCAGC
TAAAAACAGTTCTTGAATATGAAGTCCCACAGCTGCTGAGCAGCATCAGGGAATCCGGTTCA--------
-AGTACCAGGCTGTCTGTGCTCGTGGTCAGGAAGAAGTGCATGCCCCGGTTCTTTACAGAAGTGAGTCGC
ACCCTTCAGAACCCTCCTCTGGGCACTGTTGTAGATTCAGAAGCAACACATCCTGAGTGGTATGACTTTT
ACTTGGTCAGCCAGACTGCCCGTGGGGGAACTGTCAGCCCCACCCACTATAACATCATCTATGATGACAA
CAGCTTGAAGCCTGACCACATGCAGAGACTGACATTCAAACTCTGCCACCTGTACTATAACTGGCAGGGT
CTGATCAGTGTCCCAGCACCATGCCAGTACGCACACAAGCTGACCTTTCTGGTGGCACAGAGCATCCACA
AGGAGCCAAGCTTGGGCTTGGCTGATTGTCTCTTCTACCTC
>PIWIL4_CrabEatingMacaque
----------------------------------------------------------------------
----------------------------------------------------------------------
-------------------------------------------------ATGAGTGGAAGGGCCCGAGTG
AAAGCCAGAGGTATCGCCCGCAGCCCC---AGTGCCACAGAAGTGGGGCGCACCCAAGCCTCGCCA----
-----------------------------------------TTGCCTACATCTGTTGATCTTAGTAACAA
TGAAGCATCCTCTAGCAATGGCTTCTTGGGAACAAGCAGGATTTCA------------------------
------------ACGAACGATAAATATGGGATATCTTCTGGTGAT---GCTGGAAGTACCTCCATGGAAA
GAGGTGTGAAAAACAAA---CAGGACTTTATGGATTTGAGTATTTGTACCAGAGAAAAATTGGCACATGT
GAGAGATTGTAAAACAGGTTCCAGTGGAATACCTGTGAAACTGGTTACAAACCTCTTTAACTTAGATTTT
CCTCAAGACTGGCAGCTCTACCAGTACCATGTGACATACGTTCCAGATTTAGCATCTAGAAGGCTGAGAA
TTGCTTTACTTTATAGTCATAGTGAACTTTCCAACAAAGCAAAAGCATTTGACGGTGCCATCCTCTTTCT
GTCACAAAAGCTAGAAGAAAAGGTCACAGAATTGTCAAGTGAAACTCAAAGAGGCGAGACTATAAAGATG
ACTATCACCCTGAAGAGGGAGCTGCCATCAAGTTCTCCCGTGTGCATCCAGGTCTTCAATATCATCTTCA
GAAAGATCCTCAAAAAGTTGTCCATGTACCAAATTGGACGGAACTTCTATAATCCTTCAGAGCCAGTGGA
AATTCCCCAGCACAAATTATCTCTTTGGCCTGGGTTTGCCATTTCTGTATCATATTTTGAAAGCAAGCTC
CTGTTTAGCGCTGATGTGAGTTACAAGGTCCTCCGGAATGAGACGGTTCTGGAATTCATGACTGCTCTCT
GTCGAAGAACTGGCTTGACCTGTTTCACCCAGACGTGTGAGAAGCAGCTAATAGGGCTCATTGTCCTTAC
AAGATACAATAACAGAACCTACTCCATTGATGACATTGACTGGTCAGTGAAGCCCACACACACCTTTCAG
AAGCGGGATGGCACCGAGATCACCTATGTGGATTACTACAAGCAGCAATATGATATTACTGTATCTGACC
TCAATCAGCCCATGCTTGTTAGTCTGTTAAAGAGGAAGAGAAATGACAACAGTGAGGCTCGGCTCGCCCA
CCTGATACCTGAGCTCTGCTTTCTAACAGGGCTGACTGACCAGGCAACCTCTGATTTCCAGCTGATGAAG
GCTGTGGCTGAAAAGACACGTCTCCCTCCTTCAGGCCGGCAGCAGCGCCTGGCCAGGCTTGTGGACAACA
TCCAGAGGAACACCAATGCTCGTTTTGAACTAGAGACCTGGGGACTGCATTTTGGAAGCCAGATATCTCT
GACTGGCCGGGTTGTACCTTCAGAAAAAATATTAATGCAAGACCACATA---TGTCAACCTGTGTCTGCT
GCTGATTGGTCCAAGGATGTTCGAACTTGCAAAATTTTAAATGCACGGTCTTTGAATACCTGGTTGATTT
TATGTAGTGACAGAACTGAATATGTTGCTGAGAGCTTTCTGAACTGCTTGAGAAGAGTTGCAGGTTCCAT
GGGATTTAATGTGGACTACCCCAAAATCATAAAAGTGCAAGAAAATCCAGCTGCATTTGTTAGAGCTGTA
CAGCAATATGTTGATCCTGATGTTCAGTTGGTAATGTGCATTCTGCCTTCTAATCAGAAGACCTATTATG
ATTCCATTAAAAAATATTTGAGCTCAGACTGCCCAGTCCCAAGCCAATGTGTGCTTGCTCGGACTTTGAA
TAAACAGGGCATGATGATGAGTATCGCCACCAAGATCGCCATGCAGATGACTTGCAAGCTCGGAGGCGAA
CTGTGGGCTGTGGAAATACCTTTGAAGTCCCTGATGGTGGTCGGTATTGATGTCTGTAAAGATGCACTCA
GCAAGGACGTGATGGTGGTTGGATGCGTGGCCAGTGTTAACCCCAGAATCACCAGGTGGTTTTCCCGCTG
TATCCTTCAGAGAACAATGACTGATGTTGCAGATTGCTTGAAAGTTTTCATGACTGGAGCACTCAACAAA
TGGTACAAGTACAATCATGATTTGCCAGCACGGATAATTGTGTACCGTGCTGGTGTAGGGGATGGTCAGC
TGAAAACACTTGTTGAATATGAAGTCCCTCAGCTGCTGAGCAGTGTGGCAGAATCCAGCTCAAATACC--
-AGCTCAAGACTGTCGGTGATTGTGGTCAGGAAGAAGTGCATGCCACGATTCTTTACCGAAATGAACCGC
ACTGTACAGAATCCCCCAATTGGCACCGTCGTGGATTCAGAAGCAACACGTAACGAATGGTATGACTTTT
ACCTGATCAGCCAGGTGGCCTGTCGGGGAACTGTTAGTCCTACCTACTATAATGTCATCTATGATGATAA
TGGCTTGAAGCCCGACCATATGCAGAGACTTACATTCAAACTGTGCCACCTGTACTACAACTGGCCGGGC
ATAGTCAGTGTCCCAGCACCATGTCAGTATGCTCACAAGCTGACCTTTCTGGTGGCACAAAGCATTCATA
AAGAACCCAGTCTGGAATTAGCCAATCATCTGTTCTACCTG
>PIWIL4_Koala
----------------------------------------------------------------------
----------------------------------------------------------------------
-------------------------------------------------ATGACTGGAAGAGCCAGAGTA
AGAGCCCGAGGTCTCTGCAGAAACCTG---GAATCCAGGAATCTGGGACAATCACAGGCGTCA-------
-----------------------------------------TCATGGAATCATCCTGTTGTGTGTGACAG
TGAAGCCTCAGCCAGTACCAGTCTCCTGGACACTGATAGGATTCCA------------------------
------------CAGAGGTTCAAAGGAAGTGGATCTGCTGGAGATGGGGCTGGAAATACTCTTATTCAAA
GAGGAGGGAAAACCTGG---AATAGTTTTCTGGAGCTGGGAATCCACACCAGGGAGAAGTTGGCACATGT
CAGAGACTGTAAAACAGGTTCCAGTGGAGCTCCAGTGAAACTAGTTACTAACCTCTTTAATCTAGGTTTG
CCCAGAGAATGGCATCTCTTCCAGTACCATGTGGTGTTCACTCCAGACTTAGCATCCAAGCGACTGAGAA
TTGCTTTGCTTTACAGTCACAGTAAATTCCTGAAAAAGGCCAAAGTCTTTGATGGTACCATGCTTTTTCT
CTCAGAAAAGCTAGAAGAAAAGGTGACAGAATTGTCAGGTGAAACTCAAAAAGGCATTTATGTAACAATT
ACCATTACATTAATAAGTGAGCTACCATCAAGTTCTCCTACGTGTATTCAGTTTTTCAATATTATCTTCA
AAAAGATCTTACGGAAGCTGTCTATGTACCAAATCGGACGGAACTTCTATAGTCCTTCAGATCCGGTGGA
AATTCCTCAACACAAACTGTCCCTGTGGCCCGGATTTGCCATTTCTGTCTCACAGTTTGAAAATAAGCTC
ATGTTTACTGCCAATGTAACTCATAAAGTCTTACGTAATGAGACAGTTCTTGAATTCATGGCTGATTTAT
ATAACAGAAAAGACAAGTCACACTTCATAGAAACCTGTGAAAAGGAGTTGCTAGGATGTATTGTTCTCAC
AAGGTACAATAACAGAACTTACCGGATTGATGACATTGATTGGTCTGTGAAGCCGACTGATGCCTTTCAG
AAACGAGACGGCACCAAGATCACCTATTTTGATTATTATAAACAGCAATATGATATCAGCTTATCTGACC
TAACCCAGCCAATGCTCGTTAGTCAGTTGAAAAGTAAGGGAACTGACAGTGGTGAAGTCCGGATTGCTCA
CCTGGTTCCTGAGCTCTGCTTTCTCACAGGTTTGAGCAAAAGAGTGACTTCAGATTTCCGCGTGATGAAA
GACCTGGCTACAGAAACTCATCTAAACCCTATTTGCAGGCAACAGAGACTGTCTAGACTTGCTGATAACA
TTCAGAGAAACACGGAGGCTCGTTTTGAACTAGAGACCTGGGGACTACAGTTTGGATGCCAGGTGTCTCT
GACAGGCCGCGTAGTTCCTTCAGAGAAAATACTAATGCAGGACAGTATA---TGTCAGCCCATGTCTGCT
GCTGATTGGTCGCGGGACATGCGTCACTGCAAGCTATTAGGTGCCCAGCGCTTGAATAACTGGCTGATTG
TGTGTGGCCACAGAAATGAAGATGCAGCTGAGAGCCTCCTGAGCTGCTTGAGAAGAGTGAGCGAGCCCAT
GGGATTTCTCGTTGGGCAGCCCAAAATCATAAAAGCACAAGAAAACACAGCGGCATTTATACGAGCAATA
CAACAGCATGTAAATCCTGATGTACAATTGGTGTTGTGTGTCCTTCCTTCAAATCAAAAGGACTGCTATG
ATTCAATTAAAAGGTTTTTGAGCCTGGACCATCCAGTCCCAAGCCAGTGTGTTCTGGCTCAAACTCTGAG
CCGGCAAGGAACGATGATGAGCATTGCCACGAAGATTGCAATGCAGGTGGTCTGCAAGCTTGGAGGAGAG
TTGTGGGCAGTAGAGATACCGCTCAAGTCACTCATGGTGGTTGGAATTGATGTTGGCAGAGACGCATGCG
CCAGGGGACATTCGATAGTCGGATTCGTAGCCAGCAGCAATTCCAGAATTACCAGATGGTTTTCTCGCTG
TATCCTTCAGAGCACAAAGTCGGATATTGCGGATTGCTTGAAAGTTTGCATGAAAGGTGCGCTCAACAAG
TGGTACAGATATAATCATTGTTTTCCAACACGCATCATTGTGTATCGTGATGGTGTTGGGGATGGTCAGC
TCCAGACAATTGTGGATTATGAGGTTCCACAGCTGCTGAGTAGTCTCAGAGATTCCAATTCTAGTTAC--
-AGCCCCAAAGTGTCAGTGATAGTGGTGAGAAAGTCATGCGTGCCCAGATTCTTTACCGAAATGAACAGA
ACACTGCAGAACCCACCACTGGGCACTGTGATAGATTCAGAGGCAACACGTCCTGAATGGTATGACTTTT
ACTTGATCAGCCAGGCTGCTTATCAGGGAACTGTTACTCCAACATATTATAATGTGATCTATGACGATAA
TGGATTAAAACCAGACCACATGCAGCGCTTGACCTATAAGTTATGCCACCTGTATTACAACTGGCCCGGC
TTAATTAAGATCCCAGCACCATGTCAGTATGCTCATAAACTGACCTTTTTGGTGGGACGGAGTATCCACA
GAGAACCCAGTATTGAGTTAGCTGACTATCTTTTCTACCTG
>PIWIL4_Human
----------------------------------------------------------------------
----------------------------------------------------------------------
-------------------------------------------------ATGAGTGGAAGAGCCCGAGTG
AAGGCCAGAGGCATCGCCCGCAGCCCC---AGTGCCACAGAAGTGGGGCGCATCCAAGCCTCGCCA----
-----------------------------------------TTGCCTAGATCTGTTGATCTTAGTAACAA
TGAAGCATCCTCTAGCAATGGCTTCTTGGGAACAAGCAGGATCTCA------------------------
------------ACCAACGATAAATATGGGATATCTTCTGGTGAT---GCTGGAAGTACCTTCATGGAAA
GAGGTGTGAAAAACAAA---CAGGACTTTATGGATTTGAGTATCTGTACCAGAGAAAAATTGGCACATGT
GAGAAATTGTAAAACAGGTTCCAGTGGAATACCTGTGAAACTGGTTACAAACCTCTTTAACTTAGATTTT
CCCCAAGACTGGCAGCTATACCAGTACCATGTGACATATATTCCAGATTTAGCATCTAGAAGGCTGAGAA
TTGCTTTACTTTATAGTCATAGTGAACTTTCCAACAAAGCAAAAGCATTCGACGGTGCCATCCTTTTTCT
GTCACAAAAGCTAGAAGAAAAGGTCACAGAGTTGTCAAGTGAAACTCAAAGAGGTGAGACTATAAAGATG
ACTATCACCCTGAAGAGGGAGCTGCCATCAAGTTCTCCCGTGTGCATCCAGGTCTTCAATATCATCTTCA
GAAAGATCCTCAAAAAGTTGTCCATGTACCAAATTGGACGGAACTTCTATAATCCTTCAGAGCCAATGGA
AATTCCCCAGCACAAATTATCCCTTTGGCCTGGGTTTGCCATTTCTGTGTCATATTTTGAAAGGAAGCTC
CTGTTTAGTGCTGATGTGAGTTACAAAGTCCTCCGGAATGAGACGGTTCTGGAATTCATGACTGCTCTCT
GTCAAAGAACTGGCTTGTCCTGTTTCACCCAGACGTGTGAGAAGCAGCTAATAGGGCTCATTGTCCTTAC
AAGATACAATAACAGAACCTACTCCATTGATGACATTGACTGGTCAGTGAAGCCCACACACACCTTTCAG
AAGCGGGATGGCACCGAGATCACCTATGTGGATTACTACAAGCAGCAGTATGATATTACTGTATCGGACC
TGAATCAGCCCATGCTTGTTAGTCTGTTAAAGAAGAAGAGAAATGACAACAGTGAGGCTCAGCTCGCCCA
CCTGATACCTGAGCTCTGCTTTCTAACAGGGCTGACTGACCAGGCAACATCTGATTTCCAGCTGATGAAG
GCTGTGGCTGAAAAGACACGTCTCAGTCCTTCAGGCCGGCAGCAGCGCCTGGCCAGGCTTGTGGACAACA
TCCAGAGGAATACCAATGCTCGCTTTGAACTAGAGACCTGGGGACTGCATTTTGGAAGCCAGATATCTCT
GACTGGCCGGATTGTGCCTTCAGAAAAAATATTAATGCAAGACCACATA---TGTCAACCTGTGTCTGCT
GCTGACTGGTCCAAGGATATTCGAACTTGCAAGATTTTAAATGCACAGTCTTTGAATACCTGGTTGATTT
TATGTAGCGACAGAACTGAATATGTTGCCGAGAGCTTTCTGAACTGCTTGAGAAGAGTTGCAGGTTCCAT
GGGATTTAATGTGGACTACCCCAAAATCATAAAAGTACAAGAAAATCCAGCTGCATTTGTTAGAGCTATA
CAGCAATATGTTGATCCTGATGTTCAGCTGGTAATGTGCATTCTGCCTTCTAATCAGAAGACCTATTATG
ATTCCATTAAAAAATATTTGAGCTCAGACTGCCCAGTCCCAAGCCAATGTGTGCTTGCTCGGACCTTGAA
TAAACAGGGCATGATGATGAGTATCGCCACCAAGATCGCTATGCAGATGACTTGCAAGCTCGGAGGCGAG
CTGTGGGCTGTGGAAATACCTTTAAAGTCCCTGATGGTGGTCGGTATTGATGTCTGTAAAGATGCACTCA
GCAAGGACGTGATGGTTGTTGGATGCGTGGCCAGTGTTAACCCCAGAATCACCAGGTGGTTTTCCCGCTG
TATCCTTCAGAGAACAATGACTGATGTTGCAGATTGCTTGAAAGTTTTCATGACTGGAGCACTCAACAAA
TGGTACAAGTACAATCATGATTTGCCAGCACGGATAATTGTGTACCGTGCTGGTGTAGGGGATGGTCAGC
TGAAAACACTTATTGAATATGAAGTCCCACAGCTGCTGAGCAGTGTGGCAGAATCCAGCTCAAATACC--
-AGCTCAAGACTGTCGGTGATTGTGGTCAGGAAGAAGTGCATGCCACGATTCTTTACCGAAATGAACCGC
ACTGTACAGAACCCCCCACTTGGCACTGTTGTGGATTCAGAAGCAACACGTAACGAATGGTATGACTTTT
ATCTGATCAGCCAGGTGGCCTGCCGGGGAACTGTTAGTCCTACCTACTATAATGTCATCTATGATGACAA
CGGCTTGAAGCCCGACCATATGCAGAGACTTACATTCAAATTGTGCCACCTGTACTACAACTGGCCGGGC
ATAGTCAGTGTCCCAGCACCATGTCAGTATGCTCACAAGCTGACCTTTCTGGTGGCACAAAGCATTCATA
AAGAACCCAGTCTGGAATTAGCCAACCATCTCTTCTACCTG
>PIWIL4_Armadillo
----------------------------------------------------------------------
----------------------------------------------------------------------
----------------------------------------------------------------------
----------------------------------------------------------------------
----------------------------------------------------------------------
----------------------------------------------------------------------
----------------------------------------------------------------------
--------------AGG---CGAGGCCTCCTCGATTTGGATGTCTGTACTAGAGAGAAACTGGCCCATGT
GAGAGAGTGTAAAACAGGTTCCAGTGGAATACCTGTGAAGCTGGTCACAAATCTCTTTAATTTAGATTTG
CCGGAGGACTGGCAGCTATACCAGTATCATGTGACCTTTGTTCCAGATTTAGCCTCTCGAAGGCTGAGAA
TTGCCTTGCTTTATCGCCATAGTGAGCTTTCCAACAAAGCAAAAGCATTTGATGGTGTCATGCTTTTTCT
CTCACAAAAGCTCAAAGAAAAGGTCACAGAATTATCAAGTGAAACTCAAAGAGGCGAGATTGTCAAGATT
ACGGTCACTCTGACGAGGGAGCTGCCGAAAACTTCCCCTGTGTGCATCCAGGTTTTCAATATCATCTTCA
AAAAGATCTTAAAAAAGTTGTCCATGTACCAGATTGGACGGAACTTCTACAATCCTTCAGAGCCCGTGGA
AATCCCCCAGTACAAGTTGTCGCTGTGGCCCGGGTTCGCCGTCTCCGTGTCCCAGTTTGAAAGCAGGCTG
CAGCTCAGCGCCGACGTGAGCTACAAGGTCCTGCGCAGCGAGACGGCGCTGGAGCTCATGGCCGGGCTG-
--CACCGGGCGGCCGGGCCGCGCTTCCCCCAGGCCTGCGAGCAGCAGCTGCTGGGCCGCGTCGTCCTCAC
CAGATACAATAACAAAACCTACCGTGTGAACGACATCGACTGGTCTTCCGGATGC---------------
---AGAGACGGCACTGAGCTCACCTACGTGGACTACTACAGACAGCACTACGACATCACCCTGTCGGACC
TGAACCAGCCGGTGCTCGTCAGCCTGTTGAAGAGCCGCAGAGGGGACGACACCGAGCCCCGCGTCGCCCA
CCTGCTGCCTGAGCTCTGCTTCCTAACAGGACTCACCGACCAGGCAGCCTCGGATTTCCAGCTGATGAAG
GCTCTGGCCCAGAAGACGCGCCTCCCACCCTCGGACCGGCAGCAGCGCCTGGCCCGGCTGGCCGACGACA
TCCAGAGAAACAAGAATGCTCGTTTTGAACTAGAGACCTGGGGGCTGCGCTTTGGATGCCAGACGTCTCT
AACTGGCCGTGTCGTGCCTTCGGAAAAAATACTAACGCAAGACCACGTA---TGTCAACCTGCGTCCGCT
GCTGACTGGTCCAAGGACATGCGGAACTGCAAGATCTTGAGTGCCCGGTCCTTGAGCAAGTGGTTGGTGA
TATGCAGTAGCAGAGGCGAGGACGTGAGCGAGGGCTTTCTGAGCTGCCTGAGAAGAGCTGGGGCCTCCAT
GGGGTTTAACGTGGACTACCCCAAAATCATAACAGTGCAAGAAAATCCAGCTTCGTTCCTTCGAGCTATA
CAGCAACATACTGACGGTAATGTTCAGCTGGTGCTGTGTATCCTGCCTTCTATTCAGAAGGGTTATTATG
ATTCCATTAAAAAATACCTGAGCTGGGACTGCCCGGTCCCGAGCCAGTGTGTGCTTGCTCGGACGCTGAG
CAGACAGGGCGTGATGATGGCCGTGGCCGCCAAGATCGCCATGCAGATGACCTGCAAGCTCGGGGGCGAG
CTGTGGGCTGTGGAGATACCCCTGAAGTCCCTGATGGTGGTCGGTGTTGATGTCTGTAAGGATGCGCTCA
ACCGGGCGATGGTGGTGGTTGGATTTGTGGCCAGCGTGAACCCGGAAATCACGAGGTGGTTTTCGCGCTG
TATCCTTCAGAGGACCACGACCAACATTGCGGATTGCTTGAAAGTTTTCATGATCGGAGCACTTAAAAAG
TGGCACAGTTACAACCACGTTTTGCCGGCGCGCGTGGTTGTGTACCGCGATGGAGTGGGCGACGGCGAGC
TCAGGACACTGGTCGAGTATGAAGTTCCCCAGCTGCTGAGCAGCGTGGCAGAATCCAGCTCCAGTGCC--
-GGCTCCAGACTCTCAGTGGTGGTGGTCAGGAAGAAGTGCTCGCCGCGCTTCTTCACGGAAGTGAGTCGG
GCTCTCCAGAACCCCCCGCTTGGCACCGTCGTGGACTCGGAGGCCACGCGCCCCGGATGGTATGACTTCT
ACCTGGTCAGCCAGGTGGCCAGGGAGGGCTGTGTCAGCCCCACGTACTACAACGTCATCTACGACGACAA
CGGCCTCAAGCCCGACCACATGCAGAGACTGACCTTCAAGCTGTGCCACCTGTACTACAACTGGCAGGGC
TTGATCAGCGTCCCGGCCCCCTGCCAGTACGCACACAAGCTGACCTTCCTGGTGGCACAGAGCATCCACC
GCGAGCCGAGCCTGGAGCTAGCCAGCTCCCTCCACTACCTG
>PIWIL4_Cow
ATG---------------------------------CCGGCGAAGAAGCGCCCTCAC-------------
-----GGAGACTTG--------------------------------------------------------
-------------------------GCTGCCTCTGGGCTCCGCGGGGACAAGAGCGGCCGCGCCCGCGTG
AGGGCGCGGGGAATGGCCCGCAGCCTC---GGCGCCGCGGAGGTGGGGCGTGCCCGGGGGCCTCCA----
-----------------------------------------------------GCTGAGCTGTCTCCCTC
CTACTGCTCCTCT------------ATATTATGGTATTTTCTTCAT------------------------
------------ATTTTAAATGCAGGTGGTATATCTCCGAGTGAT---TCTGGATGTACCTTCAAGGAAA
GAGGTGGGAAAGTCAGA---CGAGACATCATGGATTTGGCTGTCTGTACCAGAGAGAAACTGGCCCATGT
TAGAGACTGCAAAACAGGTTCCAGTGGAATACCTGTGAAGCTGGTCACAAATCTCTTTAATTTAGACGTG
CCCCAGGACTGGCAGCTATACCAGTATCATGTGACATATAGTCCTGATATAGAGTCTAGAAGGCTGAGAA
TTGCTCTGCTTTATAGTCACAGGGAACTCTCCAACAAAGCAAAAGCATTCGATGGTGTCATCCTTTTTCT
CTCACAAAAGCTAGAAGAAAAGGTCACGGAGTTGTCAAGTGAAACCCAAAGAGGCGAGACTGTAAAGATG
ACTATCACTCTGACGAGAGAGCTGCCGGCAAGTTCTCCTGTGTGCATCCAGGTCTTCAATATCATCTTCA
AAAAGATCTTAAAAAAGTTATCCATGTACCAAATTGGACGGAACTTCTATAAGCCTTCAGAGCCAGTGGA
AATTCCCCAGCACAAATTGTCTCTTTGGCCTGGGTTCGCCATTTCTGTATCACATTTTGAAAGCAAACTC
CTGTTGAGTGCTAATGTGAGTTACAAAATACTCCGGAACGAGACAGTTCTGGAGTTCATGACGGATCTCT
GCCGCAAAACTAGCGAGTCCTGCTTTACCCAGACGTGTGAGAAACAGCTGGTTGGGCTCATTGTCCTGAC
AAGATACAATAATAAAACCTATCGAATTGATGACATTGACTGGTCGGTGAAGCCTACACACACCTTCCGG
AAGCGGGACGGCGCTGAGATCACCTACGTGGATTACTACAAGCAGCAATATGATATTACCTTATCTGACC
TGAACCAGCCAGTTCTTGTTAGTCTGTTGAAAAACAAGAAAAATGACAACTCTGAGGCTCAGATGGCCCA
CCTGATTCCTGAGCTCTGCTTTCTAACAGGGATGCCTGGCCAGGCGACTTCTGATTTCCAGCTGATGAAG
GCTGTGGCTAAAGAAACTCGTCTCGATCCTTTGGTAAGGCAGCAGCACCTGGCCAGGCTTGCGGATGACT
TCCAGAGAAACAAGGATGCTCGTTTTGAGCTGGAGACCTGGGGGCTGCATTTTGGATGCCAGATGTCTCT
GACCGGCCGCATTGCACCTGCAGAAAAAATAATAATGCAAGACCACATA---TGTCAACCTGCATCTGCA
GCTGACTGGTCTAAGGATATACGAACTTGCAAGGTTTTAAGTGCACAGTCTTTGAATAAATGGCTGGTTA
TATGTAGCAACAGAGCTGAAAGTGTGACAGAGAACTTTCTGAACTGCTTGAGAAGAGTTGGAGGTCCCAT
GGGATTTAATGTGGATCGCCCCAAAATCATAAAAGTACAAGAAAATCCAGCTGCGTTTATTCACGCTATA
CAGAAGCATGTTAAATATGAGGTTCAGTTGGTGATGTGTATTCTGCCTTCTATTCAGACCAGCTATTATG
ATTCCATTAAAAAATATTTGAGCTCCGACTGCCCAGTCCCCAGCCAGTGTGTGCTTGCTCAGACGTTGAA
TAAGCAGGGGATGATGCTGAGTGTCGCCACCAAGATTGCCATGCAAATGATCTGTAAACTCGGGGGTGAG
CTCTGGGCGGTGGAGATCCCGTTAAAGTCCCTGATGGTGGTTGGTATCAATGTCTGTAAAGATGCATTCA
GCCAGGGAACGATGGTGGTTGGATTTGTGGCCAGTATTAACCCCAGAATCACCAGGTGGTTTTCCCGCTG
TATCCTTCAGAGAACAACAGCTCATGTTGCAGACTGCTTAAAAGTGTTCATGATCGGGGCGCTGAACAGG
TGGTATAGGCATAACCAGGGTTTGCCAGCACGGATAATCGTGTACCGTGACGGTGTCGGCGATGGTCAGC
TCCAGACACTCGTTGACTATGAAGTCCCACAACTGCTGAGCAGTGTGATTGAAGCAAGTTCAAATACC--
-AGCCCCAAACTGTCAGTGATTGTGGTCAGGAAGAAGGGCATGCCACGATTCTTGGTGGAAACTGGCCGA
AATCTGCAGAACCCACCACTTGGCACTGTCGTGGATTCGGAAGCAACACGGCCGGAATGGTATGACTTTT
ACTTGATCAGCCAGATGGCCTGTCGGGGAACCGTTAATCCCACCTACTATAACGTCATTTATGATGACAA
TGGCCTGAAGCCCGACCACATGCAGAGACTCACATTCAAACTGTGTCACGTGTACTACAACTGGATGGGC
CTAATCAGTATTCCAGCTCCCTGTCAGTATGCACGCAAGCTGACCTTCCTGGTGGCACAAAGCCTTCATA
AAGAACCAAGTTTGGAATTAGCCAATTCTCTCTTCTACCTG
