# Supplementary material for: Evolutionary history of the vertebrate Piwi gene family
Source: PeerJ. 2021 Nov 5;9:e12451. doi: 10.7717/peerj.12451 (PMC8574217; doi:10.7717/peerj.12451)
Supplement: Supplemental Information 12 [file peerj-09-12451-s012.zip › rawData/dataS6_dNdSalignments/mammal.piwil4.nwk]

(PIWIL4_MouseLemur:0.0874261946,(((((PIWIL4_Deermouse:0.1050964544,PIWIL4_Mouse:0.0872625687):0.1390281566,(PIWIL4_Kangaroo_rat:0.1927490981,PIWIL4_Beaver:0.0717777243):0.0243105300):0.0160437867,PIWIL4_Guinea_pig:0.1493870911):0.0194311645,PIWIL4_Rabbit:0.1214624382):0.0111731401,(((PIWIL4_Megabat:0.0654893393,PIWIL4_Dog:0.1051094470):0.0088336960,PIWIL4_Cow:0.1666381647):0.0188479553,((PIWIL4_Armadillo:0.2215146602,PIWIL4_Elephant:0.0930679318):0.0145496652,(PIWIL4_Opossum:0.0961153831,PIWIL4_Koala:0.0944609593):0.2761480807):0.0142902360):0.0156176900):0.0202944416,(PIWIL4_BolivianSquirrelMonkey:0.0507717000,(PIWIL4_Human:0.0083730283,PIWIL4_CrabEatingMacaque:0.0131437522):0.0195127119):0.0489665209);
