# Supplementary material for: Evolutionary history of the vertebrate Piwi gene family
Source: PeerJ. 2021 Nov 5;9:e12451. doi: 10.7717/peerj.12451 (PMC8574217; doi:10.7717/peerj.12451)
Supplement: Supplemental Information 12 [file peerj-09-12451-s012.zip › rawData/dataS7_rawExpression/rawExpressionData.xlsx]

## Sheet: Sheet2
Raw TPM values for each piwi, tissue, and species
species	Piwi	brain	heart	kidney	liver	ovary	testis
Elephant shark	PiwiL1	0.38	0.04	0.15	0.22	0	19.57
Elephant shark	PiwiL2	0.66	0.02	0.19	0.26	12.61	7.73
Elephant shark	PiwiL4	0.16	0.2	0.23	0.64	0	3.97
Spotted gar	PiwiL1	2.54	0.1	1.93	0	12.47	20.53
Spotted gar	PiwiL2	1.01	0.04	0.12	0.19	1.4	3.6
Clawed frog	PiwiL1a	0.1	0.07	0	0	0.03	143.75
Clawed frog	PiwiL1b	0.8	1.35	0.08	0.09	0.2	118.52
Clawed frog	PiwiL2	0.64	0.16	0.65	0	0.27	105.99
Clawed frog	PiwiL4	0	0	1.02	0	0	23.76
Opposum	PiwiL1	0.53	0	0.56	0.25	32.5	129.33
Opposum	PiwiL2	0	0.11	0.1	0	14.94	7.35
Opposum	PiwiL3	0	0	0	0	5.1	21.68
Opposum	PiwiL4	0.28	0.5	0.24	0	0.93	10.96
Cow	PiwiL1	0	0	0	0	0	270.1
Cow	PiwiL2	0	0.02	0	0.16	0	26.4
Cow	PiwiL3	0.06	0	0	0	0	1.2
Cow	PiwiL4	0.36	0	0.05	0	0	2.11
Human	PiwiL1	0.09	0	0	0	0	155.51
Human	PiwiL2	0.91	0	0.13	0.41	3.32	80.16
Human	PiwiL3	0	0	0	0	0	2.39
Human	PiwiL4	1.57	0.43	1.01	0.14	4.01	30.13
Chicken	PiwiL1	1.04	0.04	2.85	0.03	7.4	2.5
Chicken	PiwiL2	3.88	1.04	0.26	2.11	13.16	3.32
Mouse	PiwiL1	0	0	0	0	0	148.91
Mouse	PiwiL2	0.17	0.07	0	0.02	0.54	115.36
Mouse	PiwiL4	0	0	0	0	0.14	0.28
Spiny Toad	PiwiL1a	0	N/A	N/A	N/A	2.07	0
Spiny Toad	PiwiL1b	0	N/A	N/A	N/A	0	0
Spiny Toad	Piwil1a-retro	0.39	N/A	N/A	N/A	11.24	2.46
Spiny Toad	PiwiL2	0	N/A	N/A	N/A	0.2	0
Spiny Toad	PiwiL4	0.24	N/A	N/A	N/A	0.12	39.59
